# Supplementary material for: Fibronectin binding protein B binds to loricrin and promotes corneocyte adhesion by Staphylococcus aureus
Source: Nat Commun. 2022 May 6;13:2517. doi: 10.1038/s41467-022-30271-1 (PMC9076634; doi:10.1038/s41467-022-30271-1)
Supplement: Supplementary file 3 — Source Data [file 41467_2022_30271_MOESM3_ESM.zip]

Archive with 26 entries (26 files):
- Figure 1b, 1c, 5, 6.xlsx
- Fig 2a cell 1 curve2.leveled_FD.tsv
- Fig 2a cell 1 curve1.leveled_FD.tsv
- Fig 2a data table.tsv
- Fig 2b data table.tsv
- Figure 3 Data table.tsv
- Fig. 4a top curve 1.leveled_FD.tsv
- Fig. 4a bottom curve 2.leveled_FD.tsv
- Fig. 4a bottom curve 1.leveled_FD.tsv
- Fig. 4a top curve 2.leveled_FD.tsv
- Fig. 4a bottom curve 3.leveled_FD.tsv
- Fig. 4a top curve 3.leveled_FD.tsv
- Fig 4a top data table.tsv
- Fig 4a bottom data table.tsv
- Fig 4b data table.tsv
- Fig 4c data table.tsv
- Fig 7b curve 3.leveled_FD.tsv
- Fig 7b curve 4.leveled_FD.tsv
- Fig 7b curve 2.leveled_FD.tsv
- Fig 7b data.polymer-extension.tsv
- Fig 7b curve 1.leveled_FD.tsv
- Fig 7c curve 1.leveled_FD.tsv
- Fig 7c curve 2.leveled_FD.tsv
- Fig 7c curve 4.leveled_FD.tsv
- Fig 7c curve 3.leveled_FD.tsv
- Fig 7c data.polymer-extension.tsv
