# Supplementary material for: Fibronectin binding protein B binds to loricrin and promotes corneocyte adhesion by Staphylococcus aureus
Source: Nat Commun. 2022 May 6;13:2517. doi: 10.1038/s41467-022-30271-1 (PMC9076634; doi:10.1038/s41467-022-30271-1)
Supplement: Supplementary file 3 — Source Data [file 41467_2022_30271_MOESM3_ESM.zip › Figure 1b, 1c, 5, 6.xlsx]

## Sheet: Figure 5
SH1000 4X (pALC)	SH1000 4X (pFnBPB)	1X PBS
1.9	23.3	0
1.5	69.9	0
6.5	114.2	0
2.9	28.8	0

## Sheet: Figure 6
(pALC2073)	(pALC2073) + rClfAN2N3	(pALC2073) + rClfBN2N3	(pALC2073) + rFnBPBN2N3	1X PBS
100	90.93	206.85	134.12	0
100	87.93	20	33.32	0
100	77.72	32.15	55.57	0

## Sheet: Figure 1b
Loricrin Concentration (nM)	AD08∆clfB∆fnbA∆fnbB								AD08∆fnbA∆fnbB								AD08∆clfB∆fnbA								AD08∆clfB∆fnbB								AD08
0	0	0	0	0	0	0	0	0	0	0	0	0	0	0	0	0	0	0	0	0	0	0	0	0	0	0	0	0	0	0	0	0	0	0	0	0	0	0	0	0
7.81				0.024	0	0.075	0	0	0.0915	0.1505	0.066	0.075			0.1505	0.1505	0	0	0	0	0	0	0	0	0	0	0	0	0	0	0	0	0.357333	0.367333	0.389333	0.043		0.038	0.038	0.038
15.62	0.00833333	0	0	0.016	0	0.057	0.03	0.03	0.3955	0.4075	0.449	0.42			0.4075	0.4075	0.119		0.14	0.176	0.119	0.119	0.119	0.119	0	0.009	0	0.0035	0	0	0	0	0.492333	0.528333	0.514333	0.368	0.377	0.519	0.519	0.519
31.25	0.0183333	0	0	0	0	0.077	0.049	0.049	0.6935	0.6935	0.698	0.69			0.6935	0.6935	0.533	0.507	0.522	0.615	0.533	0.533	0.533	0.533	0.015	0.004	0	0	0.0045	0.152	0	0.076	0.575833	0.614833	0.583833	0.516	0.578	0.609	0.609	0.609
62.5	0.0193333		0.0223333	0.027	0	0.072	0.092	0.092	0.8745	0.8795	0.894	0.831			0.8795	0.8795	0.706	0.784	0.735		0.706	0.706	0.706	0.706	0.038	0.021		0.0315	0.038	0.038	0.038	0.038	0.645833	0.674333	0.677333	0.772	0.767	0.73	0.73	0.73
125		0.00833333	0.00233333	0.031	0	0.118	0.04	0.04	0.8715	0.8595				0.699	0.8595	0.8595	0.764		0.787	0.793	0.764	0.764	0.764	0.764	0.032	0.022	0.1475	0.0675	0.032	0.032	0.032	0.032		0.657333	0.669833	0.699	0.715	0.838	0.838	0.838
250	0.0423333	0	0.0113333	0.023	0	0.089	0.119	0.119	0.8505	0.8355	0.624833	0.626333	0.643833	0.673	0.8355	0.8355	0.697	0.632			0.697	0.697	0.697	0.697	0.022	0.05	0.1285	0.1395	0.022	0.022	0.022	0.022	0.624833	0.626333	0.643833	0.673	0.737	0.873	0.873	0.873

## Sheet: Figure 1c
Loricrin Concentration (nM)	SH1000 4X (pALC2073)			SH1000 4X (pFnBPB)
0	0	0	0	0	0	0
31.25	0.103	0.021	0.021	0.124333	0.222333	0.208667
62.5	0.106	0.016	0.106	0.639333	0.639333	0.490333
125	0.16	0.036	0.036	0.608667	0.847333	0.763333
250	0.086	-0.026	-0.026	0.950333	1.12033	0.794
500	0.107	0.002	-0.047	1.05967	1.19667	0.959667
1000	-0.109	0.085	-0.109	0.984667	1.17667	0.997667
