# Supplementary material for: Fibronectin binding protein B binds to loricrin and promotes corneocyte adhesion by Staphylococcus aureus
Source: Nat Commun. 2022 May 6;13:2517. doi: 10.1038/s41467-022-30271-1 (PMC9076634; doi:10.1038/s41467-022-30271-1)
Supplement: Supplementary file 3 — Source Data [file 41467_2022_30271_MOESM3_ESM.zip › Fig 2a cell 1 curve2.leveled_FD.tsv]

vertical tip position (nm)	force (pN)	segment no
976.15768281036	-23.0566384027263	1
975.539454440066	-31.5934703974399	1
975.250132982342	-18.5347114007779	1
974.78426883678	-17.0676265291218	1
974.461988100303	-6.17308780725018	1
973.896227487495	-11.2652450000169	1
973.450537145153	-8.47379473565554	1
972.917410727299	-11.4233754451396	1
972.260173608144	-22.5220025330622	1
971.871425378077	-15.9920180840375	1
971.659025175951	2.11671043273045	1
970.99258933302	-9.58611574408776	1
970.630092986975	-1.33268176250928	1
969.964062160713	-13.0090612059442	1
969.71779242599	2.87553858545775	1
968.883954412182	-19.8190217247835	1
968.434417372463	-17.2808747041705	1
968.072844182566	-8.96719007768458	1
967.486006420446	-15.4442016219736	1
966.756574262388	-31.2838761860574	1
966.896023443016	9.92617171082073	1
965.867637924602	-25.5425946770765	1
965.730489687002	-2.49377157388286	1
964.731982570693	-36.0008967316123	1
964.759178991731	-2.16152531983599	1
964.247481004821	-3.70543892966854	1
963.448439749486	-24.1160659443916	1
963.482269213423	10.1586133215339	1
962.630701013514	-13.7010148091923	1
961.857156241347	-32.4377799164564	1
961.870345440222	0.481473710510663	1
961.144319776086	-15.1353773478382	1
960.817837945499	-4.51868820243071	1
959.978783731392	-27.5570071617501	1
959.754297374442	-10.2435443834689	1
959.330638473826	-6.00760018398578	1
958.535243719627	-26.1794916565301	1
958.260173872812	-12.1874892781756	1
957.952158378896	-0.358729476520109	1
957.397824847361	-4.70300873518766	1
956.741812120255	-15.7234994137365	1
956.36803858917	-8.21254158429991	1
955.732887438646	-17.8634177803325	1
955.12653127891	-25.623713065631	1
954.873592040795	-10.1791079686057	1
954.289742659812	-16.4617653534705	1
953.605077251604	-29.3639582219565	1
953.513749623075	-3.30831018600416	1
952.933433331997	-9.35918590636707	1
952.552809902902	-2.29851304372363	1
951.955212119707	-9.48420293924315	1
951.114237333531	-32.649824300729	1
950.819557947446	-19.9463546800152	1
950.193835681247	-28.9788612754343	1
950.161785931342	0.968452908811819	1
949.387561928672	-17.8146428667772	1
948.821672598268	-22.9187768611686	1
948.64165292396	-2.68719692012043	1
947.947094395054	-16.2397362274348	1
947.654173413866	-3.42125875805924	1
947.054629032747	-10.7353998510029	1
946.644031328427	-5.64357263134174	1
946.210996173144	-2.02502644499386	1
945.462732630835	-19.1040922163786	1
945.064496204174	-13.2008244654256	1
944.506143973415	-17.8106465258267	1
944.042747673084	-16.185828398898	1
943.606206514011	-12.7977928695322	1
943.066144574989	-16.2068794609376	1
942.563394576943	-17.1661662755489	1
942.113265506072	-14.6704819051855	1
941.630808365009	-14.2974839725491	1
941.364384176304	0.259939544134456	1
940.730438607409	-9.31374738755083	1
940.128687542912	-16.7736388235294	1
939.740156594239	-10.2337918450032	1
939.346216350443	-4.04917313629378	1
938.823475030377	-6.3215512624899	1
938.068289370796	-23.8560288050365	1
937.886845689993	-3.71929780011962	1
937.403966608025	-3.37454312111057	1
937.055000571596	5.76273604607129	1
936.353370747389	-8.25556030033915	1
935.502451715698	-32.0760805073931	1
935.595830995046	6.10493037820316	1
934.820852917175	-12.7295067684323	1
934.139059477899	-25.4456009157568	1
934.125436693966	5.709598154782	1
933.307395603686	-15.9524824174498	1
932.979584315123	-5.42667030967523	1
932.196643519753	-24.7842187097171	1
931.989616271011	-6.32797351683052	1
931.831458579595	15.3369362692542	1
930.70551120618	-26.5422176485891	1
930.668809846415	3.09726829145282	1
929.737956734521	-25.9723235414899	1
929.542660012079	-6.74614721192097	1
929.093266990999	-4.20371054092962	1
928.458213771489	-13.8515742047171	1
927.963813573663	-14.2643705603025	1
927.286134173024	-26.7111333257868	1
926.997203761939	-13.6331197873297	1
926.482960405957	-15.3489616066059	1
925.912108984554	-20.7816815978127	1
925.566450912281	-11.4285083601215	1
924.884639179117	-24.1468695448965	1
924.940601850019	11.576171674227	1
923.958610460443	-20.8517642191559	1
923.764770389083	-1.5306045199691	1
923.315766704414	1.03673900991173	1
922.641549354141	-11.1832527937928	1
922.356003627855	2.11645378698183	1
921.923176884	5.74579742663058	1
921.099186617672	-16.3082789742829	1
920.89820831649	2.54387283965267	1
920.08038723479	-19.1052471222499	1
919.65368437624	-15.074026792577	1
919.400724767134	0.364932097967875	1
918.566338646015	-22.3719869821012	1
918.533005184226	7.4872793783649	1
917.754416703403	-11.5861316243593	1
917.402297841866	-2.65806762759715	1
916.801032329632	-10.0887503330841	1
916.360041256099	-6.99604073357336	1
915.825932536706	-10.0173844829953	1
915.38229007522	-7.09886401976566	1
914.837319863785	-10.8334629696108	1
914.450009483477	-4.21634117815298	1
913.612339963278	-27.1693559789634	1
913.393353494928	-9.50037162143635	1
912.710134528768	-22.3124329470848	1
912.516603325532	-2.97218369265485	1
911.913748854452	-10.5077000760352	1
911.61339229837	1.81841474492146	1
911.225482022582	8.39579921956005	1
910.343551406514	-17.4636981367244	1
910.061239992923	-3.95290653792996	1
909.468943138263	-10.7954671775178	1
909.178747724385	2.19757217553587	1
908.668284468824	0.728018616198103	1
907.949496811476	-14.4199345479345	1
907.590934229919	-5.91595320910537	1
907.147453072624	-2.98768020740997	1
906.770775996004	4.32682752231806	1
906.137610232514	-5.19947771559237	1
905.816544812819	5.76633519717172	1
905.176102264028	-4.23785053617322	1
904.746463918888	-0.40091103856852	1
904.410658342707	9.59693798901895	1
903.647585394499	-8.45916592795736	1
903.121020455369	-10.9864604997516	1
902.853907741954	3.52154648900426	1
902.317665721489	0.358772599989436	1
901.761822930337	-4.09101250401001	1
901.384745321781	3.19668185555	1
900.851760200677	0.247614437564435	1
900.203748119889	-10.2540424167292	1
899.79877633526	-4.79798599419359	1
899.489691634234	6.95386563131584	1
899.066306811826	11.200851708623	1
898.335141969313	-4.7607051438302	1
897.965230904536	2.99721922359599	1
897.340309462017	-5.98860228793966	1
897.053920280253	7.25318790212138	1
896.440800685014	-0.957826203498671	1
896.009439248904	2.76515647089299	1
895.407255511904	-4.72790948346359	1
894.793464597215	-12.9831338746726	1
894.702217569105	13.0712553749872	1
894.047727232808	2.14366434699906	1
893.629940667666	6.75773939410007	1
893.061747590969	1.49624489183266	1
892.894596504935	22.5666836850362	1
892.216614561032	10.0964867184129	1
891.396324238816	-11.7175648009636	1
891.197552203463	7.2765487759027	1
890.828948717428	15.1196734214161	1
890.292922234078	11.9699456913137	1
889.940628833134	20.883888061263	1
889.074453297459	-3.94314788885109	1
888.727562354693	5.32543002144728	1
888.264600284662	6.97286352736236	1
887.765338816326	6.23687684630477	1
887.527236141649	22.6482481483446	1
886.611351716562	-5.44282677064256	1
886.123825061408	-5.40844235087663	1
885.846282883612	8.41325113049841	1
885.451234486595	14.5195745538936	1
884.926554574592	12.1143944737648	1
884.117445026436	-8.96616349468803	1
883.990887268646	14.7688386823986	1
883.411564180827	8.77572658742197	1
882.639629740941	-9.86407531158763	1
882.367760147492	4.32979116965843	1
881.582818431674	-15.1641338929632	1
881.540068741637	14.0734142509248	1
880.988507766673	9.90293304930099	1
880.333017301141	-1.09148364326161	1
879.836965544427	-1.61736911500309	1
879.282231599099	-5.9963016604123	1
879.077168622342	12.5837384427354	1
878.440064701455	2.79640614615267	1
878.027319176812	7.74016098980939	1
877.552733166026	8.62349899452784	1
876.867436760871	-4.32821428230805	1
876.74970857085	19.9859395806849	1
876.032423741166	4.93382527200085	1
875.780592843718	20.4428667838893	1
875.205858027779	14.7503540778506	1
874.649636664966	10.2733767456725	1
874.323064949939	20.8749054600443	1
873.836734706943	20.9868274491033	1
873.359186368428	21.6753224453516	1
872.539208475895	-0.119767841656864	1
872.058205536084	0.341827869935585	1
871.856157776914	19.1192774390446	1
871.037753728821	-2.57258626130874	1
870.823679695293	15.4151582272116	1
870.09820430149	-0.175184991622986	1
869.426842886827	-12.2125000174865	1
869.289449189797	10.8098824629367	1
868.557650677111	-5.19573802039135	1
868.4211745869	17.8868217775827	1
867.875446583424	14.0983149992008	1
867.073925284168	-6.48533402470613	1
866.935822627054	16.4903205975416	1
866.143853956222	-3.46618398537783	1
865.783195111246	4.89660552776887	1
865.693328412332	31.0392748045051	1
864.637610823079	-6.23479888868178	1
864.218358734354	-1.71928191984729	1
863.811782206785	3.62846388595522	1
863.373005730715	6.8619620106864	1
862.841119264551	3.98192618859528	1
862.348253205205	3.66389322055795	1
861.782005474273	-1.47233371369709	1
861.349076181309	2.14494757574464	1
861.06026377542	15.2247515238331	1
860.28993681979	-3.31119439537451	1
859.98836115209	8.93052063780684	1
859.592775624804	14.999618206356	1
858.806995929442	-4.55103778804297	1
858.337392744525	-3.34192466852299	1
857.871730570819	-1.87408208084572	1
857.464973085172	3.46134472900116	1
857.033643502734	7.18336192652768	1
856.242415340027	-12.7251987862154	1
856.03824658896	5.91188388997579	1
855.664716029952	13.4288240096118	1
855.147659720844	11.5219888681021	1
854.602688373489	7.78225089266193	1
853.985990036891	-0.667034348544277	1
853.929465909114	27.6640715625938	1
852.964794758225	-3.63278985083425	1
852.244058149228	-18.9132088851801	1
852.330816942107	18.8256013747195	1
851.385398774191	-11.2072247288812	1
851.275474080997	13.6175014094912	1
850.501885226265	-5.13326311232496	1
849.914181341752	-11.6790557173725	1
849.730907701863	8.32956628445323	1
849.266458702316	9.87649242653128	1
848.936572476024	20.2586317997155	1
848.180957941016	2.68788776857527	1
847.748503548818	6.33545325641072	1
847.170044841651	0.396505635719487	1
846.592951592405	-5.45281762301789	1
846.510598544505	21.1819271033229	1
845.81430984502	7.50630171686358	1
845.138152803887	-4.8475308449956	1
844.656586667057	-4.4247680794862	1
844.018535201282	-14.2766895562594	1
843.551600685194	-12.8932895306489	1
843.266629310974	0.437581176801759	1
842.901839278694	8.52761736478777	1
842.265992185527	-1.17968423236805	1
841.775644121777	-1.33370834550582	1
841.244932457544	-4.13799089732128	1
841.072367873554	16.5732416169533	1
840.302959193883	-1.90368189057466	1
839.776558535705	-4.42499417217035	1
839.454862712461	6.49435974939408	1
839.117845021059	16.4076684451057	1
838.242496630099	-9.02525312311104	1
838.167748977244	18.1083620545721	1
837.389895079773	-0.923234022888425	1
837.059357507856	9.41544055950177	1
836.779834220188	23.1036293664416	1
835.958971027265	1.24800734632374	1
835.554032611449	6.70152175382115	1
834.976073512629	0.794660962380834	1
834.497896126912	1.4393306416635	1
834.110320884986	8.03281047113843	1
833.625789866297	8.2602536003576	1
832.84652836183	-10.8640099243667	1
832.77196852634	16.2816370504594	1
832.108044561303	4.73025630806148	1
831.442162518254	-6.94971617586075	1
830.918121785178	-9.31657049079061	1
830.614285072011	2.77490289874598	1
830.347532683994	17.3012661691752	1
829.782570059585	12.2474469628333	1
829.211676825368	6.80420449591286	1
828.835825249541	14.1671571660899	1
828.157086212982	1.64282627824642	1
827.746496849085	6.72488262760206	1
827.243962826756	5.769928237659	1
826.933188854994	17.4057026572194	1
826.076094794895	-6.82932487708123	1
825.839642352689	9.68626904154451	1
825.297844473026	6.15319200025917	1
824.908306065098	12.6172795978969	1
824.206488983576	-1.42253221714605	1
824.020121634442	18.3814942377438	1
823.178844095296	-4.81518736999648	1
822.894594184394	8.56192845719683	1
822.349251815291	4.79597595166942	1
822.015070862138	14.8946256525222	1
821.364261040436	4.20374755378581	1
821.112998372649	19.7466724151684	1
820.314148689335	-0.664388453083528	1
820.081605307611	16.1075762370531	1
819.422109511272	4.84629073971935	1
818.880981033193	1.35684958639389	1
818.528159084255	10.2313846126294	1
817.918112766169	2.21682671733101	1
817.574164725659	11.67396592586	1
816.868578931216	-2.61365569177745	1
816.328827471454	-6.0128003157114	1
816.011029717582	5.16126840122002	1
815.503926242757	3.90570851172626	1
815.036272316377	5.24033973439452	1
814.513418019084	2.9505524715512	1
813.844369902654	-8.9381829974233	1
813.274942890739	-14.285928803227	1
813.055991897689	3.37817317445404	1
812.612738718782	6.31481771606098	1
811.76527006328	-17.288904049749	1
811.58656686445	3.01775699413671	1
811.304854428414	16.5609226209964	1
810.337648031965	-14.9047139255292	1
810.265776982203	12.4163626400319	1
809.660195493212	4.69457643832411	1
809.002669624826	-6.43784233989721	1
808.657006108843	2.90625663737994	1
808.205970586485	5.33172395291317	1
807.991613372127	23.2972074780052	1
807.118647194037	-1.98087115492319	1
806.546708987895	-7.49380516394951	1
806.226279715215	3.50703989356726	1
805.722936280426	2.49792102933795	1
805.200494154491	0.234782150109903	1
804.765554141548	3.71691501019838	1
804.082295578055	-9.10529604376463	1
803.82774495941	6.22096480986061	1
803.233650420131	-0.746875618965872	1
802.712136991229	-2.94914057075397	1
802.402053041393	8.73080136010297	1
801.918733784884	9.03628312888778	1
801.203595366099	-5.87924675637145	1
800.744646062583	-3.97370095421971	1
800.557443162308	15.7743950592055	1
800.071423048779	15.9024612880059	1
799.302464553095	-2.54691557578529	1
799.046572106422	12.6910408083105	1
798.276370941615	-5.83996773553282	1
798.071704308642	12.7613800754031	1
797.367699276726	-1.42330215439356	1
796.791128268802	-7.24082578269517	1
796.375488073325	-2.4918283989259	1
795.990034601551	4.23917688838771	1
795.734640635406	19.5097272826198	1
794.828261825665	-7.9626908369391	1
794.732241403342	17.7721133489616	1
794.093557638102	7.87621990051033	1
793.611701768399	8.27745497616007	1
793.483351996268	31.8894932863633	1
792.51120392344	0.0986438014385485	1
792.282289987081	17.1077125000637	1
791.714757452881	11.8834377420287	1
791.190693547171	9.51324703236062	1
790.64092424508	5.45524999619935	1
789.674036636421	-25.9902948545395	1
789.626369991277	2.91918058403035	1
789.262035201894	11.0365556549083	1
788.706131899838	6.57573478369797	1
788.292441297022	11.4524256488702	1
787.311242241626	-20.9328826077103	1
787.30437495956	10.6553450583008	1
786.639182042733	-0.98138261689803	1
786.401709871139	15.465546342618	1
785.80587810677	8.38296082149197	1
785.194540596295	0.28226772430568	1
784.678574341854	-1.55647074510975	1
784.308345466216	6.17372977080031	1
783.859989689199	8.77418671292736	1
783.464915867597	14.8730612989849	1
782.758321181224	0.517801305234382	1
782.589290735299	21.4584017918456	1
781.748755189823	-1.69130142258255	1
781.592539421314	20.090663267543	1
780.820522290691	1.43977060580512	1
779.975968819443	-21.9737949917622	1
779.867545723361	2.94613449829896	1
779.15423390469	-11.8502812063128	1
779.104641598789	16.9323806791373	1
778.291147581709	-4.44192057038478	1
777.728794811047	-9.32657967500536	1
777.666696005454	18.6348708088473	1
776.993514834158	6.47330868735488	1
776.374893025708	-2.10596151515572	1
775.769664590095	-9.80585339022074	1
775.587960339741	10.3023716047079	1
774.882841544286	-3.9562429326678	1
774.580637553132	8.24007024537493	1
774.163907117498	12.916687417286	1
773.659029708552	11.805655748213	1
772.668063927524	-21.2214196464409	1
772.690499374157	12.2903006923198	1
771.828379411886	-12.2769303217361	1
771.568009441721	2.66606676928897	1
770.915372818193	-8.14674861333429	1
770.555656903856	0.273272901861184	1
770.110459326224	3.08064742389173	1
769.508337110868	-4.41549216884052	1
769.393609535862	20.090149976045	1
768.500005996015	-6.54436254699937	1
767.901782243425	-13.7845774429763	1
767.664586959461	2.67992563974005	1
767.027884290205	-7.08680166955781	1
766.649301024976	0.0942930449304473	1
765.792888795834	-24.0983512770906	1
765.515623599518	-10.2648520912572	1
765.360185771506	11.5676840326674	1
764.646638825358	-3.24462537654865	1
764.472172495079	17.3384920240208	1
763.748006769936	1.82893722063387	1
763.119727370549	-7.38484071161819	1
762.69747654297	-3.07102285912297	1
762.274894796238	1.22105343205554	1
761.832222536556	4.19399501532008	1
760.897124175154	-25.1652337667062	1
760.762186967831	-1.98677400715177	1
760.381680176853	5.06784323793498	1
759.750672976926	-4.32513453331883	1
759.476252930608	9.6949949970141	1
758.952494216508	7.34380829400524	1
758.509018553781	10.2639052954084	1
758.0147545408	9.84928186651322	1
757.31295516198	-4.19189872585849	1
756.965123123005	5.00801422532976	1
756.279371142836	-7.97953779718352	1
755.908177505193	-0.313547603452073	1
755.081498265601	-22.5542543488655	1
754.742999578474	-12.7415752292529	1
754.611638792813	10.6715381829462	1
754.056502138185	6.25998107433665	1
753.538739130204	4.30232396389217	1
753.159529198186	11.4418970625438	1
752.45668141572	-2.66824790897862	1
751.990479137445	-1.24052149613039	1
751.537786418189	1.07421539989275	1
751.148150027699	7.52914929914601	1
750.427422962386	-7.75497887733595	1
750.195047402107	9.02550400742551	1
749.954731818281	25.2846416059585	1
748.846785392134	-15.4239204971815	1
748.674810418016	5.32236249368392	1
748.037523078706	-4.48326497844154	1
747.527491799019	-5.93341123065728	1
747.126362282287	-0.233199152145554	1
746.444207045556	-12.9848387357199	1
746.14801736809	-0.39441545687104	1
745.812462333428	9.61131015096892	1
745.200884619493	1.49367843434192	1
744.919001205567	15.0234007124391	1
744.15740121779	-2.94455150033502	1
743.815657709151	6.65480000625933	1
743.073284669374	-10.050754540991	1
742.549678387751	-12.3923353602479	1
742.254334297075	0.253517289793428	1
741.609736190727	-10.0322760470557	1
741.247002303331	-1.81118554047715	1
740.78208776248	-0.299175441502932	1
740.435216568597	8.96342017859561	1
739.87237875131	4.04587375441172	1
739.053544470966	-17.680129941184	1
739.068796009283	15.3590139142896	1
738.131317761679	-14.1570437522748	1
737.62687264304	-15.2406326580338	1
737.526033174731	10.1760713430858	1
736.788697997052	-6.19884404135595	1
736.683684930404	18.9438050740184	1
735.80134435942	-6.95202598760287	1
735.749408281365	21.675579091101	1
734.858659975017	-4.77231530867056	1
734.425410361197	-1.18135854035052	1
734.217040811221	17.1749659075531	1
733.439823659006	-1.81862826720116	1
732.930184424644	-3.24336047964291	1
732.303246597765	-12.3697994192315	1
731.915394802098	-5.79812225720386	1
731.734560159074	14.3660637322539	1
730.904081521503	-8.12467096829854	1
730.684329571881	9.48422773087347	1
729.812599809347	-15.7150301040159	1
729.588160700033	1.58609534646984	1
729.166573644238	5.94269360109385	1
728.498300804802	-5.89783524134165	1
728.216308614667	7.6243893145137	1
727.709224098136	6.36728955052533	1
726.795606193278	-21.582355228869	1
726.94041151325	19.9628964587832	1
726.092867143999	-3.64845135214252	1
725.580497235119	-5.25262171749563	1
725.190400312626	1.17150858125395	1
724.649356018396	-2.31540888887235	1
724.574974425604	24.8382246572407	1
723.532395262882	-11.5789394327716	1
723.42266542234	13.2537488344352	1
722.652053665179	-5.30635233825299	1
722.408092640893	10.7128459273253	1
721.994573454676	15.5990326852142	1
721.144126809545	-8.20296625361322	1
720.940497656238	10.4643517360669	1
720.307916987211	0.967175790678969	1
720.049211718606	16.0182390739148	1
719.495654608909	11.7096457955973	1
718.71543113363	-7.48162060148049	1
718.254872840352	-5.68403100050337	1
717.837763854772	-1.03361613745277	1
717.620064596701	16.7098138191518	1
717.144374248411	17.5138238449463	1
716.27954072034	-7.23288809631251	1
716.312131106543	26.9442596743426	1
715.354363958836	-3.90438827012408	1
715.060523366739	8.83964360017353	1
714.495156902498	3.75557685911638	1
713.681482491748	-17.6321249648766	1
713.667524017417	13.488634690378	1
712.730467288892	-16.0002307480086	1
712.496410977127	0.669130638005865	1
711.879385200479	-7.8068702035581	1
711.560437279743	3.28858547617986	1
711.217577466688	12.8140046751943	1
710.17826355729	-23.3889946478089	1
710.078216505189	2.07922793213629	1
709.72915624623	11.1975092032712	1
709.138643091544	4.46225092925935	1
708.761103560344	11.7105990512374	1
707.980172429233	-7.52730965543304	1
707.850706395826	16.0092564726957	1
707.432147430178	20.5642907762785	1
706.668153638032	2.43844643229078	1
706.132571631039	-0.69013857657574	1
705.709332996058	3.55761132736581	1
705.341292120637	11.4295780665874	1
704.739107284236	3.92790225840962	1
704.173134829694	-1.19611567092342	1
703.739602422589	2.37572709970123	1
703.098103850911	-7.70726721045561	1
702.959703021238	15.2425761821689	1
702.169250258329	-4.6206010072745	1
701.542472081268	-13.7370918687797	1
701.138642428254	-8.2150347144342	1
700.729444834091	-3.0454377221835	1
700.481179168176	12.6907658307225	1
699.902937120501	6.76107578883833	1
699.299172192681	-0.844425446075688	1
698.889251712657	4.27767986136527	1
698.2204938688	-7.5951985666825	1
697.965908799894	7.72604547360928	1
697.079267679292	-18.4528230749759	1
696.996552687998	8.1532078805315	1
696.401368603684	1.11107461795396	1
695.76685212587	-8.51358704799182	1
695.54291020838	8.81961912113046	1
694.947235503729	1.74525237458868	1
694.323626758654	-7.16323932849743	1
693.820232616936	-8.17857879683535	1
693.339074002269	-7.73396447897477	1
693.073982786104	6.89739134528829	1
692.381331820764	-6.54436254699937	1
691.944083539877	-3.21666321112333	1
691.41040992413	-6.22015174914418	1
690.571453125593	-29.2682049150903	1
690.541261975763	0.786399413505003	1
689.854703407006	-12.2553659681988	1
689.811923777559	16.9726801723589	1
688.978179055766	-5.73317866145617	1
688.415737531634	-10.6255738022278	1
688.137515187099	3.14354396426071	1
687.463835004368	-9.05267144397341	1
687.293070881076	11.7720229338547	1
686.45453735097	-11.2482941593499	1
685.861264814966	-18.1650498628797	1
685.835524544865	12.1817334298377	1
685.004661974354	-10.3349347125999	1
684.74871236311	4.89654442163787	1
684.092173994002	-6.17419993882905	1
683.548285717718	-9.84846880579721	1
683.036340023601	-11.4254286111323	1
682.806951344427	5.54998894129485	1
682.337472318534	6.76133243458695	1
681.642082485348	-6.86038512333519	1
681.160019244106	-6.47531872987864	1
680.919057126413	9.74017687008172	1
679.955543488665	-21.4862719488969	1
679.725441694935	-4.55771057751948	1
679.332997562227	1.71162567084398	1
678.735163678447	-5.50470894924045	1
678.261609413127	-4.56098586612715	1
677.745355234638	-6.42089760984378	1
677.187529847313	-11.010334665031	1
676.826125417901	-2.70299285491616	1
676.356623390605	-1.49322589979669	1
675.567930471624	-21.2411874797345	1
674.979633080071	-27.8314042418284	1
674.833510239348	-5.38893116333162	1
674.327436098553	-6.58047015965208	1
674.022092149346	5.4077094264853	1
673.389564330578	-4.08664952627604	1
672.84702287665	-7.67260781310122	1
672.534491860372	3.84366134657479	1
671.792338266584	-12.8486209490794	1
671.404997582654	-6.2442825601726	1
670.745137219453	-17.533291909022	1
670.266086168787	-16.950565514467	1
670.108149004479	4.71614079186096	1
669.238551548666	-20.343990604565	1
668.923247887483	-9.00980549326063	1
668.506639045798	-4.32721214176365	1
667.753254945361	-21.7569171125475	1
667.822320807896	14.8145338469647	1
666.742525075811	-24.0470099060445	1
666.626594064804	0.377739942970256	1
665.981130461877	-9.96604311194968	1
665.374153921906	-17.7828126832761	1
665.004935746602	-9.98863404848308	1
664.581299331422	-5.76750197509151	1
664.14861361969	-2.14054147454052	1
663.627111812271	-4.34515290174834	1
663.104894584177	-6.59674272226744	1
662.864869814376	9.68010954356648	1
661.975713112153	-16.6643321768659	1
661.603457572205	-9.06961617402726	1
661.294176066625	2.65990116069739	1
660.49513484864	-17.7676705840795	1
660.163839549948	-7.48356377643745	1
659.533431225375	-16.8388940605448	1
659.200066088746	-6.69069950888997	1
658.592601747005	-14.53956202008	1
658.090610783398	-15.4631628543413	1
657.749852125625	-5.80043206894598	1
657.176609852561	-11.4023243831008	1
656.916912116924	3.58276872139036	1
656.379683457845	0.345482016553868	1
655.827075982834	-3.90156516688389	1
655.246780871892	-9.96655640344775	1
654.641170284673	-17.6937382765	1
654.412435757813	-0.675656423591712	1
653.848102595909	-5.69261641187196	1
653.425479183404	-1.40507419559413	1
652.98170425357	1.49367843434192	1
652.379311094242	-6.02227176597635	1
652.492645723303	33.4556739702365	1
651.185563992251	-20.3293617968659	1
651.035835988287	1.87617225969458	1
650.346858078673	-11.3248540305511	1
649.667421639572	-23.8994019366346	1
649.63763247857	6.18117249752391	1
648.95799588495	-6.40652544789381	1
648.776531744732	13.7152284443792	1
648.23134422643	9.9553010033436	1
647.399126809128	-12.6506981916196	1
647.512707657399	26.8433734524949	1
646.362133538772	-16.6655848525461	1
645.856561770903	-17.824401515856	1
645.514968493772	-8.21657458892881	1
644.882413369727	-17.7129867076824	1
644.598113518886	-4.34334416027842	1
643.711285281951	-30.5350572175448	1
643.744021205553	3.65079817674042	1
642.970098370132	-15.1276779753652	1
642.701191688308	-0.747352246785918	1
642.240378914667	1.03262656731241	1
641.674066736505	-4.11437337779133	1
641.045695489995	-13.3361073282659	1
640.659269912717	-6.67195825859247	1
640.117946227534	-10.1782524827755	1
639.857557292507	4.76131655431586	1
638.977485852692	-20.9867904362471	1
638.790413609006	-1.23333541515582	1
638.201906138946	-7.83767991467617	1
637.723930825395	-7.18460814241666	1
637.354618530041	0.603154348648487	1
636.700435741279	-10.3133703590626	1
636.275727585924	-6.16284641973813	1
635.649303059689	-15.2568013402266	1
635.430992474827	2.44555307529576	1
634.896502308986	-0.612099937010929	1
634.218335747983	-13.1033907399646	1
633.712595647627	-14.2733531615207	1
633.20055531032	-15.8569857563331	1
632.864558258261	-5.88181321386219	1
632.586420781016	7.89235191902468	1
632.024082511409	3.00620182481379	1
631.629150440747	9.11175531096185	1
630.748274534644	-16.6892329251414	1
630.355512310947	-10.441216605792	1
629.882800373176	-9.44261410666323	1
629.073050335856	-30.573566301136	1
628.845587772424	-13.4721662389668	1
628.374074123133	-12.3948957071255	1
628.128167652069	3.49549083485748	1
627.560656685338	-1.73032379767215	1
626.627844303316	-30.94143131879	1
626.378320975417	-15.288533753919	1
625.866811620574	-16.8373541860502	1
625.437165613829	-13.0111204825505	1
625.036662911972	-7.27137273745107	1
624.450490093165	-13.7225241672117	1
623.999830580751	-11.2760241214791	1
623.095145154935	-38.640369938215	1
623.111974731151	-5.49905663214735	1
622.502954775752	-13.450339129067	1
622.012078841219	-13.6444183109028	1
621.597560095094	-8.8249716690052	1
621.048566294059	-12.8350126137638	1
620.532883386284	-14.6579001528665	1
619.925016022027	-22.5335210387067	1
619.438543753436	-22.4384765629575	1
619.22540747917	-4.39649427279399	1
618.641750271921	-10.6825124948491	1
618.392015786906	4.95646509343938	1
617.598221823067	-15.1269080381181	1
616.833778978207	-33.2831221290818	1
616.961172377491	7.11764839353206	1
616.322019768086	-2.81215284686592	1
615.779951545688	-6.36750307280462	1
614.977905099631	-26.9927409292923	1
614.66751088755	-15.3366365000359	1
614.629342763079	14.1935305721163	1
613.67966554204	-16.1249911351352	1
613.406648464321	-2.01475450441693	1
612.597353622427	-23.1159296813813	1
612.310689995449	-9.9017166881218	1
611.77928081908	-12.757230619948	1
611.197887974008	-18.8946204002103	1
611.029507220575	2.08590683222594	1
610.608479704803	6.47792220022598	1
609.7346043949	-18.8635540433432	1
609.417865180321	-7.62408954529534	1
608.647460772505	-26.1717861734439	1
608.585806045409	1.8162393666672	1
608.074380007466	0.272771831588987	1
607.417963846271	-10.7905909082849	1
606.758095446963	-22.0806268401313	1
606.366095503079	-15.7827173650346	1
606.141355172054	1.49727147482962	1
605.407917564831	-14.6232468661248	1
604.919584741755	-14.6504574261429	1
604.502220301014	-10.0179649912371	1
604.152199134638	-0.963790161858663	1
603.791812226708	7.40977847275031	1
602.848399091391	-22.4975173064762	1
602.514326693641	-12.3961728252579	1
601.675383428885	-35.4440976683297	1
601.417869562435	-20.3160101073002	1
601.280528923971	2.70251657627428	1
600.40492624937	-22.7524337520751	1
600.148640245599	-7.54373498337527	1
599.637322567764	-9.08013864974008	1
599.242600845726	-2.96098293889039	1
598.593883739728	-13.5188879865282	1
598.113998316866	-12.9914931933574	1
597.862746386392	2.54772252588899	1
597.034213286756	-19.8167119130422	1
596.563967591375	-18.6563920389157	1
596.390290237666	1.97627632306927	1
595.689777596268	-11.9824843201634	1
595.256342068457	-8.40525809942056	1
594.577008272949	-20.9734448572941	1
594.438203031271	1.94887633404632	1
593.815066873131	-6.92944116168179	1
593.085845167466	-22.7732220577513	1
592.841038599006	-6.81084027253318	1
592.437954961885	-1.24075981004083	1
591.758069831116	-13.8451641716024	1
591.146214335393	-21.982820367272	1
590.696878412029	-19.4496229432483	1
590.223093808508	-18.5217019055435	1
589.721232066548	-19.4372978366787	1
589.392644327781	-8.97591603315376	1
589.001121663147	-2.64677521463723	1
588.600060054228	3.05604609565723	1
587.943781941299	-7.9983707066773	1
587.117317937621	-30.2270089912697	1
587.242481653046	10.0271801449308	1
586.555435113683	-3.04746644572361	1
585.873673745177	-15.7750974305311	1
585.555302497575	-4.64293529805927	1
584.958257639922	-11.8081790822344	1
584.418091059643	-15.2388605802427	1
583.994818431775	-10.9944165179737	1
583.506995810139	-10.9882570199957	1
583.002384959051	-12.084397125008	1
582.620671377538	-5.11124046280707	1
582.144352314943	-4.3497786358449	1
581.669866045889	-3.46798050562189	1
580.7421015499	-32.3479355724324	1
580.580280087195	-10.9369156489492	1
579.980620889074	-18.2738432180452	1
579.724902687457	-3.02798581124431	1
579.274508363189	-0.564351606452565	1
578.368505624875	-28.0154681288363	1
578.150714102905	-10.2793953503726	1
577.895441306644	4.99569522937329	1
576.995533967919	-22.0552128003573	1
576.780693051486	-4.12541525561536	1
576.064436064183	-19.1180488566387	1
575.841691232117	-1.70721956964027	1
574.936595919555	-29.0987759463937	1
574.743356457572	-9.75066233293877	1
574.202716823786	-13.2124651833313	1
573.674626257732	-15.8503129668566	1
573.417099244783	-0.723258099435929	1
572.533327815817	-26.7147263662745	1
572.32739595324	-8.19999649565888	1
571.841753818685	-8.05073866071991	1
571.159990246577	-20.7786018488235	1
570.791485849839	-12.9382147579671	1
570.350035601447	-9.88737507923795	1
569.867119178183	-9.55916182981957	1
569.492062230467	-2.1490168948738	1
568.775134908619	-17.1857080161592	1
568.607396679484	3.83675024318826	1
568.088843593519	1.82508753439796	1
567.739446339953	10.9200079317528	1
567.006211704333	-5.18741536538493	1
566.363826587614	-15.3297620603278	1
565.991421593804	-7.74551353768455	1
565.473769427599	-9.69803773314714	1
565.26982994817	8.94746536786028	1
564.7212484027	4.96414613407342	1
563.902926191213	-16.7300518204738	1
563.546347117167	-8.1067057658617	1
562.98614957964	-12.8527272810647	1
562.515464295788	-11.7214755933305	1
561.918183947028	-18.9023197726829	1
561.712379838061	-0.379267247060832	1
560.957728186842	-17.8929442627046	1
560.669745658307	-4.76564251919406	1
560.106029570573	-9.74270631471586	1
559.625602504786	-9.25110749293129	1
559.242519850844	-2.36798460375968	1
558.667141146957	-8.11081209784747	1
558.214362462055	-5.80386012288011	1
557.700516502638	-7.50652134975601	1
557.162053695111	-10.8255008407756	1
556.817200564705	-1.43228475561177	1
556.294961213792	-3.68605606499785	1
555.707890812443	-10.1965659901577	1
555.47038334291	6.24483897514	1
554.805233803289	-5.39226755806988	1
554.243028459226	-10.2701744352444	1
553.493693719666	-27.4347949002748	1
553.286244439459	-9.01981467747581	1
552.864890016479	-4.64961419814892	1
552.202846327414	-16.0828095730872	1
551.771509272413	-12.3680640051184	1
551.227448273489	-16.0546518680431	1
550.851270990149	-8.71818259492856	1
550.31733213445	-11.7401679587229	1
549.559346824676	-29.4728004620262	1
549.34546641368	-11.4801063769162	1
548.792948838685	-15.7219595392419	1
548.500660582801	-2.87744474755894	1
548.081948040812	1.66618715202733	1
547.303698590506	-17.3969824631852	1
547.022270076194	-3.83943856376283	1
546.448629548466	-9.46821757544253	1
546.022802117996	-5.39175426657181	1
545.318849427407	-19.5766931421175	1
544.989605087619	-9.15869669141651	1
544.679750731694	2.53242155075232	1
544.00119032407	-9.98529765374483	1
543.326482620382	-22.2500558088271	1
543.281037837618	6.80189468417115	1
542.290117838793	-26.2250218345422	1
542.347586406247	9.58409959095127	1
541.457179212784	-16.8432631488919	1
541.143226298842	-5.42127463833116	1
540.508699128902	-15.0478428155563	1
540.249373281737	-0.0391077490834557	1
539.785067699138	1.51087981014439	1
539.022282108031	-16.5370053322477	1
538.833714327388	3.11761663298823	1
538.068022758399	-15.1210785132451	1
537.546316208428	-17.339988775046	1
537.131261980821	-12.556228113499	1
536.532149540668	-19.857530808375	1
536.322210333943	-1.60615002940004	1
535.734140188073	-8.18243459368522	1
534.992780389301	-24.8235527260732	1
534.532975620986	-22.9780803610498	1
534.320849570201	-4.87029898930885	1
533.720962108353	-12.2225092017016	1
533.128825051499	-19.0658397785365	1
532.748352765957	-12.0114975110374	1
532.404780654452	-2.53433382346707	1
531.902966289343	-3.44718608933172	1
531.567538119406	6.56469290587312	1
530.841739526268	-9.05472460996608	1
530.39865603292	-6.11138283643131	1
529.976441067455	-1.79783996152414	1
529.184740254124	-21.7443353602292	1
529.120162689207	6.05127919541497	1
528.341258748336	-13.0549946844199	1
527.69530061189	-23.4321966822403	1
527.323446083597	-15.8120605290145	1
526.872415594004	-13.3905345589139	1
526.37721788376	-13.8689833413639	1
526.083991189562	-1.086240737244	1
525.582791295363	-1.95879350988704	1
525.053464855289	-4.67810798691214	1
524.565282867867	-4.69592653463525	1
524.316852609244	11.0280863451877	1
523.38421837804	-18.1719854087184	1
523.177569851101	0.295362768122385	1
522.634527989501	-3.32450942126223	1
522.042627171071	-10.152410700087	1
521.717103528087	0.509716964137576	1
521.058678295205	-10.68611164595	1
520.374644512356	-23.5633732130948	1
520.305101286829	3.90613625464076	1
519.504011681252	-16.6568894501418	1
519.312384741223	2.79673000864543	1
518.799280532302	1.14250150099225	1
518.146241557776	-9.69969370928977	1
517.574802188771	-15.1841522613931	1
516.996910051355	-21.0922962815786	1
516.896884380408	4.37574297997356	1
516.083577376036	-16.989490119748	1
515.470883464825	-25.1826917882573	1
515.324054691086	-2.78770428395747	1
514.895440100561	1.10553229189574	1
514.346217767684	-2.92020681784914	1
513.806028110017	-6.35287426510645	1
513.329069989948	-5.6338323141023	1
512.704347647492	-14.6168307223978	1
512.234535907115	-13.4285731252981	1
512.059898301113	7.14048986520177	1
511.261326286027	-13.2572987514532	1
510.829029268281	-9.60587746676825	1
510.213246775063	-18.0019148256494	1
509.943549535628	-3.67437868341417	1
509.187210566244	-21.2992077508702	1
508.933271666958	-5.93700427114457	1
508.603110821697	4.42054599503057	1
507.908422414818	-9.15638687967481	1
507.542692880078	-1.13424571355139	1
506.98429588388	-5.76244238746607	1
506.568186295272	-1.04820828147293	1
506.204942832148	7.13715347046393	1
505.715110927906	7.01085320884186	1
505.007526825212	-7.41282120888293	1
504.574057786028	-3.83840587015356	1
503.830906857847	-20.5973671756689	1
503.471722688531	-12.145497145133	1
502.812877515076	-23.3690434961227	1
502.822126796624	9.2737537741603	1
502.27318397958	5.26626706566699	1
501.303640670612	-26.3573899349464	1
501.227638404771	0.687871888303358	1
500.705172598464	-1.58117595376765	1
500.10318807852	-9.07133936691403	1
499.623959015651	-8.50151858717166	1
499.131375414729	-8.80854634106297	1
498.733180653147	-2.91811087756489	1
497.964195734739	-21.3733539299071	1
497.737144873885	-4.24580655439488	1
497.412503925579	6.47407862460239	1
496.570852411739	-16.7523861112586	1
496.355984835105	1.17508940051454	1
495.700765086816	-9.8104791243173	1
495.230940655218	-8.62319922530948	1
494.629808036364	-16.0574749712833	1
494.17487755941	-13.8922831090142	1
493.838267666563	-3.95829609866089	1
493.227208453404	-12.0443542775359	1
492.813903354098	-7.14609905882637	1
492.364538028686	-4.61552308781046	1
491.531989876927	-27.2443148695394	1
491.275601840581	-12.0430710487903	1
490.510699145711	-30.2303453860084	1
490.657499426695	11.4437913525969	1
490.060389145348	4.27357352937992	1
489.193728168745	-20.5950512533136	1
488.863559961998	-10.238154822738	1
488.03118297257	-32.855739740089	1
488.09172237262	3.1545797314716	1
487.627321799418	4.69791283306195	1
486.99000964312	-5.11194318331086	1
486.492337918754	-5.75316647682039	1
485.741576833361	-23.011963710544	1
485.658543064657	3.57147630842961	1
485.238486942803	8.02639432741096	1
484.57793469002	-3.30940398574401	1
483.920496683642	-14.4407289642247	1
483.438530275443	-14.0507863015352	1
483.304529624261	9.18620091003896	1
482.535715064219	-9.2580002644784	1
482.137881676265	-3.34399005574153	1
481.418376061046	-18.5506295478348	1
481.033289140535	-11.7997097725138	1
480.989408034176	17.3544040604649	1
479.987192801656	-16.4146525266718	1
479.774538182907	1.65796837744307	1
479.118308057822	-9.39409583885735	1
478.650194507249	-8.09463730504113	1
478.152304834095	-8.75025109233964	1
477.743767555124	-3.53908970996075	1
477.468243480391	10.4055676382977	1
476.828762910339	0.453236567497304	1
476.213654080613	-7.8988777046097	1
475.704384944111	-9.30167892672984	1
475.406888464825	3.20027489603729	1
474.768796180697	-6.66092249138117	1
474.369666538574	-0.832100339505667	1
473.743123713194	-9.93498286569572	1
473.30041251872	-6.96768748891114	1
473.013390626359	6.22199139285674	1
472.360007972922	-4.64317972258244	1
471.710022585121	-15.2852951289898	1
471.181766799872	-17.9347836304208	1
470.897040221993	-4.59441703025381	1
470.479536978733	0.0279745612408879	1
469.995502771346	0.282011078556233	1
469.334230628292	-11.1012055920512	1
468.841651532837	-11.4082272353298	1
468.796284277623	17.6481840052127	1
467.838833273787	-13.1818265693791	1
467.746141262867	12.7672829276321	1
467.144825158405	5.32068818570145	1
466.611286049212	2.32425129516813	1
466.18906887814	6.63708533895838	1
465.664805911398	4.24969936410053	1
465.276253580159	10.7729193644537	1
464.377889447858	-16.1775485181832	1
464.063750079724	-4.76846562243383	1
463.620004343549	-1.86919970099971	1
462.887654236984	-17.9193848854747	1
462.946063814626	17.9508365601433	1
462.01040666624	-11.4482761934151	1
461.490644363907	-13.5401956943165	1
461.243749873128	2.28408012482124	1
460.496985175291	-14.7125779186504	1
460.160797066056	-4.75123369356607	1
459.500483798234	-16.0715965980969	1
459.084243714067	-11.366387867614	1
458.727955451063	-2.72481385420246	1
458.095943158064	-12.1869820972907	1
457.528258465139	-17.425476251948	1
457.160796478374	-9.51757299723923	1
456.816824254103	-0.0673632239362377	1
456.387069526661	3.75045616536076	1
455.474739519558	-24.1170925273881	1
455.379750625627	1.68107260547536	1
454.881809743452	1.02184744585014	1
454.247405951013	-8.59738799568586	1
453.70194423556	-12.376789960588	1
453.073950349283	-21.575169147894	1
452.847626356983	-4.40035006964345	1
452.381438352822	-2.97474403953286	1
451.858345118936	-5.28547848399281	1
451.571768576228	7.93320747803635	1
450.727328759881	-15.4768017427217	1
450.588283913039	7.42864193530855	1
449.751626636829	-15.4703855989947	1
449.458255316846	-2.69785993993385	1
448.573835054041	-28.7329640947328	1
448.386794263923	-8.9789041229471	1
447.943718311084	-6.03583732699996	1
447.662580869585	7.53992842060787	1
447.030338340999	-1.93748580209921	1
446.461434032706	-7.25618786396284	1
445.976337538401	-7.07216675124608	1
445.747629847529	9.94605564576321	1
445.047315364681	-4.00091151423777	1
444.819433347204	13.0715120207366	1
443.941218213068	-12.556228113499	1
443.778835499572	8.81679601789069	1
443.017486625936	-9.13764562937731	1
442.508907591538	-10.4955032923394	1
442.270482944339	5.88467332995856	1
441.801061993517	7.09788056023885	1
440.933231985752	-17.8480190353864	1
440.766646951674	3.2490498095922	1
439.836189087216	-25.8089379691233	1
439.565720957725	-11.5327309767078	1
438.875752683778	-24.8004484980405	1
438.658009154487	-7.06241421278036	1
438.207128525299	-4.63191175207425	1
437.488932484108	-19.7530515460397	1
437.284337692425	-1.15170373510331	1
436.692750348398	-7.95986773369974	1
436.2745106712	-3.38622050269466	1
435.784574508722	-3.52009181391505	1
435.177540065183	-11.3425137023346	1
434.901921655153	2.59547085644777	1
433.963722085306	-26.9709015981665	1
433.764577799318	-8.01172239624345	1
433.244503974932	-10.1244302028214	1
432.433624689354	-31.3311112251173	1
432.647470953434	14.7445551060437	1
431.682355484672	-16.5891166405404	1
431.243608158702	-13.3620407701507	1
431.0910804687	8.65789563552005	1
430.446439359571	-1.63380055355888	1
430.01873348696	2.31822623067756	1
428.977130133079	-34.0375873040747	1
428.649638508631	-23.5056156983217	1
428.501695450803	-1.18468882447564	1
428.024842724312	-0.459615698368178	1
427.583519725499	2.59829395968754	1
426.893749339657	-10.6565851635775	1
426.337741641788	-15.1287595538787	1
426.264035790559	12.0664689354274	1
425.236457423264	-23.3685302046246	1
425.241172272838	8.97570251087405	1
424.166239500692	-29.5685476582793	1
423.948342377668	-11.8407853135961	1
423.655832271575	0.98796409635641	1
423.160164896908	0.477624024273931	1
422.445882824364	-14.3867233658784	1
422.008050878484	-11.0996657175566	1
421.597381282439	-6.02916453752346	1
421.031034379041	-11.180270814613	1
420.521054038272	-12.6304170668283	1
420.140085832852	-5.60977483043115	1
419.054266535941	-44.868887291246	1
419.140617673432	-7.16458366337442	1
418.545980407598	-14.1732368769202	1
418.55292408912	18.3172472518859	1
417.668612500672	-7.71111689669234	1
416.791810510968	-33.2464156763475	1
416.670461860359	-9.17948499709354	1
416.174805472738	-9.6891956760291	1
415.696090460988	-9.0865609040807	1
415.222936990718	-8.11876811606955	1
414.572504846328	-18.7909049645085	1
414.395838909792	1.64392007798669	1
413.574335790987	-20.2605624042684	1
413.472047683854	5.0578157218808	1
412.988123449875	5.31837837396016	1
412.209169031161	-13.7924234701631	1
411.800286560817	-8.60471462076143	1
411.131592696644	-20.4759431832797	1
411.020719392359	4.27870644436223	1
410.537526243798	4.58723740907013	1
409.974466261424	-0.348207000806872	1
409.367921933545	-8.13879259511221	1
408.907781366384	-6.31667499325745	1
408.317727523777	-13.0245271676341	1
408.062637682224	2.2609820074025	1
407.452090165683	-5.79247605072349	1
407.117436619442	4.2689539058965	1
406.608502524483	2.88730762623772	1
406.373563480987	19.4958684121683	1
405.459398710057	-8.49279263170248	1
405.191218740798	5.93319159776443	1
404.366814131488	-16.1619297911665	1
403.984321373546	-9.24161160021419	1
403.569824152966	-4.4226782498155	1
403.046440997193	-6.75308275776006	1
402.746514132705	5.58840025507653	1
402.190962546311	1.1458378957305	1
401.406621082594	-18.3188234408816	1
401.376528782847	11.7396794588547	1
400.441221315852	-17.6372578798585	1
400.3183258367	6.32787609619966	1
399.854283541596	7.89367792206224	1
398.909123777396	-22.1301716909329	1
399.10510419484	22.7719819524751	1
398.18193568435	-5.80796034425232	1
397.687444014819	-6.24145945693242	1
397.289595753218	-0.329465750509793	1
396.52913602131	-18.2261498830043	1
396.171555321239	-9.67024666488729	1
395.85299954931	1.44798326977623	1
395.4687146093	8.25050106189146	1
394.924729127949	4.56724959370508	1
394.380204997274	0.848623786435081	1
394.046519269134	10.9734085794038	1
393.362632240486	-1.89564643438299	1
392.817278849993	-5.66874224659299	1
392.554698596749	9.12472814251738	1
391.823721141608	-6.83625431230718	1
391.395984370063	-2.8867939855619	1
390.683029186954	-17.6644684398765	1
390.572347000838	7.10243296697854	1
390.001640670883	1.66464727753313	1
389.273246261211	-14.1267717751074	1
389.066366617851	4.32388831742985	1
388.528049927234	1.01274874298349	1
388.081482491521	3.72575706731642	1
387.530015423312	-0.448836576905909	1
387.05248923991	0.231439644757683	1
386.587191114365	1.71458931818476	1
386.116426868425	2.83883213272383	1
385.617764983863	2.13133924042946	1
385.133338591833	2.35852572389918	1
384.514527110336	-6.23787252705827	1
384.233758727947	7.36126020494443	1
383.469623010596	-10.7769825729697	1
383.138775095475	-0.466031842095651	1
382.694914425424	2.424618114905	1
381.880212740391	-19.0337529492865	1
381.557610724014	-8.18140801068909	1
381.362172752269	11.020380862102	1
380.956415073285	16.4128013600876	1
380.296102194656	5.09139965133475	1
379.680166290543	-3.31626620422582	1
379.190326312854	-3.44461963184015	1
378.694305097667	-3.97883386920161	1
378.547893787602	18.4419465328828	1
377.478517299905	-19.7381599819789	1
377.325105886973	2.22298621530945	1
376.701358339296	-6.6976289441155	1
376.119972329235	-12.8368396870731	1
375.866148138644	2.53129108733362	1
375.432022689407	6.06103173388111	1
374.631700594329	-14.4533046059306	1
374.510133906793	9.59868562435829	1
373.76061958043	-7.57968372008837	1
373.36326172625	-1.63585371955155	1
372.72644873046	-11.4143928439214	1
372.438366632787	1.70434793067312	1
372.104844512758	11.8395390977067	1
371.386768194755	-3.27468348225904	1
371.106620606016	10.3650053887135	1
370.389558942032	-4.68261150874794	1
369.740562258057	-15.2611643179618	1
369.60527033819	7.88956547946292	1
368.820690182342	-11.5912645393412	1
368.302492940558	-13.5816928677005	1
367.980764714478	-2.67218925441123	1
367.548103391078	0.953561344751471	1
367.006896393266	-2.5476855130328	1
366.633311944936	4.95697227432472	1
366.264503949542	12.7752389458542	1
365.484381738296	-6.41294159162128	1
365.345185179014	16.4813441069365	1
364.492581707806	-7.46589188342849	1
364.031582421843	-5.70083518645663	1
363.760448559575	8.53056879090185	1
362.887032996191	-16.7831897117635	1
362.725482292217	4.64330839463491	1
362.152802016145	-0.924517251633588	1
361.735378328414	3.701626256288	1
361.134486906971	-3.71852786287211	1
360.568266981136	-8.86219752385075	1
360.690764905212	31.2145821829785	1
359.673511699963	-3.54345268769555	1
359.172897353743	-4.3795556533537	1
358.961849322557	13.7969395624021	1
358.207020709766	-3.73060854491897	1
357.767867899969	-0.531238194205517	1
356.766679979795	-34.2344834785371	1
356.634116312549	-10.904822709086	1
356.488607839639	11.5748884454818	1
355.772169378013	-3.43204399013465	1
355.484053652918	9.68421587555183	1
354.893868618605	2.96692891458954	1
354.240824490511	-7.87762499233932	1
353.88329434199	0.680936342465093	1
353.249821217226	-8.87862285179298	1
352.9612212218	4.20580071977848	1
352.231796055085	-11.6538799915085	1
351.894946126855	-1.73750987864713	1
351.203812753843	-15.083009393796	1
350.834848867022	-7.27522242368821	1
350.568890021895	7.29575443279313	1
350.142196032009	11.3130303434314	1
349.449495353924	-2.13540855955821	1
348.822360930219	-11.2788472247189	1
348.406633460874	-6.54154555437233	1
348.308915333657	19.075892086221	1
347.595904132926	4.29385465417202	1
347.162962419439	7.90086400303681	1
346.343018597079	-13.9022678507768	1
345.873589381456	-12.6910037954543	1
345.698592347082	7.85234573523135	1
345.002526473319	-5.81712015325039	1
344.504166466953	-6.50544405233235	1
344.225790101348	7.25010815313257	1
343.767682326581	9.20468551458783	1
343.120816947935	-1.23436199815237	1
342.575934560829	-4.97732637729552	1
342.286334828108	8.04127978085899	1
341.594660478623	-5.33989960402727	1
341.295472025558	7.04910564668353	1
340.696458366227	-0.248090716205902	1
340.154646280796	-3.78950263372435	1
339.760613955387	2.37213405921395	1
339.089587474673	-9.65336915157758	1
338.646349617568	-6.72252969239102	1
338.432928944302	11.2978454699428	1
337.780646608455	0.50303806404793	1
337.528395404404	15.9738271380938	1
336.953302556008	10.2471805474255	1
336.23458084456	-4.90998742122256	1
335.756763272909	-4.24966235124476	1
335.242897070698	-5.95625881294013	1
335.131447561896	18.7593745502258	1
334.200284707635	-10.3464776606965	1
333.992171205577	8.02228799542561	1
333.620076044998	15.6241900792392	1
332.821113106327	-4.80158514529402	1
332.565751653874	10.464907801857	1
331.986096727268	4.43863952034213	1
331.4023177026	-1.85842057953786	1
331.043027552849	6.58420409341771	1
330.414787317199	-2.63214640693823	1
330.208031608074	15.8257058771859	1
329.328185101233	-9.9108520546673	1
329.134656181802	9.41544055950177	1
328.840969168552	22.1654547199988	1
328.233903557932	14.3393664637347	1
327.701026305255	11.3843961935193	1
327.181891863504	9.331755713457	1
326.547411324563	-0.294390831466359	1
326.220660614133	10.2846569374066	1
325.456578246908	-7.85101938301603	1
325.318017154189	15.0843357460105	1
324.384094651961	-14.202873350328	1
324.400274781429	18.8926042470734	1
323.899829696027	18.0670298677416	1
323.105236339416	-2.07200483830512	1
323.111126899159	30.3478467139813	1
322.155728443431	-0.34949022955245	1
321.791576998683	7.77379380416806	1
321.344144518633	10.428928512079	1
320.701988158428	0.298699162861051	1
320.402757988112	12.6846185539699	1
319.840974252769	7.83155131894118	1
319.221924786968	-0.781528905707116	1
318.728522304904	-1.14477429987777	1
318.318479651275	3.96528698919476	1
317.890764440066	7.91497951923692	1
317.303063732145	1.36019209174487	1
317.021029392321	14.8751144649776	1
316.301044506139	-0.365322828027021	1
315.885879087121	4.40834310072213	1
315.111637882566	-14.3945205081605	1
314.814004304824	-1.9038590983541	1
314.591030929085	15.4889011057862	1
313.914048556834	3.07192146842254	1
313.572208052196	12.6599805620566	1
312.868448129295	-1.51519966440986	1
312.398521467956	-0.337152901756974	1
311.965905098874	3.29063864217212	1
311.27803461169	-9.84128272482222	1
311.226929914534	18.836129961045	1
310.651807487685	13.1071063418908	1
309.56523999294	-26.2028464196975	1
309.616621272974	9.20365893159129	1
309.044279930943	3.65721432046789	1
308.460510853766	-2.63957080182365	1
307.981115540519	-2.08329725126546	1
307.19803250064	-21.4668340887096	1
306.934356849502	-6.74666050341945	1
306.616264682859	4.40057651150536	1
306.153397543437	6.04203994844731	1
305.52066352731	-3.46977702586471	1
304.865214076242	-14.4730724392242	1
304.586557075138	-0.736597567776212	1
304.006420896702	-6.79492212547629	1
303.776119476493	10.1165111974559	1
303.091062203282	-2.83083299103283	1
302.51466429053	-8.64373088523748	1
302.380421238628	14.5747656111755	1
301.660567776655	-0.657281810078552	1
301.46829690134	18.7511557756415	1
300.651423742358	-2.85111411582411	1
300.335653837657	8.44849714670814	1
299.923800173646	13.4393464853254	1
299.065331792648	-10.8940435876241	1
298.641715194473	-6.67555129907976	1
298.110057527357	-9.55092472339548	1
297.742416381597	-1.65716142733937	1
297.280023436925	0.0152950391128169	1
296.643882295022	-9.7203720239315	1
296.133924845037	-11.1709643509016	1
295.719964934809	-6.3184715135011	1
295.502567665671	11.4401005423002	1
294.794933770222	-2.98973337340264	1
294.203183018288	-9.81081520803634	1
293.976095139331	7.31145870839298	1
293.106501118717	-17.7525223742688	1
292.734455228287	-10.1480477223518	1
292.360194670521	-2.68899344036366	1
291.897046402753	-1.06621625820134	1
291.433122175075	0.505604521538671	1
290.797623677863	-9.18796041742642	1
290.26054774035	-12.4192159471592	1
289.920524248871	-2.7122321018834	1
289.320628046715	-10.0682125625433	1
289.165561233434	11.7828081659301	1
288.59311332142	6.22903692973113	1
287.759593821692	-16.4664155300192	1
287.467123931265	-3.63715282856863	1
286.765047584455	-17.7022075862197	1
286.884000589532	22.1406150778539	1
286.100154336697	2.70662290826004	1
285.61009903404	2.56261408994975	1
285.145675906037	4.10157810319258	1
284.609331560761	0.918266443637024	1
284.186736910103	5.20362717104746	1
283.647599325253	1.8368993494695	1
283.293196430048	10.5996407095204	1
282.681042168793	2.43870307803981	1
282.336045034672	11.819001327166	1
281.864530521088	12.8922999605086	1
281.213985842839	2.21066721935298	1
280.678578751558	-0.911165562067437	1
280.131839030806	-4.77709380809441	1
279.614825922502	-6.69121280038803	1
279.423174178039	12.7575303891664	1
278.512148308613	-15.0270483992661	1
278.49817816995	16.0880589388953	1
277.832726503353	4.42759764251769	1
277.324324707598	3.0788509036485	1
276.985937531514	12.8930698977557	1
276.150950798241	-9.89889969549476	1
276.119580851968	20.0737185374896	1
275.297169795989	-1.89256057478062	1
275.194680317722	23.4104126958101	1
274.331296049069	-1.24613714954547	1
273.721656042028	-9.24212489171267	1
273.175932869393	-13.0414107915569	1
272.92557801773	2.55285544087088	1
272.413666232651	0.973573602567846	1
272.180737470274	17.7120032481548	1
271.36380088427	-3.89488626679466	1
271.134899122016	13.1079373852694	1
270.292675226166	-10.1593034716341	1
269.958050116998	-0.0981729350547191	1
269.515052054665	2.84730144244398	1
268.734198922312	-16.3904239458339	1
268.610927923859	7.54796387680037	1
267.954309312696	-3.53267356623328	1
267.713593112535	12.6943772030488	1
267.114343314618	5.38049886646766	1
266.798447847903	16.6713475098523	1
265.969571522927	-5.71957032614057	1
265.630013953232	4.01763661139836	1
265.284474577979	13.3620777830069	1
264.769491668457	11.5810357222344	1
264.093013621503	-0.803606550742862	1
263.617034336954	-0.0237273359767796	1
263.254456856258	8.201982794086	1
262.648456817609	0.444828363907327	1
262.151274522008	-0.167479508536795	1
261.648756390151	-1.13013938156604	1
261.190586464856	0.819048419157875	1
260.677586607368	-0.831843693756635	1
260.239050098493	2.40643904101028	1
259.83590744748	7.96863681263783	1
259.386972691399	10.5241685274463	1
259.035554389393	19.4825167226025	1
258.256607519919	0.369802256587597	1
258.069503728502	20.1168472445641	1
257.589311108319	20.6199951250589	1
256.471164468164	-20.7642235762616	1
256.337626900964	2.49990086797376	1
256.055850516104	16.0308208262334	1
255.753550845997	28.2141978363994	1
254.786984782902	-3.21743314837084	1
254.423764291224	4.96593654370392	1
254.06148944977	13.2113900646078	1
253.331180635961	-2.70786912414902	1
253.01004834235	8.23894589256936	1
252.381251215512	-1.01518041780903	1
251.924569566596	1.03159998431587	1
251.534950929175	7.48165761433668	1
251.152710012255	14.4161218745543	1
250.550210291259	6.88862872613985	1
249.762812854305	-12.7790516192347	1
249.592725728806	8.08517842518104	1
249.272477874311	19.0900137130343	1
248.365465566259	-8.43146651889422	1
248.382956190088	24.7488936047151	1
247.457533564395	-3.98140032669235	1
247.21297445613	11.993049919346	1
246.855745800718	20.5697353325268	1
246.068695701508	0.924810910238806	1
245.519256385141	-3.11885673826448	1
244.965328680277	-7.45723314470304	1
244.735252136043	9.4680957123587	1
244.457206382396	23.2438129409665	1
243.690460774834	4.93202875175721	1
243.142636614738	0.994380240084297	1
242.48356523249	-10.2476446048411	1
242.062545297983	-5.85947892307782	1
241.684329311485	1.33914102970608	1
240.867367682852	-20.2698016512356	1
240.750892445304	4.11441650126066	1
240.215173178518	0.971526547187898	1
239.781380843809	4.52104113764174	1
239.459121250745	15.3936672010308	1
238.672753659764	-4.20653364416981	1
238.626373123132	24.7799966252607	1
237.771397151845	0.675033490235686	1
237.567231250068	19.3015386951966	1
236.863011340219	5.09504157672634	1
236.423133281216	8.24493429338192	1
236.201880899585	25.7495431592239	1
235.327306488221	0.357739906379336	1
234.910858520831	5.04601001742281	1
234.506267528256	10.5127905659032	1
233.950689367778	6.0659141137267	1
233.450080739076	5.22827127357394	1
232.902062869507	1.27778436383253	1
232.52469476492	8.53196812129546	1
231.753899046507	-10.0458782717581	1
231.403490750357	-1.02155378724534	1
230.93225640081	0.0694595133986531	1
230.451666948163	0.54622176664032	1
230.219019059012	17.3025493979204	1
229.321018675413	-9.62744182030551	1
229.04263969431	4.12622220571865	1
228.659647038548	11.0110621771643	1
227.950718527226	-3.50469306896895	1
227.637902929425	7.98788524382025	1
227.01856086037	-0.64573275136877	1
226.710196391293	11.1390917422863	1
225.810134390994	-15.9262984404283	1
225.472421980388	-6.06843744774853	1
225.142134172933	4.27690992411858	1
224.450028248217	-9.13432756647848	1
224.244762232174	9.41980353723698	1
223.602924207552	-0.690908513823665	1
222.812954363148	-20.5277978458238	1
222.735234345389	6.40084903752589	1
222.141502738872	-0.551262673248174	1
221.623810521703	-2.5107163039363	1
221.160729426746	-0.884468293548274	1
220.738305598696	3.41128658670067	1
219.923205466867	-18.0756577042236	1
219.38043558482	-21.6817015762228	1
219.555719402343	21.8588669302487	1
218.762204186368	1.78915101891073	1
218.20176117632	-2.97730438641046	1
217.791988036047	2.14905390772999	1
217.275696054523	0.281497787058582	1
216.896522225192	7.41696455372488	1
216.458869492163	10.7127664893557	1
215.953229019682	9.54456392436361	1
215.301559173352	-1.21177106161855	1
214.717957696526	-7.49881586667024	1
214.32078419367	-1.54520888521554	1
213.926030097507	4.56724959370508	1
213.546911434772	11.7063094008591	1
212.863107782647	-1.15991639907443	1
212.356842342191	-2.36918228392211	1
212.054943535643	9.84003650893325	1
211.289802123815	-8.36674901582986	1
210.885481666623	-2.88243100782752	1
210.204357402819	-15.5727505892068	1
209.769137558152	-12.1172600021192	1
209.498608156526	2.15162036522114	1
208.992939955343	0.981541842015383	1
208.679464416849	12.4306187003326	1
207.954939465091	-3.10936084554779	1
207.455702943089	-3.85715323106378	1
207.008438546309	-1.19251651982341	1
206.518585048216	-1.3242368952417	1
205.933487551353	-7.70957702219731	1
205.666012079225	6.75979256009234	1
204.735571972957	-22.3003705968766	1
204.619351139676	2.10020566681822	1
204.095183802497	-0.284540523191616	1
203.474308255553	-9.01904474022829	1
203.251916078452	8.41042802725864	1
202.390290635567	-16.1314561637674	1
202.430977041056	18.5714609769811	1
201.340942254804	-20.967535894452	1
201.137348207603	-2.30381094525868	1
200.900290919806	14.1627514140635	1
200.179588333185	-1.12630802716874	1
200.265901051012	36.5723677260623	1
199.418382967668	12.9567363753709	1
198.650885237707	-5.40484931038893	1
198.259621948072	0.936702163280769	1
197.522744048204	-15.4144246044648	1
197.518816340746	16.3591501772998	1
197.064538817677	18.56324831301	1
196.429630784794	8.90734308241769	1
195.539247797863	-17.5227694333084	1
195.187557723745	-8.58289973208786	1
195.093698645938	17.2858674242295	1
194.45275301164	7.23353005986305	1
193.784005984958	-4.64421852680485	1
193.573054503362	13.5363830209367	1
192.833077880072	-3.01822716216586	1
192.453861879511	4.11430651022536	1
192.14112632537	15.6118710832823	1
191.530569558524	7.55481998466945	1
191.1544987277	14.8938557152751	1
190.301337596494	-9.09233543343579	1
189.992113361558	2.63577034966939	1
189.584573274087	7.90856337550986	1
189.154951066531	11.7314667948836	1
188.720732355569	15.2525670345451	1
187.546501204338	-29.8147381484087	1
187.672650778282	10.4995244249202	1
186.82010947436	-13.4459822619449	1
186.774804859488	15.6107833941552	1
186.305945704197	16.8574217885617	1
185.460926812682	-6.59417626477628	1
185.282461720264	13.719414214335	1
184.647676794251	4.07154443993475	1
184.221811997549	8.14113941971051	1
183.621671220015	0.767963693861258	1
183.134935975915	0.840869418444588	1
182.791787018655	10.3414917496061	1
181.827652965544	-20.9310860874667	1
181.697844601328	2.57724289764834	1
181.242199621266	4.69149668933448	1
180.571355382916	-7.32399733724271	1
180.296680020965	6.67252078417301	1
179.758629584023	3.37612000846095	1
179.447312198992	14.966761439858	1
178.633547911157	-6.43270942491532	1
178.229078435817	-0.958333384384009	1
177.684834128266	-4.66141990260732	1
177.365001430326	6.3701126537651	1
176.91273057261	8.70590061182786	1
176.432277933571	9.19130327195598	1
175.817531117289	0.859097377243602	1
175.32373114757	0.468128131557652	1
174.540740416148	-18.9107890824031	1
174.725003708174	25.219129723194	1
174.112282399654	17.0199152114197	1
173.682930389821	20.8605271874816	1
172.989757879149	7.37897487224497	1
172.715375697481	21.39473531423	1
172.278739970453	24.7571062686863	1
171.302041807879	-7.34042877579766	1
170.852738488803	-4.80979780926513	1
170.588315203955	9.85985322713159	1
169.971111831224	1.36635158972372	1
169.780264957111	20.8669494418223	1
168.962157056614	-0.817722066943385	1
168.084548781321	-26.409122385229	1
168.069395377609	4.62731692022033	1
167.404106990508	-7.02339183769117	1
167.267253359468	16.0223454059005	1
166.566582738828	2.04847932714881	1
165.666479149497	-25.0199356090376	1
165.459676594363	-6.56696570475905	1
165.219230843772	9.67702979457726	1
164.861398479742	18.2135501480244	1
164.0652952851	-2.02630967373944	1
163.736493535042	8.41633087948763	1
163.13244703884	0.786704944158752	1
162.660609099538	1.83774872468661	1
162.303640398535	10.4309816780713	1
161.353520286767	-19.9214539317397	1
161.017755244259	-9.93600944869227	1
160.506631077201	-11.4644509862219	1
160.288300333625	6.23160338722187	1
159.624499535222	-5.32141499947922	1
159.216185431515	-0.0994561637998827	1
158.763511566862	2.20989117149275	1
158.199362258031	-2.80011493911023	1
157.88135637021	8.35138728373994	1
157.540093998522	17.9758961843588	1
156.648826826296	-8.51230381924665	1
156.262310294945	-1.85912941065396	1
155.371655994121	-28.3070849165557	1
155.122690428986	-12.6224610486058	1
154.866257305647	2.57185333691782	1
154.177079965041	-10.6473398059967	1
153.865191053225	0.90581301419228	1
153.382763915153	1.26161568163933	1
152.767753853768	-7.08782825255394	1
152.342355919255	-2.98754577392252	1
151.787213387045	-7.40614841940642	1
151.287532396441	-8.18320453093273	1
150.707068563723	-14.2643705603025	1
149.951416826726	-31.8481790821941	1
150.03495062618	5.66801543281521	1
149.160490803726	-19.7165956284416	1
148.781139221693	-12.5929406768465	1
148.017954167341	-30.6713666633817	1
148.154510568511	10.3262457699873	1
147.773102362825	17.3148745044904	1
146.959469790939	-4.07587040481295	1
146.926991985193	25.8231516043102	1
145.769605420513	-18.1380959486115	1
145.664544384048	6.99519781814673	1
145.21697937353	9.64006058548075	1
144.37457852322	-13.6395603735093	1
144.109879581822	1.01209490738442	1
143.33114099145	-18.087524514813	1
143.197507377912	5.16974382155331	1
142.692509358307	4.04363727002729	1
142.173629455975	2.00606556180352	1
141.795078635119	9.18235122380305	1
141.071595924777	-6.28920778749078	1
140.97004130145	19.0743522117264	1
140.046704007274	-9.51943062361346	1
139.934676066272	15.1564715333459	1
139.371687409457	10.2227930906481	1
138.637581622992	-5.94624351811223	1
138.224679105987	-1.02542180532067	1
137.603849981975	-9.75682794152953	1
137.132595015192	-8.66735451538097	1
136.915839728495	9.13229308150298	1
136.242565350545	-3.04259628710389	1
136.006550270945	13.4924843766147	1
135.364236573424	3.35044932293833	1
134.83401468483	0.56824441615821	1
134.443538615539	6.96160166746691	1
133.86122676671	0.759237738392078	1
133.655136577203	19.2591799253691	1
132.800266277602	-4.83906153527504	1
132.362767058002	-1.53317097745984	1
132.140838359698	15.926848744783	1
131.201365200753	-13.7263066367047	1
130.957479352938	2.29204225365646	1
130.483450065164	3.19943163143291	1
129.844260410437	-6.7374212564522	1
129.9378228643	31.437430131166	1
128.65836714351	-20.5385769672861	1
128.357146301348	-8.2847506989926	1
128.129362369782	8.79086868661904	1
127.519427642879	0.77489312908721	1
126.982526568973	-2.44576659757505	1
126.388635762723	-9.40830301425416	1
126.005736055979	-2.51738909341322	1
125.376889540866	-11.7750656699873	1
125.139363603233	4.66094362396544	1
124.735365891471	10.1666060034344	1
124.100102719426	0.48763931910183	1
123.595291859032	-0.625964918075146	1
123.180095843236	4.14445016451808	1
122.610406576511	-1.22898465864772	1
122.305331833997	10.7718866708444	1
121.563235388821	-5.92159941558574	1
120.80817799007	-23.466080031734	1
120.644627019082	-2.17289106015319	1
120.384314811505	12.7670690561742	1
119.79951726666	6.40168619151713	1
119.308811683306	6.21428590977137	1
118.440836873695	-18.7441893275598	1
118.092544406532	-9.58088505929644	1
118.081509790628	21.7264071706482	1
117.29086903837	1.8456253049391	1
116.527600182338	-16.2379397071907	1
116.328962972357	2.7515970204821	1
115.406426433009	-25.7892923480908	1
115.218938834156	-6.06766751050102	1
114.823426198137	-0.00472943993025361	1
114.55512715077	14.4109217428283	1
114.03382760297	12.2148468420848	1
113.345730147107	-0.932986561353736	1
112.860254141023	-0.7769092822237	1
112.372710721677	-0.756567051301426	1
111.948080635271	3.39460461300941	1
111.256061103031	-10.0107116935188	1
110.938785002577	1.18922324855407	1
110.613443750078	11.8596185722672	1
109.838200517222	-7.01004625873816	1
109.504475679433	3.10991114990246	1
108.825099560706	-9.46520504319662	1
108.33239866682	-9.78342132962694	1
107.987118583689	-0.422139308386333	1
107.159367870755	-22.7393387082576	1
107.072795682219	3.60843940691298	1
106.512509629615	-1.14730409369008	1
105.94320653278	-6.49508656317227	1
105.718335060834	10.772143316593	1
104.955524110616	-7.28113138652993	1
104.574124847446	-0.291323303703008	1
104.219471202576	8.45458331732972	1
103.345299006044	-16.9105165563821	1
103.15382365452	2.54951904613305	1
102.956595446328	21.6318393227186	1
102.332416154448	12.6810316240958	1
101.474069818981	-11.6449157221289	1
100.877514789685	-18.7819223632903	1
100.926213157119	16.4477112925787	1
100.231297600572	2.85248324233017	1
99.6929845378724	-0.460385635615276	1
98.9980287969189	-14.0582290282588	1
98.4407539205353	-18.6160864350813	1
98.1169327597235	-7.84561760105924	1
97.8017593919474	3.49266773161688	1
97.438011517434	11.6416163402469	1
96.7392897902472	-2.20343801490909	1
96.303635661512	1.22424928269279	1
95.9125877989437	7.58074731594069	1
95.3092276611966	-0.00293291968661093	1
94.7594189207704	-4.07047473346929	1
94.3403091246089	0.443545135161336	1
93.8375174203732	-0.536884400685891	1
93.1988868129093	-10.4363342259464	1
92.8007121918197	-4.54769528269199	1
92.4381234012462	3.67748322403371	1
91.7075435217814	-12.259215654436	1
91.3436252534472	-4.12130281301687	1
91.1006932685272	11.9604497985974	1
90.3673101887953	-4.16026408197547	1
90.1466623595839	13.3846687195411	1
89.1083504470793	-22.7573100213072	1
88.7861753542311	-11.8785183493265	1
88.5594484743686	5.26731198050214	1
88.0483506903776	3.74167521437331	1
87.7696549411067	17.4753147613556	1
86.8613834956161	-10.1282798890582	1
86.3364572195004	-12.5618376563013	1
86.0785286866444	2.53539741931897	1
85.4795902810803	-4.75768650097197	1
85.21371737426	9.8179588638975	1
84.4650151814622	-7.30842138451758	1
83.9491551210818	-9.14662823059594	1
83.2689129606327	-21.7779681745871	1
82.9224557857117	-12.493337683744	1
82.4747291405911	-9.8579341454482	1
82.1963002546528	3.89338951576896	1
81.6296738471734	-1.27800399672538	1
81.0557360294116	-6.92944116168179	1
80.6708842228373	-0.165682988293152	1
80.0173750326715	-11.0416576676472	1
79.2886740213216	-26.8546288525987	1
79.4932597336282	18.610996643568	1
78.8099499792598	5.77839754737956	1
78.3438632517483	7.20843988258223	1
77.9056824034063	10.4707678797952	1
77.1637612470347	-6.21014256492901	1
76.8281856571973	3.78916689918264	1
75.9191038232733	-23.8672967755447	1
75.6111066320151	-12.0571865649908	1
75.5107159445724	13.3841554280426	1
74.7384422608854	-5.28958481597816	1
74.3379412226798	0.446875419286861	1
73.6298443247844	-14.0130532658044	1
73.1748247746324	-11.8561840585422	1
72.8123285038948	-3.6243205411141	1
72.147165051858	-15.2652339862691	1
72.0352030128247	9.41646714249831	1
71.0878577073218	-20.7521612260534	1
70.7655720451514	-9.88004234354923	1
70.6815155937313	16.6339627790672	1
69.9500351830374	0.638840328999417	1
69.4643493168079	0.782335855810813	1
68.8014548451548	-10.7094725197309	1
68.1331996743894	-22.5532399870952	1
68.2687649886735	18.3809809462457	1
67.3373730602378	-10.7400194744868	1
66.7304843051563	-18.5544792340715	1
66.4084043858343	-7.66868479950762	1
65.9268401818508	-7.25443411801077	1
65.6840478382801	8.83733378843141	1
64.9652850113474	-6.32257784548645	1
64.4988429655859	-4.91536476072762	1
63.8856234907826	-13.1453767623938	1
63.3226232603696	-18.0780286220963	1
63.0650545397159	-2.95636331540656	1
62.4826895471783	-9.16044432675544	1
61.9143157017877	-14.4458618792065	1
61.2119676973938	-28.5278552562984	1
61.0710014760264	-5.75011728089605	1
60.7233940210685	3.45980485450655	1
60.0398837850226	-9.38525989235328	1
59.551797650977	-9.39897210809063	1
58.9080470078052	-19.6334240738945	1
58.7899980192457	4.64913791950745	1
58.2730833518979	2.74263886171646	1
57.9624628907793	14.3812119420641	1
57.343682340458	5.78635356560123	1
56.7664775934751	-0.078661747509714	1
56.2079368157182	-4.71819971928903	1
55.7467806487945	-2.96354939638155	1
55.3710196736564	4.39807727075834	1
54.6802946353253	-8.92046833012193	1
53.9012474594083	-28.0381262821139	1
53.7920087052737	-3.17687700939978	1
53.2653817866471	-5.72085355488615	1
53.074427956379	13.7751185631154	1
52.3944610402289	1.16305149275925	1
51.6482116869337	-15.8010247618036	1
51.370887074413	-1.97599488568992	1
50.6679804751474	-16.0941875346307	1
50.185152526948	-15.7622345900109	1
49.7799196986666	-10.335448004098	1
49.0867355717626	-23.815203799091	1
48.935103041739	-1.73725323289769	1
48.5929782318092	7.83320729508382	1
48.0669672457281	5.32992743266911	1
47.5728571598858	4.92124963029535	1
46.7447543263656	-17.4170008316147	1
46.5141664735492	-0.523049972686553	1
46.0493942505074	0.994636885832916	1
45.76776461317	14.5372892211945	1
45.1591093287862	6.60782161294848	1
44.2497725025011	-21.0640408067258	1
44.1081487731744	1.67132006700964	1
43.4204259645214	-11.4495594221611	1
43.2145140629394	7.06476103737866	1
42.5235504828353	-6.26885333534181	1
41.9810130536534	-9.8569442261305	1
41.5683263526525	-4.91915334083335	1
41.0606523489261	-6.21809858315109	1
40.7003159894923	2.15700992595207	1
40.1881648109127	0.564150305398727	1
39.4725623357571	-14.3870716708242	1
39.314111422233	7.24369200940469	1
38.6186785283809	-6.3831645741129	1
38.2938035301138	4.32042971043001	1
37.8043401105132	4.21735588910099	1
36.7513653954648	-32.8852234481699	1
36.7912294457277	1.76681672812678	1
36.3812902681201	6.88529844201515	1
35.9643804007848	11.5461196791301	1
35.1747320209448	-8.26663273122888	1
34.6175750920768	-12.8142243080872	1
34.1438138346907	-11.8861199519906	1
33.4822530990285	-23.2886950448157	1
33.6344055303656	18.7362703221939	1
32.6539250894583	-13.6061658730611	1
32.1756419934354	-12.9748478833446	1
31.701746898595	-12.0553900447467	1
31.4531074486411	3.65413457147867	1
31.0831957327913	11.4010842778245	1
30.2636932321921	-10.3715739485905	1
29.852629626898	-5.32655402507467	1
29.3806413905028	-4.28174918049526	1
28.8838181300698	-4.86755532403826	1
28.3029714321985	-10.9702184902016	1
27.8135629565756	-11.0691187628007	1
27.1332156702086	-23.7048216845266	1
26.7264042434859	-18.3804306418911	1
26.2073935374005	-20.4228908405732	1
26.1246871659578	6.18194243477142	1
25.2768257971108	-17.4524301662162	1
25.2195734501792	10.8237474440013	1
24.8595501386557	19.2203469792849	1
24.1910354637948	7.3617734964425	1
23.8180751237511	14.9090039250853	1
23.2215403953574	7.77661690740783	1
22.8866271929571	17.8220431683874	1
21.9878553026108	-9.15484089456705	1
21.3336701279581	-20.0723982958878	1
21.5645257275806	27.1208808346269	1
20.8756877486773	13.9281222038698	1
20.0474703407081	-8.41610443762655	1
19.5745939813268	-7.42899600168885	1
19.1060715939938	-6.15597809064317	1
18.8322688041313	7.90214723178198	1
17.7080841851267	-33.8748311248542	1
17.8621569452935	8.27719833041103	1
17.0780588742627	-11.1700049846488	1
16.6785602142494	-5.36480035230362	1
16.3892762564008	7.67701391430534	1
15.8657247741022	5.33711351364368	1
15.4420038679442	9.55201276170077	1
14.740128751399	-4.49635391164593	1
14.4542093979782	8.76651178290688	1
13.8663990598697	2.20758135975062	1
13.112347053107	-15.2665599893059	1
12.9190902046521	4.08052704115379	1
12.455050055964	5.64831481626531	1
12.0511232362598	11.1631125622794	1
11.5732835891535	11.8249102900081	1
10.8426090691795	-4.11411673204189	1
10.4751857915897	3.79756899215948	1
10.098138294681	11.0773745502411	1
9.47297399273761	2.06613899893232	1
9.3124371906256	23.5618703514568	1
8.33850490384304	-8.34901601668948	1
8.00516460957378	1.80070007762051	1
7.44692095936	-2.81645471846972	1
7.13461024469275	8.71411327579898	1
6.59967712427779	5.62757539549259	1
6.06224918045965	2.37726697419584	1
5.92949893447656	25.6976884966798	1
5.1163577542121	4.34442608797057	1
4.86812893061163	20.0827255811604	1
4.55167804319343	31.3416768242998	1
3.74809833557048	10.616322683212	1
3.64065677405154	35.5986720858218	1
2.66067223519371	3.29084640301685	1
2.42145285859389	19.6208854450448	1
1.9903114854601	23.3495754320478	1
[truncated: 2,101 more rows]
