# Supplementary material for: Fibronectin binding protein B binds to loricrin and promotes corneocyte adhesion by Staphylococcus aureus
Source: Nat Commun. 2022 May 6;13:2517. doi: 10.1038/s41467-022-30271-1 (PMC9076634; doi:10.1038/s41467-022-30271-1)
Supplement: Supplementary file 3 — Source Data [file 41467_2022_30271_MOESM3_ESM.zip › Fig 2a cell 1 curve1.leveled_FD.tsv]

vertical tip position (nm)	force (pN)	segment no
944.564668827318	16.8308840943381	1
943.818299627691	-0.129428022571209	1
943.723081469601	25.664117486808	1
943.252998817456	26.8444679505903	1
942.544278372233	12.3561188040931	1
942.146916437096	18.3112228857508	1
941.816286075566	28.6478443021484	1
941.566258686762	44.2767638213174	1
940.681695468349	18.2427534662596	1
940.428191365901	33.6433865916055	1
939.789728927097	23.7680736879865	1
939.142188062546	13.2966765896341	1
938.850681967228	26.2021264148883	1
938.172345235733	13.7086968973592	1
937.96757347573	32.309018125299	1
937.411571442424	27.8479406083388	1
937.046842972294	35.9456700581843	1
936.408383103272	26.0704915880536	1
935.530677173315	0.486674540592201	1
935.416705295857	25.0487909715052	1
934.856023361583	20.2804107230653	1
934.386786789909	21.5162272217184	1
933.837807139384	17.5161954611746	1
933.425652406292	22.4999320461737	1
933.010756216929	27.3036621912451	1
932.702460451368	39.1066535375686	1
931.86913845519	16.4369939756029	1
931.568626343239	28.7510403357377	1
930.942457023658	19.6827866538372	1
930.587518210379	28.423224276169	1
929.990895295054	21.2949435904781	1
929.549946059031	24.3880198267735	1
929.141360902205	29.6060800913118	1
928.376253286833	11.4152615985112	1
927.817035175482	6.74291574513813	1
927.603843624298	24.7902875960329	1
927.086011693422	22.8353008235014	1
926.96861877299	47.1726933480137	1
926.022126769128	17.0723449699479	1
925.623896039008	22.97022316017	1
925.091428734824	20.0542691544315	1
924.825571683264	34.6436450668778	1
924.099625978393	19.024099228163	1
923.619940337892	19.573712210471	1
923.255294642378	27.676715119399	1
922.563723541502	14.3141486619351	1
922.300040817215	29.0462562745583	1
921.74672359465	24.7612744051585	1
921.368640588782	31.9819720029773	1
920.753130149207	23.6134385135417	1
920.445470782851	35.4580614667371	1
919.940337508886	34.3367578570866	1
919.179660663632	16.4367373298535	1
918.936045461412	32.4864092228308	1
918.418870502481	30.5744411663385	1
917.925048428781	30.195790916609	1
917.410243051034	28.439392958363	1
916.530177449419	2.70040300250611	1
916.03345269014	2.13114439916651	1
915.883261067113	24.3148635670535	1
915.291602571364	17.5123457749378	1
915.166123642263	41.3186588065958	1
914.203667701105	10.1699736495939	1
913.881483616435	21.060827671782	1
913.237243633775	10.8058379354374	1
912.974194393919	25.5794060577667	1
912.521832403113	27.9228994989152	1
911.878269166215	17.7123216983907	1
911.541877726304	27.6702989756711	1
911.186306145676	36.36892167274	1
910.506987847584	23.8106829929503	1
909.96921453203	20.5461246219655	1
909.48252192642	20.6354617851038	1
908.949237329027	17.6656121720548	1
908.697628815343	33.1902968534116	1
907.940070594837	15.4948718731144	1
907.803791697084	38.5919565983653	1
907.255726276351	34.6515827532604	1
906.590295690033	23.0051330926607	1
906.013254034183	17.1621954245847	1
905.41224976793	9.74589099166133	1
905.051725075486	18.1192029805208	1
904.744634181005	30.0009112444604	1
904.288881136063	32.1216178435524	1
903.538584478459	14.902906231593	1
903.315424627602	32.2954097899838	1
902.666380338599	21.7248007777653	1
902.146552679047	19.6384052710828	1
901.572303671793	13.9787554421548	1
901.235840447303	23.9318503395896	1
900.766498237395	25.1602485539709	1
900.442080436572	35.9042156590927	1
899.698509480978	19.1270386160042	1
899.433493195811	33.7712267277218	1
898.612500224561	11.9105878942713	1
898.143859645828	13.1850112463241	1
897.947220951322	32.3187706637647	1
897.220607196818	16.654941212105	1
896.822462115982	22.5579950916006	1
896.194736589928	13.3870403357689	1
895.763037847817	17.0869798882597	1
895.285978581331	17.8085882967541	1
894.859098792379	21.8249170623659	1
894.208316891174	11.140070138734	1
893.903727812897	23.1858544743177	1
893.349592745101	18.8467142412447	1
892.87569310986	19.7757351893026	1
892.490865247835	26.5531016980068	1
891.897754454757	19.654830599025	1
891.298615078648	12.3607200957375	1
891.085330105479	30.4013763828634	1
890.519111538348	25.2687913740004	1
889.989878483927	22.5646251067855	1
889.464993152394	20.1459161293115	1
888.850825444009	11.8650149419672	1
888.861233015592	44.5930308221768	1
888.239117106726	35.7902405040402	1
887.69937538707	32.3960393660824	1
887.174534056868	29.9801718236881	1
886.570602571636	22.3713219728095	1
886.047774832951	20.0876453230403	1
885.76773733532	33.7452993964505	1
885.108323585737	22.4935159024462	1
884.582807894075	20.0333219728145	1
884.180156352699	25.640243321529	1
883.367685081402	4.3388416859767	1
883.193723127836	24.961250328611	1
882.902111255778	37.8588846797438	1
882.371112029268	35.0385984322879	1
881.753619343755	26.5392367169426	1
881.075928819596	14.0873410364755	1
880.827084375023	29.7929976346256	1
880.230615113378	22.6739806383537	1
879.726810174061	21.6391910886022	1
878.958351946134	3.22754726054143	1
878.41416792222	-0.458508979045709	1
878.182210430953	16.3558755870485	1
877.837528080573	25.7688595055059	1
877.307462176758	23.0097527161446	1
876.607661772482	9.10605480731953	1
876.203663238156	14.6243722664645	1
875.537183579861	2.90845715644185	1
875.28423208324	18.3443362979979	1
874.862153716249	22.6755205128483	1
874.176782784086	9.71919372314175	1
873.893984840771	23.1953564776475	1
873.04735742175	-0.348915133568296	1
872.772317877751	13.6366344373807	1
872.632329957927	36.4895146217503	1
871.549981668313	-2.53196220723803	1
871.412747618172	20.5017126861454	1
870.915797529147	19.9168170239501	1
870.19001862466	4.30726203761153	1
870.027567336709	25.6851685488472	1
869.382913951679	15.4022044258506	1
869.176337970441	33.8829104028711	1
868.535641246119	23.8597145522542	1
867.860042787219	11.5448982548715	1
867.27652253307	5.27582476286978	1
866.832922378295	8.19374027540509	1
866.610310743582	25.6215081818447	1
866.223524476493	32.2697391044608	1
865.393312820746	9.80313521493638	1
865.004040352794	16.2881027774471	1
864.373644029011	6.94113181202583	1
864.004002038008	14.7149926583479	1
863.840778804026	36.0420710900368	1
863.074863406364	17.7970331274321	1
862.877220416223	36.8641257562382	1
861.909190891932	5.34847384170407	1
861.60691494855	17.5454591871853	1
861.200753852506	22.9214482466155	1
860.404198348855	2.66455814621516	1
860.447609794739	37.5589635688566	1
859.417839829165	1.98944539259876	1
859.290685326924	25.6846552573496	1
858.738309715435	21.4603028908673	1
858.044221057258	7.93121611652976	1
857.773806914675	22.2201209629123	1
857.220101915688	17.9084479356061	1
856.703934623447	16.0614479173144	1
856.284079212605	20.538168603743	1
855.733084174605	16.404393854854	1
854.98142639562	-0.904687613853876	1
854.585406191836	5.13699163383378	1
854.293923046544	18.0424475697012	1
853.781236186358	16.4238989317858	1
853.339429056754	19.4592237639205	1
852.679626478199	8.18119518676447	1
852.228378531585	10.5966227650176	1
851.845338949485	17.4905247756515	1
851.195218291055	6.84816494472099	1
850.862903777887	17.0725955050847	1
850.418615101137	19.9449136228633	1
849.639391839497	0.825783013120882	1
849.468326955104	21.6376512141072	1
848.626506917528	-1.59153885518495	1
848.553915096416	25.6859384860947	1
847.812933675146	9.07767712020475	1
847.411066520154	14.73527378314	1
847.119845748758	27.6577783294839	1
846.46040914619	16.4036239176069	1
845.96156560339	15.6938212135708	1
845.729479074363	32.4989787539236	1
845.031052270357	18.6847341098853	1
844.573269363489	20.6708911197053	1
843.900975406463	8.57247607371773	1
843.502264857725	14.4372347410796	1
842.72378703197	-4.63312095510746	1
842.345816435248	2.59337561451943	1
842.009749656228	12.5712184949024	1
841.375310683219	2.95825865299289	1
841.273650520383	28.3269576778056	1
840.692546854427	22.2159107505044	1
840.179522665257	20.5748750564774	1
839.748534972232	24.3202531277848	1
839.125751788387	15.4725375823296	1
838.675778819157	17.9713383653611	1
838.199438852551	18.7388985841711	1
837.530975059168	6.89180694329442	1
837.241066828575	19.9002450412937	1
836.640100111846	12.4849121958486	1
836.308761781494	22.7730703399577	1
835.83219596899	23.5257389947074	1
835.13726813323	9.94098453526782	1
834.587523119988	5.8887620284604	1
834.186096324036	11.574938028742	1
833.878763848707	23.4392310454212	1
833.416246572423	25.1142478587518	1
832.906671304702	23.6994759456201	1
832.593585138078	35.1859497559487	1
831.818317640015	16.3260924589266	1
831.566586385253	31.841036823044	1
830.8581678595	17.3703840120083	1
830.574709576389	30.8021409413067	1
829.993779799951	24.7022336616394	1
829.547383955348	27.435663654865	1
829.10978676905	30.7467910080847	1
828.529731843181	24.7042868276325	1
828.043961747668	24.8524080885404	1
827.532348530181	23.3036854262196	1
826.863791753789	11.4502081946803	1
826.620823604157	27.5403995629494	1
826.001005436169	18.8870198450795	1
825.486202612868	17.1288192559759	1
824.970496968267	15.3113273882177	1
824.584393875666	22.003383627799	1
824.136597791792	24.6447327926153	1
823.41915463369	9.58133829219717	1
822.996434751831	13.8691371542245	1
822.584385275813	18.8575300263854	1
822.137874580574	21.5832239834592	1
821.650816892731	21.6466338153258	1
821.08554131835	16.5743300044359	1
820.734363502497	25.5594365742415	1
820.076067346681	14.3794772263061	1
819.531748517932	10.6831307143034	1
819.32873353778	29.3964066249119	1
818.591389471272	13.0262086337629	1
818.097110337751	12.6153737849739	1
817.784916763715	24.1600634060559	1
817.33485472812	26.6524480453603	1
816.795888315529	23.3074556744855	1
816.16831449987	14.1445852597506	1
815.990741466213	34.5282583602054	1
815.402013909966	27.9159639530765	1
814.589132936159	6.58598909079099	1
814.332800223797	21.7983481167215	1
813.662809606471	9.85037025399627	1
813.593439319647	37.3384498748634	1
812.476918033934	-3.92826784766111	1
812.39387303446	22.6619182881463	1
811.726209421228	10.8666751992001	1
811.497546001502	27.8956889388976	1
810.939428865102	23.2931201762148	1
810.170766613766	4.86637702324809	1
810.014101364828	26.6226710278515	1
809.418647593597	19.5685792954887	1
808.927927092151	19.3911454236657	1
808.511207690289	24.0725288737744	1
808.108926386333	29.7018883936954	1
807.160401595341	-0.534512784457268	1
807.013496768902	21.8625584389005	1
806.548577810645	23.3791576082937	1
806.04629044418	22.4421745314002	1
805.223968575906	0.492064101323129	1
805.175299866497	29.3391562910233	1
804.620186613204	24.9336425787433	1
804.087648687481	22.0103863903814	1
803.704937501977	28.9245756364201	1
802.89459213238	7.76076056483703	1
802.520772334256	15.2587211202659	1
802.112757680968	20.5114713352239	1
801.712742727269	26.2894592969387	1
801.409478214915	38.4199611721776	1
800.675838259545	22.2924706217056	1
800.165785363053	20.8454468927707	1
799.674334527874	20.619800283796	1
799.278093612789	26.6455186101347	1
798.863088004934	31.4391540224083	1
798.271136449368	24.6146991293579	1
797.522617893408	7.51021320758599	1
797.120642254268	13.1593405608011	1
796.738417484476	20.1052744417577	1
796.530729604516	38.5110948555595	1
795.671578349996	14.1425320937579	1
795.14249434802	11.445808553267	1
794.711134353267	15.1655220496642	1
794.339389875241	22.7995109627279	1
793.820620364786	20.7799838949118	1
793.009583350559	-0.429520230624262	1
792.909687886641	25.0537344574822	1
792.1204352619	5.27454153412461	1
792.038152503093	31.9141991933763	1
791.253174639948	12.4156545072705	1
790.574118506207	-0.128199789343489	1
790.165765972034	5.10203281643838	1
789.694153414962	6.17866784451967	1
789.700255037561	38.6214769701243	1
789.030536605424	26.6906699301367	1
788.411082696517	18.0601622370017	1
788.004431079881	23.4020051905761	1
787.288488974923	8.43616051726776	1
786.842274580103	11.1803268576637	1
786.619799876643	28.6149814250376	1
786.020438689221	21.3036695459473	1
785.540656765192	21.8437866355381	1
785.026203493219	20.1074070457212	1
784.589846513145	23.4987300849209	1
783.869871960649	8.26802088793029	1
783.669651933488	27.1638085898258	1
783.231372853324	30.4288863629217	1
782.649143086885	24.2423061474155	1
782.149014988595	23.4464171263962	1
781.733553644396	28.2096400174017	1
781.282201229805	30.6162805340547	1
780.561832744815	15.3596073421131	1
780.060525895742	14.4862663003836	1
779.948694908671	39.1854682249941	1
779.143251040798	18.3427964235033	1
778.939377439752	36.9985531332478	1
778.558182654148	44.0115815457555	1
777.588511399671	12.3858774897621	1
777.40104384646	32.1187947403122	1
776.837184829513	27.138247895338	1
776.413818782504	31.3823008783701	1
775.558464837193	7.26248895357513	1
774.854710920067	-6.90344591531049	1
774.8673837772	25.9703997459048	1
774.40565761707	27.6957130154451	1
773.843409010214	22.8208186705165	1
773.390863688588	25.1489072561058	1
772.683728928208	10.7609188187324	1
772.39891517264	24.1020492455337	1
771.522712447879	-1.38678443230861	1
771.652040992546	39.1464458499053	1
771.062960424772	32.5097089904811	1
770.120254671186	2.65431675870393	1
769.981282793975	25.5711933937952	1
769.325065883475	14.5263152584693	1
769.093489462867	31.3628507969557	1
768.176313334294	3.18364861621939	1
767.703647106397	4.19046377931889	1
767.572601260692	27.627683560095	1
766.937158705444	17.9467553689656	1
766.562211900389	25.3696775958485	1
766.071147296327	25.1684184436508	1
765.479544239317	18.3659006515352	1
765.065720592284	23.2361692623668	1
764.309570348101	5.62963537045432	1
764.106984868675	24.3695413328382	1
763.502332034196	16.7101322693874	1
762.930591473679	11.2116926345714	1
762.733796099653	30.3317276150483	1
762.005614031123	14.561481836709	1
761.87674072735	38.1411766719132	1
761.221594800405	27.1663750473169	1
760.650526429615	21.7119990433761	1
760.387903474233	36.5097957465424	1
759.524002261894	11.8283084892324	1
759.292788968843	28.688400441119	1
758.567049642899	13.0784421543173	1
758.223593015482	22.5687314387713	1
757.744605295691	23.160183788795	1
757.30056697255	26.0463607770248	1
757.14574243585	47.9219828337323	1
756.072559593086	9.49919332064619	1
755.746267201538	20.1163957575526	1
755.207227207293	16.7648100351713	1
754.762188493072	19.5852307161146	1
754.259466929262	18.6182445290294	1
753.483232254786	-0.307326300987545	1
753.302945824349	19.8963953550574	1
752.878762685086	24.086112766637	1
752.459968008194	28.6296163433494	1
751.741211134978	13.4779173734022	1
751.09455375532	3.06017756845023	1
751.07174376722	33.6035576155908	1
750.755037161134	44.8499943231549	1
750.025674055052	29.0018443387378	1
749.603005792804	33.2909264295103	1
748.988955281969	25.0140460255681	1
748.510141281227	25.6166319126118	1
748.153892106458	34.2666752357439	1
747.164744375582	1.36128047922791	1
747.031168206532	24.6317599610598	1
746.337262088272	11.1115763499712	1
746.096909935279	27.371233350615	1
745.464940067539	17.9176871825737	1
745.049764843517	22.6986247408798	1
744.937290720849	47.3545696355419	1
744.003938254864	18.1125301910443	1
743.72223395705	31.6569790466492	1
742.862281149342	7.23425181056135	1
742.755487720454	32.2631274211149	1
742.451282667195	44.3301583583561	1
741.590435219773	19.8486470244991	1
741.291106984051	32.2358557549666	1
740.599075511266	18.8385871258564	1
740.132456968381	20.2416694361781	1
739.880828053394	35.7607201322809	1
738.965792886858	7.72123100886292	1
738.972756740814	40.2191700856189	1
738.046404251309	11.436569306299	1
737.924227330575	35.4552383634969	1
737.546811836982	42.7152088715416	1
736.58664194837	11.7121518453134	1
736.536375195469	40.4523205274486	1
735.609037669207	11.604971691999	1
735.301673660567	23.4643884394462	1
734.955513993616	32.7765105785077	1
734.385846336314	27.4133293640803	1
733.903389768034	27.7763181125015	1
733.292135154739	19.6825544505407	1
733.041530599837	35.2686630145148	1
732.506953242718	32.2094151321965	1
732.075280977778	35.9067882271961	1
731.581717881975	35.5404630840367	1
730.759057617624	13.5659651971822	1
730.511674887167	29.3635437478007	1
730.029626666055	29.7532297647419	1
729.421356932474	21.8553356942479	1
729.146245552452	35.832238747696	1
728.32512056891	13.9584743173632	1
728.006894645956	25.1044953202861	1
727.483334014226	22.7684507164743	1
726.991593060466	22.5216369438116	1
726.388991606974	14.9958303246058	1
726.075000870665	26.4198720011596	1
725.436608425408	16.5440396954286	1
724.911383276173	14.0986334494359	1
724.740000683641	34.886126414871	1
724.241721654025	34.2099443039665	1
723.377039007285	9.47608909261472	1
723.106889254477	23.7785961636993	1
722.664438578526	26.767999738585	1
721.995950096894	14.9159951647965	1
721.783578988958	33.0121419292458	1
720.866381940605	4.83017775139951	1
720.722944806153	27.4524250665259	1
720.270105413519	29.759645908469	1
719.675215278712	22.7399569277111	1
719.33863318933	32.6804761834408	1
718.551339340316	13.027742397644	1
718.233675400088	24.2103781941054	1
717.582685462184	13.5071810994125	1
717.33764267718	29.4580138259213	1
716.724204288652	21.2203818897517	1
716.163500118509	16.445206639574	1
715.823146641738	26.1380016412925	1
715.110485716843	11.3854845810028	1
714.84565081899	26.0367182295948	1
714.371931578846	26.972821378205	1
713.628087293157	10.1727967528341	1
713.23044567897	16.1040450010523	1
712.71371587445	14.216079432714	1
712.374128253671	23.9590608996072	1
711.81378404315	19.2073931779247	1
711.27179611107	15.6609644470728	1
711.03242923933	31.9842879253326	1
710.593959543127	35.2347246695037	1
709.937710438962	24.1859907373279	1
709.459909420392	24.8539479630351	1
708.817632002276	14.7225514867208	1
708.497774789762	25.7608973766703	1
707.920507024919	19.897935229552	1
707.645590428159	33.8870045136306	1
706.92795848852	18.8078568527087	1
706.252406194108	6.4915984506404	1
705.800676698281	8.87128505302479	1
705.514539983736	22.1235977187991	1
705.011882764225	21.1593979712756	1
704.39488883849	12.6879617576772	1
704.150357185408	28.6719751131768	1
703.274560092836	3.20777942724739	1
702.778597218811	2.68306719321536	1
702.681806659905	28.3675565910678	1
702.210005733224	29.4292633914091	1
701.684075397553	26.9368787521051	1
700.993627897481	13.6424639622532	1
700.589401266878	19.1409830350384	1
700.117893787403	20.2219016028841	1
699.538326810883	14.2077384458686	1
699.050243764328	14.2002957191442	1
698.434650420792	5.82065313514076	1
697.936358081264	5.1428517117712	1
697.877614472197	33.3253230705029	1
697.299874413885	27.4310440313812	1
696.444958902795	3.33771550364791	1
696.137630983572	15.1983727055486	1
695.465409065023	3.10047706167185	1
695.312227106496	25.0821610295009	1
694.915368531886	31.0642923527845	1
694.565495574823	40.1314339031058	1
693.802396824118	22.0666101412726	1
692.810465767409	-11.0231051479995	1
692.920641426635	28.2502817049551	1
692.185043012768	11.9910585578398	1
692.023558333821	33.4274986317092	1
691.280028693133	16.6474923747683	1
690.728786423495	12.4928498822317	1
690.308280074128	16.9221705430469	1
689.655198767412	6.08086137166082	1
689.267490419963	12.6636354070308	1
688.855971523956	17.6830213087016	1
688.266459592101	11.015566397356	1
687.900149796306	19.0033048118737	1
687.393418464014	17.7711057961604	1
686.724584561126	5.8954164860979	1
686.173941090647	1.77996746581643	1
685.745103853691	5.66216827445875	1
685.388616353428	14.2947596866516	1
684.757048499087	4.86586373175044	1
684.360810120582	10.8884289817427	1
683.801851212054	6.2269294665761	1
683.312445498498	6.13220274270647	1
683.105459180932	24.5808096692502	1
682.403218111334	10.5115202567394	1
682.008238831195	16.6166887742633	1
681.333047628112	4.32343683041787	1
681.192202949884	27.1147770305214	1
680.594365103193	19.9004344702991	1
679.979905310984	11.5946997514221	1
679.489371421894	11.4257901848371	1
678.920944171979	6.14247468328382	1
678.263794025876	-4.96630213295458	1
678.05518687693	13.3757479228086	1
677.799303786612	28.613698196292	1
677.050513812038	11.4879106773455	1
676.612227486935	14.7494381842453	1
676.092820921551	12.6846864690695	1
675.689412986701	18.2362639951748	1
675.376167436284	29.7077912459253	1
674.828003241384	25.7548050954364	1
674.028914813405	5.32639619666833	1
673.783652278469	21.2615735324816	1
673.25332768147	18.4798758065868	1
672.737212887222	16.6311648166346	1
672.528571790103	34.9708256226865	1
672.146907470006	41.9499584644733	1
671.356516532354	22.0925374725451	1
670.816485042663	18.6734294756987	1
670.282744738766	15.6673805907998	1
669.937156316321	25.0151642677601	1
669.323380283083	16.7540309137094	1
668.530995575004	-3.2343649588425	1
668.526180274726	28.4881678719175	1
667.800090156391	12.8525755632711	1
667.483411186281	24.0984562050464	1
666.756100628309	8.38270487409885	1
666.53264657686	25.7496049637104	1
665.799812949867	9.67118874683394	1
665.453616282779	18.9789173550958	1
665.19336750092	33.9298765749565	1
664.467644344109	18.3182867544638	1
663.917831626425	14.2567700051721	1
663.367931160038	10.1894787265258	1
662.81394138478	5.85367488819069	1
662.670196720333	28.4541012040316	1
662.202763679129	29.8014913867979	1
661.73644613904	31.2221111566412	1
661.019636559026	16.1956858653191	1
660.515318786861	15.1212262154925	1
660.201432544321	26.5502785947666	1
659.702876232612	25.8540842260457	1
659.163060783604	22.4488473208767	1
658.62334408806	19.0500815549533	1
658.018638465313	11.3842013522568	1
657.945977369675	38.6517672791311	1
657.101266581288	15.2273858964231	1
656.88277569373	32.919902224897	1
656.086390668615	12.6685116762636	1
655.468976369096	4.16812948853411	1
655.286476375045	24.223729883672	1
654.230995929251	-13.0396196835709	1
654.381035385422	28.850130037343	1
653.621679142041	11.0299446699183	1
653.089091217855	8.09910521073175	1
653.122665544866	42.3418443021205	1
652.048809158659	3.8718869667182	1
652.018938435329	33.9488683603895	1
651.011952795858	-0.13045460556734	1
650.607905098731	5.37845250944404	1
650.217574596029	11.7880028853981	1
649.674736707934	8.1840732855221	1
649.475677470952	27.1522595311164	1
648.709881872013	8.90914641163039	1
648.427019946373	22.3749150132972	1
647.85997774805	17.1817066121297	1
647.315483033515	13.4689286615708	1
646.988351847754	24.0279886150791	1
646.485732760059	23.064693238291	1
645.955591260576	20.2942940359693	1
645.601590995357	29.0891222252707	1
645.02900199593	23.531641846936	1
644.351225681434	11.0676654844229	1
644.146351078741	29.653883417388	1
643.51839701703	20.4611565471748	1
642.988725801537	17.721560945358	1
642.783901649471	36.3110541669312	1
642.014318971263	17.8191107724678	1
641.600982344483	22.7178792826758	1
641.049339273027	18.5355862659808	1
640.688288260735	26.8673460859384	1
639.894503862564	6.78629498734897	1
639.461416025302	10.3881714212323	1
638.782727129557	-2.13586004657018	1
638.577129704505	16.4027623211635	1
637.842717153903	0.219952390534816	1
637.570656067829	14.3946193255032	1
637.23429975846	24.3477203335515	1
636.414443102041	2.55470765498789	1
636.405839653071	34.0276769372026	1
635.618442098853	14.3658688909913	1
635.200302805479	18.9491403375874	1
634.86914106532	29.2432502188306	1
634.244219014798	20.2493688086512	1
633.775711265932	21.5254664686856	1
633.305264484263	22.6742372841032	1
632.902425701741	28.2620629669618	1
632.310929422617	21.4628326846797	1
631.706344334521	13.8041935584759	1
631.528959669141	34.1950527399061	1
630.621679740936	6.66177902474509	1
630.386420005056	23.2526007009226	1
630.099356364129	36.442022936941	1
629.240976106638	12.1194119854541	1
628.831596708186	17.2776921222924	1
628.085320799572	0.31570569740099	1
627.694779071983	6.7108228052749	1
627.309797196615	13.4709818275639	1
626.846342972254	15.0787207909513	1
626.755811292667	41.1721324156999	1
625.769588150925	8.45541505906332	1
625.70157248116	36.0271795259756	1
625.10031713367	28.5870009277729	1
624.472439590725	19.3988264642993	1
624.413539066036	47.5690460438178	1
623.534025024032	21.8586720889857	1
623.022545604076	20.3130352862664	1
622.571726705623	22.7502899744186	1
621.769882846827	2.1396198194998	1
621.70943003369	30.20785937743	1
620.962679477237	13.2145316180831	1
620.564000320236	19.0751778428469	1
620.230457600864	29.2125993836526	1
619.592937588447	19.3911943085704	1
619.214233815201	26.5633675279706	1
618.823170211829	32.9239963356564	1
618.005534926103	11.2763856951836	1
617.556957054998	13.8606678445043	1
617.059949566659	13.2651030518816	1
616.784559731977	27.2206983975423	1
616.02630229481	9.47172611488034	1
615.550364826918	10.2595613478685	1
615.231481293118	21.3593738947277	1
614.751598824633	21.8881619076798	1
614.211750086355	18.4796191608378	1
613.560243135355	7.73970950279824	1
613.384941164901	28.2668842406768	1
613.021813417905	36.4616135624552	1
612.218819410095	15.7751962478738	1
612.03651957704	35.8428651038314	1
610.990271792336	-0.815350450715175	1
610.946062370287	28.3191605355227	1
610.262928412326	15.5025773562006	1
609.743712283978	13.4486475367792	1
609.303906961151	16.6087327560412	1
608.779567423245	14.2183831338426	1
608.357311249671	18.5307038861348	1
608.14875503924	36.8743182588451	1
607.265630281953	10.9264919905791	1
606.901920313292	19.0828588834805	1
606.57145974748	29.4223339561831	1
606.137019656053	32.9346165811791	1
605.495676923333	22.8618881009852	1
605.146496630398	31.9722133538989	1
604.555807000328	25.2252899195284	1
603.784671445199	6.63047435396796	1
603.440859702269	16.0932597689765	1
603.028921095164	21.0828992062046	1
602.344891187891	8.20731194704184	1
602.109740952058	24.8046597579821	1
601.090110070982	-10.1061404395359	1
600.80774051153	3.39081673125959	1
600.290817367413	1.48723243590466	1
600.1270276579	22.7699905909689	1
599.457001270388	10.8137939536595	1
598.810789247416	0.421211542732889	1
598.783683033316	30.6784254690148	1
597.821041168576	-0.490614140135222	1
597.664135907181	21.2441155109301	1
597.159374568819	20.1389866940864	1
596.601477158813	15.5449911215455	1
596.2746782124	26.1246560623394	1
595.659338541293	17.7590434459526	1
595.327540225584	28.0104340311971	1
594.765437157974	23.1402570795614	1
594.046023536002	7.94123141135808	1
593.827154254606	25.6073865550314	1
593.180549298988	15.1888768128324	1
592.934488864927	31.0696696922896	1
592.166369220753	12.672618008249	1
591.894844472924	26.8814310490736	1
591.561186491897	37.0106338152947	1
590.868319398329	23.5545505353502	1
590.315270302338	19.2787529173998	1
589.597919994585	4.2151078818462	1
589.265455009558	14.4225998227683	1
588.970335996827	27.0821769097732	1
588.301666116024	15.2148041441048	1
587.779212334474	12.9478094680265	1
587.431820746169	22.1751957355942	1
586.982450726077	24.706779957766	1
586.429913262328	20.464492941913	1
585.81151154492	11.8976211733285	1
585.402866755218	17.1031485704533	1
585.106052213318	29.6513169598969	1
584.412783530759	16.1687319510509	1
583.960874298855	18.5335330999877	1
583.358671311916	11.0302013156669	1
583.079693491884	24.7494687006997	1
582.370736727244	10.2367809823294	1
581.92688111391	13.1303334805398	1
581.705189057823	30.6108909733242	1
580.742662448898	-0.550944223013466	1
580.500245265922	15.5688041806943	1
580.053337790127	18.2619346806983	1
579.49542540384	13.6665947732812	1
579.191661133146	25.7583309191796	1
578.506431187783	12.8034401235454	1
578.06564843391	15.8986734062557	1
577.3918915043	3.69706843729108	1
577.270418869287	27.7578335079534	1
576.56906816261	13.7444317626149	1
576.098253043338	14.8677335427405	1
575.751170100839	24.1151442893504	1
575.001533836473	6.93133649926811	1
574.912616629804	33.1296062443626	1
574.057720751946	9.03454841313022	1
573.595203677034	10.702641901848	1
573.139591318248	12.8240817745083	1
572.454044130822	-0.151756202742847	1
572.071981775187	6.79887673966843	1
571.675391028661	12.7955818751328	1
571.048775643809	3.68911241906817	1
570.896814174302	25.7478878814367	1
570.156800081381	9.19576471785529	1
569.778742062948	16.4092701240864	1
569.319260163974	18.2765634883965	1
568.955408778086	26.4228417591127	1
568.263088997492	13.0022366986741	1
567.694467512452	7.70351634156197	1
567.41066590582	21.1057467884878	1
566.698225215869	6.36399662843416	1
566.440079779575	21.4507642238591	1
565.918567215034	19.2451262136547	1
565.088221510359	-3.23816576017451	1
564.963941464732	20.638028242595	1
564.3144104914	10.0268142065016	1
563.902322644023	15.0058456194337	1
563.327396100199	9.29305789921608	1
562.743567187083	2.99574115358788	1
562.739255539681	34.7488820452339	1
561.761883902931	2.61196409948923	1
561.717386717906	31.7265483764938	1
560.938951717767	12.6515730568229	1
560.413701401374	10.2004167239276	1
560.037434577258	17.5313436709844	1
559.38155817918	6.50340415509921	1
559.134690263436	22.3305030774767	1
558.592536545326	18.7694516495402	1
558.112672521934	19.2982641049444	1
557.68960143417	23.5560293037139	1
556.742978892484	-6.5620276310401	1
556.817644083377	30.3765367407185	1
556.120614568652	16.6464657917713	1
555.784187566594	26.5931506560921	1
555.226321442515	22.0003772061666	1
554.507660439061	6.84997979680447	1
554.273293025811	23.4977584974418	1
553.828735194108	26.3446564648346	1
553.172109894918	15.2674287438957	1
552.801520651086	22.9710053186434	1
552.293715362589	21.6651184198739	1
551.695752028115	14.4395445528222	1
551.247359426592	17.0346119342175	1
550.610284149613	7.24097348494216	1
550.447762542042	28.605998823819	1
549.481734115944	-2.78635925072581	1
549.387973861234	23.0934436728029	1
548.578533010989	1.9824365194028	1
548.220191142528	10.4900842260765	1
547.829933155053	16.9021460640042	1
547.066789042832	-1.16909384155558	1
546.945289342773	22.8893247536866	1
546.408096867463	19.6538040160289	1
546.246996342386	41.1120589785719	1
545.25389822756	7.94225799435421	1
544.74864025676	6.80349636315185	1
544.593312537366	28.640762101596	1
543.962007498261	19.2258716718591	1
543.20714905966	1.69859243151336	1
543.044356431245	23.0456953422441	1
542.171252088987	-2.24549666634	1
542.039299933856	21.1265412047776	1
541.527169647542	19.5364924662382	1
540.940907091635	13.0789921094942	1
540.720736909925	30.6587065206259	1
540.13680767679	24.3543931230284	1
540.000590281356	47.446338822683	1
539.1095415466	20.976880069375	1
538.80326633739	32.9030002691347	1
538.188679139188	24.5856859384835	1
537.583924490169	16.9139578790758	1
537.555616189848	47.091055557348	1
536.722718983258	24.4397217239899	1
536.162143052499	19.6686955800892	1
535.564504536114	12.4641727750763	1
535.069715455493	12.0126229113771	1
534.617819697516	14.3773935072485	1
533.62611271818	-18.7012554617478	1
533.80963825221	25.3845630492961	1
533.462007890861	34.5952612325593	1
532.793675470497	22.7490067456734	1
532.59855497423	41.9733193382546	1
531.698719003067	14.9267803968719	1
531.498192539724	33.7961274759973	1
530.831841599697	22.0799434990002	1
530.420792481757	27.1265888455929	1
530.141637865353	40.8332744783071	1
529.316364939567	18.6824242981432	1
529.199189651789	43.0244792204313	1
528.331348652671	18.0786407309366	1
527.993040435318	27.901335145378	1
527.424070047429	22.5789972687351	1
526.861316493113	17.6648422348073	1
526.627472354229	34.3465103955523	1
525.809921931249	12.7026577821199	1
525.512588192905	25.2156534827111	1
525.039735113272	26.2042345763993	1
524.292052306741	9.14779029461319	1
524.050901196813	25.3496531168058	1
523.129442474814	-3.11674176778572	1
523.021097650186	21.805020906198	1
522.718101061806	33.946155248185	1
521.928430129435	14.1327795552922	1
521.557535770773	21.815806138273	1
520.878117034673	9.24145377180784	1
520.30076913387	3.3689529576813	1
520.141865094722	24.9710089776895	1
519.385143630746	7.32102251620931	1
519.276698072616	32.2361124007157	1
518.417963062372	7.88801408209836	1
518.102217337099	19.1919883223654	1
517.513235356744	12.5555631042077	1
516.900912433028	4.38659001653506	1
516.759116188572	27.111874489312	1
516.21055059793	23.1291235425407	1
515.807953595163	28.7305025651974	1
515.185414968333	19.8907491485771	1
514.58530424488	12.5235801553794	1
514.523970356132	40.5318990415089	1
513.438817489208	1.31738183490628	1
512.930779540856	-0.00441098969471912	1
512.72714959865	18.6608843870585	1
512.173043155407	14.3142708741966	1
512.041066634253	37.6842372474817	1
511.059420378103	5.26581557865502	1
511.065075040604	37.6724804279281	1
510.514264485878	33.5422437240084	1
509.801838457794	18.8005057851806	1
509.471201391623	29.1266047258653	1
508.873247435937	21.900963642069	1
508.510930994113	30.1470160030545	1
507.765722406471	13.2527840559247	1
507.595091288174	34.084670625341	1
507.078043391402	32.1712054686464	1
506.413183199817	20.5525407656934	1
506.042636323878	28.258158285208	1
505.249655220723	8.22720199259746	1
505.101251383679	30.5184740611963	1
504.513410807062	23.9568060833834	1
503.882311473079	14.5548090472325	1
503.599831620431	28.0427775061963	1
502.941545107546	16.8556870728046	1
502.812182148819	40.3971294701666	1
501.953928863575	16.0804274815219	1
501.506560604585	18.7419783331604	1
501.127010588525	25.8563940377874	1
500.223774692401	-1.41383611638624	1
500.058936851672	19.7983322364495	1
499.646017653071	24.7217448491844	1
498.770096834794	-0.755026478450485	1
498.667966150377	24.5744057467494	1
497.971212517858	10.8615422842178	1
497.706495769459	25.515739580151	1
497.361496825226	34.898689835351	1
496.48440422727	9.34494922543864	1
496.358208821783	33.0942869007964	1
495.683741349888	20.844676955524	1
495.126331211404	16.2809166964725	1
494.748649720125	23.5179357418118	1
494.074829153071	11.3107823361758	1
493.697540401369	18.5735759474603	1
492.951591802263	1.6305629761629	1
492.640456988114	13.2369392362247	1
492.103169679938	9.99438518291887	1
491.502585001472	2.59578930668247	1
491.740410196414	50.2462583967641	1
490.728582003953	15.8458532668456	1
490.638618875816	41.9740892755017	1
489.933660547606	27.7224102839642	1
489.098899306099	4.94800870330102	1
489.056627483402	34.2075856073201	1
488.395283143943	22.8195354417709	1
488.16860209842	39.970993646241	1
487.350152618785	18.2675808871782	1
486.710083905868	8.27644742335886	1
486.432686795309	22.0979270332764	1
485.679705994712	4.69309836831559	1
485.671348426265	36.1794071188698	1
485.019066731435	25.3863595695397	1
484.354909433413	13.8135672389315	1
484.021608835564	23.9644565709513	1
483.47582443832	20.1638874423619	1
483.222229667656	35.5481624565093	1
482.42236802244	15.0651491193146	1
482.069524926915	23.9328769225861	1
481.60386299755	25.3930384696294	1
480.877258066062	9.71996366038885	1
480.799088157314	36.622414345492	1
479.911024540312	10.3481285737597	1
479.621320094329	23.3614429409923	1
479.068667165126	19.1098433508144	1
478.2903996545	0.0446327908350904	1
478.130658628946	21.5911861122944	1
477.358615446901	2.93464724407568	1
477.18276662543	23.4235695441134	1
476.659615482027	21.108997634643	1
476.022866073307	11.3356830844513	1
475.777545569215	27.2631549371792	1
475.173660170842	19.6476445180504	1
474.664800757872	18.2714305734146	1
474.26735300006	24.2103781941054	1
473.262947585967	-9.7028521978935	1
473.05601321875	8.74498479140313	1
472.612743246121	11.6752804060263	1
472.128019417612	11.8837561922639	1
471.731127289525	17.8591597305531	1
471.213616178018	15.9148481990616	1
470.584806738461	6.66280560774122	1
470.412751757297	27.4007537223739	1
469.864213317804	23.4192065663786	1
469.269110113541	16.3802630438259	1
468.55860688097	1.76427541144328	1
468.18565895188	9.31179303890043	1
467.856132077913	19.71028441267	1
467.582459507714	33.776102996955	1
466.731368526946	9.92925826877901	1
466.381990896863	19.0243558739125	1
465.853216755331	16.3404707314892	1
465.163397047397	3.08250574862228	1
464.77694883756	9.74357506930606	1
464.550793811411	26.9293138131195	1
463.85783278952	13.4650789753341	1
463.616728901213	29.6692821623337	1
462.759237062342	5.40212502449184	1
462.566687635065	24.7943511537263	1
462.159558082332	30.0974772628656	1
461.492603051831	18.3407432575106	1
460.938611916395	14.0010897329392	1
460.377503721438	9.19413318416481	1
460.179310944884	28.2157995153806	1
459.729787942432	30.7353947147018	1
459.315296180315	35.5550980023488	1
458.578149505311	19.189629625719	1
457.914866986646	7.67399596980263	1
457.68426552918	24.5677207360466	1
457.05009029479	14.9632302038572	1
456.444593612223	7.24173731157695	1
456.055280259318	13.714599749589	1
455.536231072122	11.6691453505	1
455.49570922397	41.0432656965871	1
454.607036069065	14.7286987634729	1
453.974666076263	5.24271135062273	1
453.704025650641	19.5074853859769	1
453.036285956162	7.69915336382718	1
452.944780084603	33.7256965497092	1
452.096698014178	10.0762735087208	1
452.003207549751	35.9725017601913	1
451.038758922829	4.68256978198921	1
450.65517982953	11.5318887596371	1
450.572217284791	38.1193556726265	1
449.745332634356	15.8617103077724	1
449.520127731793	33.1096917563552	1
448.831188654575	19.9093926290655	1
448.47718720036	28.7007255476886	1
448.022763006777	30.8984075396713	1
447.314304267282	16.4164562050614	1
446.832319162487	16.8045106883117	1
446.647479985639	36.7028361241558	1
445.908705456793	20.2303709126042	1
445.38469629717	17.8591597305531	1
444.834812517755	13.7890453486666	1
444.302830236905	10.8943196127458	1
443.812324940317	10.7229230266397	1
443.263168564321	6.70055697531152	1
443.051687624554	24.8495849853003	1
442.454106417963	17.6476897439091	1
441.831774920547	8.82071361922624	1
441.544265547185	21.9777862696324	1
440.981077537468	17.0340986427194	1
440.597697153833	23.8963782306965	1
440.192439519566	29.322217671583	1
439.664619012427	26.7007096674171	1
438.966404812839	12.8913351819981	1
438.865397694648	38.2939175563049	1
437.90230746178	7.09306609549167	1
437.682683155337	24.7073665766213	1
437.165231612646	22.7666541962307	1
436.661898895346	21.7529645934231	1
436.139805799503	19.5074853859769	1
435.692991357278	22.2047161073535	1
435.170105452738	19.9071744765193	1
434.62750887163	16.3154477709521	1
434.053043933225	10.6312760517589	1
433.668718993486	17.4314840321332	1
433.293914205624	24.8567710662752	1
432.630268541558	13.3170799266877	1
432.707602541987	50.4292957007759	1
431.516450742568	4.25412414632183	1
431.454197724269	32.2012024682254	1
430.881012829826	26.6010516787964	1
430.376812902862	25.5303744984619	1
430.127800169138	41.2150044770258	1
429.239582187957	14.9301167916102	1
428.658159396568	8.7890606435042	1
428.426749517177	25.6294642000672	1
427.852150525723	19.9364443131432	1
427.685601909305	41.0355602135009	1
426.520472928925	-3.43101670878261	1
426.630526886547	35.8295134142653	1
425.612052851347	0.992132232828263	1
425.258869738387	9.83701856443012	1
425.170738907966	36.0849431513623	1
424.57983129473	29.3210933187774	1
423.923395663257	18.2547424891097	1
423.308581722291	9.92122281258692	1
422.75194051997	5.40725793947374	1
422.754862019829	37.633561933261	1
421.783576401108	5.89449378352351	1
421.309458017636	6.79887673966843	1
420.818875837756	6.62226168999685	1
420.541082849253	20.4171479118174	1
420.222104283588	31.5078312027447	1
419.274299188625	1.31045239968074	1
418.969241535756	13.3151611941821	1
418.476387111412	12.9893371944754	1
418.043654504978	16.611042567783	1
417.819211718274	33.9088255129169	1
416.999505174644	12.1222411993075	1
416.438354621347	7.31215601663913	1
415.992658663661	10.0826896524479	1
415.608828207736	16.9152411078218	1
415.215786494829	23.1429885236049	1
414.286825134352	-5.81716222918604	1
414.536090704628	42.5837695843245	1
413.760169536813	23.6720637353713	1
413.319354980633	26.7630868056737	1
412.79411264474	24.3106716864854	1
412.062173313125	8.28675602761382	1
411.981433118108	35.0198571819904	1
411.276637884828	20.7781873746681	1
410.887729359128	27.2772887852187	1
410.55417831832	37.4110989536973	1
409.548318527198	3.40185249847048	1
409.398290335127	25.5855655557451	1
408.581024001695	3.9591526320248	1
408.498567973429	30.5795740813204	1
407.802401845628	16.9044619863591	1
407.137611295978	5.28943309818496	1
406.784544236369	14.1418232626414	1
406.476953374352	25.9801278419184	1
405.968243146687	24.6131531442502	1
405.535510762016	28.2347974114263	1
404.897998631331	18.4108258788533	1
404.590492159107	30.2546605629622	1
403.723982215963	5.39493894351686	1
403.246718179732	6.09267318673195	1
402.693597647156	1.80975059393837	1
402.433866129901	16.7904257251765	1
402.10803069097	27.4307873856318	1
401.138754927979	-4.17643817642631	1
400.985478500544	17.7939533784432	1
400.489409408699	17.2569527015196	1
400.111765013949	24.4955849487104	1
399.639826345343	25.5429562507814	1
398.93079400744	11.0230152346924	1
398.529366053409	16.7000375365891	1
397.812718850255	1.68010782696532	1
397.461106145218	10.6279396570206	1
397.43669064183	41.0591777330312	1
396.205077022599	-7.77288838589902	1
396.176559894768	22.3890366401109	1
395.785216614305	28.7281927534553	1
395.139533876543	18.3676971717788	1
394.938550899363	37.2056968058359	1
394.076093911619	12.6120373902353	1
393.656811890252	17.1167569057685	1
393.047126212989	9.11977924428316	1
392.620853608632	13.1655000587791	1
392.260381792138	21.5316259666641	1
391.570492105364	8.26853417942836	1
391.155722009484	13.0694901061643	1
390.313662737616	-10.1848940208312	1
390.399004692442	27.4528650306671	1
389.590548654052	6.40482774499285	1
389.234174464329	15.0399856146769	1
388.872824347434	23.3484273351452	1
388.20298281345	11.4016593738087	1
387.896117525208	23.2875106334128	1
387.238299630744	12.1301972175295	1
387.033613647947	30.7250250043154	1
386.471773324625	25.8694890816046	1
385.805619884667	14.1648663845427	1
385.419711923868	20.8608517483303	1
384.746708703454	8.70647570781284	1
384.270653237975	9.48347071320815	1
384.008086431439	24.2778943579574	1
383.412808702988	17.2268823745838	1
382.892019193113	15.0666828831961	1
382.644622430492	30.8571486801969	1
381.807257259137	7.91093499173807	1
381.494668644761	19.4209713260784	1
380.681658356585	-1.92613158465238	1
380.5772480834	23.2526618070527	1
379.796855824094	4.04721878764379	1
379.471044604762	14.6890653270763	1
378.897102542505	9.03891139086502	1
378.422672476685	9.92260381114152	1
378.381441065244	39.2496418834947	1
377.594430752301	19.6096548365705	1
377.149466782982	22.4280529045865	1
376.488747779372	11.0802105730631	1
375.995550352769	10.7316489821093	1
375.609072140827	17.3901518453019	1
375.283800691874	28.0674216087227	1
374.58270278182	14.0683370298163	1
374.038502495761	10.3709761560425	1
373.549120361688	10.2729130374347	1
373.323050524801	27.4636441521298	1
372.655416386421	15.6617466055457	1
372.281202986793	23.1255305020534	1
371.757649911592	20.7838335811485	1
371.122372587492	11.1064434349889	1
370.909464007793	29.1613191187375	1
370.314534118489	22.1330936115162	1
369.672844906167	12.0347005564124	1
369.35855623412	23.43306543683	1
368.912825692418	26.2010998318922	1
368.603210012124	37.9062847053568	1
367.666340410398	8.42666462455107	1
367.443254038453	25.8132653307129	1
366.908345501669	22.7259636237722	1
366.307026376895	15.2782139759711	1
366.13677227068	36.1337180649168	1
365.214294436534	7.59903707922621	1
364.893093614155	18.5435422842025	1
364.351363000963	15.0083020858896	1
363.877090206039	15.902266446743	1
363.503307619572	23.394305818103	1
363.030980327045	24.416006434651	1
362.62861963325	30.0316354069957	1
362.092241186217	26.8478043453285	1
361.442912714627	16.2477971736123	1
361.072844423889	23.9837050021337	1
360.34181603477	8.0193678207319	1
360.056915771245	21.3473115445199	1
359.536491196412	19.2109862184115	1
358.97657444914	14.4816466769002	1
358.692045125453	27.8339411937871	1
357.792171909236	0.783430353906587	1
357.636939357241	22.6252057247992	1
357.034160400953	15.0815744472572	1
356.360918014543	2.91139025071734	1
356.403633435479	37.7502074262268	1
355.606908577624	17.4722968168529	1
355.057669482197	13.4440279132953	1
354.622959416873	16.9356077811962	1
353.946465231714	4.55190654263276	1
353.610321999246	14.5152733806453	1
353.101079515227	13.1131321047373	1
352.846198883375	28.4121090709885	1
352.036350384196	7.27250424840385	1
351.796273157993	23.5434536620075	1
351.010632572408	3.99331095910699	1
350.984806785862	34.331771596818	1
350.302666182382	21.5773211312298	1
349.727376846738	15.8386060797409	1
349.222548659286	14.7262911819218	1
348.741740834791	15.1911255184435	1
348.291411317834	17.6571306411079	1
348.103454775533	37.3502555793218	1
347.165690773862	7.81184529013365	1
346.808489142978	16.3925209336518	1
346.273083959671	13.2725457786056	1
345.80646957476	14.6692974937826	1
345.520683990229	27.9390681811084	1
344.876513254371	17.6776623010359	1
344.449410857392	21.6687236815874	1
343.937850130471	20.1143425915595	1
343.407366494628	17.3175027664676	1
342.994812053587	22.2637629614853	1
342.303964059957	8.93757298364905	1
341.964000601686	18.6500747125309	1
341.264800623409	4.7754999856152	1
341.100854098667	26.0450775482796	1
340.59393778543	24.7956343824723	1
340.076646398027	22.8649739605876	1
339.59282939104	23.1322032915303	1
338.972066489113	14.4077143693207	1
338.289909065236	1.65212732970058	1
338.170834628477	25.86794920711	1
337.40955613638	7.91735724607869	1
336.97519730455	11.4319496828151	1
336.425114888867	7.34825751867869	1
336.033938638546	13.6981683110332	1
335.784506154379	29.3548177923311	1
334.943113542826	6.14401455777843	1
334.795443399035	28.4822650196881	1
334.196453949497	21.1873845791531	1
333.4890320805	6.77294940839637	1
333.254265034229	23.3925092978598	1
332.361983639774	-3.15960160788535	1
332.219833986164	19.541112089722	1
331.616743302193	11.9769430416393	1
331.084747077531	9.08075686919397	1
330.59253873819	8.79699832988728	1
330.111585543118	9.25223900388325	1
329.709579997742	14.891094416521	1
329.349158325699	23.2603000733952	1
328.805401065375	19.5918912843649	1
328.154655583526	8.89875225879146	1
327.449137970604	-5.39066587908876	1
327.549395624097	33.2262333688984	1
326.705209014885	9.83195897680509	1
326.204122151745	8.96523572903418	1
325.872753863706	19.2420464646655	1
325.515534456805	27.8214999855691	1
324.927398710328	21.2392392416972	1
324.357775303234	15.8724772080083	1
323.941667861873	20.5854036428038	1
323.434768479209	19.3370298342846	1
322.984673545733	21.8183725957641	1
322.553163915244	25.5200047880764	1
321.88468102176	13.6622317955464	1
321.253057504015	4.22460377456248	1
321.125460434814	27.8807973748368	1
320.483683168806	17.776483135665	1
320.096124614354	24.3638890157447	1
319.566908695072	21.6502268558135	1
319.010395038127	17.1442241115347	1
318.540639689293	18.334675418728	1
317.666482781654	-7.02743636519044	1
317.674256232085	25.5170289195093	1
316.824333193627	1.7460841163227	1
316.555459908838	16.1262265265098	1
316.292991445038	30.9269013284341	1
315.482736548733	9.7605197993595	1
315.259503825264	27.1373679670552	1
314.488253586315	8.5319871514908	1
314.121865151705	16.5093864086878	1
313.614113812938	15.2050516056383	1
313.293802588336	26.2078276168866	1
312.797063134921	25.626518884565	1
312.000463004644	5.35668650567519	1
311.736365944713	20.0504194681948	1
311.457443204356	33.7707134362237	1
310.668046621382	13.973854730469	1
310.16931936209	13.2620233028928	1
309.444574385937	-2.28988415970796	1
309.453407681007	30.3241504548369	1
308.623693473574	7.88007639571529	1
308.468776476245	29.7424445326661	1
307.619127559595	5.98947715314259	1
306.996723655296	-2.84283353675335	1
306.882762833638	21.7086687592506	1
306.293862826006	15.0761848865259	1
305.723548213996	9.66399655524623	1
305.564951487483	31.2847510512603	1
304.770023169723	11.1246713937879	1
304.526936577503	27.1979119213909	1
303.850008384693	14.7855885711895	1
303.440168724946	19.910003690373	1
302.939607667537	19.0777504109516	1
302.555435093773	25.8874359522024	1
302.038269881415	23.9649698624498	1
301.341030020436	10.2189990982847	1
300.953945089749	16.8374591140056	1
300.934659907386	47.6052453156668	1
299.867251091832	9.55438437792898	1
299.67847139639	29.193344841857	1
299.098136511366	23.1232206903113	1
298.634524961783	24.717021345278	1
298.276318895059	33.2316290402425	1
297.296100934821	0.905618172929749	1
297.146633718829	23.125787147802	1
296.355827215289	3.23632210091533	1
296.164619083486	22.7158261166827	1
295.527839495711	12.9395968040554	1
295.265349895276	27.7388356119069	1
294.830619572639	31.2289367114441	1
294.053998560085	12.2708696411008	1
293.710507320803	21.7516263691588	1
293.294955912102	26.5009903897137	1
292.514258753979	7.27528457735205	1
292.257775276169	22.4688717999193	1
291.693638611024	17.4622876326378	1
291.388666093857	29.472135452735	1
290.500076445628	3.16232257659173	1
289.991657720607	1.81411357167275	1
289.838894838258	23.817875184538	1
288.94652881137	-2.73989414891261	1
288.991650211624	32.2567296092268	1
288.074166910601	4.04978524513495	1
287.672475652604	9.70917842831427	1
287.429953378007	25.8194309393045	1
286.70437051227	10.2124546316829	1
286.468414641584	26.7538475587064	1
285.900090877154	21.4723285773963	1
285.537344494577	29.6887933498783	1
284.876786378814	18.351265733223	1
284.270194479198	10.5570993196567	1
284.161427761366	35.4495860464034	1
283.424727825845	19.1126664540546	1
283.13774426475	32.3036285645681	1
282.401695550833	16.0094649318964	1
281.808456861103	9.09204928215431	1
281.863359505695	44.7308801425082	1
280.840897639134	9.63113978874863	1
280.210853255875	0.297098880591361	1
279.891542117884	11.3654601019601	1
279.286201313663	3.65342643871724	1
279.279842507404	35.269891247743	1
278.488785880355	15.3639580986221	1
277.84589597266	5.18648759973107	1
277.644688143403	24.0093756876568	1
277.026808933667	15.4740774568242	1
276.90256591222	39.3503875612422	1
276.12564118437	20.3723326755346	1
275.586148200869	16.9837838546703	1
275.140648947522	19.7667586986971	1
274.578942727344	14.9197104175458	1
274.399197558389	35.1518036500924	1
273.729518595613	23.2153809566902	1
273.155518416954	17.5611206884936	1
272.518013353246	7.73719804082412	1
272.108932546215	12.9113596610408	1
271.703680218068	18.3368935712735	1
271.26562911717	21.6088946689822	1
270.777587435662	21.5985677328874	1
270.152593719535	12.5961192431788	1
269.581803634238	7.15262013050926	1
269.479086083547	32.4422478221462	1
268.530832801078	2.21492701502071	1
268.315455054039	20.1074070457212	1
267.790330697307	17.6622635560902	1
267.168737656312	8.8830907574836	1
267.154178130623	39.9610700106094	1
266.368961751839	20.4385656106405	1
265.627520026014	3.79025528666528	1
265.189426201521	7.05943328113382	1
264.851996245223	16.9380886901042	1
264.417734648047	20.4588833991115	1
263.924857205935	20.1310245652512	1
263.487744951421	23.4646450851952	1
262.432008134518	-13.8199449730913	1
262.767124876438	40.2173796759884	1
262.056641384855	25.6017403485511	1
261.438942699651	17.0782478221773	1
261.028150850612	22.1400291573544	1
260.33084511801	8.38962208809811	1
259.994218008664	18.320975424217	1
259.580458732169	23.1879137509235	1
258.877653246028	9.07639389145918	1
258.37012199498	7.78636403361551	1
257.622086006131	-9.29494433276684	1
257.746399143892	30.9012306429107	1
257.156389414673	24.1957493864068	1
256.78835149327	32.0646913721574	1
256.224891879649	27.1024580345653	1
255.689938975428	24.0119421451475	1
254.990941869607	10.1504624620493	1
254.681432256917	21.8623017931515	1
254.142498907487	18.5104288719558	1
253.726773279311	23.2482377231878	1
253.341875893541	30.01019326572	1
252.639248978725	15.910375230292	1
251.936101480806	1.77637442532956	1
251.793185063852	24.4265289103638	1
251.411529002034	31.4012987744167	1
250.72773830001	18.5382382720547	1
250.280827562154	21.2284540096226	1
249.946975789974	31.3419952745354	1
249.222178702123	15.7864947714473	1
248.746937637289	16.6165665620017	1
248.019260960041	0.871991469184635	1
247.522694247409	0.301840716336359	1
247.299065653237	17.6525049070114	1
246.954194112949	27.0424884778595	1
246.44809408741	25.8463848535731	1
245.648339879405	5.36926825799341	1
245.274077436274	12.8294713352397	1
245.034094597313	29.1063236010732	1
244.343912329147	15.8235739715787	1
243.841014304565	14.8376998794827	1
243.298508620863	11.2512283011586	1
242.810606203666	11.249945072413	1
242.215859552803	4.23338472554952	1
241.920647339091	16.8839242158184	1
241.610919091856	28.5813547212925	1
240.762751049589	4.9254177667672	1
240.136160036127	-4.18201716616254	1
239.860105411908	9.72637980411632	1
239.617565945613	25.8353429757482	1
239.027150729868	19.1031644507248	1
238.252594083747	0.280459681191259	1
238.026312611689	17.4568980719072	1
237.25757089399	-0.984009482164264	1
237.122455297412	22.1782754845834	1
236.52093077949	14.7166608557172	1
235.876770703001	4.45563994426852	1
235.550219327013	15.048454924397	1
234.787545786881	-2.99403454665052	1
234.743851921581	26.1708889608558	1
234.08319845779	14.8269207580204	1
233.338529209935	-2.03343395022792	1
232.987284158404	6.93800928874462	1
232.603829737218	13.7946182277896	1
232.311732316715	26.6496249421201	1
231.289249775629	-8.4516552861337	1
231.143949757746	14.0419025176593	1
230.647278714207	13.4648223295851	1
230.293691980216	22.2824981011693	1
229.569146521355	6.74342903663661	1
228.984659144616	0.40041712644272	1
228.422980802162	-4.44498128917907	1
228.402425235915	26.2391445088896	1
227.496648368507	-1.19939026117559	1
227.186283972559	10.4562008765823	1
226.761133562172	14.5750657295716	1
226.196230593752	9.51792846033095	1
225.777668503983	14.069369723426	1
225.266101852875	12.5142309173764	1
225.028771324271	28.9651317753907	1
224.23253523235	8.71890469480461	1
223.724098799416	7.36928413826574	1
223.224511686194	6.60069733646	1
222.99441823813	23.5267655777035	1
222.449267481893	19.7665142741748	1
221.652967207168	-0.483941350658717	1
221.691941364402	34.1088014363698	1
220.754347685655	4.58117026864349	1
220.303969315646	7.04355790836851	1
220.161867925156	29.7470702667631	1
219.336229463849	7.57028664471478	1
218.895323864529	10.6546369255402	1
218.374326712733	8.48026081182181	1
217.775555073677	1.19929423725533	1
217.469472693882	13.1359796870198	1
216.891550918184	7.22398598059756	1
216.703431964144	26.9060140454691	1
215.853820305386	3.15515482745617	1
215.388518432862	4.63765066528376	1
215.063466274768	15.3287854097696	1
214.651538332789	20.3157483984709	1
213.964017085748	7.20755454204178	1
213.752961002406	25.3835364663	1
212.94918251962	4.64201364301897	1
212.785186770412	25.9079187272253	1
212.098900712615	12.8808127062857	1
211.480732709858	4.32625993365764	1
211.002939691294	4.98857095288481	1
210.392138806647	-3.08227179943581	1
210.309192007924	23.5052012241659	1
209.456550130367	-0.444662329820501	1
209.120578688073	9.52948362965346	1
208.618189142797	8.57679627716095	1
208.016224121443	1.08608901945038	1
208.054288648516	35.6190150151	1
207.174837977409	9.90889770601731	1
207.041683554048	33.1997683036762	1
206.08406227786	2.35704765389066	1
205.322759840297	-15.5955974731333	1
205.52412620848	29.659529623868	1
204.88505754916	19.7326125928408	1
204.478477375764	25.070630302631	1
203.646690308631	2.49002681560196	1
203.152680582021	2.08750851120664	1
202.855748463759	14.6248855579621	1
202.472668347504	21.5058758431714	1
201.866579846977	13.744376767097	1
201.3944609761	14.7791724274621	1
200.877915794568	12.8969813884785	1
200.399734258394	13.5337011601522	1
200.15928911205	29.7799270332611	1
199.484619163785	17.5154255239275	1
198.961681894549	15.2135209153588	1
198.236584802301	-0.361979624319296	1
197.970309149761	14.1882272583236	1
197.80995237823	35.6929473226794	1
197.094027318929	20.7196599226475	1
196.61956213114	21.6003581425179	1
195.791065464837	-0.764265725418145	1
195.42240251959	7.06328296737056	1
195.054709387821	14.9545042483881	1
194.850880095629	33.6048408443364	1
194.035195440588	12.0814223039746	1
193.567730049806	13.4216936225105	1
192.966274588931	5.96431975911804	1
192.744513788919	23.437275649238	1
192.260098485774	23.6646210086477	1
191.711537771262	19.680244638799	1
190.961430824736	2.46255960983528	1
190.483001828799	3.08294571276348	1
190.206837208395	16.9837838546703	1
189.902881095328	29.0598584992604	1
189.042789836571	4.62070593523032	1
188.614158521064	8.51073443922042	1
188.106288907586	7.1980586493255	1
187.821330463185	20.521480519439	1
187.412175664591	25.6903014638291	1
186.383253874095	-9.83410205610529	1
186.190847766252	9.56619008238738	1
185.895853375838	22.2306434386256	1
185.263723282084	12.7591320681475	1
184.898146743078	20.7892292524926	1
183.941303754759	-10.0025838797754	1
183.75018950066	9.48250523634219	1
183.344108435788	14.8531047350415	1
182.731656325042	6.67360306104291	1
182.427698255853	18.7494760554014	1
181.868320088195	14.0547409157274	1
181.500327816935	21.9261882528377	1
180.742696182313	4.21433794459827	1
180.584457864228	25.8579889077995	1
180.176003236625	31.0727066669872	1
179.372467769663	10.3468453450141	1
178.773841067677	3.07506302189785	1
178.572044636845	21.8587148632773	1
177.961516350289	13.8054767872219	1
177.555612141309	19.1876253446306	1
176.799251790264	1.55920323668773	1
176.325898610935	2.5127155219452	1
175.979252864622	11.7856930736564	1
175.337127220574	1.65777964679327	1
175.121013262603	19.5013197773857	1
174.330810713775	-0.349171779316502	1
174.26502210816	27.3645544505253	1
173.428900024832	4.49902529709291	1
173.0135350288	9.25993837635671	1
172.647152539436	17.2369832179952	1
172.056779197165	10.5070289561303	1
171.414708976136	0.382708569754912	1
170.574392106932	-22.7582747998172	1
170.706987203538	17.9810664613747	1
170.417715765534	31.0211086501921	1
169.578321919391	7.94071200924604	1
168.96328011044	-0.408982460083539	1
168.635000882367	10.0698329225412	1
167.917532465401	-5.0050923047473	1
167.730692101559	14.760431177165	1
167.336765217506	20.9288750930676	1
166.918121394717	25.4744257251587	1
166.05052715283	0.542378889372234	1
165.720247015912	10.8897794272316	1
165.231497960615	10.8322785582079	1
164.665043151201	5.67269686078513	1
164.242290947814	9.94846392566985	1
163.695564285453	6.08419776639908	1
163.301544368434	12.2464821843233	1
162.773475689266	9.60726562346924	1
162.235505257551	6.31790427401843	1
161.963150952279	20.4685992738988	1
161.265193149696	6.67462964403904	1
160.970832655635	19.3804090764946	1
160.368335395057	11.8542602629571	1
159.842096633692	9.33515391268134	1
159.376779742351	10.8161037654016	1
158.903193946195	11.7541195359044	1
158.406723505487	11.1895477727923	1
157.957652908259	13.737190686122	1
157.535793062678	18.0714546499621	1
157.162437383312	25.590441824978	1
156.349222917211	4.22877732329197	1
155.903548264324	6.999365954619	1
155.327903663359	1.23626344635142	1
155.240842133879	27.5529813152685	1
154.799636375728	30.6169710333326	1
154.171434835572	21.4030158933003	1
153.883265120877	34.5151694270019	1
153.268914728622	26.2106507201263	1
152.736242917463	23.2690504713169	1
152.135553076498	15.8614536620229	1
151.42389383888	1.1677206995033	1
151.211487325703	19.2543654606224	1
150.732829075762	19.8592061638907	1
150.10799687975	10.8664185534511	1
149.662105736148	13.6226961289592	1
148.797725357563	-11.0985773300735	1
148.772832862808	19.2999934084443	1
148.078155457844	5.72121512859101	1
147.859912574295	23.4245961271103	1
147.512644932476	32.6563453724119	1
146.765351428185	15.6228281108795	1
146.480579262434	28.9579456944162	1
145.487851158874	-4.19055369262642	1
145.574864801719	33.555595413575	1
144.754516818712	11.7253691013921	1
144.438970910747	23.039884149211	1
143.747642751455	9.68094128529967	1
143.382794063896	17.758273508705	1
142.825751034686	13.2163281383271	1
142.427914044916	19.1276680091511	1
141.785919019465	9.00785114461106	1
141.399872263138	15.6933079220723	1
140.775918717605	6.7580578443352	1
140.346968317172	10.6264914417227	1
139.881807173326	12.117358819461	1
139.103451060077	-6.95581997996583	1
139.041032668122	20.9786765896187	1
138.302869245522	4.54448825836131	1
138.015746920703	17.7251539858457	1
137.385366789864	8.3678805267814	1
136.660371310943	-7.2017416031199	1
136.53204972243	16.4055793137905	1
136.013513028536	14.391796222263	1
135.603137622782	19.479755423848	1
135.150940064859	21.8217089905028	1
134.223136159676	-7.06413670731163	1
133.83731412954	-0.364057232764536	1
133.205199048484	-9.83531806810714	1
133.081763189915	14.0927305972069	1
132.506722343244	8.36888266732538	1
132.160076837886	17.641212494051	1
131.549477610019	9.58262152094317	1
131.099376753456	12.0621677621791	1
130.34503584717	-5.43436287317922	1
129.992085046066	3.42393014350623	1
129.6645311798	13.9497483618936	1
129.257437836414	19.2530822318768	1
128.752879662261	18.1569726799297	1
128.425716652773	28.7084249201617	1
127.965830749722	30.5454279754641	1
127.11869828218	6.95623724754363	1
126.786114163166	17.151715723163	1
126.108600882982	4.69951451204265	1
125.818503385768	17.684597846875	1
125.147993444824	5.69220804832931	1
124.965968900847	25.7732224832403	1
124.212086348759	8.3066582943953	1
123.664226916064	4.36733547473992	1
123.617987663432	33.3638321540932	1
122.668961293401	3.08430837947865	1
122.317264672691	12.0247891420071	1
122.022416570429	24.697870683905	1
121.078219130548	-5.26462226321614	1
120.866982426936	12.8982707278372	1
120.110584270052	-4.73354888097449	1
120.137107021113	29.0403473117158	1
119.448102116652	15.8334731647582	1
119.034025402586	20.6780710900676	1
118.304369494243	4.80207504187319	1
117.827672890814	5.53509807558959	1
117.626630023062	24.3672315210961	1
117.126121601637	23.5367747619179	1
116.40867039043	8.46208173792709	1
116.141627929077	22.9607211568406	1
115.575761234606	17.8388786057614	1
115.027711271668	13.886851821525	1
114.452844132914	8.17402743762933	1
114.148312477718	20.2111224814222	1
113.822085351108	30.8237052948444	1
113.098590985812	15.3521462835505	1
112.994247578173	40.5333472568068	1
112.184369585602	19.3899110798248	1
111.509137371818	7.08715713264953	1
111.387780909834	31.1512647086633	1
110.536641046874	7.29858434500196	1
110.606917852016	43.9450980755127	1
109.79064293128	22.3815878027737	1
109.033635802698	4.70952369625782	1
108.774678680936	19.7388637500159	1
107.996953001384	0.706418297337907	1
107.9295831811	28.315145862734	1
107.192473467898	11.9494758358722	1
106.63939828705	7.66729873787397	1
106.52516348737	32.1988865458701	1
105.877180412851	21.6851367883038	1
105.399798536935	22.3728618473041	1
104.830976129022	17.0566895792536	1
104.430782852441	22.812508236736	1
103.590963352034	-0.297060471023341	1
103.088051717743	-1.28564156471151	1
102.9823606923	23.8068333067131	1
102.195071775315	4.14632682108723	1
102.090350515885	29.3024498382898	1
101.553076986025	26.0576531899851	1
100.895892358751	14.9396126843265	1
100.501585952755	21.0818542913694	1
99.9204071655298	14.9542476026386	1
99.4463586507161	15.8606837247762	1
99.095623102326	24.8637005015012	1
98.7354943228752	33.2499547688506	1
98.0072031510431	17.4630575698853	1
97.164511141816	-5.8352863075629	1
97.0625289625297	19.5005498401386	1
96.5189872200091	15.8440567466024	1
96.0875122579277	19.5457317132058	1
95.635481079838	21.8976944640753	1
94.7924616760566	-1.4222137669101	1
94.6779610159351	23.0916043782681	1
93.9133796629619	4.92182472627992	1
93.5121992081742	10.6125348014618	1
93.1933539221693	21.7092675993318	1
92.4135719894246	2.54139262910017	1
92.149451259248	17.2312514629317	1
91.6439991826721	16.0755451016763	1
91.2533487347017	22.4575732763463	1
90.8624272172428	28.8217890139062	1
90.1096129022318	11.424506956092	1
89.7251521881759	18.2129031213939	1
89.2024710553917	15.9258839662729	1
88.7226220153709	16.4511583767078	1
88.5077183107768	34.3724377268244	1
87.5656219291175	4.54703027340031	1
87.5241432134113	33.8551743301295	1
86.7780914275184	16.9018099802852	1
86.249966721342	14.2572832966702	1
85.8594320815912	20.6467541980646	1
85.1377828926301	5.2955925961634	1
84.7509160722728	11.9258583163423	1
84.4172579368	22.0497326279633	1
83.9051502077413	20.4567874588268	1
83.5034466608834	26.1128442472675	1
82.6747268210909	3.73146507828288	1
82.5903085388189	30.2200928248037	1
82.1375654973282	32.5249060851952	1
81.2830695906081	8.45105208132852	1
80.9806234476093	20.6241632615308	1
80.4165795517052	15.6210377012486	1
80.1307171386159	28.8829868038402	1
79.1372743355435	-4.3140308510083	1
79.0632197964181	22.8549586657597	1
78.4007777877156	11.3910574601259	1
78.0887514868212	22.935050471318	1
77.872418806336	40.7621652739678	1
76.7391498045105	-1.61576743602198	1
76.684490898435	26.8266371816409	1
76.0768283248092	18.9594122781644	1
75.5780618156432	18.2421668474043	1
75.0515717471547	15.7046064456454	1
74.3024151331563	-1.45301125680271	1
74.2734773992755	28.6781346111552	1
73.5751399053813	14.8572110670269	1
72.9479596490952	5.70837673052333	1
72.643801499935	17.7688020950314	1
72.1936620073297	20.2442358936693	1
71.443095494551	2.99394463334382	1
71.0727306731959	10.7072615253314	1
70.4710361710939	3.23170858804464	1
70.1957165784418	17.185556298366	1
69.6789723422851	15.2877098686873	1
68.869784667697	-5.81166878803296	1
68.6797504612109	13.7418714157373	1
68.1599799585944	11.6452711852207	1
67.6453715387781	9.88758999822867	1
67.0425990562539	2.3411356174469	1
66.7793624234329	17.0882142321009	1
66.1439957832213	7.40162761326569	1
65.67792768757	8.83097944919044	1
65.264394894167	13.7097234803557	1
64.5542196266531	-0.888769466796156	1
64.4672687318417	25.4329468836145	1
63.6817947619104	5.89038745153775	1
63.2562367138134	9.97949361885811	1
62.947325670864	21.7274955581312	1
62.3546985655358	14.8469941219678	1
61.9808310710819	22.329989785979	1
61.2524423247957	6.53549098434972	1
60.7214443012821	3.70143141502505	1
60.3083776000466	8.61059407807153	1
59.7416510787893	3.43060293298273	1
59.6348906560249	28.4514614191836	1
58.7173663771177	0.238436995083277	1
58.3496373898205	8.12434815333904	1
58.0031672090317	17.4060699923592	1
57.4338949262161	12.0588313674404	1
57.1763299134559	27.1779302166394	1
56.5204821536785	16.1462021206481	1
56.2157537329007	28.1685644763198	1
55.6867137770998	25.4628583346103	1
54.9206313203243	7.19318238009264	1
54.8146292684109	32.2636407126133	1
54.1228038670808	18.8695618235276	1
53.8382911711676	32.2191676706622	1
52.9638712979901	6.83609648390083	1
52.3338662913546	-2.49898322847926	1
51.808333698197	-4.97453923937826	1
51.4172664667236	1.37873239016669	1
51.1716493675145	17.2820795424789	1
50.654131805044	15.3327206445891	1
50.2781284289412	22.6750072213498	1
49.8044226035605	23.6022377597776	1
49.2321255496184	18.056055905016	1
48.820409960426	23.0534558208477	1
47.969141794971	-0.809704244234387	1
47.7659629597474	17.8799480362301	1
47.2377689341265	15.2294390624157	1
46.7919250759918	17.9859305093817	1
46.2561121921403	14.8351334219915	1
45.6836140278319	9.27559987766416	1
45.1384021239585	5.50763086982333	1
44.8203614612818	16.6554545036031	1
44.180943566982	6.70198074815769	1
43.9646129090932	24.5279284237104	1
43.1991322493171	6.29726873366828	1
43.0294474113307	27.1858862348611	1
42.3121448131534	12.1185015041064	1
41.9196200895666	18.3756531900005	1
41.3685580034899	14.2233938365629	1
40.6470674168952	-1.1190356992551	1
40.5277181796342	23.0744518873695	1
39.8629504321183	11.456337139593	1
39.13721872838	-4.16462636135394	1
39.0121035842021	19.6502109755412	1
38.1695766565175	-3.63944361011583	1
37.7577039006623	1.34715885241466	1
37.236655641547	-0.834604992510734	1
37.0096153151975	16.2878461316984	1
36.6406711446717	24.0930238700235	1
35.5945715589047	-12.563101854852	1
35.5214270104114	14.6639079330513	1
34.8636885655906	3.50710169805335	1
34.4908954767656	11.0594711522908	1
34.1617311665646	21.4764349093817	1
33.6282801179006	18.4801324523362	1
33.0359020668492	11.6147242304648	1
32.541567667023	11.1867307801649	1
32.0881663938799	13.4463377250366	1
31.5875507612195	12.6058778922572	1
30.8993623109807	-0.550430931514987	1
30.9070121591114	31.9812142869565	1
30.1518075951141	14.424652988761	1
29.5912416885292	9.64782787305344	1
29.3595661867166	26.4655610551118	1
28.5648958494396	6.31764762826898	1
28.0974865197629	7.65730788549781	1
27.634250830819	9.27098025418033	1
27.0543100677729	3.22190105406106	1
26.7328621539658	14.1451535467665	1
26.1319574411999	6.71955487135722	1
25.7161246749508	11.445551907518	1
25.0553558148506	0.0892891511787791	1
24.9565871096314	25.6333138863031	1
24.3194898946993	15.8312550122127	1
24.1449969245809	36.4032572076012	1
23.5857573796989	31.7131966869277	1
22.7009161177299	5.64445971777095	1
22.5080409802312	25.009432512697	1
22.0672842192739	28.0987446113389	1
21.3279406727629	11.5831506927131	1
21.0242858471766	23.6743735471134	1
20.4702308497069	19.3245702942271	1
19.9691610652296	18.4536918295661	1
19.4041109262129	13.381907420787	1
19.1030967653495	25.6464089301206	1
18.5630134134438	22.2138636951249	1
17.9816271102807	16.0693856036975	1
17.4261925802398	11.6288458572784	1
17.0528500488921	19.1442399918071	1
16.773683299223	32.8430857079471	1
16.2372807844347	29.6520868971444	1
15.3081482355326	0.674838648973155	1
15.1770971134762	24.0987128507955	1
14.6004900081468	18.26784364354	1
14.1769176494342	22.4850404821125	1
13.6676759165565	21.0772529997242	1
13.1378342505428	18.3168690922308	1
12.8278093762519	29.9893866282032	1
12.0913044560154	13.6596653380553	1
12.0358156374817	42.0446851883433	1
11.5290742748395	40.8009310033075	1
10.905475632475	31.8844282864807	1
10.4049593788057	31.0493519038195	1
9.6967862583413	16.5797256757795	1
9.37112564233862	27.2254219014487	1
8.81416566912011	22.6842281364785	1
8.40884949613232	28.0997711943358	1
8.01382378964689	34.1909464079208	1
7.41398355369	26.8341960100134	1
7.34576230988026	54.3829356868634	1
6.65500107300329	41.056354629791	1
6.0054851863242	30.4378689641399	1
5.65195172353699	39.2532349239824	1
4.90368873704664	22.1510649245657	1
4.84731235991134	50.4773801150537	1
4.60282523410554	66.45252086037	1
3.52764776527502	27.8854169983206	1
3.50150542106504	58.1967770670498	1
2.69375054803567	37.1882876691887	1
2.23608055586302	39.1659570374495	1
1.93827993384578	51.64044365445	1
1.33656884187452	44.1604727439109	1
0.96223237992484	51.6096400539455	1
0.425224315332001	48.3779384494583	1
0.00269741900242875	52.662914208245	1
-0.469975129464791	53.6553510987826	1
-0.633279265674446	74.9605474250538	1
-1.24340428508555	66.9279448893486	1
-2.0758720435961	44.296531654611	1
-2.2638481596327	63.9817005746032	1
-2.95696805101936	50.4996532997079	1
-3.22540959755933	64.9014883863066	1
-3.76663594251239	61.3925421560492	1
-4.39505658120157	52.1584830990051	1
-4.58496497741156	71.7166245944193	1
-4.99524207766285	76.8055676047093	1
-5.50689719452775	75.2381098027037	1
-5.89337811439677	81.889420474309	1
-6.64693543633133	64.4388660917172	1
-6.77965401611453	87.7518693299296	1
-7.1875703969229	92.9956552755092	1
-7.70676496379556	90.9330056112305	1
-8.30701945523423	83.5480180703101	1
-8.99876498906927	70.1557968075986	1
-8.9232025975104	107.144138233456	1
-9.40712949048135	107.396995402449	1
-9.8111883884576	112.893864609705	1
-10.2553440976049	115.757988395351	1
-10.8652565065509	107.738676443082	1
-11.1093196235601	123.740593894888	1
-11.6613916969836	119.518948529997	1
-12.1567190450114	119.023066168447	1
-12.5802019822134	123.244375449619	1
-13.1563709524312	117.440454046019	1
-13.3215762139844	138.619924508297	1
-13.6435211820288	149.50800431215	1
-14.0269280205048	156.360531361661	1
-14.5216435432546	155.904618520228	1
-14.984928287837	157.512381926067	1
-15.401703694783	162.173863109395	1
-15.6064005537316	180.760154369717	1
-16.1138675702275	179.466855333879	1
-16.2683208455736	201.352016057596	1
-16.9925832798533	185.824098861922	1
-17.1350109008351	208.498781347835	1
-17.6661960973949	205.648033694207	1
-18.1172040057253	208.061603646085	1
-18.6311130312198	206.345120212437	1
-18.9258186387096	219.021257060872	1
-21.2988765276641	235.581122371217	2
-21.1165604296987	215.512310830614	2
-20.6523587000336	213.951776353221	2
-19.8225657080276	236.395538771077	2
-19.7616227290192	208.357430646213	2
-19.397760642582	200.20863480291	2
-18.8459403770862	204.400943114432	2
-18.6029335893876	188.316874580463	2
-18.1248499477384	187.66767082628	2
-18.0992585631642	157.30829967063	2
-17.6563580192946	154.34896642268	2
-17.2757156941307	147.301804125543	2
-17.0535438995444	129.849618209261	2
-16.4258980639867	139.0203896467	2
-16.105491784604	128.018126926951	2
-15.7138969123131	121.690006580817	2
-15.3289419613106	114.92589399187	2
[truncated: 2,033 more rows]
