# Supplementary material for: Fibronectin binding protein B binds to loricrin and promotes corneocyte adhesion by Staphylococcus aureus
Source: Nat Commun. 2022 May 6;13:2517. doi: 10.1038/s41467-022-30271-1 (PMC9076634; doi:10.1038/s41467-022-30271-1)
Supplement: Supplementary file 3 — Source Data [file 41467_2022_30271_MOESM3_ESM.zip › Fig 2a data table.tsv]

description	cell	scan.line	scan.pixel	rupture.force.(pN)	rupture.length.(nm)
02 SH1000 pALC-FnBPB	1	1	1	2092.66	594.526
02 SH1000 pALC-FnBPB	1	1	2	1143.14	185.396
02 SH1000 pALC-FnBPB	1	1	3	0	0
02 SH1000 pALC-FnBPB	1	1	4	0	0
02 SH1000 pALC-FnBPB	1	1	5	2402.47	172.493
02 SH1000 pALC-FnBPB	1	1	6	828.905	159.57
02 SH1000 pALC-FnBPB	1	1	7	2380.7	144.46
02 SH1000 pALC-FnBPB	1	1	8	1475.77	251.143
02 SH1000 pALC-FnBPB	1	1	9	0	0
02 SH1000 pALC-FnBPB	1	1	10	2082.38	213.801
02 SH1000 pALC-FnBPB	1	1	11	2322.23	259.29
02 SH1000 pALC-FnBPB	1	1	12	4054.85	209.925
02 SH1000 pALC-FnBPB	1	1	13	0	0
02 SH1000 pALC-FnBPB	1	1	14	155.478	53.2636
02 SH1000 pALC-FnBPB	1	1	15	2294.42	304.924
02 SH1000 pALC-FnBPB	1	1	16	1892.28	327.241
02 SH1000 pALC-FnBPB	1	2	16	154.964	56.5652
02 SH1000 pALC-FnBPB	1	2	15	0	0
02 SH1000 pALC-FnBPB	1	2	14	2522.25	182.669
02 SH1000 pALC-FnBPB	1	2	13	2515.7	208.973
02 SH1000 pALC-FnBPB	1	2	12	2350.58	123.171
02 SH1000 pALC-FnBPB	1	2	11	2416.74	222.793
02 SH1000 pALC-FnBPB	1	2	10	2381.16	222.116
02 SH1000 pALC-FnBPB	1	2	9	0	0
02 SH1000 pALC-FnBPB	1	2	8	2030.46	245.038
02 SH1000 pALC-FnBPB	1	2	7	0	0
02 SH1000 pALC-FnBPB	1	2	6	2262.34	316.322
02 SH1000 pALC-FnBPB	1	2	5	0	0
02 SH1000 pALC-FnBPB	1	2	4	0	0
02 SH1000 pALC-FnBPB	1	2	3	2293.08	306.798
02 SH1000 pALC-FnBPB	1	2	2	799.212	188.428
02 SH1000 pALC-FnBPB	1	2	1	0	0
02 SH1000 pALC-FnBPB	1	3	1	2460.44	133.03
02 SH1000 pALC-FnBPB	1	3	2	2093.3	631.081
02 SH1000 pALC-FnBPB	1	3	3	2249.57	683.345
02 SH1000 pALC-FnBPB	1	3	4	0	0
02 SH1000 pALC-FnBPB	1	3	5	2156.52	212.624
02 SH1000 pALC-FnBPB	1	3	6	3132.81	210.011
02 SH1000 pALC-FnBPB	1	3	7	2373.86	307.167
02 SH1000 pALC-FnBPB	1	3	8	2718.76	332.659
02 SH1000 pALC-FnBPB	1	3	9	2164.05	327.956
02 SH1000 pALC-FnBPB	1	3	10	0	0
02 SH1000 pALC-FnBPB	1	3	11	2209.91	185.14
02 SH1000 pALC-FnBPB	1	3	12	2289.63	341.994
02 SH1000 pALC-FnBPB	1	3	13	1981.45	240.954
02 SH1000 pALC-FnBPB	1	3	14	0	0
02 SH1000 pALC-FnBPB	1	3	15	0	0
02 SH1000 pALC-FnBPB	1	3	16	2115.72	262.977
02 SH1000 pALC-FnBPB	1	4	16	2293.82	350.177
02 SH1000 pALC-FnBPB	1	4	15	0	0
02 SH1000 pALC-FnBPB	1	4	14	0	0
02 SH1000 pALC-FnBPB	1	4	13	0	0
02 SH1000 pALC-FnBPB	1	4	12	0	0
02 SH1000 pALC-FnBPB	1	4	11	2316.5	297.14
02 SH1000 pALC-FnBPB	1	4	10	0	0
02 SH1000 pALC-FnBPB	1	4	9	2408.54	331.645
02 SH1000 pALC-FnBPB	1	4	8	2144.8	329.727
02 SH1000 pALC-FnBPB	1	4	7	2506.28	336.672
02 SH1000 pALC-FnBPB	1	4	6	2759.39	396.855
02 SH1000 pALC-FnBPB	1	4	5	1958.12	604.262
02 SH1000 pALC-FnBPB	1	4	4	0	0
02 SH1000 pALC-FnBPB	1	4	3	0	0
02 SH1000 pALC-FnBPB	1	4	2	0	0
02 SH1000 pALC-FnBPB	1	4	1	2324.98	344.493
02 SH1000 pALC-FnBPB	1	5	1	1921.72	522.458
02 SH1000 pALC-FnBPB	1	5	2	1393.69	561.865
02 SH1000 pALC-FnBPB	1	5	3	2307.99	412.97
02 SH1000 pALC-FnBPB	1	5	4	2361.88	416.909
02 SH1000 pALC-FnBPB	1	5	5	1973.58	572.438
02 SH1000 pALC-FnBPB	1	5	6	2372.91	565.334
02 SH1000 pALC-FnBPB	1	5	7	2412.82	627.768
02 SH1000 pALC-FnBPB	1	5	8	2418.17	287.914
02 SH1000 pALC-FnBPB	1	5	9	0	0
02 SH1000 pALC-FnBPB	1	5	10	2275.49	144.034
02 SH1000 pALC-FnBPB	1	5	11	2183.72	269.315
02 SH1000 pALC-FnBPB	1	5	12	2304.77	143.248
02 SH1000 pALC-FnBPB	1	5	13	0	0
02 SH1000 pALC-FnBPB	1	5	14	0	0
02 SH1000 pALC-FnBPB	1	5	15	2331.48	363.845
02 SH1000 pALC-FnBPB	1	5	16	674.546	135.431
02 SH1000 pALC-FnBPB	1	6	16	1911.13	185.827
02 SH1000 pALC-FnBPB	1	6	15	2216.96	368.987
02 SH1000 pALC-FnBPB	1	6	14	959.599	183.072
02 SH1000 pALC-FnBPB	1	6	13	0	0
02 SH1000 pALC-FnBPB	1	6	12	2206.46	401.251
02 SH1000 pALC-FnBPB	1	6	11	0	0
02 SH1000 pALC-FnBPB	1	6	10	1953	376.937
02 SH1000 pALC-FnBPB	1	6	9	0	0
02 SH1000 pALC-FnBPB	1	6	8	1137.98	205.471
02 SH1000 pALC-FnBPB	1	6	7	0	0
02 SH1000 pALC-FnBPB	1	6	6	0	0
02 SH1000 pALC-FnBPB	1	6	5	2379.83	276.262
02 SH1000 pALC-FnBPB	1	6	4	0	0
02 SH1000 pALC-FnBPB	1	6	3	0	0
02 SH1000 pALC-FnBPB	1	6	2	2179.72	252.481
02 SH1000 pALC-FnBPB	1	6	1	2124	153.99
02 SH1000 pALC-FnBPB	1	7	1	0	0
02 SH1000 pALC-FnBPB	1	7	2	2274.32	390.038
02 SH1000 pALC-FnBPB	1	7	3	0	0
02 SH1000 pALC-FnBPB	1	7	4	53.982	61.5721
02 SH1000 pALC-FnBPB	1	7	5	1972.1	224.735
02 SH1000 pALC-FnBPB	1	7	6	0	0
02 SH1000 pALC-FnBPB	1	7	7	2408.65	330.651
02 SH1000 pALC-FnBPB	1	7	8	0	0
02 SH1000 pALC-FnBPB	1	7	9	0	0
02 SH1000 pALC-FnBPB	1	7	10	0	0
02 SH1000 pALC-FnBPB	1	7	11	2173.03	281.228
02 SH1000 pALC-FnBPB	1	7	12	0	0
02 SH1000 pALC-FnBPB	1	7	13	0	0
02 SH1000 pALC-FnBPB	1	7	14	0	0
02 SH1000 pALC-FnBPB	1	7	15	2455.94	436.594
02 SH1000 pALC-FnBPB	1	7	16	2318.85	148.536
02 SH1000 pALC-FnBPB	1	8	16	1761.73	104.688
02 SH1000 pALC-FnBPB	1	8	15	1398.01	199.217
02 SH1000 pALC-FnBPB	1	8	14	2425.57	116.948
02 SH1000 pALC-FnBPB	1	8	13	0	0
02 SH1000 pALC-FnBPB	1	8	12	2360.01	111.762
02 SH1000 pALC-FnBPB	1	8	11	416.733	19.8237
02 SH1000 pALC-FnBPB	1	8	10	2424.85	346.654
02 SH1000 pALC-FnBPB	1	8	9	2253.41	416.364
02 SH1000 pALC-FnBPB	1	8	8	0	0
02 SH1000 pALC-FnBPB	1	8	7	2340.87	437.26
02 SH1000 pALC-FnBPB	1	8	6	2463.77	456.626
02 SH1000 pALC-FnBPB	1	8	5	1432.58	385.519
02 SH1000 pALC-FnBPB	1	8	4	0	0
02 SH1000 pALC-FnBPB	1	8	3	0	0
02 SH1000 pALC-FnBPB	1	8	2	0	0
02 SH1000 pALC-FnBPB	1	8	1	2435.66	248.322
02 SH1000 pALC-FnBPB	1	9	1	0	0
02 SH1000 pALC-FnBPB	1	9	2	0	0
02 SH1000 pALC-FnBPB	1	9	3	0	0
02 SH1000 pALC-FnBPB	1	9	4	2062.06	211.695
02 SH1000 pALC-FnBPB	1	9	5	2084.37	367.967
02 SH1000 pALC-FnBPB	1	9	6	2350.19	447.969
02 SH1000 pALC-FnBPB	1	9	7	0	0
02 SH1000 pALC-FnBPB	1	9	8	2342.14	344.848
02 SH1000 pALC-FnBPB	1	9	9	1912.93	320.892
02 SH1000 pALC-FnBPB	1	9	10	940.527	202.21
02 SH1000 pALC-FnBPB	1	9	11	0	0
02 SH1000 pALC-FnBPB	1	9	12	0	0
02 SH1000 pALC-FnBPB	1	9	13	0	0
02 SH1000 pALC-FnBPB	1	9	14	2230.81	220.561
02 SH1000 pALC-FnBPB	1	9	15	0	0
02 SH1000 pALC-FnBPB	1	9	16	2518.91	207.054
02 SH1000 pALC-FnBPB	1	10	16	299.36	118.389
02 SH1000 pALC-FnBPB	1	10	15	0	0
02 SH1000 pALC-FnBPB	1	10	14	155.814	207.076
02 SH1000 pALC-FnBPB	1	10	13	0	0
02 SH1000 pALC-FnBPB	1	10	12	0	0
02 SH1000 pALC-FnBPB	1	10	11	2075.94	350.09
02 SH1000 pALC-FnBPB	1	10	10	2482.11	305.911
02 SH1000 pALC-FnBPB	1	10	9	2230.96	335.023
02 SH1000 pALC-FnBPB	1	10	8	2064.15	268.752
02 SH1000 pALC-FnBPB	1	10	7	0	0
02 SH1000 pALC-FnBPB	1	10	6	0	0
02 SH1000 pALC-FnBPB	1	10	5	1704.61	338.087
02 SH1000 pALC-FnBPB	1	10	4	0	0
02 SH1000 pALC-FnBPB	1	10	3	0	0
02 SH1000 pALC-FnBPB	1	10	2	0	0
02 SH1000 pALC-FnBPB	1	10	1	2315.74	356.517
02 SH1000 pALC-FnBPB	1	11	1	0	0
02 SH1000 pALC-FnBPB	1	11	2	0	0
02 SH1000 pALC-FnBPB	1	11	3	0	0
02 SH1000 pALC-FnBPB	1	11	4	0	0
02 SH1000 pALC-FnBPB	1	11	5	0	0
02 SH1000 pALC-FnBPB	1	11	6	0	0
02 SH1000 pALC-FnBPB	1	11	7	0	0
02 SH1000 pALC-FnBPB	1	11	8	0	0
02 SH1000 pALC-FnBPB	1	11	9	0	0
02 SH1000 pALC-FnBPB	1	11	10	0	0
02 SH1000 pALC-FnBPB	1	11	11	0	0
02 SH1000 pALC-FnBPB	1	11	12	2332.33	327.964
02 SH1000 pALC-FnBPB	1	11	13	0	0
02 SH1000 pALC-FnBPB	1	11	14	0	0
02 SH1000 pALC-FnBPB	1	11	15	0	0
02 SH1000 pALC-FnBPB	1	11	16	0	0
02 SH1000 pALC-FnBPB	1	12	16	2421.17	154.32
02 SH1000 pALC-FnBPB	1	12	15	0	0
02 SH1000 pALC-FnBPB	1	12	14	0	0
02 SH1000 pALC-FnBPB	1	12	13	0	0
02 SH1000 pALC-FnBPB	1	12	12	2269.32	177.697
02 SH1000 pALC-FnBPB	1	12	11	559.908	82.137
02 SH1000 pALC-FnBPB	1	12	10	0	0
02 SH1000 pALC-FnBPB	1	12	9	2295.02	194.07
02 SH1000 pALC-FnBPB	1	12	8	0	0
02 SH1000 pALC-FnBPB	1	12	7	0	0
02 SH1000 pALC-FnBPB	1	12	6	0	0
02 SH1000 pALC-FnBPB	1	12	5	0	0
02 SH1000 pALC-FnBPB	1	12	4	0	0
02 SH1000 pALC-FnBPB	1	12	3	0	0
02 SH1000 pALC-FnBPB	1	12	2	267.789	171.035
02 SH1000 pALC-FnBPB	1	12	1	0	0
02 SH1000 pALC-FnBPB	1	13	1	2484.09	147.663
02 SH1000 pALC-FnBPB	1	13	2	2229.46	223.006
02 SH1000 pALC-FnBPB	1	13	3	0	0
02 SH1000 pALC-FnBPB	1	13	4	0	0
02 SH1000 pALC-FnBPB	1	13	5	0	0
02 SH1000 pALC-FnBPB	1	13	6	0	0
02 SH1000 pALC-FnBPB	1	13	7	0	0
02 SH1000 pALC-FnBPB	1	13	8	0	0
02 SH1000 pALC-FnBPB	1	13	9	0	0
02 SH1000 pALC-FnBPB	1	13	10	0	0
02 SH1000 pALC-FnBPB	1	13	11	2563.48	197.956
02 SH1000 pALC-FnBPB	1	13	12	0	0
02 SH1000 pALC-FnBPB	1	13	13	2141.07	180.462
02 SH1000 pALC-FnBPB	1	13	14	0	0
02 SH1000 pALC-FnBPB	1	13	15	2046.05	192.268
02 SH1000 pALC-FnBPB	1	13	16	717.759	139.385
02 SH1000 pALC-FnBPB	1	14	16	2447.6	373.971
02 SH1000 pALC-FnBPB	1	14	15	118.23	91.7378
02 SH1000 pALC-FnBPB	1	14	14	0	0
02 SH1000 pALC-FnBPB	1	14	13	0	0
02 SH1000 pALC-FnBPB	1	14	12	1690.46	392.506
02 SH1000 pALC-FnBPB	1	14	11	3452.56	378.26
02 SH1000 pALC-FnBPB	1	14	10	0	0
02 SH1000 pALC-FnBPB	1	14	9	0	0
02 SH1000 pALC-FnBPB	1	14	8	0	0
02 SH1000 pALC-FnBPB	1	14	7	0	0
02 SH1000 pALC-FnBPB	1	14	6	0	0
02 SH1000 pALC-FnBPB	1	14	5	0	0
02 SH1000 pALC-FnBPB	1	14	4	0	0
02 SH1000 pALC-FnBPB	1	14	3	2345.99	254.198
02 SH1000 pALC-FnBPB	1	14	2	0	0
02 SH1000 pALC-FnBPB	1	14	1	2024.95	131.961
02 SH1000 pALC-FnBPB	1	15	1	0	0
02 SH1000 pALC-FnBPB	1	15	2	0	0
02 SH1000 pALC-FnBPB	1	15	3	0	0
02 SH1000 pALC-FnBPB	1	15	4	0	0
02 SH1000 pALC-FnBPB	1	15	5	0	0
02 SH1000 pALC-FnBPB	1	15	6	0	0
02 SH1000 pALC-FnBPB	1	15	7	0	0
02 SH1000 pALC-FnBPB	1	15	8	0	0
02 SH1000 pALC-FnBPB	1	15	9	0	0
02 SH1000 pALC-FnBPB	1	15	10	238.071	92.507
02 SH1000 pALC-FnBPB	1	15	11	0	0
02 SH1000 pALC-FnBPB	1	15	12	2140.14	497.203
02 SH1000 pALC-FnBPB	1	15	13	2374.55	411.774
02 SH1000 pALC-FnBPB	1	15	14	2317.46	385.684
02 SH1000 pALC-FnBPB	1	15	15	2210.22	363.128
02 SH1000 pALC-FnBPB	1	15	16	145.4	190.39
02 SH1000 pALC-FnBPB	1	16	16	2288.47	94.2259
02 SH1000 pALC-FnBPB	1	16	15	0	0
02 SH1000 pALC-FnBPB	1	16	14	554.162	131.77
02 SH1000 pALC-FnBPB	1	16	13	2330.73	156.592
02 SH1000 pALC-FnBPB	1	16	12	0	0
02 SH1000 pALC-FnBPB	1	16	11	0	0
02 SH1000 pALC-FnBPB	1	16	10	2299.44	404.463
02 SH1000 pALC-FnBPB	1	16	9	2359.07	410.363
02 SH1000 pALC-FnBPB	1	16	8	0	0
02 SH1000 pALC-FnBPB	1	16	7	0	0
02 SH1000 pALC-FnBPB	1	16	6	76.5086	48.5638
02 SH1000 pALC-FnBPB	1	16	5	0	0
02 SH1000 pALC-FnBPB	1	16	4	0	0
02 SH1000 pALC-FnBPB	1	16	3	0	0
02 SH1000 pALC-FnBPB	1	16	2	0	0
02 SH1000 pALC-FnBPB	1	16	1	0	0
02 SH1000 pALC-FnBPB	2	1	1	0	0
02 SH1000 pALC-FnBPB	2	1	2	0	0
02 SH1000 pALC-FnBPB	2	1	3	0	0
02 SH1000 pALC-FnBPB	2	1	4	0	0
02 SH1000 pALC-FnBPB	2	1	5	0	0
02 SH1000 pALC-FnBPB	2	1	6	0	0
02 SH1000 pALC-FnBPB	2	1	7	0	0
02 SH1000 pALC-FnBPB	2	1	8	0	0
02 SH1000 pALC-FnBPB	2	1	9	0	0
02 SH1000 pALC-FnBPB	2	1	10	0	0
02 SH1000 pALC-FnBPB	2	1	11	0	0
02 SH1000 pALC-FnBPB	2	1	12	0	0
02 SH1000 pALC-FnBPB	2	1	13	0	0
02 SH1000 pALC-FnBPB	2	1	14	0	0
02 SH1000 pALC-FnBPB	2	1	15	2150.86	189.587
02 SH1000 pALC-FnBPB	2	1	16	1960.07	242.832
02 SH1000 pALC-FnBPB	2	2	16	0	0
02 SH1000 pALC-FnBPB	2	2	15	0	0
02 SH1000 pALC-FnBPB	2	2	14	0	0
02 SH1000 pALC-FnBPB	2	2	13	0	0
02 SH1000 pALC-FnBPB	2	2	12	0	0
02 SH1000 pALC-FnBPB	2	2	11	0	0
02 SH1000 pALC-FnBPB	2	2	10	0	0
02 SH1000 pALC-FnBPB	2	2	9	0	0
02 SH1000 pALC-FnBPB	2	2	8	0	0
02 SH1000 pALC-FnBPB	2	2	7	0	0
02 SH1000 pALC-FnBPB	2	2	6	0	0
02 SH1000 pALC-FnBPB	2	2	5	0	0
02 SH1000 pALC-FnBPB	2	2	4	0	0
02 SH1000 pALC-FnBPB	2	2	3	0	0
02 SH1000 pALC-FnBPB	2	2	2	0	0
02 SH1000 pALC-FnBPB	2	2	1	0	0
02 SH1000 pALC-FnBPB	2	3	1	0	0
02 SH1000 pALC-FnBPB	2	3	2	0	0
02 SH1000 pALC-FnBPB	2	3	3	0	0
02 SH1000 pALC-FnBPB	2	3	4	0	0
02 SH1000 pALC-FnBPB	2	3	5	0	0
02 SH1000 pALC-FnBPB	2	3	6	0	0
02 SH1000 pALC-FnBPB	2	3	7	0	0
02 SH1000 pALC-FnBPB	2	3	8	0	0
02 SH1000 pALC-FnBPB	2	3	9	0	0
02 SH1000 pALC-FnBPB	2	3	10	0	0
02 SH1000 pALC-FnBPB	2	3	11	0	0
02 SH1000 pALC-FnBPB	2	3	12	2280.95	132.128
02 SH1000 pALC-FnBPB	2	3	13	0	0
02 SH1000 pALC-FnBPB	2	3	14	0	0
02 SH1000 pALC-FnBPB	2	3	15	0	0
02 SH1000 pALC-FnBPB	2	3	16	2139.86	434.029
02 SH1000 pALC-FnBPB	2	4	16	0	0
02 SH1000 pALC-FnBPB	2	4	15	0	0
02 SH1000 pALC-FnBPB	2	4	14	0	0
02 SH1000 pALC-FnBPB	2	4	13	0	0
02 SH1000 pALC-FnBPB	2	4	12	0	0
02 SH1000 pALC-FnBPB	2	4	11	0	0
02 SH1000 pALC-FnBPB	2	4	10	0	0
02 SH1000 pALC-FnBPB	2	4	9	0	0
02 SH1000 pALC-FnBPB	2	4	8	0	0
02 SH1000 pALC-FnBPB	2	4	7	0	0
02 SH1000 pALC-FnBPB	2	4	6	452.965	28.7041
02 SH1000 pALC-FnBPB	2	4	5	0	0
02 SH1000 pALC-FnBPB	2	4	4	0	0
02 SH1000 pALC-FnBPB	2	4	3	0	0
02 SH1000 pALC-FnBPB	2	4	2	0	0
02 SH1000 pALC-FnBPB	2	4	1	0	0
02 SH1000 pALC-FnBPB	2	5	1	71.8343	127.576
02 SH1000 pALC-FnBPB	2	5	2	0	0
02 SH1000 pALC-FnBPB	2	5	3	2462.63	140.426
02 SH1000 pALC-FnBPB	2	5	4	0	0
02 SH1000 pALC-FnBPB	2	5	5	0	0
02 SH1000 pALC-FnBPB	2	5	6	0	0
02 SH1000 pALC-FnBPB	2	5	7	0	0
02 SH1000 pALC-FnBPB	2	5	8	0	0
02 SH1000 pALC-FnBPB	2	5	9	0	0
02 SH1000 pALC-FnBPB	2	5	10	0	0
02 SH1000 pALC-FnBPB	2	5	11	0	0
02 SH1000 pALC-FnBPB	2	5	12	0	0
02 SH1000 pALC-FnBPB	2	5	13	0	0
02 SH1000 pALC-FnBPB	2	5	14	2256.87	141.718
02 SH1000 pALC-FnBPB	2	5	15	0	0
02 SH1000 pALC-FnBPB	2	5	16	1646.81	124.552
02 SH1000 pALC-FnBPB	2	6	16	0	0
02 SH1000 pALC-FnBPB	2	6	15	0	0
02 SH1000 pALC-FnBPB	2	6	14	0	0
02 SH1000 pALC-FnBPB	2	6	13	0	0
02 SH1000 pALC-FnBPB	2	6	12	0	0
02 SH1000 pALC-FnBPB	2	6	11	0	0
02 SH1000 pALC-FnBPB	2	6	10	0	0
02 SH1000 pALC-FnBPB	2	6	9	0	0
02 SH1000 pALC-FnBPB	2	6	8	0	0
02 SH1000 pALC-FnBPB	2	6	7	0	0
02 SH1000 pALC-FnBPB	2	6	6	0	0
02 SH1000 pALC-FnBPB	2	6	5	0	0
02 SH1000 pALC-FnBPB	2	6	4	0	0
02 SH1000 pALC-FnBPB	2	6	3	2044.42	118.24
02 SH1000 pALC-FnBPB	2	6	2	0	0
02 SH1000 pALC-FnBPB	2	6	1	2429.83	147.215
02 SH1000 pALC-FnBPB	2	7	1	2189.09	227.756
02 SH1000 pALC-FnBPB	2	7	2	2136.67	228.628
02 SH1000 pALC-FnBPB	2	7	3	200.384	214.242
02 SH1000 pALC-FnBPB	2	7	4	33.7148	38.9001
02 SH1000 pALC-FnBPB	2	7	5	0	0
02 SH1000 pALC-FnBPB	2	7	6	0	0
02 SH1000 pALC-FnBPB	2	7	7	0	0
02 SH1000 pALC-FnBPB	2	7	8	1916.97	278.449
02 SH1000 pALC-FnBPB	2	7	9	0	0
02 SH1000 pALC-FnBPB	2	7	10	0	0
02 SH1000 pALC-FnBPB	2	7	11	0	0
02 SH1000 pALC-FnBPB	2	7	12	0	0
02 SH1000 pALC-FnBPB	2	7	13	0	0
02 SH1000 pALC-FnBPB	2	7	14	0	0
02 SH1000 pALC-FnBPB	2	7	15	0	0
02 SH1000 pALC-FnBPB	2	7	16	1970.56	156.37
02 SH1000 pALC-FnBPB	2	8	16	1771.35	344.25
02 SH1000 pALC-FnBPB	2	8	15	568.131	84.0706
02 SH1000 pALC-FnBPB	2	8	14	0	0
02 SH1000 pALC-FnBPB	2	8	13	69.3589	464.209
02 SH1000 pALC-FnBPB	2	8	12	0	0
02 SH1000 pALC-FnBPB	2	8	11	0	0
02 SH1000 pALC-FnBPB	2	8	10	0	0
02 SH1000 pALC-FnBPB	2	8	9	0	0
02 SH1000 pALC-FnBPB	2	8	8	2138.44	230.379
02 SH1000 pALC-FnBPB	2	8	7	0	0
02 SH1000 pALC-FnBPB	2	8	6	0	0
02 SH1000 pALC-FnBPB	2	8	5	2065.21	137.335
02 SH1000 pALC-FnBPB	2	8	4	2103.02	192.112
02 SH1000 pALC-FnBPB	2	8	3	0	0
02 SH1000 pALC-FnBPB	2	8	2	0	0
02 SH1000 pALC-FnBPB	2	8	1	820.264	254.944
02 SH1000 pALC-FnBPB	2	9	1	0	0
02 SH1000 pALC-FnBPB	2	9	2	1552.21	386.011
02 SH1000 pALC-FnBPB	2	9	3	0	0
02 SH1000 pALC-FnBPB	2	9	4	0	0
02 SH1000 pALC-FnBPB	2	9	5	2232.48	326.816
02 SH1000 pALC-FnBPB	2	9	6	0	0
02 SH1000 pALC-FnBPB	2	9	7	0	0
02 SH1000 pALC-FnBPB	2	9	8	1834.53	480.653
02 SH1000 pALC-FnBPB	2	9	9	2040.97	311.199
02 SH1000 pALC-FnBPB	2	9	10	0	0
02 SH1000 pALC-FnBPB	2	9	11	45.4006	52.3719
02 SH1000 pALC-FnBPB	2	9	12	39.2633	75.5201
02 SH1000 pALC-FnBPB	2	9	13	0	0
02 SH1000 pALC-FnBPB	2	9	14	578.237	228.838
02 SH1000 pALC-FnBPB	2	9	15	0	0
02 SH1000 pALC-FnBPB	2	9	16	1715.23	247.784
02 SH1000 pALC-FnBPB	2	10	16	0	0
02 SH1000 pALC-FnBPB	2	10	15	1834.64	426.99
02 SH1000 pALC-FnBPB	2	10	14	130.621	102.173
02 SH1000 pALC-FnBPB	2	10	13	0	0
02 SH1000 pALC-FnBPB	2	10	12	0	0
02 SH1000 pALC-FnBPB	2	10	11	0	0
02 SH1000 pALC-FnBPB	2	10	10	0	0
02 SH1000 pALC-FnBPB	2	10	9	0	0
02 SH1000 pALC-FnBPB	2	10	8	0	0
02 SH1000 pALC-FnBPB	2	10	7	2039.44	379.659
02 SH1000 pALC-FnBPB	2	10	6	0	0
02 SH1000 pALC-FnBPB	2	10	5	0	0
02 SH1000 pALC-FnBPB	2	10	4	0	0
02 SH1000 pALC-FnBPB	2	10	3	2184.41	450.672
02 SH1000 pALC-FnBPB	2	10	2	2244.56	562.74
02 SH1000 pALC-FnBPB	2	10	1	0	0
02 SH1000 pALC-FnBPB	2	11	1	2199.29	527.849
02 SH1000 pALC-FnBPB	2	11	2	2103.24	660.832
02 SH1000 pALC-FnBPB	2	11	3	2345.17	120.221
02 SH1000 pALC-FnBPB	2	11	4	98.2878	91.6821
02 SH1000 pALC-FnBPB	2	11	5	2060.08	137.974
02 SH1000 pALC-FnBPB	2	11	6	1860.11	395.221
02 SH1000 pALC-FnBPB	2	11	7	0	0
02 SH1000 pALC-FnBPB	2	11	8	2130.66	528.178
02 SH1000 pALC-FnBPB	2	11	9	2095.9	185.204
02 SH1000 pALC-FnBPB	2	11	10	0	0
02 SH1000 pALC-FnBPB	2	11	11	0	0
02 SH1000 pALC-FnBPB	2	11	12	0	0
02 SH1000 pALC-FnBPB	2	11	13	0	0
02 SH1000 pALC-FnBPB	2	11	14	0	0
02 SH1000 pALC-FnBPB	2	11	15	2186.22	599.878
02 SH1000 pALC-FnBPB	2	11	16	2195.88	632.291
02 SH1000 pALC-FnBPB	2	12	16	2181.31	298.577
02 SH1000 pALC-FnBPB	2	12	15	2110.6	485.298
02 SH1000 pALC-FnBPB	2	12	14	0	0
02 SH1000 pALC-FnBPB	2	12	13	0	0
02 SH1000 pALC-FnBPB	2	12	12	0	0
02 SH1000 pALC-FnBPB	2	12	11	0	0
02 SH1000 pALC-FnBPB	2	12	10	2170.68	497.431
02 SH1000 pALC-FnBPB	2	12	9	2171.16	249.039
02 SH1000 pALC-FnBPB	2	12	8	0	0
02 SH1000 pALC-FnBPB	2	12	7	0	0
02 SH1000 pALC-FnBPB	2	12	6	2173.51	146.189
02 SH1000 pALC-FnBPB	2	12	5	2217.22	140.161
02 SH1000 pALC-FnBPB	2	12	4	2202.97	425.277
02 SH1000 pALC-FnBPB	2	12	3	2119.61	145.487
02 SH1000 pALC-FnBPB	2	12	2	0	0
02 SH1000 pALC-FnBPB	2	12	1	1969.13	709.359
02 SH1000 pALC-FnBPB	2	13	1	1271.9	443.408
02 SH1000 pALC-FnBPB	2	13	2	2332.69	459.2
02 SH1000 pALC-FnBPB	2	13	3	1785.98	414.949
02 SH1000 pALC-FnBPB	2	13	4	1901.23	439.935
02 SH1000 pALC-FnBPB	2	13	5	2259.06	255.649
02 SH1000 pALC-FnBPB	2	13	6	2138.62	502.033
02 SH1000 pALC-FnBPB	2	13	7	2175.95	516.316
02 SH1000 pALC-FnBPB	2	13	8	0	0
02 SH1000 pALC-FnBPB	2	13	9	1902.28	211.501
02 SH1000 pALC-FnBPB	2	13	10	1754.98	282.689
02 SH1000 pALC-FnBPB	2	13	11	1851.69	378.127
02 SH1000 pALC-FnBPB	2	13	12	0	0
02 SH1000 pALC-FnBPB	2	13	13	1904.27	161.995
02 SH1000 pALC-FnBPB	2	13	14	0	0
02 SH1000 pALC-FnBPB	2	13	15	1912.31	349.698
02 SH1000 pALC-FnBPB	2	13	16	3406	288.608
02 SH1000 pALC-FnBPB	2	14	16	2120.26	233.504
02 SH1000 pALC-FnBPB	2	14	15	0	0
02 SH1000 pALC-FnBPB	2	14	14	0	0
02 SH1000 pALC-FnBPB	2	14	13	1300.64	206.91
02 SH1000 pALC-FnBPB	2	14	12	0	0
02 SH1000 pALC-FnBPB	2	14	11	0	0
02 SH1000 pALC-FnBPB	2	14	10	2098.67	194.321
02 SH1000 pALC-FnBPB	2	14	9	2111.87	297.913
02 SH1000 pALC-FnBPB	2	14	8	3434.77	216.927
02 SH1000 pALC-FnBPB	2	14	7	0	0
02 SH1000 pALC-FnBPB	2	14	6	2362.72	247.371
02 SH1000 pALC-FnBPB	2	14	5	1587.5	434.865
02 SH1000 pALC-FnBPB	2	14	4	2159.74	241.721
02 SH1000 pALC-FnBPB	2	14	3	2001.41	274.411
02 SH1000 pALC-FnBPB	2	14	2	133.715	238.185
02 SH1000 pALC-FnBPB	2	14	1	2073.57	402.852
02 SH1000 pALC-FnBPB	2	15	1	1828.5	685.543
02 SH1000 pALC-FnBPB	2	15	2	2304.27	495.401
02 SH1000 pALC-FnBPB	2	15	3	2026.5	460.778
02 SH1000 pALC-FnBPB	2	15	4	0	0
02 SH1000 pALC-FnBPB	2	15	5	2114.81	597.159
02 SH1000 pALC-FnBPB	2	15	6	3615.53	553.167
02 SH1000 pALC-FnBPB	2	15	7	4563.69	333.875
02 SH1000 pALC-FnBPB	2	15	8	1606.92	597.258
02 SH1000 pALC-FnBPB	2	15	9	3425.95	479.925
02 SH1000 pALC-FnBPB	2	15	10	1925.55	305.147
02 SH1000 pALC-FnBPB	2	15	11	0	0
02 SH1000 pALC-FnBPB	2	15	12	0	0
02 SH1000 pALC-FnBPB	2	15	13	0	0
02 SH1000 pALC-FnBPB	2	15	14	0	0
02 SH1000 pALC-FnBPB	2	15	15	2007.08	291.901
02 SH1000 pALC-FnBPB	2	15	16	1868.41	269.242
02 SH1000 pALC-FnBPB	2	16	16	1992.89	561.364
02 SH1000 pALC-FnBPB	2	16	15	2173.38	334.853
02 SH1000 pALC-FnBPB	2	16	14	1469.07	305.8
02 SH1000 pALC-FnBPB	2	16	13	121.356	97.5031
02 SH1000 pALC-FnBPB	2	16	12	76.6556	326.567
02 SH1000 pALC-FnBPB	2	16	11	2576.77	445.456
02 SH1000 pALC-FnBPB	2	16	10	854.651	532.336
02 SH1000 pALC-FnBPB	2	16	9	4036.14	334.543
02 SH1000 pALC-FnBPB	2	16	8	1968.09	544.077
02 SH1000 pALC-FnBPB	2	16	7	1145.37	536.504
02 SH1000 pALC-FnBPB	2	16	6	2341.51	851.23
02 SH1000 pALC-FnBPB	2	16	5	2212.29	369.142
02 SH1000 pALC-FnBPB	2	16	4	2120.66	429.732
02 SH1000 pALC-FnBPB	2	16	3	3299.21	326.061
02 SH1000 pALC-FnBPB	2	16	2	2231.19	764.72
02 SH1000 pALC-FnBPB	2	16	1	1975.82	325.502
02 SH1000 pALC-FnBPB	3	1	1	2294.46	207.365
02 SH1000 pALC-FnBPB	3	1	2	0	0
02 SH1000 pALC-FnBPB	3	1	3	0	0
02 SH1000 pALC-FnBPB	3	1	4	0	0
02 SH1000 pALC-FnBPB	3	1	5	2306.63	190.357
02 SH1000 pALC-FnBPB	3	1	6	0	0
02 SH1000 pALC-FnBPB	3	1	7	0	0
02 SH1000 pALC-FnBPB	3	1	8	0	0
02 SH1000 pALC-FnBPB	3	1	9	0	0
02 SH1000 pALC-FnBPB	3	1	10	63.4804	94.0957
02 SH1000 pALC-FnBPB	3	1	11	0	0
02 SH1000 pALC-FnBPB	3	1	12	0	0
02 SH1000 pALC-FnBPB	3	1	13	0	0
02 SH1000 pALC-FnBPB	3	1	14	0	0
02 SH1000 pALC-FnBPB	3	1	15	0	0
02 SH1000 pALC-FnBPB	3	1	16	0	0
02 SH1000 pALC-FnBPB	3	2	16	0	0
02 SH1000 pALC-FnBPB	3	2	15	0	0
02 SH1000 pALC-FnBPB	3	2	14	0	0
02 SH1000 pALC-FnBPB	3	2	13	2049.31	209.848
02 SH1000 pALC-FnBPB	3	2	12	0	0
02 SH1000 pALC-FnBPB	3	2	11	0	0
02 SH1000 pALC-FnBPB	3	2	10	0	0
02 SH1000 pALC-FnBPB	3	2	9	0	0
02 SH1000 pALC-FnBPB	3	2	8	0	0
02 SH1000 pALC-FnBPB	3	2	7	2392.51	206.568
02 SH1000 pALC-FnBPB	3	2	6	0	0
02 SH1000 pALC-FnBPB	3	2	5	0	0
02 SH1000 pALC-FnBPB	3	2	4	0	0
02 SH1000 pALC-FnBPB	3	2	3	0	0
02 SH1000 pALC-FnBPB	3	2	2	0	0
02 SH1000 pALC-FnBPB	3	2	1	0	0
02 SH1000 pALC-FnBPB	3	3	1	0	0
02 SH1000 pALC-FnBPB	3	3	2	0	0
02 SH1000 pALC-FnBPB	3	3	3	0	0
02 SH1000 pALC-FnBPB	3	3	4	0	0
02 SH1000 pALC-FnBPB	3	3	5	0	0
02 SH1000 pALC-FnBPB	3	3	6	2354.71	217.938
02 SH1000 pALC-FnBPB	3	3	7	0	0
02 SH1000 pALC-FnBPB	3	3	8	0	0
02 SH1000 pALC-FnBPB	3	3	9	0	0
02 SH1000 pALC-FnBPB	3	3	10	0	0
02 SH1000 pALC-FnBPB	3	3	11	0	0
02 SH1000 pALC-FnBPB	3	3	12	0	0
02 SH1000 pALC-FnBPB	3	3	13	0	0
02 SH1000 pALC-FnBPB	3	3	14	0	0
02 SH1000 pALC-FnBPB	3	3	15	0	0
02 SH1000 pALC-FnBPB	3	3	16	0	0
02 SH1000 pALC-FnBPB	3	4	16	0	0
02 SH1000 pALC-FnBPB	3	4	15	0	0
02 SH1000 pALC-FnBPB	3	4	14	0	0
02 SH1000 pALC-FnBPB	3	4	13	0	0
02 SH1000 pALC-FnBPB	3	4	12	0	0
02 SH1000 pALC-FnBPB	3	4	11	0	0
02 SH1000 pALC-FnBPB	3	4	10	0	0
02 SH1000 pALC-FnBPB	3	4	9	2410.7	212.525
02 SH1000 pALC-FnBPB	3	4	8	2379.55	209.69
02 SH1000 pALC-FnBPB	3	4	7	0	0
02 SH1000 pALC-FnBPB	3	4	6	0	0
02 SH1000 pALC-FnBPB	3	4	5	0	0
02 SH1000 pALC-FnBPB	3	4	4	0	0
02 SH1000 pALC-FnBPB	3	4	3	0	0
02 SH1000 pALC-FnBPB	3	4	2	0	0
02 SH1000 pALC-FnBPB	3	4	1	111.75	110.749
02 SH1000 pALC-FnBPB	3	5	1	0	0
02 SH1000 pALC-FnBPB	3	5	2	0	0
02 SH1000 pALC-FnBPB	3	5	3	0	0
02 SH1000 pALC-FnBPB	3	5	4	0	0
02 SH1000 pALC-FnBPB	3	5	5	0	0
02 SH1000 pALC-FnBPB	3	5	6	0	0
02 SH1000 pALC-FnBPB	3	5	7	0	0
02 SH1000 pALC-FnBPB	3	5	8	0	0
02 SH1000 pALC-FnBPB	3	5	9	0	0
02 SH1000 pALC-FnBPB	3	5	10	0	0
02 SH1000 pALC-FnBPB	3	5	11	0	0
02 SH1000 pALC-FnBPB	3	5	12	0	0
02 SH1000 pALC-FnBPB	3	5	13	0	0
02 SH1000 pALC-FnBPB	3	5	14	0	0
02 SH1000 pALC-FnBPB	3	5	15	0	0
02 SH1000 pALC-FnBPB	3	5	16	4061.82	206.714
02 SH1000 pALC-FnBPB	3	6	16	2479.71	175.344
02 SH1000 pALC-FnBPB	3	6	15	0	0
02 SH1000 pALC-FnBPB	3	6	14	0	0
02 SH1000 pALC-FnBPB	3	6	13	0	0
02 SH1000 pALC-FnBPB	3	6	12	2437	184.985
02 SH1000 pALC-FnBPB	3	6	11	2485.4	185.131
02 SH1000 pALC-FnBPB	3	6	10	0	0
02 SH1000 pALC-FnBPB	3	6	9	0	0
02 SH1000 pALC-FnBPB	3	6	8	0	0
02 SH1000 pALC-FnBPB	3	6	7	0	0
02 SH1000 pALC-FnBPB	3	6	6	0	0
02 SH1000 pALC-FnBPB	3	6	5	0	0
02 SH1000 pALC-FnBPB	3	6	4	2479.85	226.209
02 SH1000 pALC-FnBPB	3	6	3	0	0
02 SH1000 pALC-FnBPB	3	6	2	0	0
02 SH1000 pALC-FnBPB	3	6	1	0	0
02 SH1000 pALC-FnBPB	3	7	1	2210.59	220.351
02 SH1000 pALC-FnBPB	3	7	2	0	0
02 SH1000 pALC-FnBPB	3	7	3	0	0
02 SH1000 pALC-FnBPB	3	7	4	0	0
02 SH1000 pALC-FnBPB	3	7	5	0	0
02 SH1000 pALC-FnBPB	3	7	6	0	0
02 SH1000 pALC-FnBPB	3	7	7	0	0
02 SH1000 pALC-FnBPB	3	7	8	0	0
02 SH1000 pALC-FnBPB	3	7	9	0	0
02 SH1000 pALC-FnBPB	3	7	10	0	0
02 SH1000 pALC-FnBPB	3	7	11	0	0
02 SH1000 pALC-FnBPB	3	7	12	0	0
02 SH1000 pALC-FnBPB	3	7	13	2515.4	228.357
02 SH1000 pALC-FnBPB	3	7	14	0	0
02 SH1000 pALC-FnBPB	3	7	15	0	0
02 SH1000 pALC-FnBPB	3	7	16	0	0
02 SH1000 pALC-FnBPB	3	8	16	0	0
02 SH1000 pALC-FnBPB	3	8	15	0	0
02 SH1000 pALC-FnBPB	3	8	14	117.475	96.1854
02 SH1000 pALC-FnBPB	3	8	13	2167.01	264.528
02 SH1000 pALC-FnBPB	3	8	12	0	0
02 SH1000 pALC-FnBPB	3	8	11	0	0
02 SH1000 pALC-FnBPB	3	8	10	0	0
02 SH1000 pALC-FnBPB	3	8	9	0	0
02 SH1000 pALC-FnBPB	3	8	8	0	0
02 SH1000 pALC-FnBPB	3	8	7	0	0
02 SH1000 pALC-FnBPB	3	8	6	0	0
02 SH1000 pALC-FnBPB	3	8	5	0	0
02 SH1000 pALC-FnBPB	3	8	4	0	0
02 SH1000 pALC-FnBPB	3	8	3	0	0
02 SH1000 pALC-FnBPB	3	8	2	0	0
02 SH1000 pALC-FnBPB	3	8	1	0	0
02 SH1000 pALC-FnBPB	3	9	1	0	0
02 SH1000 pALC-FnBPB	3	9	2	2441.37	233.067
02 SH1000 pALC-FnBPB	3	9	3	0	0
02 SH1000 pALC-FnBPB	3	9	4	0	0
02 SH1000 pALC-FnBPB	3	9	5	0	0
02 SH1000 pALC-FnBPB	3	9	6	0	0
02 SH1000 pALC-FnBPB	3	9	7	2283.1	281.51
02 SH1000 pALC-FnBPB	3	9	8	0	0
02 SH1000 pALC-FnBPB	3	9	9	0	0
02 SH1000 pALC-FnBPB	3	9	10	0	0
02 SH1000 pALC-FnBPB	3	9	11	2343.99	217.651
02 SH1000 pALC-FnBPB	3	9	12	0	0
02 SH1000 pALC-FnBPB	3	9	13	0	0
02 SH1000 pALC-FnBPB	3	9	14	0	0
02 SH1000 pALC-FnBPB	3	9	15	2610	211.728
02 SH1000 pALC-FnBPB	3	9	16	3620.93	260.569
02 SH1000 pALC-FnBPB	3	10	16	0	0
02 SH1000 pALC-FnBPB	3	10	15	0	0
02 SH1000 pALC-FnBPB	3	10	14	0	0
02 SH1000 pALC-FnBPB	3	10	13	2311.21	313.974
02 SH1000 pALC-FnBPB	3	10	12	0	0
02 SH1000 pALC-FnBPB	3	10	11	2397.97	250.515
02 SH1000 pALC-FnBPB	3	10	10	2549.97	241.97
02 SH1000 pALC-FnBPB	3	10	9	0	0
02 SH1000 pALC-FnBPB	3	10	8	0	0
02 SH1000 pALC-FnBPB	3	10	7	0	0
02 SH1000 pALC-FnBPB	3	10	6	0	0
02 SH1000 pALC-FnBPB	3	10	5	0	0
02 SH1000 pALC-FnBPB	3	10	4	2044.09	279.04
02 SH1000 pALC-FnBPB	3	10	3	0	0
02 SH1000 pALC-FnBPB	3	10	2	0	0
02 SH1000 pALC-FnBPB	3	10	1	2291.56	259.027
02 SH1000 pALC-FnBPB	3	11	1	0	0
02 SH1000 pALC-FnBPB	3	11	2	0	0
02 SH1000 pALC-FnBPB	3	11	3	2224.22	262.363
02 SH1000 pALC-FnBPB	3	11	4	2234.39	305.521
02 SH1000 pALC-FnBPB	3	11	5	0	0
02 SH1000 pALC-FnBPB	3	11	6	0	0
02 SH1000 pALC-FnBPB	3	11	7	0	0
02 SH1000 pALC-FnBPB	3	11	8	0	0
02 SH1000 pALC-FnBPB	3	11	9	0	0
02 SH1000 pALC-FnBPB	3	11	10	2621.16	295.746
02 SH1000 pALC-FnBPB	3	11	11	0	0
02 SH1000 pALC-FnBPB	3	11	12	0	0
02 SH1000 pALC-FnBPB	3	11	13	2253.27	295.862
02 SH1000 pALC-FnBPB	3	11	14	0	0
02 SH1000 pALC-FnBPB	3	11	15	0	0
02 SH1000 pALC-FnBPB	3	11	16	2077.37	268.881
02 SH1000 pALC-FnBPB	3	12	16	2190.79	195.086
02 SH1000 pALC-FnBPB	3	12	15	2242.62	193.391
02 SH1000 pALC-FnBPB	3	12	14	1966.19	210.058
02 SH1000 pALC-FnBPB	3	12	13	0	0
02 SH1000 pALC-FnBPB	3	12	12	0	0
02 SH1000 pALC-FnBPB	3	12	11	2518.22	274.235
02 SH1000 pALC-FnBPB	3	12	10	0	0
02 SH1000 pALC-FnBPB	3	12	9	0	0
02 SH1000 pALC-FnBPB	3	12	8	2295.29	279.528
02 SH1000 pALC-FnBPB	3	12	7	2333.72	281.892
02 SH1000 pALC-FnBPB	3	12	6	0	0
02 SH1000 pALC-FnBPB	3	12	5	0	0
02 SH1000 pALC-FnBPB	3	12	4	0	0
02 SH1000 pALC-FnBPB	3	12	3	1494.67	322.577
02 SH1000 pALC-FnBPB	3	12	2	0	0
02 SH1000 pALC-FnBPB	3	12	1	0	0
02 SH1000 pALC-FnBPB	3	13	1	2310.99	310.816
02 SH1000 pALC-FnBPB	3	13	2	0	0
02 SH1000 pALC-FnBPB	3	13	3	2108.22	198.197
02 SH1000 pALC-FnBPB	3	13	4	74.7006	90.5214
02 SH1000 pALC-FnBPB	3	13	5	2453.99	313.02
02 SH1000 pALC-FnBPB	3	13	6	1780.87	240.792
02 SH1000 pALC-FnBPB	3	13	7	1929.62	335.02
02 SH1000 pALC-FnBPB	3	13	8	2155.46	334.952
02 SH1000 pALC-FnBPB	3	13	9	1888.99	318.221
02 SH1000 pALC-FnBPB	3	13	10	2156.49	353.453
02 SH1000 pALC-FnBPB	3	13	11	0	0
02 SH1000 pALC-FnBPB	3	13	12	0	0
02 SH1000 pALC-FnBPB	3	13	13	0	0
02 SH1000 pALC-FnBPB	3	13	14	0	0
02 SH1000 pALC-FnBPB	3	13	15	0	0
02 SH1000 pALC-FnBPB	3	13	16	0	0
02 SH1000 pALC-FnBPB	3	14	16	2101.11	330.467
02 SH1000 pALC-FnBPB	3	14	15	0	0
02 SH1000 pALC-FnBPB	3	14	14	0	0
02 SH1000 pALC-FnBPB	3	14	13	2047.11	346.384
02 SH1000 pALC-FnBPB	3	14	12	0	0
02 SH1000 pALC-FnBPB	3	14	11	0	0
02 SH1000 pALC-FnBPB	3	14	10	2306.11	352.284
02 SH1000 pALC-FnBPB	3	14	9	2142.27	312.12
02 SH1000 pALC-FnBPB	3	14	8	2201.68	411.263
02 SH1000 pALC-FnBPB	3	14	7	2159.91	377.688
02 SH1000 pALC-FnBPB	3	14	6	0	0
02 SH1000 pALC-FnBPB	3	14	5	2221.15	284.581
02 SH1000 pALC-FnBPB	3	14	4	0	0
02 SH1000 pALC-FnBPB	3	14	3	2037.55	191.777
02 SH1000 pALC-FnBPB	3	14	2	2237.16	361.984
02 SH1000 pALC-FnBPB	3	14	1	4224.59	364.659
02 SH1000 pALC-FnBPB	3	15	1	1895.38	383.051
02 SH1000 pALC-FnBPB	3	15	2	2080.22	359.136
02 SH1000 pALC-FnBPB	3	15	3	2290.16	365.575
02 SH1000 pALC-FnBPB	3	15	4	1990.62	325.221
02 SH1000 pALC-FnBPB	3	15	5	2018.27	303.343
02 SH1000 pALC-FnBPB	3	15	6	1829.64	317.128
02 SH1000 pALC-FnBPB	3	15	7	0	0
02 SH1000 pALC-FnBPB	3	15	8	2055.97	377.885
02 SH1000 pALC-FnBPB	3	15	9	0	0
02 SH1000 pALC-FnBPB	3	15	10	0	0
02 SH1000 pALC-FnBPB	3	15	11	2178.74	215.146
02 SH1000 pALC-FnBPB	3	15	12	0	0
02 SH1000 pALC-FnBPB	3	15	13	2283.28	339.177
02 SH1000 pALC-FnBPB	3	15	14	0	0
02 SH1000 pALC-FnBPB	3	15	15	2252.86	264.189
02 SH1000 pALC-FnBPB	3	15	16	2117.58	234.618
02 SH1000 pALC-FnBPB	3	16	16	2064.42	348.59
02 SH1000 pALC-FnBPB	3	16	15	0	0
02 SH1000 pALC-FnBPB	3	16	14	0	0
02 SH1000 pALC-FnBPB	3	16	13	0	0
02 SH1000 pALC-FnBPB	3	16	12	0	0
02 SH1000 pALC-FnBPB	3	16	11	0	0
02 SH1000 pALC-FnBPB	3	16	10	0	0
02 SH1000 pALC-FnBPB	3	16	9	2236.61	332.527
02 SH1000 pALC-FnBPB	3	16	8	2327.48	230.193
02 SH1000 pALC-FnBPB	3	16	7	0	0
02 SH1000 pALC-FnBPB	3	16	6	0	0
02 SH1000 pALC-FnBPB	3	16	5	2337.19	366.536
02 SH1000 pALC-FnBPB	3	16	4	1195.26	284.49
02 SH1000 pALC-FnBPB	3	16	3	2552.13	426.831
02 SH1000 pALC-FnBPB	3	16	2	2017.17	348.775
02 SH1000 pALC-FnBPB	3	16	1	2186.69	337.173
02 SH1000 pALC-FnBPB	4	1	1	0	0
02 SH1000 pALC-FnBPB	4	1	2	0	0
02 SH1000 pALC-FnBPB	4	1	3	0	0
02 SH1000 pALC-FnBPB	4	1	4	0	0
02 SH1000 pALC-FnBPB	4	1	5	0	0
02 SH1000 pALC-FnBPB	4	1	6	0	0
02 SH1000 pALC-FnBPB	4	1	7	0	0
02 SH1000 pALC-FnBPB	4	1	8	0	0
02 SH1000 pALC-FnBPB	4	1	9	132.123	103.221
02 SH1000 pALC-FnBPB	4	1	10	0	0
02 SH1000 pALC-FnBPB	4	1	11	0	0
02 SH1000 pALC-FnBPB	4	1	12	0	0
02 SH1000 pALC-FnBPB	4	1	13	0	0
02 SH1000 pALC-FnBPB	4	1	14	0	0
02 SH1000 pALC-FnBPB	4	1	15	0	0
02 SH1000 pALC-FnBPB	4	1	16	0	0
02 SH1000 pALC-FnBPB	4	1	17	0	0
02 SH1000 pALC-FnBPB	4	1	18	0	0
02 SH1000 pALC-FnBPB	4	1	19	0	0
02 SH1000 pALC-FnBPB	4	1	20	0	0
02 SH1000 pALC-FnBPB	4	1	21	0	0
02 SH1000 pALC-FnBPB	4	1	22	0	0
02 SH1000 pALC-FnBPB	4	1	23	0	0
02 SH1000 pALC-FnBPB	4	1	24	0	0
02 SH1000 pALC-FnBPB	4	1	25	0	0
02 SH1000 pALC-FnBPB	4	1	26	0	0
02 SH1000 pALC-FnBPB	4	1	27	0	0
02 SH1000 pALC-FnBPB	4	1	28	0	0
02 SH1000 pALC-FnBPB	4	1	29	0	0
02 SH1000 pALC-FnBPB	4	1	30	0	0
02 SH1000 pALC-FnBPB	4	1	31	0	0
02 SH1000 pALC-FnBPB	4	1	32	0	0
02 SH1000 pALC-FnBPB	4	2	32	0	0
02 SH1000 pALC-FnBPB	4	2	31	0	0
02 SH1000 pALC-FnBPB	4	2	30	0	0
02 SH1000 pALC-FnBPB	4	2	29	0	0
02 SH1000 pALC-FnBPB	4	2	28	0	0
02 SH1000 pALC-FnBPB	4	2	27	0	0
02 SH1000 pALC-FnBPB	4	2	26	0	0
02 SH1000 pALC-FnBPB	4	2	25	0	0
02 SH1000 pALC-FnBPB	4	2	24	0	0
02 SH1000 pALC-FnBPB	4	2	23	0	0
02 SH1000 pALC-FnBPB	4	2	22	0	0
02 SH1000 pALC-FnBPB	4	2	21	0	0
02 SH1000 pALC-FnBPB	4	2	20	66.0338	91.3075
02 SH1000 pALC-FnBPB	4	2	19	0	0
02 SH1000 pALC-FnBPB	4	2	18	0	0
02 SH1000 pALC-FnBPB	4	2	17	0	0
02 SH1000 pALC-FnBPB	4	2	16	0	0
02 SH1000 pALC-FnBPB	4	2	15	0	0
02 SH1000 pALC-FnBPB	4	2	14	0	0
02 SH1000 pALC-FnBPB	4	2	13	0	0
02 SH1000 pALC-FnBPB	4	2	12	0	0
02 SH1000 pALC-FnBPB	4	2	11	0	0
02 SH1000 pALC-FnBPB	4	2	10	0	0
02 SH1000 pALC-FnBPB	4	2	9	0	0
02 SH1000 pALC-FnBPB	4	2	8	0	0
02 SH1000 pALC-FnBPB	4	2	7	0	0
02 SH1000 pALC-FnBPB	4	2	6	0	0
02 SH1000 pALC-FnBPB	4	2	5	0	0
02 SH1000 pALC-FnBPB	4	2	4	0	0
02 SH1000 pALC-FnBPB	4	2	3	0	0
02 SH1000 pALC-FnBPB	4	2	2	0	0
02 SH1000 pALC-FnBPB	4	2	1	0	0
02 SH1000 pALC-FnBPB	4	3	1	0	0
02 SH1000 pALC-FnBPB	4	3	2	0	0
02 SH1000 pALC-FnBPB	4	3	3	0	0
02 SH1000 pALC-FnBPB	4	3	4	0	0
02 SH1000 pALC-FnBPB	4	3	5	0	0
02 SH1000 pALC-FnBPB	4	3	6	0	0
02 SH1000 pALC-FnBPB	4	3	7	0	0
02 SH1000 pALC-FnBPB	4	3	8	0	0
02 SH1000 pALC-FnBPB	4	3	9	0	0
02 SH1000 pALC-FnBPB	4	3	10	0	0
02 SH1000 pALC-FnBPB	4	3	11	0	0
02 SH1000 pALC-FnBPB	4	3	12	0	0
02 SH1000 pALC-FnBPB	4	3	13	0	0
02 SH1000 pALC-FnBPB	4	3	14	70.6889	83.7373
02 SH1000 pALC-FnBPB	4	3	15	0	0
02 SH1000 pALC-FnBPB	4	3	16	0	0
02 SH1000 pALC-FnBPB	4	3	17	0	0
02 SH1000 pALC-FnBPB	4	3	18	0	0
02 SH1000 pALC-FnBPB	4	3	19	0	0
02 SH1000 pALC-FnBPB	4	3	20	0	0
02 SH1000 pALC-FnBPB	4	3	21	0	0
02 SH1000 pALC-FnBPB	4	3	22	0	0
02 SH1000 pALC-FnBPB	4	3	23	0	0
02 SH1000 pALC-FnBPB	4	3	24	0	0
02 SH1000 pALC-FnBPB	4	3	25	0	0
02 SH1000 pALC-FnBPB	4	3	26	0	0
02 SH1000 pALC-FnBPB	4	3	27	0	0
02 SH1000 pALC-FnBPB	4	3	28	0	0
02 SH1000 pALC-FnBPB	4	3	29	165.167	77.7559
02 SH1000 pALC-FnBPB	4	3	30	0	0
02 SH1000 pALC-FnBPB	4	3	31	0	0
02 SH1000 pALC-FnBPB	4	3	32	0	0
02 SH1000 pALC-FnBPB	4	4	32	0	0
02 SH1000 pALC-FnBPB	4	4	31	0	0
02 SH1000 pALC-FnBPB	4	4	30	82.5095	71.461
02 SH1000 pALC-FnBPB	4	4	29	0	0
02 SH1000 pALC-FnBPB	4	4	28	0	0
02 SH1000 pALC-FnBPB	4	4	27	0	0
02 SH1000 pALC-FnBPB	4	4	26	0	0
02 SH1000 pALC-FnBPB	4	4	25	0	0
02 SH1000 pALC-FnBPB	4	4	24	0	0
02 SH1000 pALC-FnBPB	4	4	23	87.215	81.1609
02 SH1000 pALC-FnBPB	4	4	22	0	0
02 SH1000 pALC-FnBPB	4	4	21	0	0
02 SH1000 pALC-FnBPB	4	4	20	0	0
02 SH1000 pALC-FnBPB	4	4	19	106.307	168.582
02 SH1000 pALC-FnBPB	4	4	18	71.5273	64.9216
02 SH1000 pALC-FnBPB	4	4	17	0	0
02 SH1000 pALC-FnBPB	4	4	16	0	0
02 SH1000 pALC-FnBPB	4	4	15	0	0
02 SH1000 pALC-FnBPB	4	4	14	0	0
02 SH1000 pALC-FnBPB	4	4	13	0	0
02 SH1000 pALC-FnBPB	4	4	12	0	0
02 SH1000 pALC-FnBPB	4	4	11	0	0
02 SH1000 pALC-FnBPB	4	4	10	0	0
02 SH1000 pALC-FnBPB	4	4	9	0	0
02 SH1000 pALC-FnBPB	4	4	8	0	0
02 SH1000 pALC-FnBPB	4	4	7	0	0
02 SH1000 pALC-FnBPB	4	4	6	47.156	77.3576
02 SH1000 pALC-FnBPB	4	4	5	0	0
02 SH1000 pALC-FnBPB	4	4	4	0	0
02 SH1000 pALC-FnBPB	4	4	3	0	0
02 SH1000 pALC-FnBPB	4	4	2	0	0
02 SH1000 pALC-FnBPB	4	4	1	0	0
02 SH1000 pALC-FnBPB	4	5	1	0	0
02 SH1000 pALC-FnBPB	4	5	2	0	0
02 SH1000 pALC-FnBPB	4	5	3	0	0
02 SH1000 pALC-FnBPB	4	5	4	0	0
02 SH1000 pALC-FnBPB	4	5	5	0	0
02 SH1000 pALC-FnBPB	4	5	6	0	0
02 SH1000 pALC-FnBPB	4	5	7	0	0
02 SH1000 pALC-FnBPB	4	5	8	0	0
02 SH1000 pALC-FnBPB	4	5	9	0	0
02 SH1000 pALC-FnBPB	4	5	10	0	0
02 SH1000 pALC-FnBPB	4	5	11	0	0
02 SH1000 pALC-FnBPB	4	5	12	0	0
02 SH1000 pALC-FnBPB	4	5	13	0	0
02 SH1000 pALC-FnBPB	4	5	14	0	0
02 SH1000 pALC-FnBPB	4	5	15	0	0
02 SH1000 pALC-FnBPB	4	5	16	0	0
02 SH1000 pALC-FnBPB	4	5	17	0	0
02 SH1000 pALC-FnBPB	4	5	18	0	0
02 SH1000 pALC-FnBPB	4	5	19	0	0
02 SH1000 pALC-FnBPB	4	5	20	0	0
02 SH1000 pALC-FnBPB	4	5	21	0	0
02 SH1000 pALC-FnBPB	4	5	22	0	0
02 SH1000 pALC-FnBPB	4	5	23	0	0
02 SH1000 pALC-FnBPB	4	5	24	0	0
02 SH1000 pALC-FnBPB	4	5	25	0	0
02 SH1000 pALC-FnBPB	4	5	26	0	0
02 SH1000 pALC-FnBPB	4	5	27	0	0
02 SH1000 pALC-FnBPB	4	5	28	0	0
02 SH1000 pALC-FnBPB	4	5	29	0	0
02 SH1000 pALC-FnBPB	4	5	30	0	0
02 SH1000 pALC-FnBPB	4	5	31	0	0
02 SH1000 pALC-FnBPB	4	5	32	0	0
02 SH1000 pALC-FnBPB	4	6	32	0	0
02 SH1000 pALC-FnBPB	4	6	31	0	0
02 SH1000 pALC-FnBPB	4	6	30	0	0
02 SH1000 pALC-FnBPB	4	6	29	0	0
02 SH1000 pALC-FnBPB	4	6	28	0	0
02 SH1000 pALC-FnBPB	4	6	27	0	0
02 SH1000 pALC-FnBPB	4	6	26	0	0
02 SH1000 pALC-FnBPB	4	6	25	0	0
02 SH1000 pALC-FnBPB	4	6	24	0	0
02 SH1000 pALC-FnBPB	4	6	23	0	0
02 SH1000 pALC-FnBPB	4	6	22	0	0
02 SH1000 pALC-FnBPB	4	6	21	0	0
02 SH1000 pALC-FnBPB	4	6	20	0	0
02 SH1000 pALC-FnBPB	4	6	19	0	0
02 SH1000 pALC-FnBPB	4	6	18	0	0
02 SH1000 pALC-FnBPB	4	6	17	0	0
02 SH1000 pALC-FnBPB	4	6	16	0	0
02 SH1000 pALC-FnBPB	4	6	15	0	0
02 SH1000 pALC-FnBPB	4	6	14	0	0
02 SH1000 pALC-FnBPB	4	6	13	0	0
02 SH1000 pALC-FnBPB	4	6	12	0	0
02 SH1000 pALC-FnBPB	4	6	11	0	0
02 SH1000 pALC-FnBPB	4	6	10	0	0
02 SH1000 pALC-FnBPB	4	6	9	0	0
02 SH1000 pALC-FnBPB	4	6	8	0	0
02 SH1000 pALC-FnBPB	4	6	7	0	0
02 SH1000 pALC-FnBPB	4	6	6	0	0
02 SH1000 pALC-FnBPB	4	6	5	0	0
02 SH1000 pALC-FnBPB	4	6	4	0	0
02 SH1000 pALC-FnBPB	4	6	3	0	0
02 SH1000 pALC-FnBPB	4	6	2	0	0
02 SH1000 pALC-FnBPB	4	6	1	0	0
02 SH1000 pALC-FnBPB	4	7	1	0	0
02 SH1000 pALC-FnBPB	4	7	2	0	0
02 SH1000 pALC-FnBPB	4	7	3	0	0
02 SH1000 pALC-FnBPB	4	7	4	0	0
02 SH1000 pALC-FnBPB	4	7	5	0	0
02 SH1000 pALC-FnBPB	4	7	6	0	0
02 SH1000 pALC-FnBPB	4	7	7	0	0
02 SH1000 pALC-FnBPB	4	7	8	0	0
02 SH1000 pALC-FnBPB	4	7	9	0	0
02 SH1000 pALC-FnBPB	4	7	10	0	0
02 SH1000 pALC-FnBPB	4	7	11	0	0
02 SH1000 pALC-FnBPB	4	7	12	0	0
02 SH1000 pALC-FnBPB	4	7	13	203.117	40.8118
02 SH1000 pALC-FnBPB	4	7	14	65.4195	158.777
02 SH1000 pALC-FnBPB	4	7	15	0	0
02 SH1000 pALC-FnBPB	4	7	16	0	0
02 SH1000 pALC-FnBPB	4	7	17	0	0
02 SH1000 pALC-FnBPB	4	7	18	0	0
02 SH1000 pALC-FnBPB	4	7	19	0	0
02 SH1000 pALC-FnBPB	4	7	20	0	0
02 SH1000 pALC-FnBPB	4	7	21	0	0
02 SH1000 pALC-FnBPB	4	7	22	0	0
02 SH1000 pALC-FnBPB	4	7	23	0	0
02 SH1000 pALC-FnBPB	4	7	24	0	0
02 SH1000 pALC-FnBPB	4	7	25	0	0
02 SH1000 pALC-FnBPB	4	7	26	0	0
02 SH1000 pALC-FnBPB	4	7	27	0	0
02 SH1000 pALC-FnBPB	4	7	28	0	0
02 SH1000 pALC-FnBPB	4	7	29	0	0
02 SH1000 pALC-FnBPB	4	7	30	0	0
02 SH1000 pALC-FnBPB	4	7	31	0	0
02 SH1000 pALC-FnBPB	4	7	32	0	0
02 SH1000 pALC-FnBPB	4	8	32	0	0
02 SH1000 pALC-FnBPB	4	8	31	0	0
02 SH1000 pALC-FnBPB	4	8	30	0	0
02 SH1000 pALC-FnBPB	4	8	29	0	0
02 SH1000 pALC-FnBPB	4	8	28	0	0
02 SH1000 pALC-FnBPB	4	8	27	0	0
02 SH1000 pALC-FnBPB	4	8	26	0	0
02 SH1000 pALC-FnBPB	4	8	25	0	0
02 SH1000 pALC-FnBPB	4	8	24	0	0
02 SH1000 pALC-FnBPB	4	8	23	0	0
02 SH1000 pALC-FnBPB	4	8	22	0	0
02 SH1000 pALC-FnBPB	4	8	21	0	0
02 SH1000 pALC-FnBPB	4	8	20	0	0
02 SH1000 pALC-FnBPB	4	8	19	0	0
02 SH1000 pALC-FnBPB	4	8	18	0	0
02 SH1000 pALC-FnBPB	4	8	17	0	0
02 SH1000 pALC-FnBPB	4	8	16	0	0
02 SH1000 pALC-FnBPB	4	8	15	0	0
02 SH1000 pALC-FnBPB	4	8	14	0	0
02 SH1000 pALC-FnBPB	4	8	13	0	0
02 SH1000 pALC-FnBPB	4	8	12	0	0
02 SH1000 pALC-FnBPB	4	8	11	0	0
02 SH1000 pALC-FnBPB	4	8	10	0	0
02 SH1000 pALC-FnBPB	4	8	9	0	0
02 SH1000 pALC-FnBPB	4	8	8	0	0
02 SH1000 pALC-FnBPB	4	8	7	0	0
02 SH1000 pALC-FnBPB	4	8	6	0	0
02 SH1000 pALC-FnBPB	4	8	5	0	0
02 SH1000 pALC-FnBPB	4	8	4	0	0
02 SH1000 pALC-FnBPB	4	8	3	0	0
02 SH1000 pALC-FnBPB	4	8	2	0	0
02 SH1000 pALC-FnBPB	4	8	1	0	0
02 SH1000 pALC-FnBPB	4	9	1	0	0
02 SH1000 pALC-FnBPB	4	9	2	0	0
02 SH1000 pALC-FnBPB	4	9	3	0	0
02 SH1000 pALC-FnBPB	4	9	4	0	0
02 SH1000 pALC-FnBPB	4	9	5	0	0
02 SH1000 pALC-FnBPB	4	9	6	0	0
02 SH1000 pALC-FnBPB	4	9	7	0	0
02 SH1000 pALC-FnBPB	4	9	8	0	0
02 SH1000 pALC-FnBPB	4	9	9	0	0
02 SH1000 pALC-FnBPB	4	9	10	107.764	96.6497
02 SH1000 pALC-FnBPB	4	9	11	0	0
02 SH1000 pALC-FnBPB	4	9	12	0	0
02 SH1000 pALC-FnBPB	4	9	13	0	0
02 SH1000 pALC-FnBPB	4	9	14	0	0
02 SH1000 pALC-FnBPB	4	9	15	0	0
02 SH1000 pALC-FnBPB	4	9	16	0	0
02 SH1000 pALC-FnBPB	4	9	17	0	0
02 SH1000 pALC-FnBPB	4	9	18	0	0
02 SH1000 pALC-FnBPB	4	9	19	0	0
02 SH1000 pALC-FnBPB	4	9	20	0	0
02 SH1000 pALC-FnBPB	4	9	21	0	0
02 SH1000 pALC-FnBPB	4	9	22	0	0
02 SH1000 pALC-FnBPB	4	9	23	0	0
02 SH1000 pALC-FnBPB	4	9	24	0	0
02 SH1000 pALC-FnBPB	4	9	25	0	0
02 SH1000 pALC-FnBPB	4	9	26	0	0
02 SH1000 pALC-FnBPB	4	9	27	0	0
02 SH1000 pALC-FnBPB	4	9	28	0	0
02 SH1000 pALC-FnBPB	4	9	29	0	0
02 SH1000 pALC-FnBPB	4	9	30	56.0439	84.4001
02 SH1000 pALC-FnBPB	4	9	31	0	0
02 SH1000 pALC-FnBPB	4	9	32	0	0
02 SH1000 pALC-FnBPB	4	10	32	0	0
02 SH1000 pALC-FnBPB	4	10	31	0	0
02 SH1000 pALC-FnBPB	4	10	30	150.086	60.6029
02 SH1000 pALC-FnBPB	4	10	29	0	0
02 SH1000 pALC-FnBPB	4	10	28	0	0
02 SH1000 pALC-FnBPB	4	10	27	0	0
02 SH1000 pALC-FnBPB	4	10	26	0	0
02 SH1000 pALC-FnBPB	4	10	25	130.897	55.6379
02 SH1000 pALC-FnBPB	4	10	24	0	0
02 SH1000 pALC-FnBPB	4	10	23	0	0
02 SH1000 pALC-FnBPB	4	10	22	0	0
02 SH1000 pALC-FnBPB	4	10	21	0	0
02 SH1000 pALC-FnBPB	4	10	20	0	0
02 SH1000 pALC-FnBPB	4	10	19	280.579	145.957
02 SH1000 pALC-FnBPB	4	10	18	0	0
02 SH1000 pALC-FnBPB	4	10	17	0	0
02 SH1000 pALC-FnBPB	4	10	16	0	0
02 SH1000 pALC-FnBPB	4	10	15	0	0
02 SH1000 pALC-FnBPB	4	10	14	0	0
02 SH1000 pALC-FnBPB	4	10	13	58.7426	72.3384
02 SH1000 pALC-FnBPB	4	10	12	0	0
02 SH1000 pALC-FnBPB	4	10	11	0	0
02 SH1000 pALC-FnBPB	4	10	10	0	0
02 SH1000 pALC-FnBPB	4	10	9	0	0
02 SH1000 pALC-FnBPB	4	10	8	0	0
02 SH1000 pALC-FnBPB	4	10	7	0	0
02 SH1000 pALC-FnBPB	4	10	6	0	0
02 SH1000 pALC-FnBPB	4	10	5	0	0
02 SH1000 pALC-FnBPB	4	10	4	0	0
02 SH1000 pALC-FnBPB	4	10	3	0	0
02 SH1000 pALC-FnBPB	4	10	2	0	0
02 SH1000 pALC-FnBPB	4	10	1	0	0
02 SH1000 pALC-FnBPB	4	11	1	0	0
02 SH1000 pALC-FnBPB	4	11	2	0	0
02 SH1000 pALC-FnBPB	4	11	3	0	0
02 SH1000 pALC-FnBPB	4	11	4	0	0
02 SH1000 pALC-FnBPB	4	11	5	0	0
02 SH1000 pALC-FnBPB	4	11	6	0	0
02 SH1000 pALC-FnBPB	4	11	7	0	0
02 SH1000 pALC-FnBPB	4	11	8	0	0
02 SH1000 pALC-FnBPB	4	11	9	0	0
02 SH1000 pALC-FnBPB	4	11	10	0	0
02 SH1000 pALC-FnBPB	4	11	11	0	0
02 SH1000 pALC-FnBPB	4	11	12	0	0
02 SH1000 pALC-FnBPB	4	11	13	0	0
02 SH1000 pALC-FnBPB	4	11	14	0	0
02 SH1000 pALC-FnBPB	4	11	15	0	0
02 SH1000 pALC-FnBPB	4	11	16	0	0
02 SH1000 pALC-FnBPB	4	11	17	0	0
02 SH1000 pALC-FnBPB	4	11	18	0	0
02 SH1000 pALC-FnBPB	4	11	19	0	0
02 SH1000 pALC-FnBPB	4	11	20	0	0
02 SH1000 pALC-FnBPB	4	11	21	0	0
02 SH1000 pALC-FnBPB	4	11	22	0	0
02 SH1000 pALC-FnBPB	4	11	23	0	0
02 SH1000 pALC-FnBPB	4	11	24	0	0
02 SH1000 pALC-FnBPB	4	11	25	0	0
02 SH1000 pALC-FnBPB	4	11	26	0	0
02 SH1000 pALC-FnBPB	4	11	27	0	0
02 SH1000 pALC-FnBPB	4	11	28	0	0
02 SH1000 pALC-FnBPB	4	11	29	0	0
02 SH1000 pALC-FnBPB	4	11	30	0	0
02 SH1000 pALC-FnBPB	4	11	31	0	0
02 SH1000 pALC-FnBPB	4	11	32	0	0
02 SH1000 pALC-FnBPB	4	12	32	0	0
02 SH1000 pALC-FnBPB	4	12	31	0	0
02 SH1000 pALC-FnBPB	4	12	30	0	0
02 SH1000 pALC-FnBPB	4	12	29	0	0
02 SH1000 pALC-FnBPB	4	12	28	0	0
02 SH1000 pALC-FnBPB	4	12	27	0	0
02 SH1000 pALC-FnBPB	4	12	26	0	0
02 SH1000 pALC-FnBPB	4	12	25	0	0
02 SH1000 pALC-FnBPB	4	12	24	0	0
02 SH1000 pALC-FnBPB	4	12	23	0	0
02 SH1000 pALC-FnBPB	4	12	22	0	0
02 SH1000 pALC-FnBPB	4	12	21	0	0
02 SH1000 pALC-FnBPB	4	12	20	0	0
02 SH1000 pALC-FnBPB	4	12	19	0	0
02 SH1000 pALC-FnBPB	4	12	18	0	0
02 SH1000 pALC-FnBPB	4	12	17	0	0
02 SH1000 pALC-FnBPB	4	12	16	0	0
02 SH1000 pALC-FnBPB	4	12	15	0	0
02 SH1000 pALC-FnBPB	4	12	14	0	0
02 SH1000 pALC-FnBPB	4	12	13	0	0
02 SH1000 pALC-FnBPB	4	12	12	0	0
02 SH1000 pALC-FnBPB	4	12	11	0	0
02 SH1000 pALC-FnBPB	4	12	10	0	0
02 SH1000 pALC-FnBPB	4	12	9	0	0
02 SH1000 pALC-FnBPB	4	12	8	0	0
02 SH1000 pALC-FnBPB	4	12	7	0	0
02 SH1000 pALC-FnBPB	4	12	6	0	0
02 SH1000 pALC-FnBPB	4	12	5	0	0
02 SH1000 pALC-FnBPB	4	12	4	0	0
02 SH1000 pALC-FnBPB	4	12	3	126.141	162.247
02 SH1000 pALC-FnBPB	4	12	2	0	0
02 SH1000 pALC-FnBPB	4	12	1	0	0
02 SH1000 pALC-FnBPB	4	13	1	0	0
02 SH1000 pALC-FnBPB	4	13	2	0	0
02 SH1000 pALC-FnBPB	4	13	3	0	0
02 SH1000 pALC-FnBPB	4	13	4	0	0
02 SH1000 pALC-FnBPB	4	13	5	0	0
02 SH1000 pALC-FnBPB	4	13	6	0	0
02 SH1000 pALC-FnBPB	4	13	7	0	0
02 SH1000 pALC-FnBPB	4	13	8	0	0
02 SH1000 pALC-FnBPB	4	13	9	0	0
02 SH1000 pALC-FnBPB	4	13	10	0	0
02 SH1000 pALC-FnBPB	4	13	11	0	0
02 SH1000 pALC-FnBPB	4	13	12	0	0
02 SH1000 pALC-FnBPB	4	13	13	0	0
02 SH1000 pALC-FnBPB	4	13	14	0	0
02 SH1000 pALC-FnBPB	4	13	15	0	0
02 SH1000 pALC-FnBPB	4	13	16	0	0
02 SH1000 pALC-FnBPB	4	13	17	0	0
02 SH1000 pALC-FnBPB	4	13	18	0	0
02 SH1000 pALC-FnBPB	4	13	19	0	0
02 SH1000 pALC-FnBPB	4	13	20	0	0
02 SH1000 pALC-FnBPB	4	13	21	0	0
02 SH1000 pALC-FnBPB	4	13	22	0	0
02 SH1000 pALC-FnBPB	4	13	23	0	0
02 SH1000 pALC-FnBPB	4	13	24	0	0
02 SH1000 pALC-FnBPB	4	13	25	0	0
02 SH1000 pALC-FnBPB	4	13	26	0	0
02 SH1000 pALC-FnBPB	4	13	27	0	0
02 SH1000 pALC-FnBPB	4	13	28	0	0
02 SH1000 pALC-FnBPB	4	13	29	0	0
02 SH1000 pALC-FnBPB	4	13	30	0	0
02 SH1000 pALC-FnBPB	4	13	31	0	0
02 SH1000 pALC-FnBPB	4	13	32	0	0
02 SH1000 pALC-FnBPB	4	14	32	0	0
02 SH1000 pALC-FnBPB	4	14	31	0	0
02 SH1000 pALC-FnBPB	4	14	30	158.554	64.4259
02 SH1000 pALC-FnBPB	4	14	29	0	0
02 SH1000 pALC-FnBPB	4	14	28	0	0
02 SH1000 pALC-FnBPB	4	14	27	0	0
02 SH1000 pALC-FnBPB	4	14	26	0	0
02 SH1000 pALC-FnBPB	4	14	25	0	0
02 SH1000 pALC-FnBPB	4	14	24	0	0
02 SH1000 pALC-FnBPB	4	14	23	0	0
02 SH1000 pALC-FnBPB	4	14	22	0	0
02 SH1000 pALC-FnBPB	4	14	21	0	0
02 SH1000 pALC-FnBPB	4	14	20	0	0
02 SH1000 pALC-FnBPB	4	14	19	0	0
02 SH1000 pALC-FnBPB	4	14	18	0	0
02 SH1000 pALC-FnBPB	4	14	17	0	0
02 SH1000 pALC-FnBPB	4	14	16	0	0
02 SH1000 pALC-FnBPB	4	14	15	0	0
02 SH1000 pALC-FnBPB	4	14	14	0	0
02 SH1000 pALC-FnBPB	4	14	13	0	0
02 SH1000 pALC-FnBPB	4	14	12	0	0
02 SH1000 pALC-FnBPB	4	14	11	0	0
02 SH1000 pALC-FnBPB	4	14	10	0	0
02 SH1000 pALC-FnBPB	4	14	9	0	0
02 SH1000 pALC-FnBPB	4	14	8	0	0
02 SH1000 pALC-FnBPB	4	14	7	0	0
02 SH1000 pALC-FnBPB	4	14	6	0	0
02 SH1000 pALC-FnBPB	4	14	5	0	0
02 SH1000 pALC-FnBPB	4	14	4	0	0
02 SH1000 pALC-FnBPB	4	14	3	0	0
02 SH1000 pALC-FnBPB	4	14	2	0	0
02 SH1000 pALC-FnBPB	4	14	1	0	0
02 SH1000 pALC-FnBPB	4	15	1	0	0
02 SH1000 pALC-FnBPB	4	15	2	0	0
02 SH1000 pALC-FnBPB	4	15	3	0	0
02 SH1000 pALC-FnBPB	4	15	4	0	0
02 SH1000 pALC-FnBPB	4	15	5	0	0
02 SH1000 pALC-FnBPB	4	15	6	0	0
02 SH1000 pALC-FnBPB	4	15	7	0	0
02 SH1000 pALC-FnBPB	4	15	8	0	0
02 SH1000 pALC-FnBPB	4	15	9	0	0
02 SH1000 pALC-FnBPB	4	15	10	0	0
02 SH1000 pALC-FnBPB	4	15	11	0	0
02 SH1000 pALC-FnBPB	4	15	12	0	0
02 SH1000 pALC-FnBPB	4	15	13	0	0
02 SH1000 pALC-FnBPB	4	15	14	0	0
02 SH1000 pALC-FnBPB	4	15	15	0	0
02 SH1000 pALC-FnBPB	4	15	16	0	0
02 SH1000 pALC-FnBPB	4	15	17	0	0
02 SH1000 pALC-FnBPB	4	15	18	0	0
02 SH1000 pALC-FnBPB	4	15	19	0	0
02 SH1000 pALC-FnBPB	4	15	20	0	0
02 SH1000 pALC-FnBPB	4	15	21	0	0
02 SH1000 pALC-FnBPB	4	15	22	0	0
02 SH1000 pALC-FnBPB	4	15	23	0	0
02 SH1000 pALC-FnBPB	4	15	24	0	0
02 SH1000 pALC-FnBPB	4	15	25	164.162	151.768
02 SH1000 pALC-FnBPB	4	15	26	0	0
02 SH1000 pALC-FnBPB	4	15	27	0	0
02 SH1000 pALC-FnBPB	4	15	28	0	0
02 SH1000 pALC-FnBPB	4	15	29	0	0
02 SH1000 pALC-FnBPB	4	15	30	0	0
02 SH1000 pALC-FnBPB	4	15	31	0	0
02 SH1000 pALC-FnBPB	4	15	32	0	0
02 SH1000 pALC-FnBPB	4	16	32	0	0
02 SH1000 pALC-FnBPB	4	16	31	0	0
02 SH1000 pALC-FnBPB	4	16	30	0	0
02 SH1000 pALC-FnBPB	4	16	29	0	0
02 SH1000 pALC-FnBPB	4	16	28	0	0
02 SH1000 pALC-FnBPB	4	16	27	0	0
02 SH1000 pALC-FnBPB	4	16	26	0	0
02 SH1000 pALC-FnBPB	4	16	25	0	0
02 SH1000 pALC-FnBPB	4	16	24	0	0
02 SH1000 pALC-FnBPB	4	16	23	0	0
02 SH1000 pALC-FnBPB	4	16	22	0	0
02 SH1000 pALC-FnBPB	4	16	21	0	0
02 SH1000 pALC-FnBPB	4	16	20	0	0
02 SH1000 pALC-FnBPB	4	16	19	0	0
02 SH1000 pALC-FnBPB	4	16	18	0	0
02 SH1000 pALC-FnBPB	4	16	17	0	0
02 SH1000 pALC-FnBPB	4	16	16	150.58	61.7704
02 SH1000 pALC-FnBPB	4	16	15	0	0
02 SH1000 pALC-FnBPB	4	16	14	0	0
02 SH1000 pALC-FnBPB	4	16	13	0	0
02 SH1000 pALC-FnBPB	4	16	12	0	0
02 SH1000 pALC-FnBPB	4	16	11	0	0
02 SH1000 pALC-FnBPB	4	16	10	0	0
02 SH1000 pALC-FnBPB	4	16	9	0	0
02 SH1000 pALC-FnBPB	4	16	8	0	0
02 SH1000 pALC-FnBPB	4	16	7	0	0
02 SH1000 pALC-FnBPB	4	16	6	0	0
02 SH1000 pALC-FnBPB	4	16	5	0	0
02 SH1000 pALC-FnBPB	4	16	4	0	0
02 SH1000 pALC-FnBPB	4	16	3	0	0
02 SH1000 pALC-FnBPB	4	16	2	0	0
02 SH1000 pALC-FnBPB	4	16	1	0	0
02 SH1000 pALC-FnBPB	4	17	1	0	0
02 SH1000 pALC-FnBPB	4	17	2	0	0
02 SH1000 pALC-FnBPB	4	17	3	0	0
02 SH1000 pALC-FnBPB	4	17	4	0	0
02 SH1000 pALC-FnBPB	4	17	5	0	0
02 SH1000 pALC-FnBPB	4	17	6	0	0
02 SH1000 pALC-FnBPB	4	17	7	0	0
02 SH1000 pALC-FnBPB	4	17	8	0	0
02 SH1000 pALC-FnBPB	4	17	9	0	0
02 SH1000 pALC-FnBPB	4	17	10	0	0
02 SH1000 pALC-FnBPB	4	17	11	0	0
02 SH1000 pALC-FnBPB	4	17	12	0	0
02 SH1000 pALC-FnBPB	4	17	13	0	0
02 SH1000 pALC-FnBPB	4	17	14	0	0
02 SH1000 pALC-FnBPB	4	17	15	70.1966	59.9639
02 SH1000 pALC-FnBPB	4	17	16	0	0
02 SH1000 pALC-FnBPB	4	17	17	0	0
02 SH1000 pALC-FnBPB	4	17	18	0	0
02 SH1000 pALC-FnBPB	4	17	19	0	0
02 SH1000 pALC-FnBPB	4	17	20	0	0
02 SH1000 pALC-FnBPB	4	17	21	0	0
02 SH1000 pALC-FnBPB	4	17	22	0	0
02 SH1000 pALC-FnBPB	4	17	23	0	0
02 SH1000 pALC-FnBPB	4	17	24	0	0
02 SH1000 pALC-FnBPB	4	17	25	0	0
02 SH1000 pALC-FnBPB	4	17	26	0	0
02 SH1000 pALC-FnBPB	4	17	27	0	0
02 SH1000 pALC-FnBPB	4	17	28	0	0
02 SH1000 pALC-FnBPB	4	17	29	0	0
02 SH1000 pALC-FnBPB	4	17	30	0	0
02 SH1000 pALC-FnBPB	4	17	31	0	0
02 SH1000 pALC-FnBPB	4	17	32	0	0
02 SH1000 pALC-FnBPB	4	18	32	2315.96	316.575
02 SH1000 pALC-FnBPB	4	18	31	2329.98	427.534
02 SH1000 pALC-FnBPB	4	18	30	0	0
02 SH1000 pALC-FnBPB	4	18	29	0	0
02 SH1000 pALC-FnBPB	4	18	28	0	0
02 SH1000 pALC-FnBPB	4	18	27	0	0
02 SH1000 pALC-FnBPB	4	18	26	0	0
02 SH1000 pALC-FnBPB	4	18	25	0	0
02 SH1000 pALC-FnBPB	4	18	24	153.958	51.1661
02 SH1000 pALC-FnBPB	4	18	23	0	0
02 SH1000 pALC-FnBPB	4	18	22	0	0
02 SH1000 pALC-FnBPB	4	18	21	0	0
02 SH1000 pALC-FnBPB	4	18	20	0	0
02 SH1000 pALC-FnBPB	4	18	19	0	0
02 SH1000 pALC-FnBPB	4	18	18	0	0
02 SH1000 pALC-FnBPB	4	18	17	0	0
02 SH1000 pALC-FnBPB	4	18	16	66.5506	67.3387
02 SH1000 pALC-FnBPB	4	18	15	0	0
02 SH1000 pALC-FnBPB	4	18	14	0	0
02 SH1000 pALC-FnBPB	4	18	13	0	0
02 SH1000 pALC-FnBPB	4	18	12	0	0
02 SH1000 pALC-FnBPB	4	18	11	0	0
02 SH1000 pALC-FnBPB	4	18	10	0	0
02 SH1000 pALC-FnBPB	4	18	9	0	0
02 SH1000 pALC-FnBPB	4	18	8	89.7275	66.8928
02 SH1000 pALC-FnBPB	4	18	7	0	0
02 SH1000 pALC-FnBPB	4	18	6	0	0
02 SH1000 pALC-FnBPB	4	18	5	0	0
02 SH1000 pALC-FnBPB	4	18	4	0	0
02 SH1000 pALC-FnBPB	4	18	3	0	0
02 SH1000 pALC-FnBPB	4	18	2	0	0
02 SH1000 pALC-FnBPB	4	18	1	0	0
02 SH1000 pALC-FnBPB	4	19	1	0	0
02 SH1000 pALC-FnBPB	4	19	2	0	0
02 SH1000 pALC-FnBPB	4	19	3	0	0
02 SH1000 pALC-FnBPB	4	19	4	0	0
02 SH1000 pALC-FnBPB	4	19	5	0	0
02 SH1000 pALC-FnBPB	4	19	6	0	0
02 SH1000 pALC-FnBPB	4	19	7	0	0
02 SH1000 pALC-FnBPB	4	19	8	0	0
02 SH1000 pALC-FnBPB	4	19	9	0	0
02 SH1000 pALC-FnBPB	4	19	10	0	0
02 SH1000 pALC-FnBPB	4	19	11	0	0
02 SH1000 pALC-FnBPB	4	19	12	0	0
02 SH1000 pALC-FnBPB	4	19	13	0	0
02 SH1000 pALC-FnBPB	4	19	14	0	0
02 SH1000 pALC-FnBPB	4	19	15	0	0
02 SH1000 pALC-FnBPB	4	19	16	0	0
02 SH1000 pALC-FnBPB	4	19	17	2062.42	261.949
02 SH1000 pALC-FnBPB	4	19	18	0	0
02 SH1000 pALC-FnBPB	4	19	19	0	0
02 SH1000 pALC-FnBPB	4	19	20	0	0
02 SH1000 pALC-FnBPB	4	19	21	0	0
02 SH1000 pALC-FnBPB	4	19	22	0	0
02 SH1000 pALC-FnBPB	4	19	23	0	0
02 SH1000 pALC-FnBPB	4	19	24	0	0
02 SH1000 pALC-FnBPB	4	19	25	0	0
02 SH1000 pALC-FnBPB	4	19	26	0	0
02 SH1000 pALC-FnBPB	4	19	27	0	0
02 SH1000 pALC-FnBPB	4	19	28	0	0
02 SH1000 pALC-FnBPB	4	19	29	0	0
02 SH1000 pALC-FnBPB	4	19	30	0	0
02 SH1000 pALC-FnBPB	4	19	31	0	0
02 SH1000 pALC-FnBPB	4	19	32	2049.96	216.202
02 SH1000 pALC-FnBPB	4	20	32	0	0
02 SH1000 pALC-FnBPB	4	20	31	2118.05	414.351
02 SH1000 pALC-FnBPB	4	20	30	0	0
02 SH1000 pALC-FnBPB	4	20	29	0	0
02 SH1000 pALC-FnBPB	4	20	28	0	0
02 SH1000 pALC-FnBPB	4	20	27	0	0
02 SH1000 pALC-FnBPB	4	20	26	0	0
02 SH1000 pALC-FnBPB	4	20	25	0	0
02 SH1000 pALC-FnBPB	4	20	24	0	0
02 SH1000 pALC-FnBPB	4	20	23	0	0
02 SH1000 pALC-FnBPB	4	20	22	0	0
02 SH1000 pALC-FnBPB	4	20	21	0	0
02 SH1000 pALC-FnBPB	4	20	20	0	0
02 SH1000 pALC-FnBPB	4	20	19	0	0
02 SH1000 pALC-FnBPB	4	20	18	1718.07	251.087
02 SH1000 pALC-FnBPB	4	20	17	1969.81	400.462
02 SH1000 pALC-FnBPB	4	20	16	0	0
02 SH1000 pALC-FnBPB	4	20	15	0	0
02 SH1000 pALC-FnBPB	4	20	14	0	0
02 SH1000 pALC-FnBPB	4	20	13	0	0
02 SH1000 pALC-FnBPB	4	20	12	0	0
02 SH1000 pALC-FnBPB	4	20	11	0	0
02 SH1000 pALC-FnBPB	4	20	10	0	0
02 SH1000 pALC-FnBPB	4	20	9	198.496	62.9905
02 SH1000 pALC-FnBPB	4	20	8	0	0
02 SH1000 pALC-FnBPB	4	20	7	2265.37	477.142
02 SH1000 pALC-FnBPB	4	20	6	0	0
02 SH1000 pALC-FnBPB	4	20	5	0	0
02 SH1000 pALC-FnBPB	4	20	4	0	0
02 SH1000 pALC-FnBPB	4	20	3	0	0
02 SH1000 pALC-FnBPB	4	20	2	0	0
02 SH1000 pALC-FnBPB	4	20	1	0	0
02 SH1000 pALC-FnBPB	4	21	1	0	0
02 SH1000 pALC-FnBPB	4	21	2	0	0
02 SH1000 pALC-FnBPB	4	21	3	0	0
02 SH1000 pALC-FnBPB	4	21	4	0	0
02 SH1000 pALC-FnBPB	4	21	5	1032.45	591.735
02 SH1000 pALC-FnBPB	4	21	6	0	0
02 SH1000 pALC-FnBPB	4	21	7	0	0
02 SH1000 pALC-FnBPB	4	21	8	0	0
02 SH1000 pALC-FnBPB	4	21	9	0	0
02 SH1000 pALC-FnBPB	4	21	10	0	0
02 SH1000 pALC-FnBPB	4	21	11	0	0
02 SH1000 pALC-FnBPB	4	21	12	0	0
02 SH1000 pALC-FnBPB	4	21	13	0	0
02 SH1000 pALC-FnBPB	4	21	14	2393.88	471.519
02 SH1000 pALC-FnBPB	4	21	15	0	0
02 SH1000 pALC-FnBPB	4	21	16	2038.74	249.094
02 SH1000 pALC-FnBPB	4	21	17	0	0
02 SH1000 pALC-FnBPB	4	21	18	2100.1	499.358
02 SH1000 pALC-FnBPB	4	21	19	0	0
02 SH1000 pALC-FnBPB	4	21	20	0	0
02 SH1000 pALC-FnBPB	4	21	21	0	0
02 SH1000 pALC-FnBPB	4	21	22	0	0
02 SH1000 pALC-FnBPB	4	21	23	0	0
02 SH1000 pALC-FnBPB	4	21	24	0	0
02 SH1000 pALC-FnBPB	4	21	25	0	0
02 SH1000 pALC-FnBPB	4	21	26	0	0
02 SH1000 pALC-FnBPB	4	21	27	0	0
02 SH1000 pALC-FnBPB	4	21	28	0	0
02 SH1000 pALC-FnBPB	4	21	29	0	0
02 SH1000 pALC-FnBPB	4	21	30	0	0
02 SH1000 pALC-FnBPB	4	21	31	0	0
02 SH1000 pALC-FnBPB	4	21	32	2449.96	263.35
02 SH1000 pALC-FnBPB	4	22	32	2028.64	346.371
02 SH1000 pALC-FnBPB	4	22	31	2179.8	224.333
02 SH1000 pALC-FnBPB	4	22	30	0	0
02 SH1000 pALC-FnBPB	4	22	29	0	0
02 SH1000 pALC-FnBPB	4	22	28	0	0
02 SH1000 pALC-FnBPB	4	22	27	0	0
02 SH1000 pALC-FnBPB	4	22	26	0	0
02 SH1000 pALC-FnBPB	4	22	25	0	0
02 SH1000 pALC-FnBPB	4	22	24	0	0
02 SH1000 pALC-FnBPB	4	22	23	0	0
02 SH1000 pALC-FnBPB	4	22	22	0	0
02 SH1000 pALC-FnBPB	4	22	21	0	0
02 SH1000 pALC-FnBPB	4	22	20	0	0
02 SH1000 pALC-FnBPB	4	22	19	0	0
02 SH1000 pALC-FnBPB	4	22	18	2343.35	391.637
02 SH1000 pALC-FnBPB	4	22	17	2401.44	216.267
02 SH1000 pALC-FnBPB	4	22	16	394.896	166.84
02 SH1000 pALC-FnBPB	4	22	15	0	0
02 SH1000 pALC-FnBPB	4	22	14	0	0
02 SH1000 pALC-FnBPB	4	22	13	0	0
02 SH1000 pALC-FnBPB	4	22	12	0	0
02 SH1000 pALC-FnBPB	4	22	11	2219.53	501.325
02 SH1000 pALC-FnBPB	4	22	10	0	0
02 SH1000 pALC-FnBPB	4	22	9	0	0
02 SH1000 pALC-FnBPB	4	22	8	0	0
02 SH1000 pALC-FnBPB	4	22	7	2383.17	519.342
02 SH1000 pALC-FnBPB	4	22	6	0	0
02 SH1000 pALC-FnBPB	4	22	5	2167.86	307.908
02 SH1000 pALC-FnBPB	4	22	4	0	0
02 SH1000 pALC-FnBPB	4	22	3	0	0
02 SH1000 pALC-FnBPB	4	22	2	0	0
02 SH1000 pALC-FnBPB	4	22	1	0	0
02 SH1000 pALC-FnBPB	4	23	1	0	0
02 SH1000 pALC-FnBPB	4	23	2	2251.26	293.056
02 SH1000 pALC-FnBPB	4	23	3	2189.64	301.797
02 SH1000 pALC-FnBPB	4	23	4	0	0
02 SH1000 pALC-FnBPB	4	23	5	0	0
02 SH1000 pALC-FnBPB	4	23	6	2010.36	402.333
02 SH1000 pALC-FnBPB	4	23	7	1987.55	397.715
02 SH1000 pALC-FnBPB	4	23	8	2482.41	401.209
02 SH1000 pALC-FnBPB	4	23	9	0	0
02 SH1000 pALC-FnBPB	4	23	10	2272.74	154.621
02 SH1000 pALC-FnBPB	4	23	11	0	0
02 SH1000 pALC-FnBPB	4	23	12	0	0
02 SH1000 pALC-FnBPB	4	23	13	0	0
02 SH1000 pALC-FnBPB	4	23	14	0	0
02 SH1000 pALC-FnBPB	4	23	15	2337.14	266.586
02 SH1000 pALC-FnBPB	4	23	16	2231.84	256.46
02 SH1000 pALC-FnBPB	4	23	17	2072.33	135.965
02 SH1000 pALC-FnBPB	4	23	18	2742.61	212.553
02 SH1000 pALC-FnBPB	4	23	19	1302.7	265.252
02 SH1000 pALC-FnBPB	4	23	20	1822.27	282.167
02 SH1000 pALC-FnBPB	4	23	21	0	0
02 SH1000 pALC-FnBPB	4	23	22	0	0
02 SH1000 pALC-FnBPB	4	23	23	0	0
02 SH1000 pALC-FnBPB	4	23	24	0	0
02 SH1000 pALC-FnBPB	4	23	25	0	0
02 SH1000 pALC-FnBPB	4	23	26	0	0
02 SH1000 pALC-FnBPB	4	23	27	0	0
02 SH1000 pALC-FnBPB	4	23	28	0	0
02 SH1000 pALC-FnBPB	4	23	29	0	0
02 SH1000 pALC-FnBPB	4	23	30	2406.56	251.453
02 SH1000 pALC-FnBPB	4	23	31	1952.51	438.755
02 SH1000 pALC-FnBPB	4	23	32	0	0
02 SH1000 pALC-FnBPB	4	24	32	0	0
02 SH1000 pALC-FnBPB	4	24	31	0	0
02 SH1000 pALC-FnBPB	4	24	30	0	0
02 SH1000 pALC-FnBPB	4	24	29	0	0
02 SH1000 pALC-FnBPB	4	24	28	0	0
02 SH1000 pALC-FnBPB	4	24	27	0	0
02 SH1000 pALC-FnBPB	4	24	26	0	0
02 SH1000 pALC-FnBPB	4	24	25	0	0
02 SH1000 pALC-FnBPB	4	24	24	0	0
02 SH1000 pALC-FnBPB	4	24	23	0	0
02 SH1000 pALC-FnBPB	4	24	22	0	0
02 SH1000 pALC-FnBPB	4	24	21	0	0
02 SH1000 pALC-FnBPB	4	24	20	2337.94	276.178
02 SH1000 pALC-FnBPB	4	24	19	0	0
02 SH1000 pALC-FnBPB	4	24	18	0	0
02 SH1000 pALC-FnBPB	4	24	17	0	0
02 SH1000 pALC-FnBPB	4	24	16	2071.37	272.645
02 SH1000 pALC-FnBPB	4	24	15	2478.72	202.213
02 SH1000 pALC-FnBPB	4	24	14	0	0
02 SH1000 pALC-FnBPB	4	24	13	0	0
02 SH1000 pALC-FnBPB	4	24	12	0	0
02 SH1000 pALC-FnBPB	4	24	11	0	0
02 SH1000 pALC-FnBPB	4	24	10	0	0
02 SH1000 pALC-FnBPB	4	24	9	0	0
02 SH1000 pALC-FnBPB	4	24	8	2095.56	342.758
02 SH1000 pALC-FnBPB	4	24	7	2068.34	430.09
02 SH1000 pALC-FnBPB	4	24	6	0	0
02 SH1000 pALC-FnBPB	4	24	5	2023	446.434
02 SH1000 pALC-FnBPB	4	24	4	2218.89	279.078
02 SH1000 pALC-FnBPB	4	24	3	2174	287.157
02 SH1000 pALC-FnBPB	4	24	2	0	0
02 SH1000 pALC-FnBPB	4	24	1	0	0
02 SH1000 pALC-FnBPB	4	25	1	2562.24	226.099
02 SH1000 pALC-FnBPB	4	25	2	0	0
02 SH1000 pALC-FnBPB	4	25	3	0	0
02 SH1000 pALC-FnBPB	4	25	4	0	0
02 SH1000 pALC-FnBPB	4	25	5	2121.28	385.736
02 SH1000 pALC-FnBPB	4	25	6	84.6587	73.1181
02 SH1000 pALC-FnBPB	4	25	7	2400.59	292.166
02 SH1000 pALC-FnBPB	4	25	8	0	0
02 SH1000 pALC-FnBPB	4	25	9	0	0
02 SH1000 pALC-FnBPB	4	25	10	0	0
02 SH1000 pALC-FnBPB	4	25	11	0	0
02 SH1000 pALC-FnBPB	4	25	12	0	0
02 SH1000 pALC-FnBPB	4	25	13	0	0
02 SH1000 pALC-FnBPB	4	25	14	2395.07	260.109
02 SH1000 pALC-FnBPB	4	25	15	2296.45	268.855
02 SH1000 pALC-FnBPB	4	25	16	0	0
02 SH1000 pALC-FnBPB	4	25	17	1876.68	366.704
02 SH1000 pALC-FnBPB	4	25	18	0	0
02 SH1000 pALC-FnBPB	4	25	19	2085.11	498.373
02 SH1000 pALC-FnBPB	4	25	20	0	0
02 SH1000 pALC-FnBPB	4	25	21	0	0
02 SH1000 pALC-FnBPB	4	25	22	0	0
02 SH1000 pALC-FnBPB	4	25	23	0	0
02 SH1000 pALC-FnBPB	4	25	24	0	0
02 SH1000 pALC-FnBPB	4	25	25	0	0
02 SH1000 pALC-FnBPB	4	25	26	0	0
02 SH1000 pALC-FnBPB	4	25	27	0	0
02 SH1000 pALC-FnBPB	4	25	28	0	0
02 SH1000 pALC-FnBPB	4	25	29	0	0
02 SH1000 pALC-FnBPB	4	25	30	0	0
02 SH1000 pALC-FnBPB	4	25	31	0	0
02 SH1000 pALC-FnBPB	4	25	32	88.3066	274.97
02 SH1000 pALC-FnBPB	4	26	32	0	0
02 SH1000 pALC-FnBPB	4	26	31	0	0
02 SH1000 pALC-FnBPB	4	26	30	0	0
02 SH1000 pALC-FnBPB	4	26	29	0	0
02 SH1000 pALC-FnBPB	4	26	28	0	0
02 SH1000 pALC-FnBPB	4	26	27	0	0
02 SH1000 pALC-FnBPB	4	26	26	0	0
02 SH1000 pALC-FnBPB	4	26	25	0	0
02 SH1000 pALC-FnBPB	4	26	24	0	0
02 SH1000 pALC-FnBPB	4	26	23	0	0
02 SH1000 pALC-FnBPB	4	26	22	0	0
02 SH1000 pALC-FnBPB	4	26	21	0	0
02 SH1000 pALC-FnBPB	4	26	20	0	0
02 SH1000 pALC-FnBPB	4	26	19	1309.3	186.601
02 SH1000 pALC-FnBPB	4	26	18	0	0
02 SH1000 pALC-FnBPB	4	26	17	2073.85	376.82
02 SH1000 pALC-FnBPB	4	26	16	0	0
02 SH1000 pALC-FnBPB	4	26	15	2419.91	301.386
02 SH1000 pALC-FnBPB	4	26	14	0	0
02 SH1000 pALC-FnBPB	4	26	13	136.324	63.6759
02 SH1000 pALC-FnBPB	4	26	12	0	0
02 SH1000 pALC-FnBPB	4	26	11	1980.59	439.076
02 SH1000 pALC-FnBPB	4	26	10	2134.87	383.445
02 SH1000 pALC-FnBPB	4	26	9	2147.47	356.242
02 SH1000 pALC-FnBPB	4	26	8	2044.05	389.292
02 SH1000 pALC-FnBPB	4	26	7	2378.81	243.145
02 SH1000 pALC-FnBPB	4	26	6	2314.32	304.508
02 SH1000 pALC-FnBPB	4	26	5	2020.47	305.375
02 SH1000 pALC-FnBPB	4	26	4	2673.26	273.404
02 SH1000 pALC-FnBPB	4	26	3	0	0
02 SH1000 pALC-FnBPB	4	26	2	2168.28	224.496
02 SH1000 pALC-FnBPB	4	26	1	2379.59	240.179
02 SH1000 pALC-FnBPB	4	27	1	0	0
02 SH1000 pALC-FnBPB	4	27	2	2332.96	262.89
02 SH1000 pALC-FnBPB	4	27	3	0	0
02 SH1000 pALC-FnBPB	4	27	4	0	0
02 SH1000 pALC-FnBPB	4	27	5	2438.11	336.457
02 SH1000 pALC-FnBPB	4	27	6	2327.37	325.588
02 SH1000 pALC-FnBPB	4	27	7	0	0
02 SH1000 pALC-FnBPB	4	27	8	0	0
02 SH1000 pALC-FnBPB	4	27	9	0	0
02 SH1000 pALC-FnBPB	4	27	10	0	0
02 SH1000 pALC-FnBPB	4	27	11	0	0
02 SH1000 pALC-FnBPB	4	27	12	0	0
02 SH1000 pALC-FnBPB	4	27	13	0	0
02 SH1000 pALC-FnBPB	4	27	14	126.765	117.364
02 SH1000 pALC-FnBPB	4	27	15	0	0
02 SH1000 pALC-FnBPB	4	27	16	0	0
02 SH1000 pALC-FnBPB	4	27	17	2179.46	412.472
02 SH1000 pALC-FnBPB	4	27	18	2149.09	250.701
02 SH1000 pALC-FnBPB	4	27	19	2497.37	482.951
02 SH1000 pALC-FnBPB	4	27	20	0	0
02 SH1000 pALC-FnBPB	4	27	21	0	0
02 SH1000 pALC-FnBPB	4	27	22	0	0
02 SH1000 pALC-FnBPB	4	27	23	0	0
02 SH1000 pALC-FnBPB	4	27	24	0	0
02 SH1000 pALC-FnBPB	4	27	25	0	0
02 SH1000 pALC-FnBPB	4	27	26	0	0
02 SH1000 pALC-FnBPB	4	27	27	0	0
02 SH1000 pALC-FnBPB	4	27	28	0	0
02 SH1000 pALC-FnBPB	4	27	29	0	0
02 SH1000 pALC-FnBPB	4	27	30	0	0
02 SH1000 pALC-FnBPB	4	27	31	0	0
02 SH1000 pALC-FnBPB	4	27	32	0	0
02 SH1000 pALC-FnBPB	4	28	32	0	0
02 SH1000 pALC-FnBPB	4	28	31	0	0
02 SH1000 pALC-FnBPB	4	28	30	0	0
02 SH1000 pALC-FnBPB	4	28	29	0	0
02 SH1000 pALC-FnBPB	4	28	28	0	0
02 SH1000 pALC-FnBPB	4	28	27	0	0
02 SH1000 pALC-FnBPB	4	28	26	0	0
02 SH1000 pALC-FnBPB	4	28	25	0	0
02 SH1000 pALC-FnBPB	4	28	24	0	0
02 SH1000 pALC-FnBPB	4	28	23	0	0
02 SH1000 pALC-FnBPB	4	28	22	0	0
02 SH1000 pALC-FnBPB	4	28	21	2484.21	190.016
02 SH1000 pALC-FnBPB	4	28	20	0	0
02 SH1000 pALC-FnBPB	4	28	19	1769.21	436.756
02 SH1000 pALC-FnBPB	4	28	18	985.463	450.263
02 SH1000 pALC-FnBPB	4	28	17	0	0
02 SH1000 pALC-FnBPB	4	28	16	2554.48	172.61
02 SH1000 pALC-FnBPB	4	28	15	0	0
02 SH1000 pALC-FnBPB	4	28	14	0	0
02 SH1000 pALC-FnBPB	4	28	13	0	0
02 SH1000 pALC-FnBPB	4	28	12	0	0
02 SH1000 pALC-FnBPB	4	28	11	2668.97	224.266
02 SH1000 pALC-FnBPB	4	28	10	2235.69	176.863
02 SH1000 pALC-FnBPB	4	28	9	2342.89	324.578
02 SH1000 pALC-FnBPB	4	28	8	2046.63	365.061
02 SH1000 pALC-FnBPB	4	28	7	2460.02	164.112
02 SH1000 pALC-FnBPB	4	28	6	0	0
02 SH1000 pALC-FnBPB	4	28	5	2086.76	309.444
02 SH1000 pALC-FnBPB	4	28	4	401.436	87.4433
02 SH1000 pALC-FnBPB	4	28	3	0	0
02 SH1000 pALC-FnBPB	4	28	2	0	0
02 SH1000 pALC-FnBPB	4	28	1	0	0
02 SH1000 pALC-FnBPB	4	29	1	0	0
02 SH1000 pALC-FnBPB	4	29	2	0	0
02 SH1000 pALC-FnBPB	4	29	3	0	0
02 SH1000 pALC-FnBPB	4	29	4	0	0
02 SH1000 pALC-FnBPB	4	29	5	2413.9	387.566
02 SH1000 pALC-FnBPB	4	29	6	0	0
02 SH1000 pALC-FnBPB	4	29	7	0	0
02 SH1000 pALC-FnBPB	4	29	8	244.862	113.983
02 SH1000 pALC-FnBPB	4	29	9	2096.81	402.76
02 SH1000 pALC-FnBPB	4	29	10	0	0
02 SH1000 pALC-FnBPB	4	29	11	0	0
02 SH1000 pALC-FnBPB	4	29	12	2453.79	190.964
02 SH1000 pALC-FnBPB	4	29	13	0	0
02 SH1000 pALC-FnBPB	4	29	14	0	0
02 SH1000 pALC-FnBPB	4	29	15	0	0
02 SH1000 pALC-FnBPB	4	29	16	2136.46	167.24
02 SH1000 pALC-FnBPB	4	29	17	0	0
02 SH1000 pALC-FnBPB	4	29	18	2400.39	236.599
02 SH1000 pALC-FnBPB	4	29	19	0	0
02 SH1000 pALC-FnBPB	4	29	20	0	0
02 SH1000 pALC-FnBPB	4	29	21	0	0
02 SH1000 pALC-FnBPB	4	29	22	0	0
02 SH1000 pALC-FnBPB	4	29	23	0	0
02 SH1000 pALC-FnBPB	4	29	24	0	0
02 SH1000 pALC-FnBPB	4	29	25	0	0
02 SH1000 pALC-FnBPB	4	29	26	0	0
02 SH1000 pALC-FnBPB	4	29	27	0	0
02 SH1000 pALC-FnBPB	4	29	28	0	0
02 SH1000 pALC-FnBPB	4	29	29	0	0
02 SH1000 pALC-FnBPB	4	29	30	0	0
02 SH1000 pALC-FnBPB	4	29	31	0	0
02 SH1000 pALC-FnBPB	4	29	32	0	0
02 SH1000 pALC-FnBPB	4	30	32	0	0
02 SH1000 pALC-FnBPB	4	30	31	0	0
02 SH1000 pALC-FnBPB	4	30	30	0	0
02 SH1000 pALC-FnBPB	4	30	29	0	0
02 SH1000 pALC-FnBPB	4	30	28	0	0
02 SH1000 pALC-FnBPB	4	30	27	0	0
02 SH1000 pALC-FnBPB	4	30	26	0	0
02 SH1000 pALC-FnBPB	4	30	25	0	0
02 SH1000 pALC-FnBPB	4	30	24	0	0
02 SH1000 pALC-FnBPB	4	30	23	0	0
02 SH1000 pALC-FnBPB	4	30	22	0	0
02 SH1000 pALC-FnBPB	4	30	21	0	0
02 SH1000 pALC-FnBPB	4	30	20	0	0
02 SH1000 pALC-FnBPB	4	30	19	0	0
02 SH1000 pALC-FnBPB	4	30	18	0	0
02 SH1000 pALC-FnBPB	4	30	17	0	0
02 SH1000 pALC-FnBPB	4	30	16	2042.83	189.602
02 SH1000 pALC-FnBPB	4	30	15	2288.84	201.472
02 SH1000 pALC-FnBPB	4	30	14	0	0
02 SH1000 pALC-FnBPB	4	30	13	0	0
02 SH1000 pALC-FnBPB	4	30	12	0	0
02 SH1000 pALC-FnBPB	4	30	11	0	0
02 SH1000 pALC-FnBPB	4	30	10	0	0
02 SH1000 pALC-FnBPB	4	30	9	0	0
02 SH1000 pALC-FnBPB	4	30	8	2359.56	230.774
02 SH1000 pALC-FnBPB	4	30	7	0	0
02 SH1000 pALC-FnBPB	4	30	6	0	0
02 SH1000 pALC-FnBPB	4	30	5	0	0
02 SH1000 pALC-FnBPB	4	30	4	0	0
02 SH1000 pALC-FnBPB	4	30	3	2185.12	199.768
02 SH1000 pALC-FnBPB	4	30	2	0	0
02 SH1000 pALC-FnBPB	4	30	1	0	0
02 SH1000 pALC-FnBPB	4	31	1	0	0
02 SH1000 pALC-FnBPB	4	31	2	2501.02	186.693
02 SH1000 pALC-FnBPB	4	31	3	2442.85	195.984
02 SH1000 pALC-FnBPB	4	31	4	2247.93	204.548
02 SH1000 pALC-FnBPB	4	31	5	1928.07	266.381
02 SH1000 pALC-FnBPB	4	31	6	253.233	170.353
02 SH1000 pALC-FnBPB	4	31	7	0	0
02 SH1000 pALC-FnBPB	4	31	8	0	0
02 SH1000 pALC-FnBPB	4	31	9	0	0
02 SH1000 pALC-FnBPB	4	31	10	0	0
02 SH1000 pALC-FnBPB	4	31	11	0	0
02 SH1000 pALC-FnBPB	4	31	12	0	0
02 SH1000 pALC-FnBPB	4	31	13	0	0
02 SH1000 pALC-FnBPB	4	31	14	1785.53	213.58
02 SH1000 pALC-FnBPB	4	31	15	0	0
02 SH1000 pALC-FnBPB	4	31	16	2112.22	165.711
02 SH1000 pALC-FnBPB	4	31	17	0	0
02 SH1000 pALC-FnBPB	4	31	18	0	0
02 SH1000 pALC-FnBPB	4	31	19	0	0
02 SH1000 pALC-FnBPB	4	31	20	0	0
02 SH1000 pALC-FnBPB	4	31	21	0	0
02 SH1000 pALC-FnBPB	4	31	22	0	0
02 SH1000 pALC-FnBPB	4	31	23	0	0
02 SH1000 pALC-FnBPB	4	31	24	100.069	61.2836
02 SH1000 pALC-FnBPB	4	31	25	0	0
02 SH1000 pALC-FnBPB	4	31	26	0	0
02 SH1000 pALC-FnBPB	4	31	27	0	0
02 SH1000 pALC-FnBPB	4	31	28	0	0
02 SH1000 pALC-FnBPB	4	31	29	0	0
02 SH1000 pALC-FnBPB	4	31	30	0	0
02 SH1000 pALC-FnBPB	4	31	31	0	0
02 SH1000 pALC-FnBPB	4	31	32	0	0
02 SH1000 pALC-FnBPB	4	32	32	0	0
02 SH1000 pALC-FnBPB	4	32	31	0	0
02 SH1000 pALC-FnBPB	4	32	30	0	0
02 SH1000 pALC-FnBPB	4	32	29	0	0
02 SH1000 pALC-FnBPB	4	32	28	0	0
02 SH1000 pALC-FnBPB	4	32	27	0	0
02 SH1000 pALC-FnBPB	4	32	26	0	0
02 SH1000 pALC-FnBPB	4	32	25	0	0
02 SH1000 pALC-FnBPB	4	32	24	0	0
02 SH1000 pALC-FnBPB	4	32	23	0	0
02 SH1000 pALC-FnBPB	4	32	22	0	0
02 SH1000 pALC-FnBPB	4	32	21	0	0
02 SH1000 pALC-FnBPB	4	32	20	0	0
02 SH1000 pALC-FnBPB	4	32	19	0	0
02 SH1000 pALC-FnBPB	4	32	18	0	0
02 SH1000 pALC-FnBPB	4	32	17	0	0
02 SH1000 pALC-FnBPB	4	32	16	0	0
02 SH1000 pALC-FnBPB	4	32	15	0	0
02 SH1000 pALC-FnBPB	4	32	14	0	0
02 SH1000 pALC-FnBPB	4	32	13	2483.96	394.371
02 SH1000 pALC-FnBPB	4	32	12	0	0
02 SH1000 pALC-FnBPB	4	32	11	0	0
02 SH1000 pALC-FnBPB	4	32	10	2408.36	218.874
02 SH1000 pALC-FnBPB	4	32	9	1297.42	286.645
02 SH1000 pALC-FnBPB	4	32	8	0	0
02 SH1000 pALC-FnBPB	4	32	7	0	0
02 SH1000 pALC-FnBPB	4	32	6	0	0
02 SH1000 pALC-FnBPB	4	32	5	1932.97	153.523
02 SH1000 pALC-FnBPB	4	32	4	0	0
02 SH1000 pALC-FnBPB	4	32	3	0	0
02 SH1000 pALC-FnBPB	4	32	2	2442.38	189.726
02 SH1000 pALC-FnBPB	4	32	1	2526.17	194.037
02 SH1000 pALC-FnBPB	5	1	1	0	0
02 SH1000 pALC-FnBPB	5	1	2	1901.48	146.649
02 SH1000 pALC-FnBPB	5	1	3	0	0
02 SH1000 pALC-FnBPB	5	1	4	0	0
02 SH1000 pALC-FnBPB	5	1	5	0	0
02 SH1000 pALC-FnBPB	5	1	6	0	0
02 SH1000 pALC-FnBPB	5	1	7	0	0
02 SH1000 pALC-FnBPB	5	1	8	0	0
02 SH1000 pALC-FnBPB	5	1	9	0	0
02 SH1000 pALC-FnBPB	5	1	10	0	0
02 SH1000 pALC-FnBPB	5	1	11	0	0
02 SH1000 pALC-FnBPB	5	1	12	0	0
02 SH1000 pALC-FnBPB	5	1	13	1952.21	371.734
02 SH1000 pALC-FnBPB	5	1	14	0	0
02 SH1000 pALC-FnBPB	5	1	15	0	0
02 SH1000 pALC-FnBPB	5	1	16	0	0
02 SH1000 pALC-FnBPB	5	2	16	0	0
02 SH1000 pALC-FnBPB	5	2	15	0	0
02 SH1000 pALC-FnBPB	5	2	14	2283.85	214.356
02 SH1000 pALC-FnBPB	5	2	13	0	0
02 SH1000 pALC-FnBPB	5	2	12	0	0
02 SH1000 pALC-FnBPB	5	2	11	0	0
02 SH1000 pALC-FnBPB	5	2	10	234.655	92.2737
02 SH1000 pALC-FnBPB	5	2	9	0	0
02 SH1000 pALC-FnBPB	5	2	8	0	0
02 SH1000 pALC-FnBPB	5	2	7	0	0
02 SH1000 pALC-FnBPB	5	2	6	0	0
02 SH1000 pALC-FnBPB	5	2	5	0	0
02 SH1000 pALC-FnBPB	5	2	4	0	0
02 SH1000 pALC-FnBPB	5	2	3	0	0
02 SH1000 pALC-FnBPB	5	2	2	0	0
02 SH1000 pALC-FnBPB	5	2	1	0	0
02 SH1000 pALC-FnBPB	5	3	1	0	0
02 SH1000 pALC-FnBPB	5	3	2	0	0
02 SH1000 pALC-FnBPB	5	3	3	0	0
02 SH1000 pALC-FnBPB	5	3	4	0	0
02 SH1000 pALC-FnBPB	5	3	5	0	0
02 SH1000 pALC-FnBPB	5	3	6	0	0
02 SH1000 pALC-FnBPB	5	3	7	0	0
02 SH1000 pALC-FnBPB	5	3	8	0	0
02 SH1000 pALC-FnBPB	5	3	9	0	0
02 SH1000 pALC-FnBPB	5	3	10	0	0
02 SH1000 pALC-FnBPB	5	3	11	2274.81	175.827
02 SH1000 pALC-FnBPB	5	3	12	2327.35	183.289
02 SH1000 pALC-FnBPB	5	3	13	2347.67	178.559
02 SH1000 pALC-FnBPB	5	3	14	2386.93	226.135
02 SH1000 pALC-FnBPB	5	3	15	2079.5	255.814
02 SH1000 pALC-FnBPB	5	3	16	0	0
02 SH1000 pALC-FnBPB	5	4	16	0	0
02 SH1000 pALC-FnBPB	5	4	15	2168.4	252.626
02 SH1000 pALC-FnBPB	5	4	14	2003.17	204.216
02 SH1000 pALC-FnBPB	5	4	13	2093.53	171.74
02 SH1000 pALC-FnBPB	5	4	12	1982.35	359.35
02 SH1000 pALC-FnBPB	5	4	11	0	0
02 SH1000 pALC-FnBPB	5	4	10	0	0
02 SH1000 pALC-FnBPB	5	4	9	2085.95	352.334
02 SH1000 pALC-FnBPB	5	4	8	0	0
02 SH1000 pALC-FnBPB	5	4	7	0	0
02 SH1000 pALC-FnBPB	5	4	6	0	0
02 SH1000 pALC-FnBPB	5	4	5	0	0
02 SH1000 pALC-FnBPB	5	4	4	0	0
02 SH1000 pALC-FnBPB	5	4	3	0	0
02 SH1000 pALC-FnBPB	5	4	2	0	0
02 SH1000 pALC-FnBPB	5	4	1	0	0
02 SH1000 pALC-FnBPB	5	5	1	0	0
02 SH1000 pALC-FnBPB	5	5	2	0	0
02 SH1000 pALC-FnBPB	5	5	3	0	0
02 SH1000 pALC-FnBPB	5	5	4	0	0
02 SH1000 pALC-FnBPB	5	5	5	0	0
02 SH1000 pALC-FnBPB	5	5	6	0	0
02 SH1000 pALC-FnBPB	5	5	7	0	0
02 SH1000 pALC-FnBPB	5	5	8	0	0
02 SH1000 pALC-FnBPB	5	5	9	0	0
02 SH1000 pALC-FnBPB	5	5	10	1929.55	414.592
02 SH1000 pALC-FnBPB	5	5	11	0	0
02 SH1000 pALC-FnBPB	5	5	12	0	0
02 SH1000 pALC-FnBPB	5	5	13	2185.72	324.819
02 SH1000 pALC-FnBPB	5	5	14	124.072	140.665
02 SH1000 pALC-FnBPB	5	5	15	2445.77	411.04
02 SH1000 pALC-FnBPB	5	5	16	0	0
02 SH1000 pALC-FnBPB	5	6	16	80.7667	113.178
02 SH1000 pALC-FnBPB	5	6	15	0	0
02 SH1000 pALC-FnBPB	5	6	14	0	0
02 SH1000 pALC-FnBPB	5	6	13	2339.16	324.036
02 SH1000 pALC-FnBPB	5	6	12	0	0
02 SH1000 pALC-FnBPB	5	6	11	0	0
02 SH1000 pALC-FnBPB	5	6	10	0	0
02 SH1000 pALC-FnBPB	5	6	9	0	0
02 SH1000 pALC-FnBPB	5	6	8	0	0
02 SH1000 pALC-FnBPB	5	6	7	2052.53	333.528
02 SH1000 pALC-FnBPB	5	6	6	2179.18	350.602
02 SH1000 pALC-FnBPB	5	6	5	0	0
02 SH1000 pALC-FnBPB	5	6	4	0	0
02 SH1000 pALC-FnBPB	5	6	3	0	0
02 SH1000 pALC-FnBPB	5	6	2	0	0
02 SH1000 pALC-FnBPB	5	6	1	0	0
02 SH1000 pALC-FnBPB	5	7	1	0	0
02 SH1000 pALC-FnBPB	5	7	2	0	0
02 SH1000 pALC-FnBPB	5	7	3	0	0
02 SH1000 pALC-FnBPB	5	7	4	0	0
02 SH1000 pALC-FnBPB	5	7	5	0	0
02 SH1000 pALC-FnBPB	5	7	6	0	0
02 SH1000 pALC-FnBPB	5	7	7	0	0
02 SH1000 pALC-FnBPB	5	7	8	0	0
02 SH1000 pALC-FnBPB	5	7	9	0	0
02 SH1000 pALC-FnBPB	5	7	10	0	0
02 SH1000 pALC-FnBPB	5	7	11	0	0
02 SH1000 pALC-FnBPB	5	7	12	0	0
02 SH1000 pALC-FnBPB	5	7	13	2073.64	373.341
02 SH1000 pALC-FnBPB	5	7	14	0	0
02 SH1000 pALC-FnBPB	5	7	15	0	0
02 SH1000 pALC-FnBPB	5	7	16	0	0
02 SH1000 pALC-FnBPB	5	8	16	0	0
02 SH1000 pALC-FnBPB	5	8	15	199.408	42.2224
02 SH1000 pALC-FnBPB	5	8	14	2144.25	211.306
02 SH1000 pALC-FnBPB	5	8	13	0	0
02 SH1000 pALC-FnBPB	5	8	12	0	0
02 SH1000 pALC-FnBPB	5	8	11	0	0
02 SH1000 pALC-FnBPB	5	8	10	0	0
02 SH1000 pALC-FnBPB	5	8	9	0	0
02 SH1000 pALC-FnBPB	5	8	8	0	0
02 SH1000 pALC-FnBPB	5	8	7	0	0
02 SH1000 pALC-FnBPB	5	8	6	0	0
02 SH1000 pALC-FnBPB	5	8	5	0	0
02 SH1000 pALC-FnBPB	5	8	4	0	0
02 SH1000 pALC-FnBPB	5	8	3	0	0
02 SH1000 pALC-FnBPB	5	8	2	0	0
02 SH1000 pALC-FnBPB	5	8	1	0	0
02 SH1000 pALC-FnBPB	5	9	1	0	0
02 SH1000 pALC-FnBPB	5	9	2	1990.14	380.925
02 SH1000 pALC-FnBPB	5	9	3	0	0
02 SH1000 pALC-FnBPB	5	9	4	0	0
02 SH1000 pALC-FnBPB	5	9	5	0	0
02 SH1000 pALC-FnBPB	5	9	6	0	0
02 SH1000 pALC-FnBPB	5	9	7	0	0
02 SH1000 pALC-FnBPB	5	9	8	0	0
02 SH1000 pALC-FnBPB	5	9	9	0	0
02 SH1000 pALC-FnBPB	5	9	10	0	0
02 SH1000 pALC-FnBPB	5	9	11	0	0
02 SH1000 pALC-FnBPB	5	9	12	0	0
02 SH1000 pALC-FnBPB	5	9	13	0	0
02 SH1000 pALC-FnBPB	5	9	14	2144.71	330.692
02 SH1000 pALC-FnBPB	5	9	15	0	0
02 SH1000 pALC-FnBPB	5	9	16	2089.4	468.599
02 SH1000 pALC-FnBPB	5	10	16	0	0
02 SH1000 pALC-FnBPB	5	10	15	2061.48	359.233
02 SH1000 pALC-FnBPB	5	10	14	2095.93	390.405
02 SH1000 pALC-FnBPB	5	10	13	0	0
02 SH1000 pALC-FnBPB	5	10	12	0	0
02 SH1000 pALC-FnBPB	5	10	11	0	0
02 SH1000 pALC-FnBPB	5	10	10	0	0
02 SH1000 pALC-FnBPB	5	10	9	0	0
02 SH1000 pALC-FnBPB	5	10	8	0	0
02 SH1000 pALC-FnBPB	5	10	7	0	0
02 SH1000 pALC-FnBPB	5	10	6	0	0
02 SH1000 pALC-FnBPB	5	10	5	0	0
02 SH1000 pALC-FnBPB	5	10	4	0	0
02 SH1000 pALC-FnBPB	5	10	3	0	0
02 SH1000 pALC-FnBPB	5	10	2	2021.13	355.259
02 SH1000 pALC-FnBPB	5	10	1	0	0
02 SH1000 pALC-FnBPB	5	11	1	2144.4	368.578
02 SH1000 pALC-FnBPB	5	11	2	0	0
02 SH1000 pALC-FnBPB	5	11	3	0	0
02 SH1000 pALC-FnBPB	5	11	4	0	0
02 SH1000 pALC-FnBPB	5	11	5	0	0
02 SH1000 pALC-FnBPB	5	11	6	0	0
02 SH1000 pALC-FnBPB	5	11	7	0	0
02 SH1000 pALC-FnBPB	5	11	8	0	0
02 SH1000 pALC-FnBPB	5	11	9	0	0
02 SH1000 pALC-FnBPB	5	11	10	0	0
02 SH1000 pALC-FnBPB	5	11	11	0	0
02 SH1000 pALC-FnBPB	5	11	12	0	0
02 SH1000 pALC-FnBPB	5	11	13	3329.3	297.778
02 SH1000 pALC-FnBPB	5	11	14	2228.97	465.814
02 SH1000 pALC-FnBPB	5	11	15	2210.66	247.088
02 SH1000 pALC-FnBPB	5	11	16	2073.12	435.293
02 SH1000 pALC-FnBPB	5	12	16	325.128	37.0399
02 SH1000 pALC-FnBPB	5	12	15	2201.54	348.386
02 SH1000 pALC-FnBPB	5	12	14	0	0
02 SH1000 pALC-FnBPB	5	12	13	2466.63	402.9
02 SH1000 pALC-FnBPB	5	12	12	1988.31	381.796
02 SH1000 pALC-FnBPB	5	12	11	0	0
02 SH1000 pALC-FnBPB	5	12	10	0	0
02 SH1000 pALC-FnBPB	5	12	9	244.757	194.723
02 SH1000 pALC-FnBPB	5	12	8	0	0
02 SH1000 pALC-FnBPB	5	12	7	0	0
02 SH1000 pALC-FnBPB	5	12	6	0	0
02 SH1000 pALC-FnBPB	5	12	5	0	0
02 SH1000 pALC-FnBPB	5	12	4	0	0
02 SH1000 pALC-FnBPB	5	12	3	1834.83	158.485
02 SH1000 pALC-FnBPB	5	12	2	2369.9	364.814
02 SH1000 pALC-FnBPB	5	12	1	2013.62	388.639
02 SH1000 pALC-FnBPB	5	13	1	875.669	319.255
02 SH1000 pALC-FnBPB	5	13	2	0	0
02 SH1000 pALC-FnBPB	5	13	3	1960.12	449.477
02 SH1000 pALC-FnBPB	5	13	4	2188.73	358.371
02 SH1000 pALC-FnBPB	5	13	5	0	0
02 SH1000 pALC-FnBPB	5	13	6	1895.13	279.9
02 SH1000 pALC-FnBPB	5	13	7	1979.31	254.504
02 SH1000 pALC-FnBPB	5	13	8	0	0
02 SH1000 pALC-FnBPB	5	13	9	2201.85	390.552
02 SH1000 pALC-FnBPB	5	13	10	2026.54	376.677
02 SH1000 pALC-FnBPB	5	13	11	1922.4	341.589
02 SH1000 pALC-FnBPB	5	13	12	0	0
02 SH1000 pALC-FnBPB	5	13	13	1923.98	307.365
02 SH1000 pALC-FnBPB	5	13	14	0	0
02 SH1000 pALC-FnBPB	5	13	15	0	0
[truncated: 2,609 more rows]
