# Supplementary material for: Fibronectin binding protein B binds to loricrin and promotes corneocyte adhesion by Staphylococcus aureus
Source: Nat Commun. 2022 May 6;13:2517. doi: 10.1038/s41467-022-30271-1 (PMC9076634; doi:10.1038/s41467-022-30271-1)
Supplement: Supplementary file 3 — Source Data [file 41467_2022_30271_MOESM3_ESM.zip › Fig 2b data table.tsv]

description	cell	scan.line	scan.pixel	rupture.force.(pN)	rupture.length.(nm)
01 SH1000 pALC	1	1	1	0	0
01 SH1000 pALC	1	1	2	0	0
01 SH1000 pALC	1	1	3	0	0
01 SH1000 pALC	1	1	4	0	0
01 SH1000 pALC	1	1	5	0	0
01 SH1000 pALC	1	1	6	0	0
01 SH1000 pALC	1	1	7	0	0
01 SH1000 pALC	1	1	8	0	0
01 SH1000 pALC	1	1	9	0	0
01 SH1000 pALC	1	1	10	0	0
01 SH1000 pALC	1	1	11	0	0
01 SH1000 pALC	1	1	12	92.2075	20.2267
01 SH1000 pALC	1	1	13	0	0
01 SH1000 pALC	1	1	14	0	0
01 SH1000 pALC	1	1	15	0	0
01 SH1000 pALC	1	1	16	0	0
01 SH1000 pALC	1	1	17	0	0
01 SH1000 pALC	1	1	18	0	0
01 SH1000 pALC	1	1	19	0	0
01 SH1000 pALC	1	1	20	0	0
01 SH1000 pALC	1	1	21	0	0
01 SH1000 pALC	1	1	22	0	0
01 SH1000 pALC	1	1	23	0	0
01 SH1000 pALC	1	1	24	0	0
01 SH1000 pALC	1	1	25	0	0
01 SH1000 pALC	1	1	26	0	0
01 SH1000 pALC	1	1	27	0	0
01 SH1000 pALC	1	1	28	0	0
01 SH1000 pALC	1	1	29	0	0
01 SH1000 pALC	1	1	30	0	0
01 SH1000 pALC	1	1	31	0	0
01 SH1000 pALC	1	1	32	0	0
01 SH1000 pALC	1	2	32	0	0
01 SH1000 pALC	1	2	31	0	0
01 SH1000 pALC	1	2	30	0	0
01 SH1000 pALC	1	2	29	0	0
01 SH1000 pALC	1	2	28	0	0
01 SH1000 pALC	1	2	27	0	0
01 SH1000 pALC	1	2	26	0	0
01 SH1000 pALC	1	2	25	0	0
01 SH1000 pALC	1	2	24	525.689	356.48
01 SH1000 pALC	1	2	23	0	0
01 SH1000 pALC	1	2	22	0	0
01 SH1000 pALC	1	2	21	0	0
01 SH1000 pALC	1	2	20	0	0
01 SH1000 pALC	1	2	19	0	0
01 SH1000 pALC	1	2	18	0	0
01 SH1000 pALC	1	2	17	0	0
01 SH1000 pALC	1	2	16	0	0
01 SH1000 pALC	1	2	15	0	0
01 SH1000 pALC	1	2	14	0	0
01 SH1000 pALC	1	2	13	0	0
01 SH1000 pALC	1	2	12	0	0
01 SH1000 pALC	1	2	11	0	0
01 SH1000 pALC	1	2	10	0	0
01 SH1000 pALC	1	2	9	0	0
01 SH1000 pALC	1	2	8	0	0
01 SH1000 pALC	1	2	7	0	0
01 SH1000 pALC	1	2	6	0	0
01 SH1000 pALC	1	2	5	0	0
01 SH1000 pALC	1	2	4	0	0
01 SH1000 pALC	1	2	3	183.154	39.5151
01 SH1000 pALC	1	2	2	0	0
01 SH1000 pALC	1	2	1	0	0
01 SH1000 pALC	1	3	1	0	0
01 SH1000 pALC	1	3	2	0	0
01 SH1000 pALC	1	3	3	0	0
01 SH1000 pALC	1	3	4	0	0
01 SH1000 pALC	1	3	5	165.024	10.6514
01 SH1000 pALC	1	3	6	0	0
01 SH1000 pALC	1	3	7	0	0
01 SH1000 pALC	1	3	8	0	0
01 SH1000 pALC	1	3	9	0	0
01 SH1000 pALC	1	3	10	0	0
01 SH1000 pALC	1	3	11	0	0
01 SH1000 pALC	1	3	12	0	0
01 SH1000 pALC	1	3	13	0	0
01 SH1000 pALC	1	3	14	0	0
01 SH1000 pALC	1	3	15	0	0
01 SH1000 pALC	1	3	16	0	0
01 SH1000 pALC	1	3	17	0	0
01 SH1000 pALC	1	3	18	0	0
01 SH1000 pALC	1	3	19	0	0
01 SH1000 pALC	1	3	20	0	0
01 SH1000 pALC	1	3	21	0	0
01 SH1000 pALC	1	3	22	0	0
01 SH1000 pALC	1	3	23	77.329	46.5817
01 SH1000 pALC	1	3	24	0	0
01 SH1000 pALC	1	3	25	0	0
01 SH1000 pALC	1	3	26	0	0
01 SH1000 pALC	1	3	27	0	0
01 SH1000 pALC	1	3	28	194.207	94.0499
01 SH1000 pALC	1	3	29	102.332	22.3626
01 SH1000 pALC	1	3	30	67.4486	40.5705
01 SH1000 pALC	1	3	31	0	0
01 SH1000 pALC	1	3	32	0	0
01 SH1000 pALC	1	4	32	0	0
01 SH1000 pALC	1	4	31	0	0
01 SH1000 pALC	1	4	30	0	0
01 SH1000 pALC	1	4	29	0	0
01 SH1000 pALC	1	4	28	0	0
01 SH1000 pALC	1	4	27	0	0
01 SH1000 pALC	1	4	26	88.7803	78.4166
01 SH1000 pALC	1	4	25	62.6447	18.1901
01 SH1000 pALC	1	4	24	0	0
01 SH1000 pALC	1	4	23	0	0
01 SH1000 pALC	1	4	22	0	0
01 SH1000 pALC	1	4	21	0	0
01 SH1000 pALC	1	4	20	0	0
01 SH1000 pALC	1	4	19	0	0
01 SH1000 pALC	1	4	18	0	0
01 SH1000 pALC	1	4	17	0	0
01 SH1000 pALC	1	4	16	0	0
01 SH1000 pALC	1	4	15	0	0
01 SH1000 pALC	1	4	14	0	0
01 SH1000 pALC	1	4	13	0	0
01 SH1000 pALC	1	4	12	0	0
01 SH1000 pALC	1	4	11	0	0
01 SH1000 pALC	1	4	10	0	0
01 SH1000 pALC	1	4	9	0	0
01 SH1000 pALC	1	4	8	0	0
01 SH1000 pALC	1	4	7	0	0
01 SH1000 pALC	1	4	6	96.008	23.3755
01 SH1000 pALC	1	4	5	0	0
01 SH1000 pALC	1	4	4	0	0
01 SH1000 pALC	1	4	3	0	0
01 SH1000 pALC	1	4	2	0	0
01 SH1000 pALC	1	4	1	0	0
01 SH1000 pALC	1	5	1	0	0
01 SH1000 pALC	1	5	2	0	0
01 SH1000 pALC	1	5	3	0	0
01 SH1000 pALC	1	5	4	0	0
01 SH1000 pALC	1	5	5	0	0
01 SH1000 pALC	1	5	6	0	0
01 SH1000 pALC	1	5	7	235.719	18.8117
01 SH1000 pALC	1	5	8	0	0
01 SH1000 pALC	1	5	9	0	0
01 SH1000 pALC	1	5	10	0	0
01 SH1000 pALC	1	5	11	0	0
01 SH1000 pALC	1	5	12	0	0
01 SH1000 pALC	1	5	13	0	0
01 SH1000 pALC	1	5	14	0	0
01 SH1000 pALC	1	5	15	0	0
01 SH1000 pALC	1	5	16	0	0
01 SH1000 pALC	1	5	17	0	0
01 SH1000 pALC	1	5	18	0	0
01 SH1000 pALC	1	5	19	0	0
01 SH1000 pALC	1	5	20	0	0
01 SH1000 pALC	1	5	21	0	0
01 SH1000 pALC	1	5	22	0	0
01 SH1000 pALC	1	5	23	0	0
01 SH1000 pALC	1	5	24	0	0
01 SH1000 pALC	1	5	25	0	0
01 SH1000 pALC	1	5	26	0	0
01 SH1000 pALC	1	5	27	0	0
01 SH1000 pALC	1	5	28	84.2135	214.612
01 SH1000 pALC	1	5	29	87.9866	249.884
01 SH1000 pALC	1	5	30	0	0
01 SH1000 pALC	1	5	31	175.083	62.4526
01 SH1000 pALC	1	5	32	0	0
01 SH1000 pALC	1	6	32	0	0
01 SH1000 pALC	1	6	31	0	0
01 SH1000 pALC	1	6	30	0	0
01 SH1000 pALC	1	6	29	0	0
01 SH1000 pALC	1	6	28	0	0
01 SH1000 pALC	1	6	27	0	0
01 SH1000 pALC	1	6	26	0	0
01 SH1000 pALC	1	6	25	0	0
01 SH1000 pALC	1	6	24	0	0
01 SH1000 pALC	1	6	23	0	0
01 SH1000 pALC	1	6	22	0	0
01 SH1000 pALC	1	6	21	0	0
01 SH1000 pALC	1	6	20	0	0
01 SH1000 pALC	1	6	19	0	0
01 SH1000 pALC	1	6	18	0	0
01 SH1000 pALC	1	6	17	0	0
01 SH1000 pALC	1	6	16	0	0
01 SH1000 pALC	1	6	15	0	0
01 SH1000 pALC	1	6	14	0	0
01 SH1000 pALC	1	6	13	0	0
01 SH1000 pALC	1	6	12	0	0
01 SH1000 pALC	1	6	11	0	0
01 SH1000 pALC	1	6	10	0	0
01 SH1000 pALC	1	6	9	0	0
01 SH1000 pALC	1	6	8	0	0
01 SH1000 pALC	1	6	7	0	0
01 SH1000 pALC	1	6	6	0	0
01 SH1000 pALC	1	6	5	0	0
01 SH1000 pALC	1	6	4	0	0
01 SH1000 pALC	1	6	3	0	0
01 SH1000 pALC	1	6	2	0	0
01 SH1000 pALC	1	6	1	0	0
01 SH1000 pALC	1	7	1	0	0
01 SH1000 pALC	1	7	2	0	0
01 SH1000 pALC	1	7	3	0	0
01 SH1000 pALC	1	7	4	0	0
01 SH1000 pALC	1	7	5	0	0
01 SH1000 pALC	1	7	6	0	0
01 SH1000 pALC	1	7	7	0	0
01 SH1000 pALC	1	7	8	0	0
01 SH1000 pALC	1	7	9	0	0
01 SH1000 pALC	1	7	10	0	0
01 SH1000 pALC	1	7	11	0	0
01 SH1000 pALC	1	7	12	0	0
01 SH1000 pALC	1	7	13	0	0
01 SH1000 pALC	1	7	14	68.2721	95.6787
01 SH1000 pALC	1	7	15	0	0
01 SH1000 pALC	1	7	16	0	0
01 SH1000 pALC	1	7	17	0	0
01 SH1000 pALC	1	7	18	0	0
01 SH1000 pALC	1	7	19	0	0
01 SH1000 pALC	1	7	20	0	0
01 SH1000 pALC	1	7	21	0	0
01 SH1000 pALC	1	7	22	0	0
01 SH1000 pALC	1	7	23	0	0
01 SH1000 pALC	1	7	24	0	0
01 SH1000 pALC	1	7	25	0	0
01 SH1000 pALC	1	7	26	0	0
01 SH1000 pALC	1	7	27	0	0
01 SH1000 pALC	1	7	28	0	0
01 SH1000 pALC	1	7	29	0	0
01 SH1000 pALC	1	7	30	0	0
01 SH1000 pALC	1	7	31	0	0
01 SH1000 pALC	1	7	32	0	0
01 SH1000 pALC	1	8	32	0	0
01 SH1000 pALC	1	8	31	0	0
01 SH1000 pALC	1	8	30	67.4931	41.7074
01 SH1000 pALC	1	8	29	0	0
01 SH1000 pALC	1	8	28	0	0
01 SH1000 pALC	1	8	27	0	0
01 SH1000 pALC	1	8	26	0	0
01 SH1000 pALC	1	8	25	0	0
01 SH1000 pALC	1	8	24	0	0
01 SH1000 pALC	1	8	23	0	0
01 SH1000 pALC	1	8	22	0	0
01 SH1000 pALC	1	8	21	0	0
01 SH1000 pALC	1	8	20	0	0
01 SH1000 pALC	1	8	19	0	0
01 SH1000 pALC	1	8	18	0	0
01 SH1000 pALC	1	8	17	0	0
01 SH1000 pALC	1	8	16	0	0
01 SH1000 pALC	1	8	15	0	0
01 SH1000 pALC	1	8	14	0	0
01 SH1000 pALC	1	8	13	0	0
01 SH1000 pALC	1	8	12	0	0
01 SH1000 pALC	1	8	11	0	0
01 SH1000 pALC	1	8	10	0	0
01 SH1000 pALC	1	8	9	0	0
01 SH1000 pALC	1	8	8	0	0
01 SH1000 pALC	1	8	7	0	0
01 SH1000 pALC	1	8	6	0	0
01 SH1000 pALC	1	8	5	0	0
01 SH1000 pALC	1	8	4	0	0
01 SH1000 pALC	1	8	3	0	0
01 SH1000 pALC	1	8	2	0	0
01 SH1000 pALC	1	8	1	120.259	23.5722
01 SH1000 pALC	1	9	1	0	0
01 SH1000 pALC	1	9	2	0	0
01 SH1000 pALC	1	9	3	0	0
01 SH1000 pALC	1	9	4	0	0
01 SH1000 pALC	1	9	5	0	0
01 SH1000 pALC	1	9	6	0	0
01 SH1000 pALC	1	9	7	0	0
01 SH1000 pALC	1	9	8	0	0
01 SH1000 pALC	1	9	9	0	0
01 SH1000 pALC	1	9	10	0	0
01 SH1000 pALC	1	9	11	0	0
01 SH1000 pALC	1	9	12	0	0
01 SH1000 pALC	1	9	13	0	0
01 SH1000 pALC	1	9	14	0	0
01 SH1000 pALC	1	9	15	0	0
01 SH1000 pALC	1	9	16	0	0
01 SH1000 pALC	1	9	17	0	0
01 SH1000 pALC	1	9	18	0	0
01 SH1000 pALC	1	9	19	0	0
01 SH1000 pALC	1	9	20	0	0
01 SH1000 pALC	1	9	21	0	0
01 SH1000 pALC	1	9	22	0	0
01 SH1000 pALC	1	9	23	0	0
01 SH1000 pALC	1	9	24	0	0
01 SH1000 pALC	1	9	25	0	0
01 SH1000 pALC	1	9	26	0	0
01 SH1000 pALC	1	9	27	0	0
01 SH1000 pALC	1	9	28	0	0
01 SH1000 pALC	1	9	29	0	0
01 SH1000 pALC	1	9	30	0	0
01 SH1000 pALC	1	9	31	0	0
01 SH1000 pALC	1	9	32	0	0
01 SH1000 pALC	1	10	32	0	0
01 SH1000 pALC	1	10	31	0	0
01 SH1000 pALC	1	10	30	0	0
01 SH1000 pALC	1	10	29	0	0
01 SH1000 pALC	1	10	28	0	0
01 SH1000 pALC	1	10	27	0	0
01 SH1000 pALC	1	10	26	0	0
01 SH1000 pALC	1	10	25	0	0
01 SH1000 pALC	1	10	24	0	0
01 SH1000 pALC	1	10	23	0	0
01 SH1000 pALC	1	10	22	0	0
01 SH1000 pALC	1	10	21	0	0
01 SH1000 pALC	1	10	20	0	0
01 SH1000 pALC	1	10	19	0	0
01 SH1000 pALC	1	10	18	0	0
01 SH1000 pALC	1	10	17	0	0
01 SH1000 pALC	1	10	16	0	0
01 SH1000 pALC	1	10	15	0	0
01 SH1000 pALC	1	10	14	0	0
01 SH1000 pALC	1	10	13	0	0
01 SH1000 pALC	1	10	12	0	0
01 SH1000 pALC	1	10	11	0	0
01 SH1000 pALC	1	10	10	0	0
01 SH1000 pALC	1	10	9	0	0
01 SH1000 pALC	1	10	8	0	0
01 SH1000 pALC	1	10	7	0	0
01 SH1000 pALC	1	10	6	0	0
01 SH1000 pALC	1	10	5	0	0
01 SH1000 pALC	1	10	4	0	0
01 SH1000 pALC	1	10	3	103.772	21.6425
01 SH1000 pALC	1	10	2	110.403	38.6785
01 SH1000 pALC	1	10	1	97.9559	203.715
01 SH1000 pALC	1	11	1	0	0
01 SH1000 pALC	1	11	2	0	0
01 SH1000 pALC	1	11	3	0	0
01 SH1000 pALC	1	11	4	0	0
01 SH1000 pALC	1	11	5	0	0
01 SH1000 pALC	1	11	6	0	0
01 SH1000 pALC	1	11	7	0	0
01 SH1000 pALC	1	11	8	0	0
01 SH1000 pALC	1	11	9	0	0
01 SH1000 pALC	1	11	10	0	0
01 SH1000 pALC	1	11	11	0	0
01 SH1000 pALC	1	11	12	0	0
01 SH1000 pALC	1	11	13	0	0
01 SH1000 pALC	1	11	14	324.225	272.534
01 SH1000 pALC	1	11	15	204.869	37.7005
01 SH1000 pALC	1	11	16	0	0
01 SH1000 pALC	1	11	17	0	0
01 SH1000 pALC	1	11	18	0	0
01 SH1000 pALC	1	11	19	0	0
01 SH1000 pALC	1	11	20	0	0
01 SH1000 pALC	1	11	21	0	0
01 SH1000 pALC	1	11	22	0	0
01 SH1000 pALC	1	11	23	0	0
01 SH1000 pALC	1	11	24	0	0
01 SH1000 pALC	1	11	25	0	0
01 SH1000 pALC	1	11	26	0	0
01 SH1000 pALC	1	11	27	0	0
01 SH1000 pALC	1	11	28	0	0
01 SH1000 pALC	1	11	29	0	0
01 SH1000 pALC	1	11	30	0	0
01 SH1000 pALC	1	11	31	0	0
01 SH1000 pALC	1	11	32	0	0
01 SH1000 pALC	1	12	32	0	0
01 SH1000 pALC	1	12	31	0	0
01 SH1000 pALC	1	12	30	0	0
01 SH1000 pALC	1	12	29	0	0
01 SH1000 pALC	1	12	28	0	0
01 SH1000 pALC	1	12	27	0	0
01 SH1000 pALC	1	12	26	0	0
01 SH1000 pALC	1	12	25	0	0
01 SH1000 pALC	1	12	24	0	0
01 SH1000 pALC	1	12	23	0	0
01 SH1000 pALC	1	12	22	0	0
01 SH1000 pALC	1	12	21	0	0
01 SH1000 pALC	1	12	20	0	0
01 SH1000 pALC	1	12	19	0	0
01 SH1000 pALC	1	12	18	0	0
01 SH1000 pALC	1	12	17	0	0
01 SH1000 pALC	1	12	16	0	0
01 SH1000 pALC	1	12	15	0	0
01 SH1000 pALC	1	12	14	0	0
01 SH1000 pALC	1	12	13	0	0
01 SH1000 pALC	1	12	12	0	0
01 SH1000 pALC	1	12	11	0	0
01 SH1000 pALC	1	12	10	0	0
01 SH1000 pALC	1	12	9	0	0
01 SH1000 pALC	1	12	8	0	0
01 SH1000 pALC	1	12	7	0	0
01 SH1000 pALC	1	12	6	0	0
01 SH1000 pALC	1	12	5	0	0
01 SH1000 pALC	1	12	4	0	0
01 SH1000 pALC	1	12	3	0	0
01 SH1000 pALC	1	12	2	0	0
01 SH1000 pALC	1	12	1	0	0
01 SH1000 pALC	1	13	1	0	0
01 SH1000 pALC	1	13	2	0	0
01 SH1000 pALC	1	13	3	0	0
01 SH1000 pALC	1	13	4	0	0
01 SH1000 pALC	1	13	5	50.9993	27.563
01 SH1000 pALC	1	13	6	0	0
01 SH1000 pALC	1	13	7	0	0
01 SH1000 pALC	1	13	8	0	0
01 SH1000 pALC	1	13	9	0	0
01 SH1000 pALC	1	13	10	0	0
01 SH1000 pALC	1	13	11	0	0
01 SH1000 pALC	1	13	12	0	0
01 SH1000 pALC	1	13	13	0	0
01 SH1000 pALC	1	13	14	0	0
01 SH1000 pALC	1	13	15	0	0
01 SH1000 pALC	1	13	16	0	0
01 SH1000 pALC	1	13	17	0	0
01 SH1000 pALC	1	13	18	0	0
01 SH1000 pALC	1	13	19	0	0
01 SH1000 pALC	1	13	20	0	0
01 SH1000 pALC	1	13	21	0	0
01 SH1000 pALC	1	13	22	0	0
01 SH1000 pALC	1	13	23	0	0
01 SH1000 pALC	1	13	24	0	0
01 SH1000 pALC	1	13	25	68.1935	28.8153
01 SH1000 pALC	1	13	26	0	0
01 SH1000 pALC	1	13	27	0	0
01 SH1000 pALC	1	13	28	0	0
01 SH1000 pALC	1	13	29	0	0
01 SH1000 pALC	1	13	30	0	0
01 SH1000 pALC	1	13	31	0	0
01 SH1000 pALC	1	13	32	0	0
01 SH1000 pALC	1	14	32	0	0
01 SH1000 pALC	1	14	31	0	0
01 SH1000 pALC	1	14	30	0	0
01 SH1000 pALC	1	14	29	0	0
01 SH1000 pALC	1	14	28	0	0
01 SH1000 pALC	1	14	27	78.0713	11.7297
01 SH1000 pALC	1	14	26	0	0
01 SH1000 pALC	1	14	25	0	0
01 SH1000 pALC	1	14	24	0	0
01 SH1000 pALC	1	14	23	0	0
01 SH1000 pALC	1	14	22	0	0
01 SH1000 pALC	1	14	21	0	0
01 SH1000 pALC	1	14	20	0	0
01 SH1000 pALC	1	14	19	0	0
01 SH1000 pALC	1	14	18	0	0
01 SH1000 pALC	1	14	17	0	0
01 SH1000 pALC	1	14	16	0	0
01 SH1000 pALC	1	14	15	0	0
01 SH1000 pALC	1	14	14	0	0
01 SH1000 pALC	1	14	13	0	0
01 SH1000 pALC	1	14	12	0	0
01 SH1000 pALC	1	14	11	0	0
01 SH1000 pALC	1	14	10	0	0
01 SH1000 pALC	1	14	9	0	0
01 SH1000 pALC	1	14	8	0	0
01 SH1000 pALC	1	14	7	0	0
01 SH1000 pALC	1	14	6	61.73	54.0968
01 SH1000 pALC	1	14	5	0	0
01 SH1000 pALC	1	14	4	0	0
01 SH1000 pALC	1	14	3	0	0
01 SH1000 pALC	1	14	2	82.5102	118.862
01 SH1000 pALC	1	14	1	0	0
01 SH1000 pALC	1	15	1	0	0
01 SH1000 pALC	1	15	2	0	0
01 SH1000 pALC	1	15	3	0	0
01 SH1000 pALC	1	15	4	0	0
01 SH1000 pALC	1	15	5	0	0
01 SH1000 pALC	1	15	6	0	0
01 SH1000 pALC	1	15	7	0	0
01 SH1000 pALC	1	15	8	0	0
01 SH1000 pALC	1	15	9	0	0
01 SH1000 pALC	1	15	10	0	0
01 SH1000 pALC	1	15	11	0	0
01 SH1000 pALC	1	15	12	0	0
01 SH1000 pALC	1	15	13	0	0
01 SH1000 pALC	1	15	14	0	0
01 SH1000 pALC	1	15	15	0	0
01 SH1000 pALC	1	15	16	0	0
01 SH1000 pALC	1	15	17	0	0
01 SH1000 pALC	1	15	18	0	0
01 SH1000 pALC	1	15	19	0	0
01 SH1000 pALC	1	15	20	0	0
01 SH1000 pALC	1	15	21	0	0
01 SH1000 pALC	1	15	22	0	0
01 SH1000 pALC	1	15	23	0	0
01 SH1000 pALC	1	15	24	0	0
01 SH1000 pALC	1	15	25	0	0
01 SH1000 pALC	1	15	26	0	0
01 SH1000 pALC	1	15	27	0	0
01 SH1000 pALC	1	15	28	0	0
01 SH1000 pALC	1	15	29	0	0
01 SH1000 pALC	1	15	30	0	0
01 SH1000 pALC	1	15	31	0	0
01 SH1000 pALC	1	15	32	0	0
01 SH1000 pALC	1	16	32	0	0
01 SH1000 pALC	1	16	31	0	0
01 SH1000 pALC	1	16	30	0	0
01 SH1000 pALC	1	16	29	0	0
01 SH1000 pALC	1	16	28	0	0
01 SH1000 pALC	1	16	27	0	0
01 SH1000 pALC	1	16	26	0	0
01 SH1000 pALC	1	16	25	0	0
01 SH1000 pALC	1	16	24	0	0
01 SH1000 pALC	1	16	23	0	0
01 SH1000 pALC	1	16	22	0	0
01 SH1000 pALC	1	16	21	0	0
01 SH1000 pALC	1	16	20	0	0
01 SH1000 pALC	1	16	19	0	0
01 SH1000 pALC	1	16	18	0	0
01 SH1000 pALC	1	16	17	0	0
01 SH1000 pALC	1	16	16	0	0
01 SH1000 pALC	1	16	15	0	0
01 SH1000 pALC	1	16	14	0	0
01 SH1000 pALC	1	16	13	0	0
01 SH1000 pALC	1	16	12	0	0
01 SH1000 pALC	1	16	11	0	0
01 SH1000 pALC	1	16	10	0	0
01 SH1000 pALC	1	16	9	0	0
01 SH1000 pALC	1	16	8	0	0
01 SH1000 pALC	1	16	7	0	0
01 SH1000 pALC	1	16	6	0	0
01 SH1000 pALC	1	16	5	0	0
01 SH1000 pALC	1	16	4	0	0
01 SH1000 pALC	1	16	3	0	0
01 SH1000 pALC	1	16	2	0	0
01 SH1000 pALC	1	16	1	96.6171	200.77
01 SH1000 pALC	1	17	1	0	0
01 SH1000 pALC	1	17	2	161.374	218.758
01 SH1000 pALC	1	17	3	0	0
01 SH1000 pALC	1	17	4	0	0
01 SH1000 pALC	1	17	5	0	0
01 SH1000 pALC	1	17	6	0	0
01 SH1000 pALC	1	17	7	0	0
01 SH1000 pALC	1	17	8	93.6187	81.0593
01 SH1000 pALC	1	17	9	0	0
01 SH1000 pALC	1	17	10	0	0
01 SH1000 pALC	1	17	11	0	0
01 SH1000 pALC	1	17	12	0	0
01 SH1000 pALC	1	17	13	0	0
01 SH1000 pALC	1	17	14	0	0
01 SH1000 pALC	1	17	15	0	0
01 SH1000 pALC	1	17	16	0	0
01 SH1000 pALC	1	17	17	0	0
01 SH1000 pALC	1	17	18	0	0
01 SH1000 pALC	1	17	19	0	0
01 SH1000 pALC	1	17	20	0	0
01 SH1000 pALC	1	17	21	0	0
01 SH1000 pALC	1	17	22	0	0
01 SH1000 pALC	1	17	23	0	0
01 SH1000 pALC	1	17	24	0	0
01 SH1000 pALC	1	17	25	0	0
01 SH1000 pALC	1	17	26	0	0
01 SH1000 pALC	1	17	27	0	0
01 SH1000 pALC	1	17	28	0	0
01 SH1000 pALC	1	17	29	0	0
01 SH1000 pALC	1	17	30	0	0
01 SH1000 pALC	1	17	31	0	0
01 SH1000 pALC	1	17	32	0	0
01 SH1000 pALC	1	18	32	0	0
01 SH1000 pALC	1	18	31	0	0
01 SH1000 pALC	1	18	30	0	0
01 SH1000 pALC	1	18	29	0	0
01 SH1000 pALC	1	18	28	0	0
01 SH1000 pALC	1	18	27	0	0
01 SH1000 pALC	1	18	26	0	0
01 SH1000 pALC	1	18	25	0	0
01 SH1000 pALC	1	18	24	0	0
01 SH1000 pALC	1	18	23	0	0
01 SH1000 pALC	1	18	22	0	0
01 SH1000 pALC	1	18	21	0	0
01 SH1000 pALC	1	18	20	0	0
01 SH1000 pALC	1	18	19	0	0
01 SH1000 pALC	1	18	18	0	0
01 SH1000 pALC	1	18	17	0	0
01 SH1000 pALC	1	18	16	0	0
01 SH1000 pALC	1	18	15	0	0
01 SH1000 pALC	1	18	14	0	0
01 SH1000 pALC	1	18	13	0	0
01 SH1000 pALC	1	18	12	0	0
01 SH1000 pALC	1	18	11	0	0
01 SH1000 pALC	1	18	10	0	0
01 SH1000 pALC	1	18	9	0	0
01 SH1000 pALC	1	18	8	99.8344	44.6443
01 SH1000 pALC	1	18	7	65.1432	57.4043
01 SH1000 pALC	1	18	6	0	0
01 SH1000 pALC	1	18	5	0	0
01 SH1000 pALC	1	18	4	0	0
01 SH1000 pALC	1	18	3	173.747	40.2515
01 SH1000 pALC	1	18	2	0	0
01 SH1000 pALC	1	18	1	0	0
01 SH1000 pALC	1	19	1	0	0
01 SH1000 pALC	1	19	2	0	0
01 SH1000 pALC	1	19	3	0	0
01 SH1000 pALC	1	19	4	130.426	48.0704
01 SH1000 pALC	1	19	5	0	0
01 SH1000 pALC	1	19	6	0	0
01 SH1000 pALC	1	19	7	0	0
01 SH1000 pALC	1	19	8	93.5574	52.0743
01 SH1000 pALC	1	19	9	82.7161	51.9238
01 SH1000 pALC	1	19	10	74.7708	24.0603
01 SH1000 pALC	1	19	11	0	0
01 SH1000 pALC	1	19	12	0	0
01 SH1000 pALC	1	19	13	0	0
01 SH1000 pALC	1	19	14	0	0
01 SH1000 pALC	1	19	15	0	0
01 SH1000 pALC	1	19	16	87.7151	11.0536
01 SH1000 pALC	1	19	17	0	0
01 SH1000 pALC	1	19	18	0	0
01 SH1000 pALC	1	19	19	0	0
01 SH1000 pALC	1	19	20	0	0
01 SH1000 pALC	1	19	21	0	0
01 SH1000 pALC	1	19	22	0	0
01 SH1000 pALC	1	19	23	0	0
01 SH1000 pALC	1	19	24	0	0
01 SH1000 pALC	1	19	25	0	0
01 SH1000 pALC	1	19	26	0	0
01 SH1000 pALC	1	19	27	0	0
01 SH1000 pALC	1	19	28	0	0
01 SH1000 pALC	1	19	29	0	0
01 SH1000 pALC	1	19	30	0	0
01 SH1000 pALC	1	19	31	0	0
01 SH1000 pALC	1	19	32	0	0
01 SH1000 pALC	1	20	32	0	0
01 SH1000 pALC	1	20	31	0	0
01 SH1000 pALC	1	20	30	0	0
01 SH1000 pALC	1	20	29	0	0
01 SH1000 pALC	1	20	28	0	0
01 SH1000 pALC	1	20	27	0	0
01 SH1000 pALC	1	20	26	0	0
01 SH1000 pALC	1	20	25	0	0
01 SH1000 pALC	1	20	24	0	0
01 SH1000 pALC	1	20	23	0	0
01 SH1000 pALC	1	20	22	0	0
01 SH1000 pALC	1	20	21	0	0
01 SH1000 pALC	1	20	20	0	0
01 SH1000 pALC	1	20	19	0	0
01 SH1000 pALC	1	20	18	0	0
01 SH1000 pALC	1	20	17	100.301	22.1067
01 SH1000 pALC	1	20	16	0	0
01 SH1000 pALC	1	20	15	0	0
01 SH1000 pALC	1	20	14	0	0
01 SH1000 pALC	1	20	13	0	0
01 SH1000 pALC	1	20	12	0	0
01 SH1000 pALC	1	20	11	0	0
01 SH1000 pALC	1	20	10	91.6221	19.6393
01 SH1000 pALC	1	20	9	77.341	39.4582
01 SH1000 pALC	1	20	8	83.5666	112.392
01 SH1000 pALC	1	20	7	5.94292e-14	206.476
01 SH1000 pALC	1	20	6	189.059	12.4939
01 SH1000 pALC	1	20	5	0	0
01 SH1000 pALC	1	20	4	0	0
01 SH1000 pALC	1	20	3	0	0
01 SH1000 pALC	1	20	2	0	0
01 SH1000 pALC	1	20	1	65.4603	19.2832
01 SH1000 pALC	1	21	1	0	0
01 SH1000 pALC	1	21	2	0	0
01 SH1000 pALC	1	21	3	0	0
01 SH1000 pALC	1	21	4	0	0
01 SH1000 pALC	1	21	5	0	0
01 SH1000 pALC	1	21	6	0	0
01 SH1000 pALC	1	21	7	0	0
01 SH1000 pALC	1	21	8	0	0
01 SH1000 pALC	1	21	9	0	0
01 SH1000 pALC	1	21	10	0	0
01 SH1000 pALC	1	21	11	0	0
01 SH1000 pALC	1	21	12	72.4036	17.1331
01 SH1000 pALC	1	21	13	0	0
01 SH1000 pALC	1	21	14	0	0
01 SH1000 pALC	1	21	15	0	0
01 SH1000 pALC	1	21	16	70.6716	19.6069
01 SH1000 pALC	1	21	17	0	0
01 SH1000 pALC	1	21	18	197.276	16.3292
01 SH1000 pALC	1	21	19	0	0
01 SH1000 pALC	1	21	20	0	0
01 SH1000 pALC	1	21	21	0	0
01 SH1000 pALC	1	21	22	0	0
01 SH1000 pALC	1	21	23	0	0
01 SH1000 pALC	1	21	24	0	0
01 SH1000 pALC	1	21	25	0	0
01 SH1000 pALC	1	21	26	0	0
01 SH1000 pALC	1	21	27	0	0
01 SH1000 pALC	1	21	28	0	0
01 SH1000 pALC	1	21	29	0	0
01 SH1000 pALC	1	21	30	0	0
01 SH1000 pALC	1	21	31	0	0
01 SH1000 pALC	1	21	32	0	0
01 SH1000 pALC	1	22	32	0	0
01 SH1000 pALC	1	22	31	0	0
01 SH1000 pALC	1	22	30	0	0
01 SH1000 pALC	1	22	29	0	0
01 SH1000 pALC	1	22	28	0	0
01 SH1000 pALC	1	22	27	0	0
01 SH1000 pALC	1	22	26	0	0
01 SH1000 pALC	1	22	25	0	0
01 SH1000 pALC	1	22	24	0	0
01 SH1000 pALC	1	22	23	0	0
01 SH1000 pALC	1	22	22	0	0
01 SH1000 pALC	1	22	21	0	0
01 SH1000 pALC	1	22	20	0	0
01 SH1000 pALC	1	22	19	0	0
01 SH1000 pALC	1	22	18	0	0
01 SH1000 pALC	1	22	17	0	0
01 SH1000 pALC	1	22	16	0	0
01 SH1000 pALC	1	22	15	0	0
01 SH1000 pALC	1	22	14	0	0
01 SH1000 pALC	1	22	13	108.189	24.0511
01 SH1000 pALC	1	22	12	0	0
01 SH1000 pALC	1	22	11	82.8745	11.5304
01 SH1000 pALC	1	22	10	78.3476	35.0987
01 SH1000 pALC	1	22	9	0	0
01 SH1000 pALC	1	22	8	0	0
01 SH1000 pALC	1	22	7	0	0
01 SH1000 pALC	1	22	6	0	0
01 SH1000 pALC	1	22	5	0	0
01 SH1000 pALC	1	22	4	0	0
01 SH1000 pALC	1	22	3	0	0
01 SH1000 pALC	1	22	2	193.307	71.64
01 SH1000 pALC	1	22	1	56.8068	42.5831
01 SH1000 pALC	1	23	1	143.832	72.2329
01 SH1000 pALC	1	23	2	0	0
01 SH1000 pALC	1	23	3	248.731	107.072
01 SH1000 pALC	1	23	4	0	0
01 SH1000 pALC	1	23	5	0	0
01 SH1000 pALC	1	23	6	0	0
01 SH1000 pALC	1	23	7	0	0
01 SH1000 pALC	1	23	8	0	0
01 SH1000 pALC	1	23	9	0	0
01 SH1000 pALC	1	23	10	85.8141	32.3383
01 SH1000 pALC	1	23	11	0	0
01 SH1000 pALC	1	23	12	81.8697	21.2681
01 SH1000 pALC	1	23	13	60.1081	94.6962
01 SH1000 pALC	1	23	14	0	0
01 SH1000 pALC	1	23	15	0	0
01 SH1000 pALC	1	23	16	0	0
01 SH1000 pALC	1	23	17	0	0
01 SH1000 pALC	1	23	18	80.0455	11.8112
01 SH1000 pALC	1	23	19	0	0
01 SH1000 pALC	1	23	20	0	0
01 SH1000 pALC	1	23	21	0	0
01 SH1000 pALC	1	23	22	0	0
01 SH1000 pALC	1	23	23	0	0
01 SH1000 pALC	1	23	24	0	0
01 SH1000 pALC	1	23	25	0	0
01 SH1000 pALC	1	23	26	0	0
01 SH1000 pALC	1	23	27	0	0
01 SH1000 pALC	1	23	28	0	0
01 SH1000 pALC	1	23	29	0	0
01 SH1000 pALC	1	23	30	0	0
01 SH1000 pALC	1	23	31	0	0
01 SH1000 pALC	1	23	32	0	0
01 SH1000 pALC	1	24	32	0	0
01 SH1000 pALC	1	24	31	0	0
01 SH1000 pALC	1	24	30	0	0
01 SH1000 pALC	1	24	29	0	0
01 SH1000 pALC	1	24	28	0	0
01 SH1000 pALC	1	24	27	0	0
01 SH1000 pALC	1	24	26	0	0
01 SH1000 pALC	1	24	25	0	0
01 SH1000 pALC	1	24	24	0	0
01 SH1000 pALC	1	24	23	0	0
01 SH1000 pALC	1	24	22	0	0
01 SH1000 pALC	1	24	21	0	0
01 SH1000 pALC	1	24	20	0	0
01 SH1000 pALC	1	24	19	0	0
01 SH1000 pALC	1	24	18	0	0
01 SH1000 pALC	1	24	17	0	0
01 SH1000 pALC	1	24	16	122.12	46.9731
01 SH1000 pALC	1	24	15	0	0
01 SH1000 pALC	1	24	14	0	0
01 SH1000 pALC	1	24	13	0	0
01 SH1000 pALC	1	24	12	0	0
01 SH1000 pALC	1	24	11	0	0
01 SH1000 pALC	1	24	10	0	0
01 SH1000 pALC	1	24	9	0	0
01 SH1000 pALC	1	24	8	0	0
01 SH1000 pALC	1	24	7	0	0
01 SH1000 pALC	1	24	6	0	0
01 SH1000 pALC	1	24	5	0	0
01 SH1000 pALC	1	24	4	114.756	37.347
01 SH1000 pALC	1	24	3	81.7012	42.391
01 SH1000 pALC	1	24	2	203.178	49.435
01 SH1000 pALC	1	24	1	114.184	34.0436
01 SH1000 pALC	1	25	1	310.767	175.091
01 SH1000 pALC	1	25	2	195.876	121.984
01 SH1000 pALC	1	25	3	112.208	151.3
01 SH1000 pALC	1	25	4	80.2532	22.0009
01 SH1000 pALC	1	25	5	172.384	85.4988
01 SH1000 pALC	1	25	6	81.9272	15.5411
01 SH1000 pALC	1	25	7	0	0
01 SH1000 pALC	1	25	8	0	0
01 SH1000 pALC	1	25	9	0	0
01 SH1000 pALC	1	25	10	0	0
01 SH1000 pALC	1	25	11	0	0
01 SH1000 pALC	1	25	12	78.1146	17.2776
01 SH1000 pALC	1	25	13	0	0
01 SH1000 pALC	1	25	14	56.5679	64.5334
01 SH1000 pALC	1	25	15	0	0
01 SH1000 pALC	1	25	16	86.5713	49.1284
01 SH1000 pALC	1	25	17	0	0
01 SH1000 pALC	1	25	18	0	0
01 SH1000 pALC	1	25	19	87.8802	28.3941
01 SH1000 pALC	1	25	20	0	0
01 SH1000 pALC	1	25	21	0	0
01 SH1000 pALC	1	25	22	0	0
01 SH1000 pALC	1	25	23	0	0
01 SH1000 pALC	1	25	24	0	0
01 SH1000 pALC	1	25	25	0	0
01 SH1000 pALC	1	25	26	0	0
01 SH1000 pALC	1	25	27	0	0
01 SH1000 pALC	1	25	28	0	0
01 SH1000 pALC	1	25	29	0	0
01 SH1000 pALC	1	25	30	0	0
01 SH1000 pALC	1	25	31	0	0
01 SH1000 pALC	1	25	32	0	0
01 SH1000 pALC	1	26	32	0	0
01 SH1000 pALC	1	26	31	0	0
01 SH1000 pALC	1	26	30	0	0
01 SH1000 pALC	1	26	29	0	0
01 SH1000 pALC	1	26	28	0	0
01 SH1000 pALC	1	26	27	0	0
01 SH1000 pALC	1	26	26	0	0
01 SH1000 pALC	1	26	25	0	0
01 SH1000 pALC	1	26	24	0	0
01 SH1000 pALC	1	26	23	0	0
01 SH1000 pALC	1	26	22	0	0
01 SH1000 pALC	1	26	21	0	0
01 SH1000 pALC	1	26	20	0	0
01 SH1000 pALC	1	26	19	0	0
01 SH1000 pALC	1	26	18	0	0
01 SH1000 pALC	1	26	17	0	0
01 SH1000 pALC	1	26	16	0	0
01 SH1000 pALC	1	26	15	0	0
01 SH1000 pALC	1	26	14	0	0
01 SH1000 pALC	1	26	13	91.737	24.3264
01 SH1000 pALC	1	26	12	0	0
01 SH1000 pALC	1	26	11	0	0
01 SH1000 pALC	1	26	10	0	0
01 SH1000 pALC	1	26	9	0	0
01 SH1000 pALC	1	26	8	0	0
01 SH1000 pALC	1	26	7	186.259	38.7293
01 SH1000 pALC	1	26	6	83.2029	17.173
01 SH1000 pALC	1	26	5	126.607	180.428
01 SH1000 pALC	1	26	4	331.22	201.014
01 SH1000 pALC	1	26	3	98.8563	189.367
01 SH1000 pALC	1	26	2	157.915	174.578
01 SH1000 pALC	1	26	1	172.168	151.277
01 SH1000 pALC	1	27	1	217.544	158.807
01 SH1000 pALC	1	27	2	184.773	160.817
01 SH1000 pALC	1	27	3	172.053	158.931
01 SH1000 pALC	1	27	4	305.757	197.978
01 SH1000 pALC	1	27	5	61.3337	108.136
01 SH1000 pALC	1	27	6	100.527	97.8509
01 SH1000 pALC	1	27	7	0	0
01 SH1000 pALC	1	27	8	0	0
01 SH1000 pALC	1	27	9	0	0
01 SH1000 pALC	1	27	10	0	0
01 SH1000 pALC	1	27	11	106.394	40.5544
01 SH1000 pALC	1	27	12	0	0
01 SH1000 pALC	1	27	13	0	0
01 SH1000 pALC	1	27	14	0	0
01 SH1000 pALC	1	27	15	82.515	56.7169
01 SH1000 pALC	1	27	16	0	0
01 SH1000 pALC	1	27	17	0	0
01 SH1000 pALC	1	27	18	0	0
01 SH1000 pALC	1	27	19	103.97	13.6557
01 SH1000 pALC	1	27	20	0	0
01 SH1000 pALC	1	27	21	0	0
01 SH1000 pALC	1	27	22	161.9	70.3637
01 SH1000 pALC	1	27	23	0	0
01 SH1000 pALC	1	27	24	0	0
01 SH1000 pALC	1	27	25	0	0
01 SH1000 pALC	1	27	26	0	0
01 SH1000 pALC	1	27	27	0	0
01 SH1000 pALC	1	27	28	0	0
01 SH1000 pALC	1	27	29	0	0
01 SH1000 pALC	1	27	30	0	0
01 SH1000 pALC	1	27	31	0	0
01 SH1000 pALC	1	27	32	0	0
01 SH1000 pALC	1	28	32	0	0
01 SH1000 pALC	1	28	31	0	0
01 SH1000 pALC	1	28	30	0	0
01 SH1000 pALC	1	28	29	0	0
01 SH1000 pALC	1	28	28	0	0
01 SH1000 pALC	1	28	27	0	0
01 SH1000 pALC	1	28	26	0	0
01 SH1000 pALC	1	28	25	0	0
01 SH1000 pALC	1	28	24	0	0
01 SH1000 pALC	1	28	23	0	0
01 SH1000 pALC	1	28	22	0	0
01 SH1000 pALC	1	28	21	0	0
01 SH1000 pALC	1	28	20	92.6761	13.5133
01 SH1000 pALC	1	28	19	78.1828	89.1731
01 SH1000 pALC	1	28	18	101.974	72.8949
01 SH1000 pALC	1	28	17	0	0
01 SH1000 pALC	1	28	16	0	0
01 SH1000 pALC	1	28	15	0	0
01 SH1000 pALC	1	28	14	0	0
01 SH1000 pALC	1	28	13	0	0
01 SH1000 pALC	1	28	12	0	0
01 SH1000 pALC	1	28	11	0	0
01 SH1000 pALC	1	28	10	0	0
01 SH1000 pALC	1	28	9	0	0
01 SH1000 pALC	1	28	8	188.987	132.599
01 SH1000 pALC	1	28	7	238.435	169.161
01 SH1000 pALC	1	28	6	86.516	106.711
01 SH1000 pALC	1	28	5	154.905	178.638
01 SH1000 pALC	1	28	4	109.973	161.883
01 SH1000 pALC	1	28	3	122.676	192.646
01 SH1000 pALC	1	28	2	0	0
01 SH1000 pALC	1	28	1	0	0
01 SH1000 pALC	1	29	1	0	0
01 SH1000 pALC	1	29	2	132.246	87.418
01 SH1000 pALC	1	29	3	102.383	186.757
01 SH1000 pALC	1	29	4	125.744	135.887
01 SH1000 pALC	1	29	5	82.3094	94.7037
01 SH1000 pALC	1	29	6	142.93	151.845
01 SH1000 pALC	1	29	7	269.641	161.483
01 SH1000 pALC	1	29	8	234.884	145.766
01 SH1000 pALC	1	29	9	160.901	75.0067
01 SH1000 pALC	1	29	10	0	0
01 SH1000 pALC	1	29	11	0	0
01 SH1000 pALC	1	29	12	0	0
01 SH1000 pALC	1	29	13	0	0
01 SH1000 pALC	1	29	14	0	0
01 SH1000 pALC	1	29	15	0	0
01 SH1000 pALC	1	29	16	0	0
01 SH1000 pALC	1	29	17	0	0
01 SH1000 pALC	1	29	18	0	0
01 SH1000 pALC	1	29	19	0	0
01 SH1000 pALC	1	29	20	0	0
01 SH1000 pALC	1	29	21	74.8163	19.2298
01 SH1000 pALC	1	29	22	0	0
01 SH1000 pALC	1	29	23	109.473	88.8758
01 SH1000 pALC	1	29	24	0	0
01 SH1000 pALC	1	29	25	0	0
01 SH1000 pALC	1	29	26	0	0
01 SH1000 pALC	1	29	27	0	0
01 SH1000 pALC	1	29	28	0	0
01 SH1000 pALC	1	29	29	0	0
01 SH1000 pALC	1	29	30	0	0
01 SH1000 pALC	1	29	31	0	0
01 SH1000 pALC	1	29	32	0	0
01 SH1000 pALC	1	30	32	0	0
01 SH1000 pALC	1	30	31	0	0
01 SH1000 pALC	1	30	30	0	0
01 SH1000 pALC	1	30	29	0	0
01 SH1000 pALC	1	30	28	0	0
01 SH1000 pALC	1	30	27	0	0
01 SH1000 pALC	1	30	26	0	0
01 SH1000 pALC	1	30	25	0	0
01 SH1000 pALC	1	30	24	0	0
01 SH1000 pALC	1	30	23	0	0
01 SH1000 pALC	1	30	22	0	0
01 SH1000 pALC	1	30	21	0	0
01 SH1000 pALC	1	30	20	56.9603	82.8458
01 SH1000 pALC	1	30	19	0	0
01 SH1000 pALC	1	30	18	0	0
01 SH1000 pALC	1	30	17	0	0
01 SH1000 pALC	1	30	16	194.385	20.7589
01 SH1000 pALC	1	30	15	0	0
01 SH1000 pALC	1	30	14	0	0
01 SH1000 pALC	1	30	13	0	0
01 SH1000 pALC	1	30	12	0	0
01 SH1000 pALC	1	30	11	0	0
01 SH1000 pALC	1	30	10	67.6006	154.304
01 SH1000 pALC	1	30	9	159.324	51.798
01 SH1000 pALC	1	30	8	225.37	211.155
01 SH1000 pALC	1	30	7	124.756	180.739
01 SH1000 pALC	1	30	6	161.191	137.039
01 SH1000 pALC	1	30	5	71.3523	197.479
01 SH1000 pALC	1	30	4	161.301	145.338
01 SH1000 pALC	1	30	3	181.629	165.87
01 SH1000 pALC	1	30	2	0	0
01 SH1000 pALC	1	30	1	0	0
01 SH1000 pALC	1	31	1	0	0
01 SH1000 pALC	1	31	2	0	0
01 SH1000 pALC	1	31	3	229.781	172.585
01 SH1000 pALC	1	31	4	78.384	36.3213
01 SH1000 pALC	1	31	5	148.151	190.552
01 SH1000 pALC	1	31	6	71.4006	180.785
01 SH1000 pALC	1	31	7	113.218	145.594
01 SH1000 pALC	1	31	8	198.878	239.442
01 SH1000 pALC	1	31	9	136.982	202.762
01 SH1000 pALC	1	31	10	125.212	117.979
01 SH1000 pALC	1	31	11	110.868	42.5834
01 SH1000 pALC	1	31	12	0	0
01 SH1000 pALC	1	31	13	0	0
01 SH1000 pALC	1	31	14	0	0
01 SH1000 pALC	1	31	15	0	0
01 SH1000 pALC	1	31	16	0	0
01 SH1000 pALC	1	31	17	0	0
01 SH1000 pALC	1	31	18	0	0
01 SH1000 pALC	1	31	19	0	0
01 SH1000 pALC	1	31	20	0	0
01 SH1000 pALC	1	31	21	0	0
01 SH1000 pALC	1	31	22	0	0
01 SH1000 pALC	1	31	23	87.0389	47.5817
01 SH1000 pALC	1	31	24	0	0
01 SH1000 pALC	1	31	25	0	0
01 SH1000 pALC	1	31	26	0	0
01 SH1000 pALC	1	31	27	0	0
01 SH1000 pALC	1	31	28	0	0
01 SH1000 pALC	1	31	29	0	0
01 SH1000 pALC	1	31	30	0	0
01 SH1000 pALC	1	31	31	0	0
01 SH1000 pALC	1	31	32	0	0
01 SH1000 pALC	1	32	32	0	0
01 SH1000 pALC	1	32	31	0	0
01 SH1000 pALC	1	32	30	0	0
01 SH1000 pALC	1	32	29	0	0
01 SH1000 pALC	1	32	28	0	0
01 SH1000 pALC	1	32	27	0	0
01 SH1000 pALC	1	32	26	0	0
01 SH1000 pALC	1	32	25	0	0
01 SH1000 pALC	1	32	24	0	0
01 SH1000 pALC	1	32	23	0	0
01 SH1000 pALC	1	32	22	0	0
01 SH1000 pALC	1	32	21	0	0
01 SH1000 pALC	1	32	20	0	0
01 SH1000 pALC	1	32	19	0	0
01 SH1000 pALC	1	32	18	0	0
01 SH1000 pALC	1	32	17	0	0
01 SH1000 pALC	1	32	16	0	0
01 SH1000 pALC	1	32	15	0	0
01 SH1000 pALC	1	32	14	0	0
01 SH1000 pALC	1	32	13	0	0
01 SH1000 pALC	1	32	12	0	0
01 SH1000 pALC	1	32	11	111.378	184.225
01 SH1000 pALC	1	32	10	77.8915	216.88
01 SH1000 pALC	1	32	9	96.8581	189.829
01 SH1000 pALC	1	32	8	263.653	373.998
01 SH1000 pALC	1	32	7	189.808	206.91
01 SH1000 pALC	1	32	6	166.568	200.03
01 SH1000 pALC	1	32	5	236.264	182.864
01 SH1000 pALC	1	32	4	0	0
01 SH1000 pALC	1	32	3	0	0
01 SH1000 pALC	1	32	2	0	0
01 SH1000 pALC	1	32	1	0	0
01 SH1000 pALC	2	1	1	0	0
01 SH1000 pALC	2	1	2	0	0
01 SH1000 pALC	2	1	3	0	0
01 SH1000 pALC	2	1	4	0	0
01 SH1000 pALC	2	1	5	0	0
01 SH1000 pALC	2	1	6	0	0
01 SH1000 pALC	2	1	7	0	0
01 SH1000 pALC	2	1	8	0	0
01 SH1000 pALC	2	1	9	0	0
01 SH1000 pALC	2	1	10	0	0
01 SH1000 pALC	2	1	11	0	0
01 SH1000 pALC	2	1	12	0	0
01 SH1000 pALC	2	1	13	0	0
01 SH1000 pALC	2	1	14	0	0
01 SH1000 pALC	2	1	15	0	0
01 SH1000 pALC	2	1	16	0	0
01 SH1000 pALC	2	1	17	0	0
01 SH1000 pALC	2	1	18	0	0
01 SH1000 pALC	2	1	19	0	0
01 SH1000 pALC	2	1	20	0	0
01 SH1000 pALC	2	1	21	0	0
01 SH1000 pALC	2	1	22	0	0
01 SH1000 pALC	2	1	23	0	0
01 SH1000 pALC	2	1	24	0	0
01 SH1000 pALC	2	1	25	0	0
01 SH1000 pALC	2	1	26	0	0
01 SH1000 pALC	2	1	27	0	0
01 SH1000 pALC	2	1	28	0	0
01 SH1000 pALC	2	1	29	0	0
01 SH1000 pALC	2	1	30	0	0
01 SH1000 pALC	2	1	31	0	0
01 SH1000 pALC	2	1	32	0	0
01 SH1000 pALC	2	2	32	0	0
01 SH1000 pALC	2	2	31	0	0
01 SH1000 pALC	2	2	30	0	0
01 SH1000 pALC	2	2	29	0	0
01 SH1000 pALC	2	2	28	0	0
01 SH1000 pALC	2	2	27	0	0
01 SH1000 pALC	2	2	26	0	0
01 SH1000 pALC	2	2	25	0	0
01 SH1000 pALC	2	2	24	0	0
01 SH1000 pALC	2	2	23	0	0
01 SH1000 pALC	2	2	22	0	0
01 SH1000 pALC	2	2	21	0	0
01 SH1000 pALC	2	2	20	0	0
01 SH1000 pALC	2	2	19	0	0
01 SH1000 pALC	2	2	18	0	0
01 SH1000 pALC	2	2	17	0	0
01 SH1000 pALC	2	2	16	0	0
01 SH1000 pALC	2	2	15	0	0
01 SH1000 pALC	2	2	14	0	0
01 SH1000 pALC	2	2	13	0	0
01 SH1000 pALC	2	2	12	0	0
01 SH1000 pALC	2	2	11	0	0
01 SH1000 pALC	2	2	10	0	0
01 SH1000 pALC	2	2	9	0	0
01 SH1000 pALC	2	2	8	0	0
01 SH1000 pALC	2	2	7	0	0
01 SH1000 pALC	2	2	6	0	0
01 SH1000 pALC	2	2	5	0	0
01 SH1000 pALC	2	2	4	0	0
01 SH1000 pALC	2	2	3	0	0
01 SH1000 pALC	2	2	2	0	0
01 SH1000 pALC	2	2	1	0	0
01 SH1000 pALC	2	3	1	0	0
01 SH1000 pALC	2	3	2	0	0
01 SH1000 pALC	2	3	3	0	0
01 SH1000 pALC	2	3	4	0	0
01 SH1000 pALC	2	3	5	0	0
01 SH1000 pALC	2	3	6	0	0
01 SH1000 pALC	2	3	7	0	0
01 SH1000 pALC	2	3	8	0	0
01 SH1000 pALC	2	3	9	0	0
01 SH1000 pALC	2	3	10	0	0
01 SH1000 pALC	2	3	11	0	0
01 SH1000 pALC	2	3	12	0	0
01 SH1000 pALC	2	3	13	0	0
01 SH1000 pALC	2	3	14	0	0
01 SH1000 pALC	2	3	15	0	0
01 SH1000 pALC	2	3	16	0	0
01 SH1000 pALC	2	3	17	0	0
01 SH1000 pALC	2	3	18	0	0
01 SH1000 pALC	2	3	19	0	0
01 SH1000 pALC	2	3	20	0	0
01 SH1000 pALC	2	3	21	0	0
01 SH1000 pALC	2	3	22	0	0
01 SH1000 pALC	2	3	23	0	0
01 SH1000 pALC	2	3	24	0	0
01 SH1000 pALC	2	3	25	0	0
01 SH1000 pALC	2	3	26	0	0
01 SH1000 pALC	2	3	27	0	0
01 SH1000 pALC	2	3	28	0	0
01 SH1000 pALC	2	3	29	0	0
01 SH1000 pALC	2	3	30	0	0
01 SH1000 pALC	2	3	31	0	0
01 SH1000 pALC	2	3	32	0	0
01 SH1000 pALC	2	4	32	0	0
01 SH1000 pALC	2	4	31	0	0
01 SH1000 pALC	2	4	30	0	0
01 SH1000 pALC	2	4	29	0	0
01 SH1000 pALC	2	4	28	0	0
01 SH1000 pALC	2	4	27	0	0
01 SH1000 pALC	2	4	26	0	0
01 SH1000 pALC	2	4	25	0	0
01 SH1000 pALC	2	4	24	0	0
01 SH1000 pALC	2	4	23	0	0
01 SH1000 pALC	2	4	22	0	0
01 SH1000 pALC	2	4	21	0	0
01 SH1000 pALC	2	4	20	0	0
01 SH1000 pALC	2	4	19	0	0
01 SH1000 pALC	2	4	18	0	0
01 SH1000 pALC	2	4	17	0	0
01 SH1000 pALC	2	4	16	0	0
01 SH1000 pALC	2	4	15	0	0
01 SH1000 pALC	2	4	14	0	0
01 SH1000 pALC	2	4	13	0	0
01 SH1000 pALC	2	4	12	0	0
01 SH1000 pALC	2	4	11	0	0
01 SH1000 pALC	2	4	10	0	0
01 SH1000 pALC	2	4	9	0	0
01 SH1000 pALC	2	4	8	0	0
01 SH1000 pALC	2	4	7	0	0
01 SH1000 pALC	2	4	6	0	0
01 SH1000 pALC	2	4	5	0	0
01 SH1000 pALC	2	4	4	0	0
01 SH1000 pALC	2	4	3	0	0
01 SH1000 pALC	2	4	2	0	0
01 SH1000 pALC	2	4	1	0	0
01 SH1000 pALC	2	5	1	0	0
01 SH1000 pALC	2	5	2	0	0
01 SH1000 pALC	2	5	3	0	0
01 SH1000 pALC	2	5	4	0	0
01 SH1000 pALC	2	5	5	0	0
01 SH1000 pALC	2	5	6	0	0
01 SH1000 pALC	2	5	7	0	0
01 SH1000 pALC	2	5	8	0	0
01 SH1000 pALC	2	5	9	0	0
01 SH1000 pALC	2	5	10	0	0
01 SH1000 pALC	2	5	11	0	0
01 SH1000 pALC	2	5	12	0	0
01 SH1000 pALC	2	5	13	0	0
01 SH1000 pALC	2	5	14	0	0
01 SH1000 pALC	2	5	15	0	0
01 SH1000 pALC	2	5	16	0	0
01 SH1000 pALC	2	5	17	0	0
01 SH1000 pALC	2	5	18	0	0
01 SH1000 pALC	2	5	19	0	0
01 SH1000 pALC	2	5	20	0	0
01 SH1000 pALC	2	5	21	0	0
01 SH1000 pALC	2	5	22	0	0
01 SH1000 pALC	2	5	23	0	0
01 SH1000 pALC	2	5	24	0	0
01 SH1000 pALC	2	5	25	0	0
01 SH1000 pALC	2	5	26	0	0
01 SH1000 pALC	2	5	27	0	0
01 SH1000 pALC	2	5	28	0	0
01 SH1000 pALC	2	5	29	0	0
01 SH1000 pALC	2	5	30	0	0
01 SH1000 pALC	2	5	31	0	0
01 SH1000 pALC	2	5	32	0	0
01 SH1000 pALC	2	6	32	0	0
01 SH1000 pALC	2	6	31	0	0
01 SH1000 pALC	2	6	30	0	0
01 SH1000 pALC	2	6	29	0	0
01 SH1000 pALC	2	6	28	0	0
01 SH1000 pALC	2	6	27	0	0
01 SH1000 pALC	2	6	26	0	0
01 SH1000 pALC	2	6	25	0	0
01 SH1000 pALC	2	6	24	0	0
01 SH1000 pALC	2	6	23	0	0
01 SH1000 pALC	2	6	22	0	0
01 SH1000 pALC	2	6	21	0	0
01 SH1000 pALC	2	6	20	0	0
01 SH1000 pALC	2	6	19	0	0
01 SH1000 pALC	2	6	18	0	0
01 SH1000 pALC	2	6	17	0	0
01 SH1000 pALC	2	6	16	0	0
01 SH1000 pALC	2	6	15	0	0
01 SH1000 pALC	2	6	14	0	0
01 SH1000 pALC	2	6	13	0	0
01 SH1000 pALC	2	6	12	0	0
01 SH1000 pALC	2	6	11	0	0
01 SH1000 pALC	2	6	10	0	0
01 SH1000 pALC	2	6	9	0	0
01 SH1000 pALC	2	6	8	0	0
01 SH1000 pALC	2	6	7	0	0
01 SH1000 pALC	2	6	6	0	0
01 SH1000 pALC	2	6	5	0	0
01 SH1000 pALC	2	6	4	0	0
01 SH1000 pALC	2	6	3	0	0
01 SH1000 pALC	2	6	2	0	0
01 SH1000 pALC	2	6	1	0	0
01 SH1000 pALC	2	7	1	0	0
01 SH1000 pALC	2	7	2	0	0
01 SH1000 pALC	2	7	3	0	0
01 SH1000 pALC	2	7	4	0	0
01 SH1000 pALC	2	7	5	0	0
01 SH1000 pALC	2	7	6	0	0
01 SH1000 pALC	2	7	7	0	0
01 SH1000 pALC	2	7	8	0	0
01 SH1000 pALC	2	7	9	0	0
01 SH1000 pALC	2	7	10	0	0
01 SH1000 pALC	2	7	11	0	0
01 SH1000 pALC	2	7	12	0	0
01 SH1000 pALC	2	7	13	0	0
01 SH1000 pALC	2	7	14	0	0
01 SH1000 pALC	2	7	15	0	0
01 SH1000 pALC	2	7	16	0	0
01 SH1000 pALC	2	7	17	0	0
01 SH1000 pALC	2	7	18	0	0
01 SH1000 pALC	2	7	19	0	0
01 SH1000 pALC	2	7	20	0	0
01 SH1000 pALC	2	7	21	0	0
01 SH1000 pALC	2	7	22	0	0
01 SH1000 pALC	2	7	23	0	0
01 SH1000 pALC	2	7	24	0	0
01 SH1000 pALC	2	7	25	0	0
01 SH1000 pALC	2	7	26	0	0
01 SH1000 pALC	2	7	27	0	0
01 SH1000 pALC	2	7	28	0	0
01 SH1000 pALC	2	7	29	0	0
01 SH1000 pALC	2	7	30	0	0
01 SH1000 pALC	2	7	31	0	0
01 SH1000 pALC	2	7	32	0	0
01 SH1000 pALC	2	8	32	0	0
01 SH1000 pALC	2	8	31	0	0
01 SH1000 pALC	2	8	30	0	0
01 SH1000 pALC	2	8	29	0	0
01 SH1000 pALC	2	8	28	0	0
01 SH1000 pALC	2	8	27	65.3406	47.0875
01 SH1000 pALC	2	8	26	0	0
01 SH1000 pALC	2	8	25	0	0
01 SH1000 pALC	2	8	24	0	0
01 SH1000 pALC	2	8	23	0	0
01 SH1000 pALC	2	8	22	0	0
01 SH1000 pALC	2	8	21	0	0
01 SH1000 pALC	2	8	20	0	0
01 SH1000 pALC	2	8	19	0	0
01 SH1000 pALC	2	8	18	0	0
01 SH1000 pALC	2	8	17	0	0
01 SH1000 pALC	2	8	16	0	0
01 SH1000 pALC	2	8	15	0	0
01 SH1000 pALC	2	8	14	0	0
01 SH1000 pALC	2	8	13	0	0
01 SH1000 pALC	2	8	12	0	0
01 SH1000 pALC	2	8	11	0	0
01 SH1000 pALC	2	8	10	0	0
01 SH1000 pALC	2	8	9	0	0
01 SH1000 pALC	2	8	8	0	0
01 SH1000 pALC	2	8	7	0	0
01 SH1000 pALC	2	8	6	0	0
01 SH1000 pALC	2	8	5	0	0
01 SH1000 pALC	2	8	4	0	0
01 SH1000 pALC	2	8	3	0	0
01 SH1000 pALC	2	8	2	0	0
01 SH1000 pALC	2	8	1	0	0
01 SH1000 pALC	2	9	1	0	0
01 SH1000 pALC	2	9	2	0	0
01 SH1000 pALC	2	9	3	0	0
01 SH1000 pALC	2	9	4	0	0
01 SH1000 pALC	2	9	5	0	0
01 SH1000 pALC	2	9	6	0	0
01 SH1000 pALC	2	9	7	0	0
01 SH1000 pALC	2	9	8	0	0
01 SH1000 pALC	2	9	9	0	0
01 SH1000 pALC	2	9	10	0	0
01 SH1000 pALC	2	9	11	0	0
01 SH1000 pALC	2	9	12	0	0
01 SH1000 pALC	2	9	13	0	0
01 SH1000 pALC	2	9	14	0	0
01 SH1000 pALC	2	9	15	0	0
01 SH1000 pALC	2	9	16	0	0
01 SH1000 pALC	2	9	17	0	0
01 SH1000 pALC	2	9	18	0	0
01 SH1000 pALC	2	9	19	0	0
01 SH1000 pALC	2	9	20	0	0
01 SH1000 pALC	2	9	21	0	0
01 SH1000 pALC	2	9	22	0	0
01 SH1000 pALC	2	9	23	0	0
01 SH1000 pALC	2	9	24	0	0
01 SH1000 pALC	2	9	25	0	0
01 SH1000 pALC	2	9	26	0	0
01 SH1000 pALC	2	9	27	0	0
01 SH1000 pALC	2	9	28	0	0
01 SH1000 pALC	2	9	29	0	0
01 SH1000 pALC	2	9	30	0	0
01 SH1000 pALC	2	9	31	0	0
01 SH1000 pALC	2	9	32	0	0
01 SH1000 pALC	2	10	32	0	0
01 SH1000 pALC	2	10	31	0	0
01 SH1000 pALC	2	10	30	0	0
01 SH1000 pALC	2	10	29	0	0
01 SH1000 pALC	2	10	28	0	0
01 SH1000 pALC	2	10	27	0	0
01 SH1000 pALC	2	10	26	0	0
01 SH1000 pALC	2	10	25	0	0
01 SH1000 pALC	2	10	24	0	0
01 SH1000 pALC	2	10	23	0	0
01 SH1000 pALC	2	10	22	0	0
01 SH1000 pALC	2	10	21	0	0
01 SH1000 pALC	2	10	20	0	0
01 SH1000 pALC	2	10	19	0	0
01 SH1000 pALC	2	10	18	0	0
01 SH1000 pALC	2	10	17	0	0
01 SH1000 pALC	2	10	16	0	0
01 SH1000 pALC	2	10	15	0	0
01 SH1000 pALC	2	10	14	0	0
01 SH1000 pALC	2	10	13	0	0
01 SH1000 pALC	2	10	12	0	0
01 SH1000 pALC	2	10	11	0	0
01 SH1000 pALC	2	10	10	0	0
01 SH1000 pALC	2	10	9	0	0
01 SH1000 pALC	2	10	8	0	0
01 SH1000 pALC	2	10	7	0	0
01 SH1000 pALC	2	10	6	0	0
01 SH1000 pALC	2	10	5	0	0
01 SH1000 pALC	2	10	4	0	0
01 SH1000 pALC	2	10	3	0	0
01 SH1000 pALC	2	10	2	0	0
01 SH1000 pALC	2	10	1	0	0
01 SH1000 pALC	2	11	1	0	0
01 SH1000 pALC	2	11	2	0	0
01 SH1000 pALC	2	11	3	0	0
01 SH1000 pALC	2	11	4	0	0
01 SH1000 pALC	2	11	5	0	0
01 SH1000 pALC	2	11	6	0	0
01 SH1000 pALC	2	11	7	0	0
01 SH1000 pALC	2	11	8	0	0
01 SH1000 pALC	2	11	9	0	0
01 SH1000 pALC	2	11	10	0	0
01 SH1000 pALC	2	11	11	0	0
01 SH1000 pALC	2	11	12	0	0
01 SH1000 pALC	2	11	13	0	0
01 SH1000 pALC	2	11	14	0	0
01 SH1000 pALC	2	11	15	0	0
01 SH1000 pALC	2	11	16	0	0
01 SH1000 pALC	2	11	17	0	0
01 SH1000 pALC	2	11	18	0	0
01 SH1000 pALC	2	11	19	0	0
01 SH1000 pALC	2	11	20	0	0
01 SH1000 pALC	2	11	21	0	0
01 SH1000 pALC	2	11	22	0	0
01 SH1000 pALC	2	11	23	0	0
01 SH1000 pALC	2	11	24	0	0
01 SH1000 pALC	2	11	25	0	0
01 SH1000 pALC	2	11	26	0	0
01 SH1000 pALC	2	11	27	0	0
01 SH1000 pALC	2	11	28	0	0
01 SH1000 pALC	2	11	29	0	0
01 SH1000 pALC	2	11	30	0	0
01 SH1000 pALC	2	11	31	0	0
01 SH1000 pALC	2	11	32	0	0
01 SH1000 pALC	2	12	32	0	0
01 SH1000 pALC	2	12	31	0	0
01 SH1000 pALC	2	12	30	0	0
01 SH1000 pALC	2	12	29	0	0
01 SH1000 pALC	2	12	28	0	0
01 SH1000 pALC	2	12	27	0	0
01 SH1000 pALC	2	12	26	0	0
01 SH1000 pALC	2	12	25	0	0
01 SH1000 pALC	2	12	24	0	0
01 SH1000 pALC	2	12	23	0	0
01 SH1000 pALC	2	12	22	0	0
01 SH1000 pALC	2	12	21	0	0
01 SH1000 pALC	2	12	20	0	0
01 SH1000 pALC	2	12	19	0	0
01 SH1000 pALC	2	12	18	0	0
01 SH1000 pALC	2	12	17	0	0
01 SH1000 pALC	2	12	16	0	0
01 SH1000 pALC	2	12	15	0	0
01 SH1000 pALC	2	12	14	0	0
01 SH1000 pALC	2	12	13	0	0
01 SH1000 pALC	2	12	12	0	0
01 SH1000 pALC	2	12	11	0	0
01 SH1000 pALC	2	12	10	0	0
01 SH1000 pALC	2	12	9	0	0
01 SH1000 pALC	2	12	8	0	0
01 SH1000 pALC	2	12	7	0	0
01 SH1000 pALC	2	12	6	0	0
01 SH1000 pALC	2	12	5	0	0
01 SH1000 pALC	2	12	4	0	0
01 SH1000 pALC	2	12	3	0	0
01 SH1000 pALC	2	12	2	0	0
01 SH1000 pALC	2	12	1	0	0
01 SH1000 pALC	2	13	1	0	0
01 SH1000 pALC	2	13	2	0	0
01 SH1000 pALC	2	13	3	0	0
01 SH1000 pALC	2	13	4	0	0
01 SH1000 pALC	2	13	5	0	0
01 SH1000 pALC	2	13	6	0	0
01 SH1000 pALC	2	13	7	0	0
01 SH1000 pALC	2	13	8	0	0
01 SH1000 pALC	2	13	9	0	0
01 SH1000 pALC	2	13	10	0	0
01 SH1000 pALC	2	13	11	0	0
01 SH1000 pALC	2	13	12	0	0
01 SH1000 pALC	2	13	13	0	0
01 SH1000 pALC	2	13	14	0	0
01 SH1000 pALC	2	13	15	0	0
01 SH1000 pALC	2	13	16	0	0
01 SH1000 pALC	2	13	17	0	0
01 SH1000 pALC	2	13	18	0	0
01 SH1000 pALC	2	13	19	0	0
01 SH1000 pALC	2	13	20	0	0
01 SH1000 pALC	2	13	21	0	0
01 SH1000 pALC	2	13	22	0	0
01 SH1000 pALC	2	13	23	0	0
01 SH1000 pALC	2	13	24	0	0
01 SH1000 pALC	2	13	25	0	0
01 SH1000 pALC	2	13	26	0	0
01 SH1000 pALC	2	13	27	0	0
01 SH1000 pALC	2	13	28	0	0
01 SH1000 pALC	2	13	29	0	0
01 SH1000 pALC	2	13	30	79.6737	18.9446
01 SH1000 pALC	2	13	31	0	0
01 SH1000 pALC	2	13	32	0	0
01 SH1000 pALC	2	14	32	0	0
01 SH1000 pALC	2	14	31	0	0
01 SH1000 pALC	2	14	30	0	0
01 SH1000 pALC	2	14	29	0	0
01 SH1000 pALC	2	14	28	0	0
01 SH1000 pALC	2	14	27	0	0
01 SH1000 pALC	2	14	26	0	0
01 SH1000 pALC	2	14	25	0	0
01 SH1000 pALC	2	14	24	0	0
01 SH1000 pALC	2	14	23	0	0
01 SH1000 pALC	2	14	22	0	0
01 SH1000 pALC	2	14	21	0	0
01 SH1000 pALC	2	14	20	0	0
01 SH1000 pALC	2	14	19	0	0
01 SH1000 pALC	2	14	18	0	0
01 SH1000 pALC	2	14	17	0	0
01 SH1000 pALC	2	14	16	0	0
01 SH1000 pALC	2	14	15	0	0
01 SH1000 pALC	2	14	14	0	0
01 SH1000 pALC	2	14	13	0	0
01 SH1000 pALC	2	14	12	0	0
01 SH1000 pALC	2	14	11	0	0
01 SH1000 pALC	2	14	10	0	0
01 SH1000 pALC	2	14	9	0	0
01 SH1000 pALC	2	14	8	0	0
01 SH1000 pALC	2	14	7	0	0
01 SH1000 pALC	2	14	6	0	0
01 SH1000 pALC	2	14	5	0	0
01 SH1000 pALC	2	14	4	0	0
01 SH1000 pALC	2	14	3	0	0
01 SH1000 pALC	2	14	2	0	0
01 SH1000 pALC	2	14	1	0	0
01 SH1000 pALC	2	15	1	0	0
01 SH1000 pALC	2	15	2	0	0
01 SH1000 pALC	2	15	3	0	0
01 SH1000 pALC	2	15	4	0	0
01 SH1000 pALC	2	15	5	0	0
01 SH1000 pALC	2	15	6	0	0
01 SH1000 pALC	2	15	7	0	0
01 SH1000 pALC	2	15	8	0	0
01 SH1000 pALC	2	15	9	0	0
01 SH1000 pALC	2	15	10	0	0
01 SH1000 pALC	2	15	11	0	0
01 SH1000 pALC	2	15	12	0	0
01 SH1000 pALC	2	15	13	0	0
01 SH1000 pALC	2	15	14	0	0
01 SH1000 pALC	2	15	15	0	0
01 SH1000 pALC	2	15	16	0	0
01 SH1000 pALC	2	15	17	0	0
01 SH1000 pALC	2	15	18	0	0
01 SH1000 pALC	2	15	19	0	0
01 SH1000 pALC	2	15	20	0	0
01 SH1000 pALC	2	15	21	0	0
01 SH1000 pALC	2	15	22	0	0
01 SH1000 pALC	2	15	23	0	0
01 SH1000 pALC	2	15	24	0	0
01 SH1000 pALC	2	15	25	0	0
01 SH1000 pALC	2	15	26	0	0
01 SH1000 pALC	2	15	27	0	0
01 SH1000 pALC	2	15	28	0	0
01 SH1000 pALC	2	15	29	0	0
01 SH1000 pALC	2	15	30	0	0
01 SH1000 pALC	2	15	31	0	0
01 SH1000 pALC	2	15	32	0	0
01 SH1000 pALC	2	16	32	0	0
01 SH1000 pALC	2	16	31	0	0
01 SH1000 pALC	2	16	30	0	0
01 SH1000 pALC	2	16	29	81.9827	17.5885
01 SH1000 pALC	2	16	28	0	0
01 SH1000 pALC	2	16	27	0	0
01 SH1000 pALC	2	16	26	0	0
01 SH1000 pALC	2	16	25	74.1097	14.4723
01 SH1000 pALC	2	16	24	0	0
01 SH1000 pALC	2	16	23	0	0
01 SH1000 pALC	2	16	22	0	0
01 SH1000 pALC	2	16	21	0	0
01 SH1000 pALC	2	16	20	0	0
01 SH1000 pALC	2	16	19	0	0
01 SH1000 pALC	2	16	18	0	0
01 SH1000 pALC	2	16	17	0	0
01 SH1000 pALC	2	16	16	0	0
01 SH1000 pALC	2	16	15	0	0
01 SH1000 pALC	2	16	14	0	0
01 SH1000 pALC	2	16	13	0	0
01 SH1000 pALC	2	16	12	0	0
01 SH1000 pALC	2	16	11	0	0
01 SH1000 pALC	2	16	10	0	0
01 SH1000 pALC	2	16	9	0	0
01 SH1000 pALC	2	16	8	0	0
01 SH1000 pALC	2	16	7	0	0
01 SH1000 pALC	2	16	6	0	0
01 SH1000 pALC	2	16	5	0	0
01 SH1000 pALC	2	16	4	0	0
01 SH1000 pALC	2	16	3	0	0
01 SH1000 pALC	2	16	2	0	0
01 SH1000 pALC	2	16	1	0	0
01 SH1000 pALC	2	17	1	0	0
01 SH1000 pALC	2	17	2	0	0
01 SH1000 pALC	2	17	3	0	0
01 SH1000 pALC	2	17	4	0	0
01 SH1000 pALC	2	17	5	0	0
01 SH1000 pALC	2	17	6	0	0
01 SH1000 pALC	2	17	7	0	0
01 SH1000 pALC	2	17	8	0	0
01 SH1000 pALC	2	17	9	0	0
01 SH1000 pALC	2	17	10	0	0
01 SH1000 pALC	2	17	11	0	0
01 SH1000 pALC	2	17	12	0	0
01 SH1000 pALC	2	17	13	0	0
01 SH1000 pALC	2	17	14	0	0
01 SH1000 pALC	2	17	15	0	0
01 SH1000 pALC	2	17	16	0	0
01 SH1000 pALC	2	17	17	0	0
01 SH1000 pALC	2	17	18	0	0
01 SH1000 pALC	2	17	19	0	0
01 SH1000 pALC	2	17	20	0	0
01 SH1000 pALC	2	17	21	0	0
01 SH1000 pALC	2	17	22	0	0
01 SH1000 pALC	2	17	23	0	0
01 SH1000 pALC	2	17	24	0	0
01 SH1000 pALC	2	17	25	0	0
01 SH1000 pALC	2	17	26	0	0
01 SH1000 pALC	2	17	27	0	0
01 SH1000 pALC	2	17	28	0	0
01 SH1000 pALC	2	17	29	0	0
01 SH1000 pALC	2	17	30	98.3842	31.795
01 SH1000 pALC	2	17	31	0	0
01 SH1000 pALC	2	17	32	0	0
01 SH1000 pALC	2	18	32	0	0
01 SH1000 pALC	2	18	31	0	0
01 SH1000 pALC	2	18	30	0	0
01 SH1000 pALC	2	18	29	0	0
01 SH1000 pALC	2	18	28	0	0
01 SH1000 pALC	2	18	27	0	0
01 SH1000 pALC	2	18	26	0	0
01 SH1000 pALC	2	18	25	0	0
01 SH1000 pALC	2	18	24	0	0
01 SH1000 pALC	2	18	23	0	0
01 SH1000 pALC	2	18	22	0	0
01 SH1000 pALC	2	18	21	0	0
01 SH1000 pALC	2	18	20	0	0
01 SH1000 pALC	2	18	19	0	0
01 SH1000 pALC	2	18	18	0	0
01 SH1000 pALC	2	18	17	0	0
01 SH1000 pALC	2	18	16	0	0
01 SH1000 pALC	2	18	15	0	0
01 SH1000 pALC	2	18	14	0	0
01 SH1000 pALC	2	18	13	0	0
01 SH1000 pALC	2	18	12	0	0
01 SH1000 pALC	2	18	11	0	0
01 SH1000 pALC	2	18	10	0	0
01 SH1000 pALC	2	18	9	0	0
01 SH1000 pALC	2	18	8	0	0
01 SH1000 pALC	2	18	7	0	0
01 SH1000 pALC	2	18	6	0	0
01 SH1000 pALC	2	18	5	0	0
01 SH1000 pALC	2	18	4	0	0
01 SH1000 pALC	2	18	3	0	0
01 SH1000 pALC	2	18	2	0	0
01 SH1000 pALC	2	18	1	0	0
01 SH1000 pALC	2	19	1	0	0
01 SH1000 pALC	2	19	2	0	0
01 SH1000 pALC	2	19	3	0	0
01 SH1000 pALC	2	19	4	0	0
01 SH1000 pALC	2	19	5	0	0
01 SH1000 pALC	2	19	6	0	0
01 SH1000 pALC	2	19	7	0	0
01 SH1000 pALC	2	19	8	0	0
01 SH1000 pALC	2	19	9	0	0
01 SH1000 pALC	2	19	10	0	0
01 SH1000 pALC	2	19	11	0	0
01 SH1000 pALC	2	19	12	0	0
01 SH1000 pALC	2	19	13	0	0
01 SH1000 pALC	2	19	14	0	0
01 SH1000 pALC	2	19	15	0	0
01 SH1000 pALC	2	19	16	0	0
01 SH1000 pALC	2	19	17	0	0
01 SH1000 pALC	2	19	18	0	0
01 SH1000 pALC	2	19	19	0	0
01 SH1000 pALC	2	19	20	0	0
01 SH1000 pALC	2	19	21	0	0
01 SH1000 pALC	2	19	22	0	0
01 SH1000 pALC	2	19	23	0	0
01 SH1000 pALC	2	19	24	0	0
01 SH1000 pALC	2	19	25	0	0
01 SH1000 pALC	2	19	26	0	0
01 SH1000 pALC	2	19	27	0	0
01 SH1000 pALC	2	19	28	0	0
01 SH1000 pALC	2	19	29	0	0
01 SH1000 pALC	2	19	30	0	0
01 SH1000 pALC	2	19	31	0	0
01 SH1000 pALC	2	19	32	0	0
01 SH1000 pALC	2	20	32	0	0
01 SH1000 pALC	2	20	31	0	0
01 SH1000 pALC	2	20	30	0	0
01 SH1000 pALC	2	20	29	0	0
01 SH1000 pALC	2	20	28	0	0
01 SH1000 pALC	2	20	27	0	0
01 SH1000 pALC	2	20	26	0	0
01 SH1000 pALC	2	20	25	0	0
01 SH1000 pALC	2	20	24	0	0
01 SH1000 pALC	2	20	23	0	0
01 SH1000 pALC	2	20	22	0	0
01 SH1000 pALC	2	20	21	0	0
01 SH1000 pALC	2	20	20	0	0
01 SH1000 pALC	2	20	19	0	0
01 SH1000 pALC	2	20	18	0	0
01 SH1000 pALC	2	20	17	0	0
01 SH1000 pALC	2	20	16	0	0
01 SH1000 pALC	2	20	15	0	0
01 SH1000 pALC	2	20	14	0	0
01 SH1000 pALC	2	20	13	0	0
01 SH1000 pALC	2	20	12	0	0
01 SH1000 pALC	2	20	11	0	0
01 SH1000 pALC	2	20	10	0	0
01 SH1000 pALC	2	20	9	0	0
01 SH1000 pALC	2	20	8	0	0
01 SH1000 pALC	2	20	7	0	0
01 SH1000 pALC	2	20	6	0	0
01 SH1000 pALC	2	20	5	0	0
01 SH1000 pALC	2	20	4	0	0
01 SH1000 pALC	2	20	3	0	0
01 SH1000 pALC	2	20	2	0	0
01 SH1000 pALC	2	20	1	0	0
01 SH1000 pALC	2	21	1	0	0
01 SH1000 pALC	2	21	2	0	0
01 SH1000 pALC	2	21	3	0	0
01 SH1000 pALC	2	21	4	0	0
01 SH1000 pALC	2	21	5	0	0
01 SH1000 pALC	2	21	6	0	0
01 SH1000 pALC	2	21	7	0	0
01 SH1000 pALC	2	21	8	0	0
01 SH1000 pALC	2	21	9	0	0
01 SH1000 pALC	2	21	10	0	0
01 SH1000 pALC	2	21	11	0	0
01 SH1000 pALC	2	21	12	0	0
01 SH1000 pALC	2	21	13	0	0
01 SH1000 pALC	2	21	14	0	0
01 SH1000 pALC	2	21	15	0	0
01 SH1000 pALC	2	21	16	0	0
01 SH1000 pALC	2	21	17	0	0
01 SH1000 pALC	2	21	18	0	0
01 SH1000 pALC	2	21	19	0	0
01 SH1000 pALC	2	21	20	0	0
01 SH1000 pALC	2	21	21	0	0
01 SH1000 pALC	2	21	22	0	0
01 SH1000 pALC	2	21	23	0	0
01 SH1000 pALC	2	21	24	0	0
01 SH1000 pALC	2	21	25	0	0
01 SH1000 pALC	2	21	26	0	0
01 SH1000 pALC	2	21	27	0	0
01 SH1000 pALC	2	21	28	0	0
01 SH1000 pALC	2	21	29	0	0
01 SH1000 pALC	2	21	30	0	0
01 SH1000 pALC	2	21	31	0	0
01 SH1000 pALC	2	21	32	0	0
01 SH1000 pALC	2	22	32	0	0
01 SH1000 pALC	2	22	31	0	0
01 SH1000 pALC	2	22	30	0	0
01 SH1000 pALC	2	22	29	0	0
01 SH1000 pALC	2	22	28	0	0
01 SH1000 pALC	2	22	27	0	0
01 SH1000 pALC	2	22	26	0	0
01 SH1000 pALC	2	22	25	0	0
01 SH1000 pALC	2	22	24	0	0
01 SH1000 pALC	2	22	23	0	0
01 SH1000 pALC	2	22	22	0	0
01 SH1000 pALC	2	22	21	0	0
01 SH1000 pALC	2	22	20	0	0
01 SH1000 pALC	2	22	19	0	0
01 SH1000 pALC	2	22	18	0	0
01 SH1000 pALC	2	22	17	0	0
01 SH1000 pALC	2	22	16	0	0
01 SH1000 pALC	2	22	15	0	0
01 SH1000 pALC	2	22	14	0	0
01 SH1000 pALC	2	22	13	0	0
01 SH1000 pALC	2	22	12	0	0
01 SH1000 pALC	2	22	11	0	0
01 SH1000 pALC	2	22	10	0	0
01 SH1000 pALC	2	22	9	0	0
01 SH1000 pALC	2	22	8	0	0
01 SH1000 pALC	2	22	7	0	0
01 SH1000 pALC	2	22	6	0	0
01 SH1000 pALC	2	22	5	0	0
01 SH1000 pALC	2	22	4	0	0
01 SH1000 pALC	2	22	3	0	0
01 SH1000 pALC	2	22	2	0	0
01 SH1000 pALC	2	22	1	0	0
01 SH1000 pALC	2	23	1	0	0
01 SH1000 pALC	2	23	2	0	0
01 SH1000 pALC	2	23	3	73.9233	17.1689
01 SH1000 pALC	2	23	4	0	0
01 SH1000 pALC	2	23	5	0	0
01 SH1000 pALC	2	23	6	0	0
01 SH1000 pALC	2	23	7	0	0
01 SH1000 pALC	2	23	8	0	0
01 SH1000 pALC	2	23	9	0	0
01 SH1000 pALC	2	23	10	0	0
01 SH1000 pALC	2	23	11	0	0
01 SH1000 pALC	2	23	12	0	0
01 SH1000 pALC	2	23	13	0	0
01 SH1000 pALC	2	23	14	0	0
01 SH1000 pALC	2	23	15	0	0
01 SH1000 pALC	2	23	16	0	0
01 SH1000 pALC	2	23	17	0	0
01 SH1000 pALC	2	23	18	0	0
01 SH1000 pALC	2	23	19	0	0
01 SH1000 pALC	2	23	20	0	0
01 SH1000 pALC	2	23	21	0	0
01 SH1000 pALC	2	23	22	0	0
01 SH1000 pALC	2	23	23	0	0
01 SH1000 pALC	2	23	24	0	0
01 SH1000 pALC	2	23	25	0	0
01 SH1000 pALC	2	23	26	0	0
01 SH1000 pALC	2	23	27	0	0
01 SH1000 pALC	2	23	28	0	0
01 SH1000 pALC	2	23	29	0	0
01 SH1000 pALC	2	23	30	0	0
01 SH1000 pALC	2	23	31	0	0
01 SH1000 pALC	2	23	32	0	0
01 SH1000 pALC	2	24	32	0	0
01 SH1000 pALC	2	24	31	0	0
01 SH1000 pALC	2	24	30	0	0
01 SH1000 pALC	2	24	29	0	0
01 SH1000 pALC	2	24	28	0	0
01 SH1000 pALC	2	24	27	0	0
01 SH1000 pALC	2	24	26	0	0
01 SH1000 pALC	2	24	25	0	0
01 SH1000 pALC	2	24	24	0	0
01 SH1000 pALC	2	24	23	0	0
01 SH1000 pALC	2	24	22	0	0
01 SH1000 pALC	2	24	21	0	0
01 SH1000 pALC	2	24	20	0	0
01 SH1000 pALC	2	24	19	0	0
01 SH1000 pALC	2	24	18	0	0
01 SH1000 pALC	2	24	17	0	0
01 SH1000 pALC	2	24	16	0	0
01 SH1000 pALC	2	24	15	0	0
01 SH1000 pALC	2	24	14	0	0
01 SH1000 pALC	2	24	13	0	0
01 SH1000 pALC	2	24	12	0	0
01 SH1000 pALC	2	24	11	0	0
01 SH1000 pALC	2	24	10	0	0
01 SH1000 pALC	2	24	9	0	0
01 SH1000 pALC	2	24	8	0	0
01 SH1000 pALC	2	24	7	0	0
01 SH1000 pALC	2	24	6	0	0
01 SH1000 pALC	2	24	5	0	0
01 SH1000 pALC	2	24	4	0	0
01 SH1000 pALC	2	24	3	0	0
01 SH1000 pALC	2	24	2	0	0
01 SH1000 pALC	2	24	1	0	0
01 SH1000 pALC	2	25	1	0	0
01 SH1000 pALC	2	25	2	0	0
01 SH1000 pALC	2	25	3	0	0
01 SH1000 pALC	2	25	4	0	0
01 SH1000 pALC	2	25	5	0	0
01 SH1000 pALC	2	25	6	0	0
01 SH1000 pALC	2	25	7	0	0
01 SH1000 pALC	2	25	8	0	0
01 SH1000 pALC	2	25	9	0	0
01 SH1000 pALC	2	25	10	0	0
01 SH1000 pALC	2	25	11	0	0
01 SH1000 pALC	2	25	12	0	0
01 SH1000 pALC	2	25	13	0	0
01 SH1000 pALC	2	25	14	0	0
01 SH1000 pALC	2	25	15	0	0
01 SH1000 pALC	2	25	16	0	0
01 SH1000 pALC	2	25	17	0	0
01 SH1000 pALC	2	25	18	0	0
01 SH1000 pALC	2	25	19	0	0
01 SH1000 pALC	2	25	20	0	0
01 SH1000 pALC	2	25	21	0	0
01 SH1000 pALC	2	25	22	0	0
01 SH1000 pALC	2	25	23	0	0
01 SH1000 pALC	2	25	24	0	0
01 SH1000 pALC	2	25	25	0	0
01 SH1000 pALC	2	25	26	0	0
01 SH1000 pALC	2	25	27	0	0
01 SH1000 pALC	2	25	28	0	0
01 SH1000 pALC	2	25	29	148.502	17.9933
01 SH1000 pALC	2	25	30	0	0
01 SH1000 pALC	2	25	31	0	0
01 SH1000 pALC	2	25	32	0	0
01 SH1000 pALC	2	26	32	0	0
01 SH1000 pALC	2	26	31	0	0
01 SH1000 pALC	2	26	30	0	0
01 SH1000 pALC	2	26	29	0	0
01 SH1000 pALC	2	26	28	0	0
01 SH1000 pALC	2	26	27	0	0
01 SH1000 pALC	2	26	26	0	0
01 SH1000 pALC	2	26	25	0	0
01 SH1000 pALC	2	26	24	0	0
01 SH1000 pALC	2	26	23	0	0
01 SH1000 pALC	2	26	22	0	0
01 SH1000 pALC	2	26	21	0	0
01 SH1000 pALC	2	26	20	0	0
01 SH1000 pALC	2	26	19	0	0
01 SH1000 pALC	2	26	18	0	0
01 SH1000 pALC	2	26	17	0	0
01 SH1000 pALC	2	26	16	0	0
01 SH1000 pALC	2	26	15	0	0
01 SH1000 pALC	2	26	14	0	0
01 SH1000 pALC	2	26	13	0	0
01 SH1000 pALC	2	26	12	0	0
01 SH1000 pALC	2	26	11	0	0
01 SH1000 pALC	2	26	10	0	0
01 SH1000 pALC	2	26	9	0	0
01 SH1000 pALC	2	26	8	0	0
01 SH1000 pALC	2	26	7	0	0
01 SH1000 pALC	2	26	6	0	0
01 SH1000 pALC	2	26	5	0	0
01 SH1000 pALC	2	26	4	0	0
01 SH1000 pALC	2	26	3	0	0
01 SH1000 pALC	2	26	2	0	0
01 SH1000 pALC	2	26	1	0	0
01 SH1000 pALC	2	27	1	0	0
01 SH1000 pALC	2	27	2	0	0
01 SH1000 pALC	2	27	3	0	0
01 SH1000 pALC	2	27	4	0	0
01 SH1000 pALC	2	27	5	0	0
01 SH1000 pALC	2	27	6	0	0
01 SH1000 pALC	2	27	7	0	0
01 SH1000 pALC	2	27	8	0	0
01 SH1000 pALC	2	27	9	0	0
01 SH1000 pALC	2	27	10	0	0
01 SH1000 pALC	2	27	11	0	0
01 SH1000 pALC	2	27	12	0	0
01 SH1000 pALC	2	27	13	0	0
01 SH1000 pALC	2	27	14	0	0
01 SH1000 pALC	2	27	15	0	0
01 SH1000 pALC	2	27	16	0	0
01 SH1000 pALC	2	27	17	0	0
01 SH1000 pALC	2	27	18	0	0
01 SH1000 pALC	2	27	19	0	0
01 SH1000 pALC	2	27	20	0	0
01 SH1000 pALC	2	27	21	0	0
01 SH1000 pALC	2	27	22	0	0
01 SH1000 pALC	2	27	23	0	0
01 SH1000 pALC	2	27	24	0	0
01 SH1000 pALC	2	27	25	0	0
01 SH1000 pALC	2	27	26	0	0
01 SH1000 pALC	2	27	27	0	0
01 SH1000 pALC	2	27	28	0	0
01 SH1000 pALC	2	27	29	0	0
01 SH1000 pALC	2	27	30	0	0
01 SH1000 pALC	2	27	31	0	0
01 SH1000 pALC	2	27	32	0	0
01 SH1000 pALC	2	28	32	0	0
01 SH1000 pALC	2	28	31	0	0
01 SH1000 pALC	2	28	30	0	0
01 SH1000 pALC	2	28	29	0	0
01 SH1000 pALC	2	28	28	0	0
01 SH1000 pALC	2	28	27	0	0
01 SH1000 pALC	2	28	26	0	0
01 SH1000 pALC	2	28	25	0	0
01 SH1000 pALC	2	28	24	0	0
01 SH1000 pALC	2	28	23	0	0
01 SH1000 pALC	2	28	22	0	0
01 SH1000 pALC	2	28	21	0	0
01 SH1000 pALC	2	28	20	0	0
01 SH1000 pALC	2	28	19	0	0
01 SH1000 pALC	2	28	18	0	0
01 SH1000 pALC	2	28	17	0	0
01 SH1000 pALC	2	28	16	0	0
01 SH1000 pALC	2	28	15	0	0
01 SH1000 pALC	2	28	14	0	0
01 SH1000 pALC	2	28	13	0	0
01 SH1000 pALC	2	28	12	0	0
01 SH1000 pALC	2	28	11	0	0
01 SH1000 pALC	2	28	10	0	0
01 SH1000 pALC	2	28	9	0	0
01 SH1000 pALC	2	28	8	0	0
01 SH1000 pALC	2	28	7	0	0
01 SH1000 pALC	2	28	6	0	0
01 SH1000 pALC	2	28	5	67.5991	14.1749
01 SH1000 pALC	2	28	4	0	0
01 SH1000 pALC	2	28	3	0	0
01 SH1000 pALC	2	28	2	0	0
01 SH1000 pALC	2	28	1	0	0
01 SH1000 pALC	2	29	1	0	0
01 SH1000 pALC	2	29	2	0	0
01 SH1000 pALC	2	29	3	0	0
01 SH1000 pALC	2	29	4	0	0
01 SH1000 pALC	2	29	5	0	0
01 SH1000 pALC	2	29	6	0	0
01 SH1000 pALC	2	29	7	0	0
01 SH1000 pALC	2	29	8	0	0
01 SH1000 pALC	2	29	9	0	0
01 SH1000 pALC	2	29	10	0	0
01 SH1000 pALC	2	29	11	0	0
01 SH1000 pALC	2	29	12	0	0
01 SH1000 pALC	2	29	13	0	0
01 SH1000 pALC	2	29	14	0	0
01 SH1000 pALC	2	29	15	0	0
01 SH1000 pALC	2	29	16	0	0
01 SH1000 pALC	2	29	17	0	0
01 SH1000 pALC	2	29	18	0	0
01 SH1000 pALC	2	29	19	0	0
01 SH1000 pALC	2	29	20	0	0
01 SH1000 pALC	2	29	21	0	0
01 SH1000 pALC	2	29	22	0	0
01 SH1000 pALC	2	29	23	0	0
01 SH1000 pALC	2	29	24	0	0
01 SH1000 pALC	2	29	25	0	0
01 SH1000 pALC	2	29	26	0	0
01 SH1000 pALC	2	29	27	558.643	22.4747
01 SH1000 pALC	2	29	28	0	0
01 SH1000 pALC	2	29	29	0	0
01 SH1000 pALC	2	29	30	0	0
01 SH1000 pALC	2	29	31	0	0
01 SH1000 pALC	2	29	32	0	0
01 SH1000 pALC	2	30	32	0	0
01 SH1000 pALC	2	30	31	0	0
01 SH1000 pALC	2	30	30	0	0
01 SH1000 pALC	2	30	29	0	0
01 SH1000 pALC	2	30	28	0	0
01 SH1000 pALC	2	30	27	0	0
01 SH1000 pALC	2	30	26	0	0
01 SH1000 pALC	2	30	25	0	0
01 SH1000 pALC	2	30	24	0	0
01 SH1000 pALC	2	30	23	0	0
01 SH1000 pALC	2	30	22	0	0
01 SH1000 pALC	2	30	21	0	0
01 SH1000 pALC	2	30	20	0	0
01 SH1000 pALC	2	30	19	0	0
01 SH1000 pALC	2	30	18	0	0
01 SH1000 pALC	2	30	17	0	0
01 SH1000 pALC	2	30	16	0	0
01 SH1000 pALC	2	30	15	0	0
01 SH1000 pALC	2	30	14	0	0
01 SH1000 pALC	2	30	13	0	0
01 SH1000 pALC	2	30	12	0	0
01 SH1000 pALC	2	30	11	0	0
01 SH1000 pALC	2	30	10	0	0
01 SH1000 pALC	2	30	9	0	0
01 SH1000 pALC	2	30	8	0	0
01 SH1000 pALC	2	30	7	0	0
01 SH1000 pALC	2	30	6	0	0
01 SH1000 pALC	2	30	5	0	0
01 SH1000 pALC	2	30	4	0	0
01 SH1000 pALC	2	30	3	0	0
01 SH1000 pALC	2	30	2	0	0
01 SH1000 pALC	2	30	1	0	0
01 SH1000 pALC	2	31	1	0	0
01 SH1000 pALC	2	31	2	0	0
01 SH1000 pALC	2	31	3	0	0
01 SH1000 pALC	2	31	4	0	0
01 SH1000 pALC	2	31	5	0	0
01 SH1000 pALC	2	31	6	0	0
01 SH1000 pALC	2	31	7	0	0
01 SH1000 pALC	2	31	8	0	0
01 SH1000 pALC	2	31	9	0	0
01 SH1000 pALC	2	31	10	0	0
01 SH1000 pALC	2	31	11	0	0
01 SH1000 pALC	2	31	12	0	0
01 SH1000 pALC	2	31	13	0	0
01 SH1000 pALC	2	31	14	0	0
01 SH1000 pALC	2	31	15	0	0
[truncated: 16,497 more rows]
