# Supplementary material for: Fibronectin binding protein B binds to loricrin and promotes corneocyte adhesion by Staphylococcus aureus
Source: Nat Commun. 2022 May 6;13:2517. doi: 10.1038/s41467-022-30271-1 (PMC9076634; doi:10.1038/s41467-022-30271-1)
Supplement: Supplementary file 3 — Source Data [file 41467_2022_30271_MOESM3_ESM.zip › Figure 3 Data table.tsv]

cell	rupture.force.(pN)	loading.rate.(pN.s-1)
1	132.123	5616.97
1	66.0338	3507.5
1	70.6889	3536.08
1	165.167	6925.18
1	82.5095	2986.5
1	87.215	4204.41
1	106.307	3106.66
1	71.5273	5804.24
1	47.156	2178.34
1	203.117	7954.84
1	65.4195	2228.75
1	107.764	7686.24
1	56.0439	3314.01
1	150.086	6621.65
1	130.897	9147.98
1	280.579	7972.49
1	58.7426	4257.31
1	126.141	4657.28
1	158.554	8282.68
1	164.162	10023.4
1	150.58	10465.9
1	70.1966	3521.21
1	2315.96	34254.9
1	2329.98	29345.1
1	153.958	5546.32
1	66.5506	5391.99
1	89.7275	4990.42
1	2062.42	19877.2
1	2049.96	34574.7
1	2118.05	18054.9
1	1718.07	28844.1
1	1969.81	22816.1
1	198.496	4717.95
1	2265.37	21754.7
1	1032.45	8590.32
1	2393.88	25634.1
1	2038.74	17346.5
1	2100.1	24084.7
1	2449.96	28313.3
1	2028.64	25061.5
1	2179.8	38568.4
1	2343.35	27917.6
1	2401.44	32350.5
1	394.896	12514.8
1	2219.53	20362.6
1	2383.17	17590.1
1	2167.86	26370.5
1	2251.26	22226.3
1	2189.64	23700.7
1	2010.36	30317.2
1	1987.55	22695.7
1	2482.41	33771.2
1	2272.74	39538.3
1	2337.14	35008.3
1	2231.84	31132.1
1	2072.33	37548.7
1	2742.61	39811.3
1	1302.7	30952.3
1	1822.27	33526.3
1	2406.56	39493.7
1	1952.51	25426.1
1	2337.94	32326.9
1	2071.37	32223.4
1	2478.72	33967.2
1	2095.56	32898
1	2068.34	20926.7
1	2023	20178.2
1	2218.89	27966.4
1	2174	25197.6
1	2562.24	18819
1	2121.28	25723.1
1	84.6587	3325.35
1	2400.59	30777.1
1	2395.07	20720.6
1	2296.45	28132.5
1	1876.68	25636.5
1	2085.11	23952.9
1	88.3066	1390.4
1	1309.3	34819.8
1	2073.85	30804.4
1	2419.91	21310.4
1	136.324	9040.64
1	1980.59	27012.3
1	2134.87	29062.5
1	2147.47	31136.7
1	2044.05	32917.6
1	2378.81	38600.9
1	2314.32	29273.4
1	2020.47	24092.5
1	2673.26	33650.6
1	2168.28	21519.7
1	2379.59	20110.8
1	2332.96	18104.7
1	2438.11	30813.4
1	2327.37	26703.8
1	126.765	5128.21
1	2179.46	27908.2
1	2149.09	30452.1
1	2497.37	30238.4
1	2484.21	31437.2
1	1769.21	24736.2
1	985.463	19192.2
1	2554.48	39647.5
1	2668.97	29629.5
1	2235.69	33998.7
1	2342.89	23676.8
1	2046.63	27075.9
1	2460.02	40368.4
1	2086.76	26179.7
1	401.436	14079.6
1	2413.9	27004.1
1	244.862	5535.06
1	2096.81	22447.7
1	2453.79	29733.8
1	2136.46	34053.6
1	2400.39	25657.8
1	2042.83	32133.9
1	2288.84	33652.3
1	2359.56	28987
1	2185.12	34396.8
1	2501.02	27784.6
1	2442.85	36874.6
1	2247.93	30926
1	1928.07	30789.5
1	253.233	2018.92
1	1785.53	23822.7
1	2112.22	35481.9
1	100.069	3675.95
1	2483.96	29122.8
1	2408.36	30653
1	1297.42	26426.8
1	1932.97	31773.5
1	2442.38	34193.9
1	2526.17	33706.3
1	98.3959	5540.07
1	2415.19	58958.4
1	379.89	21415.7
1	2285.09	73627.1
1	273.487	14660.1
1	1918.62	45198.1
1	117.489	9596.71
1	108.887	9197.14
1	2031.32	47987.7
1	2302.08	85473.1
1	2533.43	73745.6
1	2222.35	86294.4
1	2283.21	92652.3
1	1836.43	30917.2
1	2709.58	68642
1	2066.65	74986.6
1	2113.52	77860.6
1	2199.28	89568.6
1	2255.27	55359.6
1	2077.74	69806.9
1	91.7565	5528.33
1	91.6517	5501.64
1	2403.78	41399.7
1	2677.41	72858.7
1	2071.03	62852.7
1	2259.81	51232.2
1	448.726	10243.5
1	2134.7	52340.6
1	2438.09	63762.6
1	1971.77	63746.8
1	2583.14	65149.1
1	2134.74	74561.8
1	2639.53	63971.4
1	2029.51	52694.7
1	2255.47	47089.7
1	2614.1	60558.5
1	2394.86	76809.9
1	2762.83	71654.7
1	2659.02	73585
1	2328.25	64770.6
1	2098.02	59873.8
1	2231.9	61919.3
1	2164.16	73753
1	2302.19	73575.3
1	2456.69	69139.3
1	2394.94	52131.5
1	2478.4	83575.6
1	2472.26	80171.1
1	188.784	11269.3
1	2219.27	65004.6
1	147.834	8884.11
1	628.216	37075.5
1	116.875	13908.6
1	107.945	12268.9
1	2694.22	66056.8
1	1964.87	71596.8
1	2204.19	94426
1	2180.47	77134.3
1	469.101	38004.8
1	65.365	7253.93
1	101.658	31272.3
1	2397.88	64231.6
1	2412.35	76080.1
1	2099	69161.8
1	2351.39	76196
1	2232.88	83238.3
1	2278.64	84574.1
1	2610.02	60059.8
1	2122.91	60783.1
1	126.578	19226.5
1	151.822	30686.6
1	2077.65	66303.4
1	2432.86	82630.2
1	2150.19	66419.5
1	2268.7	63669.6
1	2629.05	79674.1
1	2199.89	75055.7
1	2081.87	87413
1	2156.19	94748.7
1	2235.53	70445.7
1	2403.61	75458.4
1	2470.84	60528.6
1	2273.57	63757.3
1	2277.85	46788.3
1	104.85	9821.68
1	2564.31	74939.8
1	2486.4	82903.5
1	2358.17	86827.2
1	2387.45	77632.9
1	300.675	41485.7
1	2128.61	61782.3
1	2332.83	72695.6
1	2366.65	78019.6
1	2147.27	76547
1	2182.01	71407.4
1	2083.28	73933.5
1	2132.65	87556.7
1	1350.26	63751.5
1	2389.57	78536.9
1	2059.68	68051.7
1	2381.46	79056.2
1	2173.09	70435.1
1	2368.61	89146.6
1	2581.07	91212.3
1	2032.99	59711.7
1	2445.64	76016.7
1	2417.08	62228.7
1	2505.92	72731.8
1	2239.84	71957
1	2321.07	81843.5
1	2576.87	71722.5
1	2306.91	58702.2
1	2148.67	77630
1	2625.74	91965.2
1	2518.5	94883.9
1	2184.6	88735.8
1	2332.91	62405
1	2322.37	82952.7
1	1777.46	84283.4
1	4407.25	92950.2
1	1244.39	51679.3
1	2273.84	70249.7
1	2332.94	46194.7
1	2355.69	61372.1
1	2241.01	79451.9
1	1874.92	59960.6
1	2340.42	83440.2
1	2204.19	74776.6
1	1797.87	72076.1
1	2148.98	47255.5
1	2578.27	55633.3
1	2826.85	97611.6
1	2071.09	66642.6
1	2489.15	62650.9
1	2475.42	79900.5
1	1868.51	42278
1	1793.56	66865.1
1	2389.93	65165
1	2429.27	42737.5
1	2256.97	79231.8
1	2273.14	63472.1
1	2450.48	90794.1
1	1633.53	52869.2
1	2163.17	38816.2
1	2199.78	71086.2
1	2449.22	68178.9
1	2435.1	85684
1	2277.53	93464.1
1	2249.77	86279.8
1	263.512	8582.31
1	2070.97	76683.4
1	2039.69	64840.4
1	1818.39	69327.7
1	124.185	17295.7
1	2492.66	63256
1	110.835	18572.2
1	128.25	44777.8
1	2687.61	159963
1	2624.43	162234
1	2185.21	109525
1	2304.8	136775
1	2011.78	174927
1	2324.47	133707
1	2531.32	149672
1	2377.7	169985
1	2538.87	130124
1	102.029	24566.8
1	3853.17	201076
1	3788.77	159884
1	2528.25	142436
1	2654.09	147928
1	2169.23	101264
1	2514.81	107477
1	79.473	25699
1	2356.31	83185.9
1	2255.7	136499
1	2227.52	87028.3
1	2454.54	121882
1	2453.02	95742.8
1	110.761	8430.81
1	2347.03	114775
1	2513.11	147760
1	2216.23	83708.1
1	156.005	29639.7
1	444.479	43085.1
1	191.675	23422.9
1	2238.49	103609
1	2417.26	167532
1	2413.41	155089
1	2518.17	137980
1	193.809	19498.2
1	2673.71	115160
1	2322.82	106945
1	2571.62	112845
1	2370.15	142926
1	2286.55	139532
1	1974.99	95305.9
1	2228.84	124556
1	2599.91	99623.5
1	2676.49	184809
1	2505.54	165117
1	2003.73	131566
1	2405.6	137628
1	2273.39	94620.6
1	142.991	25394.5
1	623.777	94101.7
1	644.081	94062.5
1	108.294	11795.9
1	2098.21	129340
1	2625.12	125652
1	2353.18	119150
1	2354.65	155105
1	2317.66	79676.1
1	2521.8	84595.9
1	2262.26	107409
1	2096.43	123582
1	2246.87	130250
1	2091.05	170589
1	2368.5	115428
1	1887.98	117140
1	2456.16	106958
1	2389.94	80946.6
1	2412.54	90602.2
1	2201.91	130733
1	2257.82	134282
1	2274.33	134042
1	2131.45	139669
1	2117.21	96880.2
1	2331.09	102619
1	2334.38	89277.9
1	2484.15	136482
1	2279.9	111042
1	2176.6	116870
1	2676.34	108482
1	2115.48	133194
1	2266.14	112519
1	2452.71	132731
1	2282.95	137365
1	89.5336	15202.3
1	263.828	50921.9
1	125.516	21665.5
1	154.231	15567.6
1	519.995	97074.2
1	2253.84	138383
1	2548.33	162484
1	2427.36	114946
1	232.132	60051.9
1	205.212	54279.4
1	327.16	44719
1	298.462	67582
1	137.686	34264
1	69.5473	21623.9
1	2561.02	110841
1	250.447	80873.2
1	2511.49	110609
1	144.057	33569.8
1	1602.29	104835
1	2416.65	168592
1	2504.47	171462
1	2663.39	168494
1	2603.36	126853
1	2486.1	97737.6
1	2510.82	106261
1	2311.53	102672
1	2392.41	119682
1	499.101	82538.6
1	2614.69	102034
1	2234.55	111694
1	2488.12	137250
1	2359.63	99302.4
1	2377.74	122819
1	2660.48	115802
1	2734.45	105560
1	279.335	55382.3
1	1025.81	119416
1	62.2466	22043.3
1	2330.61	128686
1	2114.47	125562
1	1654	132475
1	267.277	28649.6
1	2396.44	117103
1	2300.16	127712
1	166.025	61018.3
1	2249.17	119300
1	2665.86	119578
1	2267.16	92953.7
1	2589.33	116338
1	1602.9	64168.5
1	2192.59	118459
1	2395.86	85950
1	2501.13	102080
1	2304.41	151607
1	2459.8	124368
1	2225.02	161607
1	2549.27	152041
1	2823.84	173919
1	2096.82	115393
1	2342.13	87691
1	2317.51	154106
1	2504.88	155290
1	2468.98	160489
1	2263.35	147072
1	2283.68	164722
1	2297.57	176062
1	2257.1	135512
1	2267.64	140662
1	2117.09	140661
1	1954.4	201511
1	2278.77	164746
1	1772.13	177548
1	2622.44	175137
1	2350.38	124759
1	2016.36	157298
1	2104.7	155271
1	2625.41	162473
1	2464.89	126331
1	2700.76	72786
1	2159.12	86088.7
1	2301.65	105718
1	267.832	22565.3
1	2644	114981
1	2398.38	93061.1
1	2460.84	168913
1	2341.2	185128
1	2231.68	134122
1	2302.98	170317
1	2717.85	137153
1	1204.89	134484
1	2469.54	168304
1	2405.6	149530
1	2662.07	135407
1	2596.64	124981
1	2710.7	166051
1	2502.57	175853
1	2270.44	163647
1	2456.6	176574
1	2212.46	147602
1	2493.55	131904
1	2195.36	113806
1	2151.21	173154
1	177.9	30199.5
1	179.222	27882.4
1	2334.6	94054.5
1	2167.26	85740.7
1	2564.69	92075
1	1980.11	95590.2
1	2322.77	97591.8
1	2560.11	160818
1	2041.92	141157
1	2332.14	190306
1	2214.03	176603
1	2058.44	169654
1	2398.33	186106
1	2178.53	154074
1	2342.69	150665
1	2288.96	172538
1	2220.44	127776
1	2526.17	120497
1	2198.96	176036
1	2418.19	135149
1	2328.03	180259
1	240.27	45143.3
1	2062.78	102395
1	2492.85	113196
1	2099.5	147240
1	2468.84	183110
1	2466.86	197789
1	2361.03	164289
1	2336.12	174095
1	2075.97	144415
1	2162.73	131827
1	2196.8	141966
1	2503.46	190140
1	2054.35	164174
1	2694.89	100035
1	2012.91	93566.7
1	2411.77	163682
1	2358.84	157986
1	2230.16	134313
1	2278.75	145078
1	2606.56	280061
1	2460.14	160543
1	2358.92	202277
1	2188.7	251541
1	2180.26	311304
1	2490.56	215145
1	78.7531	20994.4
1	2410.51	293393
1	2343.6	183037
1	2611.21	189589
1	2270.54	133813
1	2340.65	229316
1	2676.05	292446
1	1892.07	134572
1	2695.4	316569
1	2147.86	337245
1	2106.73	180962
1	2333.75	199941
1	213.365	46940.1
1	2369.73	295510
1	2788.77	339089
1	2118.61	296686
1	2390.48	306424
1	2139.88	332456
1	2512.07	312935
1	2410.67	233233
1	722.001	63083.7
1	2098.55	93851.3
1	2472.19	231808
1	2533.09	216331
1	2432.77	203117
1	131.902	73834.9
1	413.531	112421
1	2307.43	156989
1	1323.09	165678
1	2204.07	188433
1	2294.03	174384
1	2572.17	210973
1	216.857	64552.8
1	2222.99	299826
1	311.164	83588.6
1	2279.57	160946
1	2606.56	100953
1	2063.91	86369.4
1	1993.02	188567
1	2318.54	235319
1	1393.42	316694
1	2496.73	359544
1	213.309	81446.6
1	264.882	90278.6
1	2481.33	214314
1	293.003	86619.3
1	2494.17	326356
1	2163.73	124764
1	2234.59	242390
1	2353.89	134528
1	2578.19	212273
1	2554.8	326601
1	2573.39	253538
1	219.526	88874.1
1	148.389	59713.5
1	2584.5	356983
1	2376.69	250145
1	2864.87	219978
1	2103.99	165514
1	2579.72	146961
1	2235.03	161708
1	2533.56	235682
1	2399.3	171791
1	2633.74	152689
1	2677.99	210460
1	2251.19	256942
1	192.555	71342.4
1	465.967	148260
1	426.098	94418.9
1	2246.41	206730
1	2561.76	304081
1	2426.17	291810
1	2691.18	325242
1	2479.95	193240
1	2560.64	210102
1	2564.57	176738
1	2736.74	215287
1	2641.52	156837
1	978.218	125809
1	2596.94	211879
1	1991	121429
1	2422.65	346321
1	2158.87	205313
1	2316.57	191388
1	2372.32	193543
1	2220.77	233373
1	2086.62	335781
1	2014.1	219287
1	2712.28	218382
1	2458.78	318966
1	2232.99	164542
1	2022.44	148967
1	184.296	86566.2
1	2376.44	126514
1	2412.13	227443
1	2414.06	173149
1	2428.49	212458
1	2339.71	147388
1	2354.51	292355
1	2320.44	232355
1	2391.88	371821
1	1961.59	365643
1	2016.67	286374
1	2311.8	246066
1	2302.12	226287
1	2502.73	192709
1	1407.42	154339
1	2767.45	205200
1	2510.96	188165
1	209.09	112991
1	2441.33	170199
1	2289.7	204641
1	2290.22	211955
1	2495.11	296479
1	2268.31	312699
1	192.697	92146.5
1	2409.13	314039
1	2337.38	203665
1	2312.61	272518
1	2106.09	155091
1	1338.66	173225
1	1102.13	138897
1	275.037	102833
1	2066.8	176695
1	2419.47	208783
1	2568.55	297903
1	2245.61	243146
1	2435.22	298705
1	2255.19	295718
1	1051.33	234971
1	248.904	73014.5
1	132.189	121128
1	2300.92	193756
1	2311.38	244705
1	2565.38	242071
1	2467.52	235685
1	1265.38	153737
1	2143.53	232811
1	2392.84	312506
1	2275.82	327189
1	1614.6	316900
1	2507.96	301437
1	2143.96	268617
1	381.738	176541
1	354.413	121409
1	297.773	104139
1	153.397	55790.6
1	264.554	69685.1
1	333.894	175532
1	383.82	129566
1	2216.95	245864
1	2403.77	312314
1	423.495	132679
1	615.294	152716
1	255.807	99039.6
1	189.561	97377
1	198.825	117281
1	253.612	125490
1	175.305	91889.3
1	118.115	68619.8
1	320.72	108456
1	2526.92	189006
1	2111.66	137791
1	2472.08	186627
1	327.147	151776
1	1938.78	173621
1	2631.27	198429
1	2283.64	205167
1	1943.58	247816
1	2494.08	319373
1	123.707	48003.4
1	1239.85	226552
1	235.767	89274.4
1	436.857	86196.6
1	2376.76	285733
1	2539.52	239469
1	197.774	51428.5
1	2502.38	230678
1	2431.71	273164
1	2537.42	235264
1	2447.37	266732
1	2400.55	192769
1	2533.34	224324
2	2570.73	41102.5
2	2238.9	39437.4
2	2452.8	40986.3
2	2164.06	27312.2
2	2112.29	26356.5
2	2535.21	41209
2	2538.5	41236.2
2	443.601	17406.7
2	2696.91	41325.1
2	2569.58	40156.5
2	2639.56	39739.4
2	2595.63	36621.3
2	2603.82	40507.8
2	2286.86	32181
2	2051.08	31476.3
2	2376.42	25649.5
2	2133.75	27585.1
2	2003.01	31117.7
2	158.029	3628.07
2	1970.64	29763.9
2	2293.14	28549.7
2	2195.35	20440.9
2	1889.9	23706.8
2	2801.24	32434
2	2486.6	24165.7
2	182.589	17584.7
2	247.679	5568.44
2	390.886	12453
2	152.658	6391.04
2	223.979	9911.74
2	2696.11	32614.3
2	4416.38	34038.7
2	2117.99	26644.7
2	4554.02	35477.5
2	200.995	10718.1
2	154.772	9062.59
2	239.799	7019.31
2	704.489	13761.1
2	1845.75	22521.8
2	220.421	13523.1
2	2300.38	25282.6
2	1949.33	26900.8
2	1985.17	20963.4
2	2160.03	23620.7
2	2226.89	39404.1
2	2234.64	17793.2
2	3423.2	28390.7
2	2079.49	21223.7
2	2451.37	26980.4
2	2442.33	30229.8
2	2079.42	26961.4
2	295.112	20492
2	2016.1	30143
2	2472.83	30920.2
2	2509.37	33907.6
2	3489.77	30956.3
2	2266.26	20760
2	2225.92	28667.8
2	2018.44	29628.8
2	1889.84	37294.6
2	2356.53	30196
2	157.189	12781.6
2	136.939	5339.11
2	2070.46	25636
2	2688.7	28528.5
2	1803.26	24713.7
2	2212.01	24027.7
2	2242.97	25193.6
2	2239.93	30263.2
2	2387.28	28488.3
2	2467.62	27953.4
2	2315.14	63648
2	4988.08	96563
2	2392.25	62999
2	5137.41	93070.1
2	2457.57	56749.5
2	2524.14	57828.6
2	3873.2	90182.6
2	1893.44	100531
2	1475.07	94932.1
2	183	24578.2
2	144.212	13910.2
2	333.682	37974.6
2	158.781	15437.4
2	2203.35	66432.5
2	2239.08	44775.4
2	2419.96	64718.1
2	141.637	19652.4
2	2442.76	66072.4
2	3200.98	57083.8
2	429.801	37211.7
2	2341.13	60007.5
2	466.482	48961.7
2	94.1644	4992.37
2	2728.32	63656
2	2364.32	53402.6
2	2412.84	77248.1
2	2286.43	67787.4
2	2371.17	100323
2	133.487	23442.2
2	4340.66	82768.1
2	2153.2	71280
2	235.579	32266.5
2	3666	90225.1
2	1989.86	58163.9
2	2423.2	62001.6
2	2410.07	96704.3
2	218.741	16957.3
2	2423.27	88270.7
2	2447.48	50820.4
2	2068.68	60002.3
2	2346.9	69969.6
2	3262.58	91148.6
2	2554.37	83401.2
2	55.4126	6696.01
2	400.35	21944.4
2	2036.76	51116.7
2	2257.48	71501.6
2	2289.13	61857.7
2	2779.53	93649.9
2	278.839	39649.3
2	75.7144	7643.79
2	2145.38	73612.7
2	2140.05	76238.3
2	2187.29	63115.4
2	2201.17	62882.1
2	2319.3	55110.2
2	2241.48	50345.7
2	2159.75	62237.4
2	2284.82	88761.9
2	1819.32	96603.8
2	2302.84	74759.3
2	2706.57	80934.3
2	2231.61	71422
2	2123.81	73487.7
2	1126.41	59990.1
2	1983.33	96504.1
2	2014.06	96243.1
2	235.243	62946.7
2	1987.24	192032
2	4506.83	212279
2	2249.13	126869
2	3502.19	143440
2	2362.36	109678
2	4114.13	145740
2	6694.08	180710
2	2108.98	86803.7
2	2540.09	144187
2	2450.78	121869
2	129.613	44832.3
2	2027.32	92840.1
2	2173.57	143689
2	5407.78	130548
2	5166.66	168539
2	2459.57	136969
2	2205.54	116680
2	2763.85	133845
2	2269.98	101876
2	2189.71	90553.6
2	2069.81	122744
2	2089.51	83640.3
2	341.403	82655
2	2491.94	92502.9
2	2183.67	95436.4
2	69.3002	26359.3
2	123.16	46500.5
2	104.642	33819.2
2	2123.9	107867
2	2152.2	126426
2	2241.61	142601
2	2219.8	103789
2	2216.66	105921
2	2149.41	93262.8
2	2701.78	118667
2	124.028	42285.8
2	2540.19	143860
2	267.783	48974.7
2	247.647	32246.9
2	205.213	28612.4
2	1833.04	176107
2	123.176	40848.1
2	107.168	26229.3
2	2110.56	117861
2	2277.16	105689
2	2193.26	73357.7
2	131.025	56256.4
2	649.395	67936.3
2	2295.25	114605
2	2195.56	112118
2	2167.16	138757
2	2453.46	113914
2	72.0445	13375
2	1908.01	105603
2	226.501	17410.6
2	85.929	25539.5
2	1974.67	96087.9
2	3611.45	154111
2	2143.68	106687
2	2236.01	72985.7
2	2706.27	142727
2	518.998	50968.5
2	195.911	52991.2
2	152.337	26808.4
2	189.874	82614.2
2	81.9683	39088.6
2	2507.22	89871.2
2	2548.56	104550
2	2671.46	141510
2	286.905	42863.2
2	2565.48	124455
2	2187.51	92854.3
2	2041.6	182903
2	2313.51	135484
2	4084.78	141361
2	2391.73	107529
2	3749.86	169668
2	3024.77	149495
2	2685.07	137606
2	2616.61	266561
2	1480.43	206463
2	2737.45	180667
2	3303.88	235311
2	3314.65	309896
2	2382.5	272458
2	2772.76	251820
2	2262.17	178110
2	3733.42	291408
2	2114.9	185517
2	2371.77	175557
2	239.478	186862
2	783.913	224794
2	2429.08	175689
2	3304.05	189003
2	2461.34	219411
2	2798.03	258632
2	2756.68	207241
2	4382.03	296894
2	2364.89	141507
2	426.604	161327
2	2283.73	184533
2	107.637	53837.4
2	386.678	169615
2	194.292	134805
2	2433.02	235048
2	4036.53	307081
2	2409.74	136343
2	2778.07	220853
2	2245.31	239476
2	2739.49	223431
2	323.322	205545
2	510.513	158202
2	2497.54	187358
2	190.985	51010.7
2	286.154	115290
2	1970.83	177230
2	4248.72	356201
2	2237.42	186640
2	6985.33	296647
2	3692.66	241962
2	2415.33	201213
2	4197.43	250183
2	2396.51	139477
2	154.129	127655
2	2159.5	125915
2	337.972	114872
2	328.38	88377
2	262.605	54699
2	2861.81	255349
2	2331.49	179507
2	159.22	87455.6
2	2319.68	216360
2	4346.16	228636
2	2680.15	189195
2	2518.11	153366
2	147.982	45934.5
2	247.056	92798.3
2	2420.26	193643
2	2520.47	231174
2	2390.75	170809
2	2284.58	177253
2	2536.89	253582
2	5411.84	250131
2	6069.84	298806
2	3105.15	253122
2	2369.34	189662
2	3754.05	288245
2	2156.33	177935
2	2579.07	203457
2	235.108	49095.3
2	148.419	42308.5
2	2167.73	195210
2	2452.45	216915
2	2497.06	192085
2	4076.74	385056
2	4891.3	270127
2	454.663	69807.1
2	2671.47	143888
2	3928.86	341063
2	2231.71	262979
2	2321.86	160808
2	371.781	123861
2	4483.5	254987
2	2340.4	230577
2	2065.49	212505
2	2395.94	282156
2	3870.3	310453
2	4875.27	293965
2	4291.1	370526
2	2704.31	304343
2	217.734	56050.9
2	2418.55	258164
2	2224.41	192248
2	252.146	211628
3	2092.66	15902.3
3	1143.14	30743.6
3	2402.47	38136.9
3	828.905	26235.7
3	2380.7	38891.1
3	1475.77	35373.2
3	2082.38	40080.3
3	2322.23	34944.9
3	4054.85	47611.8
3	155.478	4982.25
3	2294.42	19007.1
3	1892.28	31723.2
3	154.964	8887.5
3	2522.25	41016.1
3	2515.7	37864.9
3	2350.58	43511.3
3	2416.74	41397.1
3	2381.16	39164
3	2030.46	38815.7
3	2262.34	35419.2
3	2293.08	35272.1
3	799.212	27575.3
3	2460.44	41429.1
3	2093.3	17693.4
3	2249.57	21784.1
3	2156.52	38970.5
3	3132.81	43411.4
3	2373.86	34257.2
3	2718.76	28457.5
3	2164.05	32277.2
3	2209.91	33283.6
3	2289.63	31441.3
3	1981.45	37509.7
3	2115.72	34873.8
3	2293.82	34422
3	2316.5	32740.1
3	2408.54	36255.8
3	2144.8	33721.7
3	2506.28	31973.3
3	2759.39	35370.4
3	1958.12	20890.8
3	2324.98	30335.4
3	1921.72	27874.5
3	1393.69	9011.21
3	2307.99	28993.7
3	2361.88	24752.3
3	1973.58	28834
3	2372.91	22055.6
3	2412.82	32009.1
3	2418.17	37705.4
3	2275.49	31837.2
3	2183.72	31220.3
3	2304.77	40167.8
3	2331.48	29527
3	674.546	24322.8
3	1911.13	37761.6
3	2216.96	31902.2
3	959.599	33097.5
3	2206.46	26609.3
3	1953	29051.7
3	1137.98	34134.2
3	2379.83	33000.3
3	2179.72	26961
3	2124	39823.1
3	2274.32	29410.2
3	53.982	3089.79
3	1972.1	33632.6
3	2408.65	35702.3
3	2173.03	27499.5
3	2455.94	31739.4
3	2318.85	42021.2
3	1761.73	43866.6
3	1398.01	40038.1
3	2425.57	41997.8
3	2360.01	43356.5
3	416.733	32784.2
3	2424.85	39051.9
3	2253.41	34737.5
3	2340.87	35544.7
3	2463.77	37082.5
3	1432.58	25947.1
3	2435.66	33879.3
3	2062.06	39557.8
3	2084.37	29326
3	2350.19	34635.2
3	2342.14	36384.9
3	1912.93	33154.1
3	940.527	28147.9
3	2230.81	42357.6
3	2518.91	37890.4
3	299.36	13627.2
3	155.814	2397.14
3	2075.94	26539.3
3	2482.11	35094.9
3	2230.96	34581.2
3	2064.15	34597
3	1704.61	31594.1
3	2315.74	34600.3
3	2332.33	34776.3
3	2421.17	36264
3	2269.32	31961
3	559.908	22152.6
3	2295.02	37187.9
3	267.789	8181.87
3	2484.09	41446.1
3	2229.46	35779.5
3	2563.48	40647.4
3	2141.07	42049.5
3	2046.05	38429.2
3	717.759	29432.4
3	2447.6	35897.7
3	118.23	4677
3	1690.46	13965.6
3	3452.56	34573.6
3	2345.99	39659.3
3	2024.95	41424.5
3	238.071	21625.5
3	2140.14	21744.3
3	2374.55	27576.8
3	2317.46	28143.1
3	2210.22	24037.9
3	145.4	1663.27
3	2288.47	44575.6
3	554.162	16293.7
3	2330.73	39839.2
3	2299.44	22173.4
3	2359.07	24934.1
3	76.5086	7127.54
3	2260.75	91364.2
3	2362.85	44041.8
3	2646.3	42036.2
3	2176.08	74208.8
3	2447.23	72615.3
3	2484.58	84534.4
3	2078.05	69624.2
3	2431.87	79501.9
3	2408.56	89852.9
3	2482.28	85820.6
3	2477.25	94521.2
3	4720.62	115346
3	4230.64	125681
3	2280.04	83888.6
3	2503.97	86422.4
3	2454.39	95135.8
3	2474.17	76063.1
3	2252.86	86192.9
3	2146.26	77411.4
3	2345.19	80850.6
3	1722.03	65612.9
3	2196.77	78654.9
3	2288.49	65697.9
3	2044.19	77753.8
3	2445.69	90428.5
3	2349.33	66734.1
3	3046.72	84974
3	2672.48	98826.7
3	2426.29	86730.3
3	3715.52	106238
3	2375.57	81588
3	2392.61	78085.9
3	2306.27	87209.7
3	2404.61	85492.6
3	2257.58	82445.4
3	2329.61	91091.3
3	2422.02	76645.3
3	4360.93	95113.9
3	2471.39	81978
3	2335.62	91655.2
3	2509.51	95926.2
3	1422.8	88627.8
3	2728.32	83870.1
3	2404.82	89176
3	2309.02	72191.4
3	2623.73	80320.4
3	2239.4	71298.4
3	2419.24	79655.5
3	2232.43	91625.2
3	1940.51	68216.8
3	2267.15	67096.8
3	2307.85	95373.8
3	2545.53	93735.1
3	2507.18	97833
3	2524.82	86420.7
3	2689.76	74104.3
3	2074.13	83267.4
3	2047.32	83876.7
3	3523.58	99682.6
3	2395.39	83058.7
3	1573.96	77555.4
3	1960.66	97462
3	1933.56	65019.2
3	2107.12	108838
3	1922.03	71134.7
3	2296.89	93465.7
3	2316.16	94433.8
3	2100.11	80742.1
3	2290.79	65007.6
3	461.961	49158.5
3	2327.88	69966.5
3	2420.32	110183
3	2291.55	83189.7
3	2235.13	79625.1
3	2148.71	79497.5
3	2253.01	97565.3
3	2643.09	90651.8
3	2324.68	87847.3
3	2437.21	112725
3	4608.01	109485
3	2395.05	104885
3	3683.27	116758
3	1908.27	85988.9
3	2303.21	109573
3	2175.97	81982.1
3	2364.72	101692
3	1005.31	85920
3	2160.14	73622.6
3	2104.98	83934.5
3	1814.66	94427.7
3	2339.86	103700
3	2205.98	104962
3	2357.02	94627.8
3	2320.84	107064
3	858.278	73841.3
3	2070.84	93579
3	2472.4	107150
3	2613.13	112340
3	4151.76	121109
3	2308.4	110349
3	63.6608	6164.45
3	2166.3	107866
3	2239.31	107296
3	2543.52	101248
3	2593.58	94654.8
3	2387.1	92435.5
3	2333.93	108539
3	1173.3	82681.7
3	4653.01	126865
3	2297.65	108128
3	60.3952	6935.76
3	698.401	59776.1
3	2344.43	85628.8
3	1824.22	79618.8
3	2409.53	109104
3	2275.72	99339.7
3	2309.99	90486.7
3	2388.86	100465
3	2251.4	100081
3	726.638	61767.6
3	2479	112413
3	967.009	65745.2
3	2070.76	95095
3	2142.88	93629.3
3	1994.4	113265
3	1227.38	93050.9
3	2406.69	74723.9
3	581.677	40923.2
3	718.739	56714.3
3	89.0017	10927.5
3	2127.39	107327
3	1934.37	90308.1
3	2334.54	88169.1
3	459.563	32176.1
3	2219.16	88597.3
3	2089.7	98055.8
3	2267.67	94523.1
3	2375.72	101955
3	1819.64	88491.6
3	695.385	48497.5
3	2507.24	99043.2
3	721.708	57338
3	1994.97	96260.2
3	2325.75	113565
3	2516.49	96583.1
3	2596.98	110081
3	2615.12	105281
3	2567.79	107424
3	2306.27	72941.7
3	2554.43	89815.3
3	2524.16	186780
3	2392.08	202664
3	2214.57	158164
3	2392.82	208343
3	2107.75	164207
3	2109.55	152540
3	2131.46	172190
3	2447.79	213336
3	2145.93	172780
3	2228.05	176741
3	2511.38	212052
3	2179.8	181510
3	2036.25	146127
3	2449.6	184055
3	2183.36	185146
3	1970.51	140849
3	2591.51	176543
3	2014.35	133197
3	2295.73	208967
3	2510.2	220167
3	2158.26	165575
3	2666.42	207543
3	2247.24	171538
3	2396.31	177345
3	1852.82	189111
3	4491.8	206672
3	2386.06	93204
3	992.239	156248
3	2373.05	81082.1
3	2349.63	107897
3	2191.8	128054
3	2332.58	165043
3	2284.18	189848
3	2133.77	159901
3	1560.59	181506
3	2035.12	161916
3	2431.28	223898
3	2434.33	172260
3	2154.9	176138
3	1920.87	162762
3	2508.74	192848
3	2402.54	181997
3	2315.58	215271
3	2457.13	94055.1
3	2517.68	103651
3	2273.28	91115.5
3	2303.44	162942
3	2429.54	167861
3	2417.84	179992
3	2232.9	199211
3	2130.54	156197
3	2784.58	185640
3	2430.27	230306
3	2373.33	223105
3	2233.81	172145
3	2179.94	187594
3	2760.36	224757
3	1951.21	183877
3	2598.29	211809
3	2526.1	223367
3	2861.38	220492
3	2416.53	185923
3	2603.97	213874
3	169.438	53684.4
3	2590.12	214306
3	2704.91	227215
3	2504.4	221823
3	2323.22	173978
3	831.485	119984
3	2498.59	209550
3	874.979	129260
3	2251.13	175799
3	2933.23	244580
3	2503.92	171646
3	2448.66	226352
3	2505.05	220566
3	2540.29	219353
3	951.624	155151
3	1919.1	162094
3	2367.76	217246
3	2398.61	201121
3	3608.72	231937
3	2776.22	226564
3	2579.27	179174
3	2217.13	207914
3	4247.8	257347
3	2197.81	222243
3	230.746	23714.9
3	2261.25	206924
3	2172.81	193144
3	2629.5	222523
3	2417.26	167376
3	2204.83	197166
3	856.653	149944
3	2476.68	188122
3	761.004	144685
3	2450.29	200178
3	2706.53	238822
3	2381.24	198183
3	2464.11	200249
3	2450.18	178111
3	2448.89	185404
3	2206.25	177369
3	2360.22	197685
3	2537.55	203112
3	2412.68	186499
3	2537.57	194833
3	2119.05	192569
3	2527	206325
3	2441.61	196804
3	2342.72	180262
3	2199.54	203761
3	2254.76	168336
3	2069.87	186338
3	2277.24	113633
3	2406.18	210443
3	2434.1	232909
3	2403.09	117650
3	2521.16	155631
3	2133.57	399119
3	2307.23	298315
3	2374.88	393961
3	2489.11	334295
3	1947.34	362444
3	2793.88	450510
3	2846.51	469191
3	322.456	61553.6
3	2296.84	294006
3	2265.94	385221
3	2377.47	438143
3	2432.89	332734
3	2835.96	437639
3	2232.84	320735
3	2375.9	377156
3	2710.14	424076
3	2331.58	366187
3	82.3671	27742.6
3	2807.52	459539
3	2698.34	303235
3	2445.84	464554
3	2251.71	446194
3	2512.15	451517
3	2289.95	313533
3	2823.37	433107
3	2029.25	441471
3	2511.4	380865
3	2479.4	383285
3	2742.99	435926
3	872.567	384636
3	2802.12	419220
3	2880.35	452604
3	2407.31	344405
3	2236.28	440876
3	2539.33	368154
3	2248.38	462385
3	2865.16	461130
3	2112.06	450103
3	2481.05	440896
3	2504.73	438989
3	3615.25	497602
3	2403.2	390797
3	2280.65	327556
3	2721.05	448166
3	2376.3	377403
3	2239.22	375424
3	2487.12	347611
3	2470.46	452891
3	2310.86	407286
3	2737.5	473868
3	2272.7	433326
3	2427.33	371395
3	2542.96	433882
3	2362.07	382849
3	1889.86	158303
3	2499.74	298310
3	2644.12	403350
3	210.9	160095
3	2365.7	460335
3	2507.29	463462
3	2576.93	472445
3	2325.8	389039
3	2362.9	378406
3	2479.44	394902
3	2620.07	462999
3	2330.23	414378
3	2437.03	408516
3	3824.53	478989
3	2387.84	422776
3	2188	202982
3	2245.16	176407
3	2422.31	283645
3	2704.58	472827
3	2353.91	391451
3	2675.92	287205
3	2611.06	415407
3	2179.4	275553
3	2417.79	251009
3	2518.14	461490
3	2198.48	256697
3	2488.02	384430
3	2304.07	316128
3	2249.28	261118
3	2622.11	483247
3	2309.04	448156
3	104.931	17467.6
4	2150.86	30003.4
4	1960.07	21968.9
4	2280.95	31284.7
4	2139.86	19622.8
4	452.965	28307.7
4	71.8343	3279.9
4	2462.63	37894.9
4	2256.87	31222.9
4	1646.81	29358.7
4	2044.42	37942.5
4	2429.83	35905.7
4	2189.09	33944.6
4	2136.67	31731.6
4	200.384	2238.43
4	33.7148	2097.38
4	1916.97	33116.7
4	1970.56	24630
4	1771.35	21837.4
4	568.131	17387.4
4	69.3589	1115.98
4	2138.44	30912.4
4	2065.21	34799.1
4	2103.02	34079.8
4	820.264	17447.3
4	1552.21	13038.6
4	2232.48	23157.6
4	1834.53	18910.6
4	2040.97	29730.7
4	45.4006	1267.26
4	39.2633	2339.02
4	578.237	14862.5
4	1715.23	14290.5
4	1834.64	17842
4	130.621	3235.48
4	2039.44	20661.9
4	2184.41	22368
4	2244.56	21206
4	2199.29	20421.9
4	2103.24	17515.7
4	2345.17	38799.4
4	98.2878	3211.87
4	2060.08	35777.6
4	1860.11	23327.3
4	2130.66	20921
4	2095.9	31826.5
4	2186.22	21094.4
4	2195.88	18688
4	2181.31	20272.6
4	2110.6	23359.2
4	2170.68	22308.8
4	2171.16	28393.7
4	2173.51	36052.3
4	2217.22	37724
4	2202.97	15870.2
4	2119.61	36998.1
4	1969.13	13377.8
4	1271.9	9400.02
4	2332.69	23125.2
4	1785.98	17196.4
4	1901.23	15782.6
4	2259.06	25241.6
4	2138.62	19931.9
4	2175.95	22081.9
4	1902.28	28896
4	1754.98	28972.6
4	1851.69	31504.2
4	1904.27	29560.6
4	1912.31	25298.2
4	3406	27344.3
4	2120.26	27397.2
4	1300.64	27346.3
4	2098.67	32749.1
4	2111.87	32673.5
4	3434.77	37693
4	2362.72	33238.8
4	1587.5	16407.2
4	2159.74	26216
4	2001.41	15336.5
4	133.715	2192.22
4	2073.57	24162.5
4	1828.5	20544.2
4	2304.27	20650.7
4	2026.5	23086.1
4	2114.81	21339.1
4	3615.53	30099.8
4	4563.69	35020.4
4	1606.92	12729.8
4	3425.95	29326.2
4	1925.55	27317.4
4	2007.08	26567.4
4	1868.41	30043
4	1992.89	21004.8
4	2173.38	30808.2
4	1469.07	14835
4	121.356	1853.5
4	76.6556	1008.54
4	2576.77	30039.3
4	854.651	9169.37
4	4036.14	31593.4
4	1968.09	25072.1
4	1145.37	10704
4	2341.51	17928.3
4	2212.29	28752.7
4	2120.66	19406.4
4	3299.21	23483.7
4	2231.19	19293.7
4	1975.82	30101.8
4	2227.27	77813.1
4	74.5586	7619.92
4	2460.57	81234.1
4	2158.3	93507.2
4	2407.74	91937.6
4	2344.07	96094.4
4	1842.63	56652.5
4	2441.69	95545.3
4	2117.88	77730.7
4	2417.39	47938.6
4	2351.22	62768.8
4	2364.86	62526.7
4	2387.29	90178.8
4	2092.89	58295.3
4	2121.36	61949.8
4	2490.33	60960
4	2210.22	58886.1
4	2188.99	63327.8
4	2257.46	52432.5
4	1914.17	64982.4
4	1812.36	74202.7
4	2248.51	52652.4
4	2266.24	90852.7
4	2094.71	82246.6
4	2157.43	81116.3
4	1854.52	33769.2
4	1896.63	43604.2
4	2191.14	84022.7
4	2242.85	56709.4
4	2224.72	91598.2
4	2089.79	59008.4
4	2178.94	62091.8
4	2024.81	71369.8
4	56.7912	2032.1
4	42.0856	4177.53
4	1860.39	44102
4	2203.71	63304.8
4	2282.43	45643.8
4	1807.45	33800.2
4	452.05	25698
4	1913.41	78097.5
4	2097.64	84328.8
4	2277.25	51773.8
4	3595.85	57669.3
4	2148.11	77964.9
4	2002.37	59807.1
4	1847.06	40774.2
4	2312.26	64331.3
4	2247.78	45717.4
4	59.7821	4686.41
4	70.2724	8922.63
4	1965.21	81772.8
4	2111.78	61805.1
4	1817.39	40342.6
4	2002.09	41592.9
4	1995.79	33854.6
4	3435.41	73304.7
4	2064.09	44417.4
4	1970.39	46547.8
4	2324.27	87714.1
4	2077.29	48360.4
4	2493.63	85728.9
4	2062.27	44485
4	2072.6	41494.5
4	2146.89	58840.6
4	2042.02	80833.9
4	2204.23	49764.4
4	2439.45	63298.2
4	2207.92	88178.5
4	1742.16	35540.4
4	2213.63	43385
4	2129.57	78287.9
4	1931.53	81277.9
4	2182.74	49029.2
4	2109.76	45328.3
4	2094.1	61284.1
4	4742.66	85377.7
4	1984.94	50079.5
4	791.215	38923.8
4	2044.99	66352.4
4	2304.9	77574.1
4	1582.94	48102.9
4	2211.96	48777.3
4	2198.51	74142.4
4	1934.21	50029.1
4	2241.11	47846.5
4	2218.37	65096
4	3332.1	66013.8
4	3583.9	89020
4	2278.16	48961.6
4	1959.86	43312.9
4	1905.64	40410.6
4	1740.24	41705.2
4	3570.42	89136.9
4	2124.19	41716.6
4	1860.57	33490.9
4	2315.47	91774.2
4	1534.01	42803
4	1998.89	55671.2
4	1911.53	49442.1
4	2188.08	56302.8
4	2138.8	96386.3
4	100.689	3193.05
4	1814.02	46242.6
4	2067.68	58095
4	2007.85	37873.4
4	1848.57	53800.5
4	1923.57	45416
4	2259.49	45725
4	1949.51	46759.2
4	2006.39	67292.8
4	1982.18	46150.5
4	1632.23	27339.4
4	655.469	11021.1
4	1919.14	29943.4
4	2135.49	77366.8
4	2637.1	93098.4
4	2399.59	111728
4	2165.19	111671
4	1948.45	107866
4	2166.42	99405.9
4	2284.44	131633
4	1613.9	118557
4	2466.12	130713
4	810.229	98604.4
4	2132.85	109782
4	146.168	15090.5
4	25.8477	9242.89
4	137.019	30032.5
4	1010.22	184922
4	2215.5	155023
4	60.4284	6085.67
4	2064.47	83154.9
4	2266.58	170157
4	1939.94	91887.2
4	2394.03	81827.6
4	2200.96	92264.2
4	2138.09	167801
4	2230.12	186218
4	369.845	91467.3
4	2427.22	93182.9
4	169.584	17356.5
4	2677.35	101722
4	2268.15	92217.9
4	2025.63	98558.6
4	2259.14	116804
4	62.9398	8327.38
4	2274.96	109341
4	2246.73	106338
4	2180.55	110933
4	179.228	21021.3
4	2141.57	99960.7
4	2317.11	94607.9
4	2368.75	104131
4	2145.56	112527
4	2242.16	94002.5
4	2198.59	80435.5
4	1935.91	107041
4	2210.83	87150.9
4	1992.58	62112.5
4	2104.39	97504.2
4	2397.39	189850
4	2107.71	108469
4	2027.43	97682.6
4	2204.76	98427.1
4	2187.18	108272
4	2107.44	104889
4	2008.3	84351.7
4	2399.72	191431
4	1862.14	117332
4	96.967	6676.62
4	2171.78	90792.3
4	65.4078	6553.58
4	2190.37	105084
4	1833.48	102609
4	1916.18	90666.6
4	2410.04	96754.7
4	2277.27	104009
4	1227.75	61666.7
4	2579.86	150000
4	2424.73	157749
4	3611.59	188609
4	2283.82	184919
4	1968.17	134429
4	2162.94	117198
4	2245.02	129701
4	2030.1	104362
4	67.408	9403.02
4	2314.27	133042
4	1983.4	91061.9
4	2279.76	173497
4	2000.75	157836
4	2179.43	106557
4	2327.81	124691
4	54.8113	6843.24
4	4034.98	145160
4	2298.76	100584
4	2285.74	94391.4
4	2015.35	83663.5
4	2047.33	96832.5
4	2376.68	128674
4	2281.17	106742
4	2343.01	145311
4	2200.28	149706
4	2162.84	184728
4	3695.47	141158
4	2230.78	105152
4	2200.07	127088
4	2379.73	119820
4	2455.75	123974
4	2006.41	91449.3
4	2147.91	178416
4	2299.79	105392
4	2125.65	157746
4	1940.34	96567.7
4	2176.82	126183
4	2281.7	108783
4	83.6738	6350.02
4	2143.18	125874
4	2177.22	121441
4	1812.89	86652.5
4	1919.16	102102
4	2152.69	180762
4	1997.36	145648
4	1934.37	105125
4	2159.48	119368
4	2163.99	106119
4	2539.54	178030
4	2273.11	123538
4	2218.76	102379
4	1953.4	104117
4	2534.68	210650
4	229.721	55824.1
4	2196.57	204942
4	2457.82	233927
4	2394.21	287050
4	2288.41	269193
4	2328.36	216342
4	2218.01	292536
4	2126.75	229140
4	2384.14	223805
4	2303.22	265078
4	1941.94	298250
4	2526.58	247387
4	2737.9	267979
4	2492.67	239040
4	2414.66	253551
4	2302.71	173896
4	2529.48	215473
4	4227.05	249402
4	3765.16	202568
4	79.5928	61069.9
4	2312.73	340844
4	2209.49	140850
4	2256	153313
4	2263.29	304260
4	2366.05	313566
4	2285.37	153776
4	2246.57	151229
4	2461.84	248699
4	2458.23	158672
4	2328.83	252462
4	2362.44	184375
4	2375.49	343355
4	1928.41	161770
4	1826.41	137204
4	2114.22	157107
4	2308.5	206227
4	2158.52	167632
4	2515.47	215267
4	4157.96	290710
4	2253.3	187755
4	2368.2	199767
4	2557.49	321172
4	2399.08	192565
4	2421	363455
4	1993.6	158679
4	2513.88	349990
4	1842.16	131626
4	2453.36	177912
4	1827.31	223453
4	2309.43	296444
4	2290.48	264970
4	56.2441	21359.9
4	1983.3	195919
4	900.395	126617
4	2440.58	233760
4	2323.09	229051
4	2095.02	244500
4	2100.9	188578
4	2341.51	251644
4	2364.01	191123
4	1210.38	132094
4	1827.43	108839
4	2102.36	238551
4	2772.4	214237
4	2270.71	299896
4	2489.93	320111
4	2289.14	373914
4	2302.65	292342
4	2120.04	294487
4	2064.47	278010
4	2080.72	244782
4	3139.29	311724
4	114.302	13248.4
4	2224.44	271222
4	2181.51	188162
4	153.933	14572.3
4	2115.11	221526
4	1924.56	237779
4	2177.51	298987
4	1998.22	322392
4	2159.37	159038
4	2098.73	191792
4	3682.39	330303
4	2085.45	273101
4	2436.2	230140
4	1953.21	234735
4	2481.17	191377
4	2225.33	350700
4	2355.09	333343
4	2085.78	235667
4	2165.55	273044
4	2234.57	327197
4	3388.8	235283
4	1977.41	284109
4	2470.85	205462
4	2199.79	240277
4	2149.79	231512
4	3273.13	337471
4	2069.35	220475
4	2268.68	194056
4	2291.9	212152
4	1132.24	357864
4	2226.9	240509
4	2347.14	228836
5	2294.46	31378.8
5	2306.63	32191
5	63.4804	2605.73
5	2049.31	25044.8
5	2392.51	31944
5	2354.71	34789.9
5	2410.7	33258.1
5	2379.55	33097.4
5	111.75	4947.63
5	4061.82	35626.6
5	2479.71	33661.6
5	2437	35916.8
5	2485.4	36624.2
5	2479.85	33759.4
5	2210.59	32378.2
5	2515.4	31701.1
5	117.475	4272.86
5	2167.01	29064.6
5	2441.37	32445.2
5	2283.1	27907.4
5	2343.99	31229
5	2610	35937
5	3620.93	28761
5	2311.21	26516.8
5	2397.97	28357.7
5	2549.97	32827.5
5	2044.09	27024.2
5	2291.56	24419
5	2224.22	30112
5	2234.39	33781.9
5	2621.16	28442.8
5	2253.27	25748.4
5	2077.37	19846.6
5	2190.79	30893.2
5	2242.62	32275.5
5	1966.19	30442.5
5	2518.22	28435.6
5	2295.29	31515.8
5	2333.72	33000.3
5	1494.67	22350.3
5	2310.99	21779.3
5	2108.22	31991.1
5	74.7006	2315.85
5	2453.99	26684.7
5	1780.87	19227.4
5	1929.62	21557.2
5	2155.46	25415.6
5	1888.99	20788
5	2156.49	26115.2
5	2101.11	26458.7
5	2047.11	23704.4
5	2306.11	27217.7
5	2142.27	27685.3
5	2201.68	28152.1
5	2159.91	24222.5
5	2221.15	23173
5	2037.55	34123.1
[truncated: 566 more rows]
