# Supplementary material for: Fibronectin binding protein B binds to loricrin and promotes corneocyte adhesion by Staphylococcus aureus
Source: Nat Commun. 2022 May 6;13:2517. doi: 10.1038/s41467-022-30271-1 (PMC9076634; doi:10.1038/s41467-022-30271-1)
Supplement: Supplementary file 3 — Source Data [file 41467_2022_30271_MOESM3_ESM.zip › Fig. 4a top curve 1.leveled_FD.tsv]

vertical tip position (nm)	force (pN)	segment no
487.847399422489	30.1967157562175	1
487.108686329945	-2.08729182163872	1
487.142718164022	11.9495276714979	1
487.140706563424	23.8257620309189	1
486.802116482037	15.5263604485368	1
486.476503970889	8.00485277139158	1
486.497650482415	21.2691879576538	1
486.441023911275	29.8715270483685	1
486.39919796843	39.3610402706277	1
485.676995209182	8.06652430585493	1
485.487330257196	8.69403771597163	1
485.591450148245	26.9319491847486	1
485.633987172194	41.4783591830598	1
484.774865693501	1.97639424245517	1
484.539321559741	-0.146334268339883	1
484.955348971588	36.7882374022733	1
484.563705374256	25.3083512135433	1
484.291877799389	21.01060492965	1
483.575995555581	-9.90524971532905	1
484.141795603153	36.0070892855205	1
483.959462572387	37.0738684220922	1
483.627791912354	29.1888399611971	1
483.317996958254	22.6150896910138	1
483.806927689308	63.9195391455687	1
483.08112076338	32.408628680651	1
483.016361131056	40.5230262252651	1
482.335244549199	11.6909552091158	1
482.050900674669	6.64271167732041	1
482.250073582789	30.578018481462	1
481.824839727112	17.0843247771026	1
481.398486993502	3.523539374295	1
481.398086163526	15.4956778828211	1
481.196974844499	15.4365526632122	1
481.088629733814	20.9381141984604	1
480.700253790372	9.65369201308398	1
480.962474829481	37.368152686168	1
480.613735297103	28.4596218756059	1
480.626266273821	41.2068015714822	1
479.889274165505	9.02510090954341	1
479.971132255354	25.9279298416861	1
480.319467140058	58.8042250465684	1
479.78383139997	38.6924160260759	1
479.243359086661	18.2906652120685	1
478.923428348846	11.1088739727513	1
479.23297718195	41.660119574935	1
478.854767026726	30.9848266177383	1
478.595247619854	27.4242226357886	1
478.40038722351	27.7394690935212	1
478.176490756284	26.314177277934	1
478.052159902537	30.8571516438721	1
477.674366632422	20.2067407260214	1
477.458455653521	19.260061012483	1
477.424822405505	29.2396817333127	1
477.085185987968	20.8764532296191	1
476.664202587137	7.63700008270241	1
476.585068781555	14.8891055351176	1
476.93046725502	47.5890393808664	1
476.147691625959	12.662516962	1
475.960138116963	13.4155288278916	1
475.814115954707	16.6580441998435	1
475.806205424836	28.1794004541497	1
475.696787419728	33.6160468090409	1
475.338228891624	24.11837692675	1
474.940487497773	12.2719376208128	1
475.008348453298	28.3352011132551	1
474.863429283503	31.6437093589879	1
474.195069665097	3.57546940545627	1
474.338142124779	24.1470942868102	1
474.219756099672	29.0460244512875	1
474.084368161606	32.9257841710368	1
473.932357445748	35.8091000985563	1
473.700010760652	33.8767957895143	1
473.549372376848	36.8423333859041	1
473.2212579325	29.1693569545926	1
472.85749710069	19.3595997354882	1
472.487419254535	9.17116006534632	1
472.176290085088	2.51627638533909	1
473.069051517328	68.026501996567	1
472.265801750463	31.8722648898279	1
471.507341132883	-1.59718432306832	1
471.887420112375	33.181123553147	1
471.7372179647	36.1726314479282	1
471.763752423418	49.7582883244597	1
470.990786184029	15.419246174699	1
470.83850937434	18.2863333071294	1
470.628512023065	17.6934434396608	1
470.302279033527	10.13299088055	1
470.185343225228	15.1184746188366	1
469.976826725765	14.6142937120246	1
469.881207609869	20.8775309230428	1
469.812536029632	28.756072092151	1
469.412664472662	16.7813872687704	1
469.175920626034	14.5850903333617	1
469.152823709008	25.1954681102012	1
469.333438275865	48.0169576295048	1
468.544781841743	12.7371630800375	1
468.657523223674	31.4900746523522	1
468.370424074365	26.2752218303468	1
468.659270822537	55.5844257614926	1
467.8323250174	18.0093660971887	1
467.677381901293	20.7163206655746	1
467.905187621094	46.3664701508113	1
467.784971769542	51.1550529611789	1
466.998709688643	16.0186338995767	1
466.905080512812	22.4008717089607	1
467.078704148206	44.8030962238823	1
467.027418793542	53.7235239245945	1
466.283374769959	21.1177192034877	1
465.90464390002	10.4099580904906	1
465.667843124436	8.20993149058548	1
466.015866471351	41.0661520140423	1
465.83065859553	41.9587357439499	1
465.48244983269	33.0804965710965	1
465.161495631616	25.8359666695138	1
465.249822201154	43.1250430379046	1
464.43033533942	5.99680351964461	1
464.081297766154	-2.93118916627849	1
464.506113868296	34.5281135455529	1
464.142493106439	24.7259213116595	1
464.244682810019	42.8459098754941	1
463.437579196103	6.45987359202151	1
463.514482647379	23.0640863551495	1
463.780450498156	51.0014182545433	1
463.165985374143	26.1627085237681	1
462.701327760853	10.3039320756989	1
462.938763810957	36.5309222488858	1
462.875857759075	44.7544098386144	1
462.112236452209	10.9747222727202	1
462.044208147397	18.8911306303699	1
461.785978969277	15.4062610255035	1
461.920840680707	35.4845241967718	1
461.731758140513	36.144495197067	1
461.153086872405	13.4512300639635	1
461.493185436164	45.8320081719121	1
461.362492467816	49.9919893131178	1
460.765429986876	26.1962438073703	1
460.500001332959	22.2796945925034	1
460.232623697278	18.2463001661182	1
460.174615467302	26.7631739420695	1
460.108449305986	34.791017912874	1
459.586725087055	15.5112093468715	1
459.39471292433	15.9954000972321	1
459.505003623551	34.6005937111208	1
459.355776930471	37.6494518010481	1
458.254787139443	-16.3534909641157	1
458.29263935439	-2.09054603315395	1
458.564209224564	26.1821809647509	1
458.867924678408	56.3818026733341	1
458.096710510855	22.1466205858962	1
457.472109114922	-3.30013011401314	1
457.811851420288	29.0590096004834	1
457.103827764712	-1.38837593937777	1
457.49316939937	33.9438769223408	1
456.961503602093	14.067924277354	1
457.052368393059	31.5084693999109	1
456.919497343775	35.5375424869788	1
456.492133017014	21.9137120188732	1
456.455685386979	31.7226873819644	1
456.062674034095	20.1580543407536	1
455.97191247569	26.7112439109084	1
455.729448811091	24.1708986327321	1
455.602697878734	28.5667361494432	1
455.335760105286	24.5593014558277	1
455.445344191661	43.121799392011	1
454.767429788174	14.4790537529478	1
454.625229974082	17.9487722561492	1
454.850094238326	43.4214932544497	1
454.601260940225	40.4992218793432	1
454.474493850631	44.8939817026305	1
453.527306883236	0.110082807194012	1
453.806969060969	28.8675077053061	1
453.909913017933	47.0318507494692	1
453.352388979383	25.6055727204802	1
452.743477716346	1.09896161421303	1
452.50684748032	-1.09192572283285	1
452.868255027509	32.5655070331803	1
452.431370948097	18.370720928469	1
452.125703804224	12.04149084367	1
452.104454002233	22.7611488468172	1
452.288404311932	45.7811558341749	1
452.096284499182	46.2582781835496	1
451.610073616553	29.1066077267051	1
450.959688779795	2.11380015400167	1
451.001756295759	16.6288302555586	1
450.63468794493	6.61890733139853	1
450.570844265533	14.7852454727955	1
450.468844866092	20.6643906344133	1
450.347184218339	25.3649618151632	1
450.176785704928	27.1440117799544	1
450.048652028379	31.4565393687498	1
449.930391466201	36.3608791315901	1
450.021446158086	53.8122434508733	1
449.550832420953	37.5953558174172	1
448.673122143152	-3.02424059749647	1
448.764592647675	14.4520057611323	1
449.116042157064	47.5122273103591	1
448.881186088067	45.4273659881056	1
448.202521964525	16.7391881752896	1
447.578402203087	-8.67943683938052	1
447.901822500309	22.7005655713995	1
448.089333415708	45.9337022817649	1
447.800547961299	40.6160670908613	1
447.313385565203	23.4070570044928	1
447.197156488592	28.4329859430407	1
447.327175374781	48.2198070024983	1
446.801948131806	28.7290241003355	1
446.049320910902	-4.39286898335469	1
446.53148457248	36.5026169480759	1
446.379476498403	39.3837669231257	1
446.073889109881	33.0588581776442	1
445.388134757881	3.94548804661499	1
445.38138618743	15.5339254337477	1
445.833535433432	54.6301810627431	1
445.345617288463	37.3757176713787	1
444.644955386615	7.36868611701806	1
444.778936294114	27.392853304656	1
444.750836844495	37.7013818322091	1
444.359139254501	26.2146385549292	1
443.421728659305	-17.9839354582494	1
443.751210888178	13.7591651114085	1
443.579629331339	15.466854866543	1
443.800896768107	40.7231813646989	1
443.401367097088	28.7668912888769	1
442.865260354304	8.62371293725166	1
443.180221061707	39.4962802297046	1
442.886983045953	33.9114193321624	1
442.26415121179	8.56961695362105	1
442.203710226296	16.9393433147233	1
442.400071482476	40.7026206646704	1
441.985761079798	27.8602341507283	1
441.727737794292	24.3861943082093	1
441.206108165282	5.11071764714585	1
441.74244252542	49.2530402898458	1
441.512431883943	47.4581313267283	1
440.804090276993	16.9904914898711	1
440.147666022617	-10.3650655761905	1
440.88678244665	45.932624588341	1
440.752035742302	49.8480961097843	1
439.704367490959	-0.959939975270925	1
439.68683188717	9.98152212638393	1
439.890992914501	34.212190888025	1
439.803300809096	40.9482185434785	1
439.052233773996	7.91937689100635	1
438.810385109663	5.41473284890233	1
438.786479080418	15.9742688536262	1
438.933606101743	36.7860714498033	1
438.48345389289	21.7949966922961	1
438.001571671204	4.90190926345572	1
438.239034861505	31.1287198210719	1
438.410673288187	53.4097672195359	1
437.54527201016	13.527260278457	1
437.246691869967	7.62184898103714	1
437.074694905604	9.30423407195351	1
437.154031336271	26.0523506040367	1
436.853687958506	20.0412091292357	1
436.229219574489	-5.39905427888672	1
436.628819236587	30.546649150329	1
436.243844328787	19.4623821043865	1
436.534770874381	48.8938408454133	1
435.860776757563	20.4847961950078	1
435.313342721532	-0.337836163517206	1
435.482492970649	21.7939189988721	1
435.621573570386	42.1231896473117	1
434.985158239734	15.9666933027937	1
434.81412037607	17.7064285888565	1
434.752983164472	26.033955856478	1
434.608564174925	29.3692902159684	1
433.931777703365	0.792769894365612	1
434.129934003427	24.6631615181502	1
433.750953742388	13.9380939166403	1
433.721927013907	24.1903710737149	1
433.089159158272	-1.74757538381053	1
432.936243971917	1.07840091418478	1
433.139888202699	25.2777003446932	1
432.975674572592	27.4263885882581	1
432.930115736394	36.6876209858441	1
432.595844353358	28.6424705265262	1
432.169071534341	15.0524711794339	1
432.428253696018	42.5808395557036	1
432.026190483256	30.4719924666699	1
431.526482026209	12.5099599487882	1
431.428904925487	18.6529815149329	1
431.628473741662	42.6078875475191	1
431.244153453486	31.5625653835415	1
430.727136780372	12.562978238995	1
430.887429336181	34.1635045027573	1
430.894864491596	46.601248832893	1
430.415949859616	29.8855898909881	1
429.715086226429	-0.13442681256804	1
429.924978288224	24.4392125984164	1
430.140519849273	49.351490753805	1
429.622024371484	30.2631840829796	1
428.956880437864	2.38428007215557	1
428.920836753212	12.2156862503343	1
429.014746317831	29.8369035057205	1
428.711035387402	23.6234409390158	1
428.104082403313	-0.76734982104813	1
428.259300256794	20.5288548379258	1
428.236871267548	31.1763179472939	1
427.955397512185	26.2957825303755	1
427.447877400133	7.86528090737552	1
427.483110923412	21.9691920989602	1
427.925206267034	60.4617175325174	1
427.353053046341	38.1568657881313	1
426.979818642823	27.7758465293884	1
426.062892535024	-15.1958369144174	1
426.651276385561	32.0656580313076	1
426.44858815088	31.9077019853547	1
425.953613495793	14.2291345348224	1
426.056315557241	32.3772487838966	1
425.775331026812	27.5259273112631	1
425.89718358236	46.8219646723552	1
425.156688231732	14.4260460283629	1
424.833375092938	7.03737991414519	1
425.039160162263	31.3645761965775	1
424.713775764001	23.8517323293105	1
424.511413692389	23.7132381587186	1
423.981010249494	3.91086450396695	1
424.276676425393	33.6257883123434	1
424.511752025247	59.708705666626	1
423.936894262573	37.2415659713477	1
423.508991986488	23.5834077980044	1
423.366138855509	27.0120154667709	1
423.238194339464	31.3342845588686	1
422.890177799164	22.4647091958936	1
423.001022697806	41.1007755566903	1
422.538106037036	25.3436932184741	1
422.512373960628	35.7928713034672	1
422.265571871621	32.9903823827396	1
421.530463129544	0.917190656716397	1
421.622032450762	18.3977689202845	1
421.932446810192	48.9966232143118	1
421.437403756794	31.3137238588404	1
420.57574844194	-8.34511943429351	1
420.836383986164	19.2698025157853	1
421.032584354668	43.0222606690062	1
420.539834182852	25.4767672250813	1
420.214868354173	17.9888053971602	1
419.961070095659	14.7668507252366	1
420.147813470446	37.95238930938	1
419.809383390061	29.657309066315	1
419.297303500608	10.9530838792681	1
418.746689012799	-10.0610398088127	1
419.776721144905	63.6739412667607	1
419.038861151967	31.4356933969325	1
418.771513927347	27.4015065489126	1
418.236638852407	7.3308189284768	1
418.281698281029	22.0232880825909	1
418.485986544877	46.2604441360192	1
418.070416214049	33.3412455515697	1
417.592901611591	16.7088965375807	1
418.070381029039	57.3219950950855	1
417.266286910199	21.1133872985484	1
417.073947930119	21.5753691118796	1
416.728769668303	12.8756572506294	1
416.446600756702	7.95292274023031	1
416.464984835613	21.0463061657221	1
415.969241688685	3.32121828239151	1
416.002390326486	17.29962045258	1
415.953350126549	26.3513471354366	1
416.007303235607	41.5768202126411	1
415.425430492966	18.6888095384667	1
415.197860987018	17.0388820377284	1
414.959426049949	14.7376367809515	1
414.946803002324	25.9722843220149	1
414.755296082024	26.4840407796592	1
414.218366201302	6.29001009029651	1
414.239856296719	19.5694858126022	1
414.396046823805	40.9233365041328	1
413.853034785898	20.3646967719744	1
413.338684936652	1.52415393242644	1
413.221125707165	6.46852683627812	1
413.593472280806	40.7794433007992	1
413.404908239557	41.467539986334	1
412.376900591777	-8.16335904241868	1
412.76857592942	27.3061623777632	1
412.426019945553	18.7634556565041	1
412.331347698084	25.079700592107	1
411.748791445964	2.15057908349767	1
411.909134737767	23.7532712997296	1
412.020150108874	42.3990791638286	1
411.462231222475	20.9467780083389	1
411.067024588966	9.24797213585334	1
411.319617093115	36.3803515725729	1
411.049617277984	32.186835147765	1
411.042068939408	43.7255084562062	1
410.265504289614	9.16682816040721	1
409.926015971224	0.807920996030881	1
410.454128059607	44.4558042352214	1
409.624337214918	6.70654916425332	1
409.665576097978	21.1696492346488	1
409.345433747262	13.9703718912483	1
409.363663325376	27.0542039946298	1
409.567181814218	51.2448501808817	1
408.643915436567	7.89232889919104	1
408.506938612378	11.6725604615569	1
409.139375291537	61.5739394084631	1
408.557001966185	38.6556370965801	1
407.524088031764	-11.2695461962482	1
407.456853175289	-3.30878335826995	1
407.543558966132	13.8796765936921	1
407.726989699544	36.8661377318258	1
406.857275914162	-3.27632576809146	1
406.29778950106	-24.822756048223	1
406.824748546559	18.7558906712932	1
407.158636679985	50.7612299740983	1
406.592973584358	28.8445274778849	1
406.065113876496	9.19387615222252	1
406.137742366583	25.5384387595446	1
406.367776779135	51.3184186054951	1
405.680197150154	22.0936128613108	1
405.138796714423	1.6312576406422	1
405.376700978705	27.8829608032264	1
405.568417739006	51.3660272973388	1
404.501284775109	-0.610471468519059	1
404.088087439978	-13.3879428021043	1
404.123788383431	0.743005815674102	1
404.680439497729	46.1013998310203	1
404.119222218956	24.4511094885665	1
403.462633738465	-2.91604863023482	1
403.544197915968	13.9640642150317	1
403.39238782972	16.854955693384	1
403.437736191884	31.5641607924338	1
403.045793074406	20.0606815702185	1
402.954573889784	26.5835689370424	1
402.99121462302	40.7707900565428	1
402.477936491709	21.994074138306	1
401.977924533005	4.01256917944153	1
401.990433793248	16.7532510179094	1
402.356795034286	50.7049680379982	1
402.099705810654	47.2850241791099	1
401.275840001881	9.89063664763551	1
401.011441127732	6.03251532133833	1
401.514271699248	48.1646227598218	1
401.243249002125	43.9094348005506	1
400.644401326956	20.0033419406941	1
400.612276166948	30.0684385419088	1
400.054093210151	8.59990859132999	1
400.12171630326	24.6442279238793	1
399.975837425275	27.8905363540589	1
399.32464782939	0.846865877996433	1
399.723931930817	36.7720086071839	1
399.580426717353	40.1605831349389	1
398.977031497332	15.9818444044589	1
398.465145129118	-2.71156158586199	1
398.756496257835	26.7437015010867	1
398.696486356288	35.1372322081111	1
398.076504395214	9.9642050722489	1
397.703993339075	-0.374615093013206	1
398.077756831409	34.0206889928479	1
398.216287030472	54.3153360986392	1
397.08374824019	-1.58204378702485	1
396.921653529519	0.692153477936707	1
396.80286327466	5.56215496991763	1
397.380162007177	52.1579946108177	1
396.830030735598	31.1719966079764	1
396.114191192439	0.252898317103699	1
396.162386542771	15.1325374614562	1
396.254531460049	32.6466510086265	1
395.999773495913	29.3662684481329	1
395.320357324095	0.630481943473355	1
395.095164063106	-0.877707740779325	1
395.330745310754	25.2344235577886	1
395.138870568689	25.7234427973131	1
394.451747980898	-3.47431495505564	1
394.705613186492	23.7337988587468	1
394.949118256637	50.3208865542196	1
394.380415788027	28.2215995476303	1
393.886887760852	10.6285079774834	1
393.84375338498	20.0334750940757	1
393.983172680842	40.3812989744013	1
393.735924221441	37.5509907714667	1
393.106902228277	11.8359261058732	1
393.057147011282	20.8439956394406	1
393.019610962676	30.5845163388707	1
392.883112033499	34.3928735864761	1
392.51284170524	24.1882051212453	1
392.227564575759	19.0783006206082	1
392.407736726962	41.8689385242471	1
392.058620213327	32.9322820284454	1
391.726993227507	25.0439993560351	1
391.433125183596	19.4191053174818	1
391.619001135476	42.5516256114183	1
391.570654635578	51.6440827663252	1
391.097085710125	35.2473154216752	1
390.320337924267	0.677012941893243	1
390.488056951812	22.7211262714277	1
390.326362523952	25.0191173166894	1
389.872995512016	9.83329701811106	1
389.358748960326	-9.00184678869527	1
389.733130109921	25.4302467922832	1
389.567411131714	27.4869718636758	1
389.002465134286	5.61272203586609	1
389.035322328677	19.5727400241177	1
388.885017583368	22.5534287221725	1
389.056166551585	44.8030962238823	1
388.17326868878	3.86975366953184	1
388.055217913476	8.78383493567437	1
387.834070944093	7.5179889187146	1
388.115030823803	36.3500599348639	1
387.584117695798	16.5158097991331	1
387.706055987506	35.8155979559652	1
387.468015330891	33.5370687860645	1
387.522965330968	48.8213501142236	1
386.900913060138	23.5239022160108	1
386.075502227181	-13.96352618106	1
386.707571075247	35.9151261133482	1
386.530609111947	37.297827907448	1
386.134405058075	25.5384387595446	1
385.52614275746	1.06758171745841	1
385.307686176727	-0.0370540420327688	1
385.886781439274	46.6661640132498	1
385.630349724172	43.2851650363273	1
384.744980529749	2.20359737370462	1
384.64454698877	8.17362801407089	1
384.734820028427	25.5752282546622	1
384.578488666841	28.1945515558149	1
384.070363179087	9.7261827442737	1
384.036856023862	19.7079799831944	1
383.936603374095	25.6888298202871	1
383.790018824901	28.8923897446518	1
383.282507393231	10.460810428228	1
383.182002222829	16.4265091636549	1
383.014463018451	18.3739645743624	1
383.217471144801	42.5332308638598	1
382.659133936378	21.0549699756003	1
382.141009905082	1.98721343918154	1
382.327882331375	25.1792393151121	1
382.306522941699	35.8891663805784	1
382.169505095207	39.6661437314294	1
381.466505035265	9.51629666715928	1
381.18240528411	4.47669581399849	1
381.228387356801	19.2232715173654	1
381.310323096347	36.1250227560844	1
380.08610237131	-25.2685090664651	1
380.555786234805	14.8761203859219	1
380.76256759928	39.2615121132445	1
380.387230463421	28.7528178806358	1
379.80748794523	5.99139392128184	1
379.628958181103	7.2799665907394	1
379.814387659041	30.3854388928606	1
379.110828792517	0.202045979366511	1
378.822290035758	-5.10369232138707	1
378.718375282198	0.657529935288662	1
379.24401190024	44.1561103727826	1
378.948578759572	38.4370872095875	1
378.005545328907	-6.1012138070411	1
378.201061989336	17.6088867683721	1
378.147344787036	26.3790924582912	1
378.250868303095	44.574815399209	1
377.219502974503	-5.258404721447	1
377.357969722373	15.0319210450273	1
377.081163569853	10.4294305314733	1
377.08426248915	22.6053587533338	1
376.701183631493	11.6325273205461	1
376.677732413087	22.2169453646161	1
376.82015214795	42.7442052000197	1
376.033297991319	7.56775299740632	1
375.694187031428	-0.769515773517683	1
376.100556355909	35.5797310148375	1
375.841204409952	32.0234695034489	1
375.762884452181	39.3188517427687	1
375.231262357758	19.4418214043582	1
375.06379303313	21.3932917513505	1
374.884403815072	22.6302407926793	1
374.94535062143	38.2737109996493	1
374.302727236533	11.7428852402771	1
373.606985385998	-17.9720385680994	1
374.381682566836	40.4559450924386	1
374.044287004999	32.2214586904132	1
373.701837771161	23.6840347800553	1
373.476292239231	22.1541961367287	1
373.331245590952	25.449719233266	1
373.461447386488	45.2445279028067	1
372.971573528778	27.8699756540304	1
372.272150296194	-2.06565342818639	1
372.751366864643	38.6502274982169	1
372.477847346145	34.2446484782035	1
372.334744353289	37.6566575551174	1
371.771579811285	15.8888035388628	1
371.241330547412	-3.90600513067792	1
371.95159358681	50.6595358642455	1
371.258722395352	21.1166309444421	1
370.783378778729	4.61303459774292	1
371.065283464253	33.5013675499926	1
371.371572600792	63.8513803193181	1
370.296946007195	11.4247966302794	1
369.80411302544	-6.12718410543232	1
370.036780149752	19.8096740930472	1
369.888864874034	22.9331783010117	1
369.808453152673	30.1030620845569	1
369.232793195879	7.58614774496522	1
368.981474952061	4.51132992226834	1
369.537617711629	49.838354606482	1
368.845734839447	20.3546488656397	1
368.648009799734	20.4923717458406	1
368.464917250687	21.5072102856292	1
368.504387679653	35.8631960821871	1
367.732841699784	1.60420964882689	1
367.445010653002	-3.65932955844611	1
367.658239793882	21.1123096051245	1
367.596022144702	29.3727663055417	1
367.567068940392	39.6271988494641	1
366.68506298912	-1.25313598030103	1
366.541101238726	2.10730229659322	1
366.911989229136	36.3295098004575	1
366.451771885142	20.7325494606637	1
365.937028627047	1.86712458176965	1
365.554133650773	-9.09488765429165	1
365.84311367167	20.2174753977731	1
366.063365774303	45.4100594995923	1
365.375207208292	16.1495419537144	1
364.671689016434	-14.0316850073104	1
364.948162706065	14.5309943497309	1
365.314195758109	48.462150669791	1
364.575897153795	16.1960623865125	1
364.225472957148	7.18042786773437	1
364.244404724099	20.3051911899808	1
364.216300759302	30.6104760716401	1
363.50957025446	0.23666952201435	1
363.591258809995	17.1232696590681	1
363.790176080292	41.0369380697574	1
363.419537259245	30.8095535176502	1
362.80958590183	6.23699180008936	1
362.762927859193	15.4300653714252	1
362.843469051187	32.2478727449205	1
362.454503065535	20.9218854033711	1
362.075110714948	10.169769810046	1
361.844117843876	8.31319987808695	1
361.251349546325	-15.2293721980197	1
361.69910975288	23.6007248521396	1
361.35198929981	14.7830795203259	1
361.297985673187	23.5358096717826	1
361.379945650552	40.4386386039254	1
361.247789686372	44.5066565729586	1
360.906914344374	36.0633512216209	1
359.890787668917	-12.856724469099	1
360.372967832639	28.036595509862	1
360.427710114105	43.3078916888253	1
360.086834975025	34.8645863374876	1
359.587687763079	16.9339337163604	1
359.399145577839	17.6219564425423	1
359.619435330112	42.8166959312092	1
359.153733145359	26.8908383503135	1
358.755642903934	15.0178582024077	1
358.343329909603	2.29231689998328	1
358.488642749737	22.9926838830055	1
358.63678937691	43.8629143677525	1
358.099143945414	23.6245291980615	1
357.572887450459	4.0688311155417	1
357.729264525476	25.4324127447527	1
357.677138843742	34.2976562027886	1
357.194290665102	17.3439854985303	1
356.913140631321	12.480756570125	1
356.727686633536	13.353857293428	1
356.666861635995	21.6976239217607	1
357.015832893983	54.605911829462	1
356.183364213575	16.6948336949611	1
356.217116268821	30.7078488421758	1
356.420872737204	54.9114801776231	1
355.561358805366	15.379213033688	1
355.043802563558	-3.6549976535068	1
355.041691459157	8.20825155671894	1
355.212562510005	30.4406125699155	1
354.83503117453	19.7999431553667	1
354.354583919157	2.99015508882015	1
354.389130573964	17.0507789278784	1
354.492353957048	35.2281071212377	1
353.903161413125	11.8997635928062	1
353.677386611181	10.35586210686	1
353.874320897564	34.1505193535616	1
353.712060906941	36.4138974217968	1
353.252562337502	20.8598229409012	1
352.983801510639	16.7391881752896	1
352.727199168915	13.3473700016412	1
352.505034447415	12.0198524502178	1
352.891484156825	47.1746662593789	1
351.979809379543	4.51566182720744	1
352.362757588075	39.4605789936327	1
352.077439478204	34.3474308471019	1
351.485052570849	10.8275748578715	1
351.669768268142	33.88978093871	1
351.293157989249	23.3042746355943	1
351.356493651324	39.0905603524738	1
351.011686117949	30.4114091912523	1
350.545372127181	14.4487621152389	1
350.208668602421	6.25538654764847	1
350.46296351617	33.4883824007969	1
350.16504176532	27.6197077703856	1
349.658015146155	9.21660280472052	1
349.045558248961	-15.5063394079605	1
349.798007455437	41.5876394093671	1
349.813332991963	54.4960187970902	1
349.230999999429	31.5787941786309	1
348.84074520648	20.1753608292668	1
348.757234271657	27.1591523159978	1
348.576294573968	28.3027435230766	1
348.117561867168	12.7945132751835	1
347.902022163328	11.8640623567342	1
347.993352519485	29.3284012595914	1
347.674301523647	22.1931410186943	1
347.414108666769	18.5860271695682	1
347.166550017683	15.736246525651	1
347.551422802608	50.7964663228108	1
347.465898634607	57.6595561460657	1
346.809185837827	30.2837342173862	1
346.353124719929	14.9356259679159	1
346.213391440194	18.5492376744506	1
346.150691563393	26.7804804305825	1
345.455227728832	-2.91821458270458	1
345.222235202453	-4.89487337207513	1
345.002309954426	-6.08823922346718	1
345.786959605897	52.9358885160549	1
345.499910078151	47.7188697415801	1
344.743476740822	14.365452187323	1
344.288354561656	-0.926394126046961	1
344.556728914221	27.1504990717414	1
344.315199311561	24.6620838247264	1
344.180159215785	28.5569946461411	1
343.872894263668	22.1281835758501	1
344.213195164292	54.5165794971186	1
343.234397645008	7.83391157624271	1
343.173882174255	16.1960623865125	1
343.230956559464	31.6069304294921	1
343.296008526812	47.49599851527	1
342.77729973905	28.3925407427791	1
342.428631311959	19.481854545369	1
342.220474873451	18.9939129992684	1
342.5261209926	49.3049703210071	1
342.050567591208	32.7883782594905	1
341.336117082434	1.95151220310962	1
341.274501024003	10.2476701395985	1
341.212957268934	18.5481599810265	1
341.142063994986	26.2882069795426	1
340.516667600934	0.789526248472185	1
340.308890591815	0.324311354869342	1
340.601595790337	29.8596301582185	1
340.550249760675	38.7713940490525	1
339.795892959643	5.54239725714612	1
339.279296635499	-13.4344632349026	1
339.891596762162	35.2584093245682	1
339.894686953833	47.4332492873828	1
339.339573790468	26.1475574221026	1
338.99012990573	17.1903507918945	1
338.816267124591	18.7580460581407	1
338.775660747952	28.3135627198027	1
338.759113771451	39.3112761919362	1
337.906389898656	0.185817184276955	1
338.064918898107	21.6781514807781	1
338.211373039057	42.4466772900505	1
337.728299886836	25.4792818430704	1
337.32723014644	13.4274362836632	1
337.441466814671	32.2647354773177	1
337.400120598733	41.775887093029	1
337.382888070335	52.7324897307275	1
336.50076248069	11.8445793501299	1
336.646801769305	32.5882231200565	1
336.27069986923	22.0330190202713	1
335.647325847115	-3.34448459434167	1
335.055339072733	-26.8405362376505	1
335.38733795235	5.05012380610637	1
335.438096515071	20.0823199636706	1
335.343307401014	26.3899116550171	1
334.390790738022	-18.7174854487798	1
335.018650019114	30.9080039816095	1
334.851087150024	32.8532934398472	1
334.770090014927	39.987613340404	1
333.944492236143	2.4881401344779	1
333.529242217239	-10.4137519614582	1
333.725566734836	13.3441263557475	1
334.021558067289	43.076356652637	1
333.466301534045	21.7820115431004	1
333.065418805879	9.74133384593897	1
333.285838776535	34.9435643604642	1
333.138292683948	38.0887069618811	1
332.292067415218	-0.64726096363645	1
332.288769530008	11.1445857744452	1
332.792271196679	53.3156486605159	1
332.203190876906	29.9937818582496	1
332.122336231551	37.1366176499794	1
331.422434908564	7.17177462347776	1
331.444958447677	20.511432127573	1
331.97090209809	64.0277311128301	1
331.101935267245	23.9285443998176	1
330.320073173146	-10.9493021994028	1
330.15639150062	-8.77140001155281	1
330.524687997694	25.2950068332062	1
330.335033893095	25.9160329515361	1
329.584613427244	-7.07710746486419	1
329.705962710507	12.1864723060492	1
329.941761059732	38.3105004947669	1
329.500954376008	23.8766143686565	1
328.91837216139	0.944238648531704	1
328.789579718213	5.21350001604431	1
329.076276548053	34.3885416815368	1
328.876930311073	34.4285748225483	1
328.344976016837	14.5309943497309	1
328.092400794377	11.3803047968674	1
328.511327400146	48.4816231107738	1
328.252311156165	44.9448340403677	1
327.598038453041	17.7150818331129	1
327.356782441914	15.2428953811872	1
327.857703910412	57.2592458671983	1
327.064254872158	21.6868047250347	1
326.805617740329	18.1727317415048	1
326.527072558119	13.4653034722049	1
326.497712692212	23.6948539767815	1
326.672577822157	46.1663150113773	1
325.922537106516	13.1959012474749	1
325.606792821283	6.2586301935421	1
325.685944074521	22.9926838830055	1
325.911166385071	48.4827113698195	1
325.007076864698	6.27810263452467	1
325.128584633378	25.5511386369518	1
324.946065316135	26.5997977321314	1
324.605341413183	18.1651561906723	1
324.513008596701	24.6198847312456	1
324.300505363319	23.8712047702933	1
324.24677962109	32.6401637168394	1
324.188758090453	41.1516173288059	1
323.531345555371	13.733617437889	1
323.344995425554	14.552632743183	1
323.431835864235	31.747579986932	1
323.17088887676	28.0950128328101	1
322.971218661879	28.1155735328386	1
322.456357557071	9.24256253749015	1
322.548035402265	26.7274727059976	1
322.712342598184	48.5660212977351	1
322.116651921194	24.8478168903993	1
321.647786077618	8.73190490451331	1
321.593320568379	17.456498805109	1
321.836917376312	44.0479184055212	1
321.259805363576	21.4433727986959	1
321.038025307913	20.138581899771	1
320.65412856655	9.11598638829183	1
320.651121184138	20.9251396148865	1
320.957799609155	51.2978684710886	1
320.115871859967	12.8193953145291	1
320.258285718786	33.3455668908872	1
320.222808293104	43.2083529658203	1
319.969929762084	40.0394060184816	1
319.267431134595	9.9187623328749	1
319.294584041063	23.5358096717826	1
319.13920666604	26.2113949090357	1
319.235326612788	43.9625481813538	1
318.602965098652	18.0461450266845	1
318.676197339636	34.4253311766546	1
318.29148876036	23.3540492799078	1
318.113983270272	24.7031946591615	1
317.344541002022	-9.43028275280232	1
317.509552662123	12.4504543667944	1
317.399930062383	17.8687165397486	1
317.369777301274	28.0506583524814	1
317.011131631051	18.5416621236179	1
316.415935046457	-5.14696910829172	1
316.898014938719	35.739863578882	1
316.920547573353	49.0799331422274	1
316.166068096131	15.8433607994888	1
315.91459786325	12.7588014734896	1
315.346727769192	-9.29179914783195	1
315.796998619504	29.6882874694411	1
314.937498386354	-9.8435781808657	1
314.8245549954	-4.62439345392123	1
314.869739398037	10.073485298556	1
315.217119246202	42.8859430165055	1
314.528952140827	13.6243372115817	1
313.792449885279	-18.5346367978591	1
314.323460872259	25.285265329904	1
314.03049640378	19.7133895815576	1
313.701487773578	11.9809075682523	1
313.536599260789	14.0863190249127	1
313.360917471402	15.5447446304737	1
313.719939185462	49.0550405372599	1
312.880972559736	10.7540064332581	1
312.655493595135	9.22742200144669	1
312.693183384703	23.4760293836221	1
312.528371886198	25.5860474513886	1
312.288345353708	23.187429424076	1
311.837902913453	8.17579396654045	1
311.494744198432	-0.404906730721939	1
312.138038865739	50.1456240197533	1
311.869675414524	46.0483921064354	1
311.046664300613	8.70376865365232	1
311.108490523481	24.3991794574052	1
310.94863815299	26.8064507289742	1
310.901682695559	35.9811295527509	1
309.959944992944	-8.48035939337046	1
310.171740879173	16.2047156307691	1
310.274231740736	34.3376893437996	1
310.100590128377	35.9183803248636	1
309.764506804624	27.761783686769	1
309.422055573183	19.2234722641797	1
309.416718201009	30.892863445566	1
309.713074108012	60.6467321359076	1
308.93791149094	26.1702840746006	1
308.571704523402	16.2079698422843	1
308.210118072472	6.52262281990873	1
308.740823185699	50.3241407657349	1
308.17762876108	28.5537510002475	1
307.753899504583	15.1433566581821	1
307.831103849468	31.7605545705059	1
307.560466830334	27.527005004687	1
307.208518811802	18.4194073137368	1
306.798506951085	5.83127192285892	1
307.114103562476	36.7384733235815	1
307.008074101403	42.3720311720133	1
306.392992011392	17.4913125289496	1
305.946608225299	2.72291881655988	1
305.993237780564	17.5073511428464	1
305.671088883032	10.1859986051352	1
305.688641523222	23.2274625650873	1
305.337866937175	14.1901896528571	1
305.187418816866	17.1611368476096	1
305.176995315053	28.5256147493865	1
304.893164853347	23.5011861291346	1
304.149877378437	-9.06459601658291	1
304.139778981856	2.31936489179858	1
304.242739833922	20.4804642900687	1
303.772318131428	4.27114164182358	1
303.474788495968	-1.57446823619211	1
304.149886731189	50.8824070905555	1
303.918723587802	49.0150179618704	1
303.684735898937	46.9783147437943	1
302.61549138499	-5.12640840826348	1
302.862303454326	21.6575907807496	1
302.806396815827	30.2956416731579	1
302.39939980579	17.8881889807313	1
302.246533622534	20.7141652787264	1
302.109261750584	24.4749138344883	1
302.22386457262	43.3338514215952	1
301.965970905546	39.8641329183938	1
301.282751284505	10.8989878956373	1
301.518535663831	37.0219383909309	1
301.519646124663	49.0777671897579	1
300.769518498851	16.1019332618704	1
300.685762463174	23.0705842125582	1
300.295659576174	11.6758041074505	1
300.530451392745	37.7392490207504	1
299.99572568792	17.6753022670252	1
299.692795623949	11.5059406057255	1
299.437627742494	8.19959831246212	1
299.786634099925	41.1094288009467	1
299.408443757274	30.4287156797653	1
298.994931567591	17.6306942117736	1
298.585083153322	5.05228975857593	1
298.76422996321	27.7801784343277	1
298.808243434337	42.4077324080852	1
297.905872320198	0.305906041688842	1
298.014248908475	18.7915919073651	1
298.392007605317	53.4249183212014	1
297.403398187864	6.15368187217389	1
297.274772512975	10.432674177367	1
296.862848851283	-2.27014047255922	1
297.025891321792	19.4923884703067	1
297.146419640811	38.7064788686955	1
296.428185492507	7.64240968106539	1
296.355692538967	15.2861721680918	1
296.399002327256	29.8715270483685	1
296.343980885894	38.5625856653619	1
296.064790116041	33.8162019484748	1
295.407507824407	6.40577760839089	1
295.451124592074	21.0095272362263	1
295.566107274599	39.8911809102091	1
295.176835488674	28.5461754494148	1
294.645300984648	8.67347701594338	1
294.726459912685	25.5276195628187	1
294.372780996134	16.3161618095457	1
294.381942198783	28.8545225561101	1
293.729352708148	1.72538676528425	1
293.974491886109	28.4090336784136	1
293.798537651163	29.8509663483403	1
293.48420582949	22.9980934813685	1
293.064828315738	9.84843755415494	1
292.826825929182	7.57099664329995	1
292.551209430041	3.03884147408778	1
292.668250136772	22.0438382169977	1
291.965574720356	-8.08762466533553	1
292.291190554722	23.4200421536885	1
292.30074917823	35.9822072461747	1
292.003473943852	30.1517484698245	1
291.521665052212	13.259738734408	1
291.249243291957	8.91907489475132	1
291.553940332579	39.1727925869656	1
291.095234325197	23.6656400324964	1
290.468762310223	-1.89795587893074	1
290.379893282573	4.76412298952425	1
290.725008526386	37.4406328517357	1
290.365247627581	27.8645660556672	1
289.605754135073	-5.67277784293405	1
289.579341322044	4.7331234551546	1
289.702898268012	24.1286995392515	1
289.483162074001	22.9461634502074	1
289.264219961401	21.8112254873853	1
288.743840555289	2.6071512984655	1
289.045307259108	32.6672117086549	1
288.778950309584	28.6900686527483	1
288.14673906842	2.78242439855368	1
287.984471154619	5.0447142077434	1
288.220311475811	31.1709083489305	1
287.921430371157	25.2441544954688	1
287.766246624122	27.9310872105383	1
287.008459350353	-5.50400260025473	1
286.63676851964	-15.7952140736731	1
287.470267555176	46.1565840736968	1
287.045205492872	32.6661234496092	1
286.302985474585	0.164178790824833	1
286.552777916222	27.1266947258196	1
286.612748537744	42.7106699164176	1
286.355651272456	39.28856010506	1
285.423843947362	-4.57787302112315	1
285.51117696427	12.6462881669107	1
285.973352904637	52.3397550026926	1
285.503836268993	36.1845283380782	1
284.7856578698	5.12370279634157	1
284.679144072483	10.7280467004884	1
284.603187331999	18.1640784972482	1
284.756987430771	39.3724828390401	1
284.098541146339	11.8921880419734	1
283.717735828757	1.05459656826269	1
283.769295832353	16.1343908520491	1
284.268111633717	58.0241546232397	1
283.40613655383	18.3436729366537	1
282.980244831623	4.80344823387456	1
282.91551487929	12.9124361801254	1
283.294773915103	47.6355703792861	1
282.453862068862	9.2176804981446	1
282.047012226496	-3.18111895002574	1
282.23740589142	20.2208035686408	1
282.086708438757	23.1766102273501	1
281.76109744579	15.6475269993721	1
281.446604811058	8.78491262909845	1
281.353173210634	15.1734158522116	1
281.391850554544	29.4809582728032	1
280.686577652576	-0.80630526863528	1
280.597391549971	5.8366815212219	1
280.399496009541	5.96326823604224	1
280.430787459509	19.8280688406061	1
280.243125833378	20.5681061229235	1
279.569583299426	-7.81714474718184	1
279.935757216302	26.121597689333	1
280.105827923566	48.3052723172617	1
279.594600840967	29.6497335154823	1
278.936995892251	2.21982616879376	1
279.006208565411	18.3577357792733	1
278.825423775369	19.5099802306084	1
278.380328650882	4.81859933553983	1
278.156099793753	3.36666102176593	1
278.364506995113	27.8483372605783	1
278.235992342828	32.133816857558	1
277.896809205256	23.7911384882711	1
277.721132449949	25.249564093832	1
277.664886407395	33.867054286212	1
277.223635914725	19.4061201682861	1
277.251029184257	33.0372197841918	1
276.944984210543	26.6809417075777	1
276.548621865233	14.9107439285699	1
276.667812866183	34.0444933387697	1
276.180645644545	16.8311513474619	1
276.032674450299	19.9503236504871	1
275.685387525868	11.1218591219472	1
275.832681078331	31.9401595755332	1
275.651644061116	33.0772529252031	1
274.788659559446	-6.66381203680081	1
274.905892176175	12.3525321839251	1
274.652397610171	9.14627802600056	1
274.786713974989	29.1866740087274	1
274.400423319339	18.0201852939146	1
273.876039212893	-1.42407717544969	1
274.285188783316	35.090711775313	1
274.22749938482	43.6216483938837	1
273.482934791021	10.9790436120378	1
273.168136561911	4.09803449420516	1
273.163872485057	15.8314533437167	1
273.383813929928	41.0044804795789	1
272.828096947164	19.682009684803	1
272.565009411606	15.900700429013	1
272.698243187264	35.8761812313829	1
272.578934478058	40.7134398613966	1
272.120989432288	25.2517300463016	1
271.682537406727	10.9584934776309	1
272.020646150877	43.2148402576074	1
271.711461611696	36.6703144973311	1
271.717395581509	49.0150179618704	1
270.912619809662	12.7631333784289	1
270.790730349775	17.4456796083831	1
270.940551580072	38.4154488161351	1
270.059536773409	-2.40645812506005	1
269.6449095982	-15.2715712915005	1
270.250469755832	33.0166696497852	1
270.326091317625	49.5386607440432	1
269.39663289013	5.81287717530023	1
268.936450120608	-9.78299490544782	1
269.597258521882	41.8169979274643	1
269.131949991585	25.9138669990665	1
269.024770322922	31.4781460653365	1
268.686437543428	23.1863517306522	1
268.691704130409	35.4910220541805	1
268.550628987966	39.0234897852691	1
268.226662588387	31.5928570212507	1
267.466703316364	-1.97261256259002	1
267.608457085111	18.5135364383785	1
268.27771271756	70.6198655649501	1
267.432850687675	31.9650416148789	1
266.587555444106	-6.71575263358388	1
266.895360724806	23.7240573554445	1
266.986234463781	41.1602811386841	1
266.410682562345	18.6487763974554	1
265.964813209424	3.91086450396695	1
266.075252130167	22.5198828729481	1
265.908096504716	24.4889766771079	1
265.626062156601	19.5718630775077	1
265.235870775322	8.17146206160113	1
264.998504401473	5.93188833928762	1
265.337228003614	38.2250246143817	1
264.87424859515	22.4614655500002	1
264.67684284516	22.6172556434836	1
264.335622412089	14.1523224643156	1
264.046563628635	8.81412657338331	1
263.927166067872	13.645975605034	1
264.131063384953	37.8571719256923	1
263.241512575442	-3.47648090752519	1
262.995482969421	-6.23537607269397	1
263.427105449871	31.6264028704746	1
262.76183232726	3.73667966292465	1
262.729250970873	13.7725623198546	1
262.612189462358	18.7444269716369	1
262.774422425818	40.4581110449081	1
262.244968642112	20.7098333737873	1
261.843103611441	8.60963952901048	1
261.869326421864	22.1704249318178	1
262.041349560019	44.4709553368866	1
261.332921311954	13.9943558527406	1
261.314761516282	24.8946965543386	1
261.071746571994	22.316484087621	1
260.911360237061	24.6912977690114	1
260.742689348598	26.5695060944224	1
260.094924288165	-0.270755030690668	1
260.03884366599	8.3564766649914	1
260.192240429331	29.540463854797	1
259.790953406258	17.474893552668	1
259.735793326643	26.1572989254047	1
259.435754391556	20.1608647961532	1
259.691207999633	47.4624632316676	1
259.314305338075	36.8585621809932	1
258.803857806334	18.2495438120116	1
258.591490578867	17.5084288362703	1
258.867386662349	46.0354069572395	1
258.012887978881	6.80283367574312	1
258.174262836172	28.4650314739688	1
258.054108489898	33.251448331867	1
257.537452235885	14.2702453692573	1
257.646250322879	32.7808132742793	1
256.775543805645	-7.42332176010103	1
256.73227844102	1.97206233751606	1
257.169858293802	40.1908747726479	1
256.942799613812	38.5690835227708	1
256.282166181722	10.9574052185852	1
255.940121302099	2.44296153564902	1
256.359196612671	39.5525421658048	1
256.058154908736	33.4959579516294	1
255.416364922363	7.01380801190322	1
255.31155273827	12.7198565915243	1
255.266013608382	21.9789230366405	1
255.092903779002	23.5909833488371	1
254.921671161567	25.3155675332347	1
254.413895658404	6.86667116267602	1
254.777601197608	40.657188490918	1
254.445316771972	32.7277949840728	1
254.308305263075	36.5036946414996	1
253.552084571792	3.16217397739289	1
253.523566161997	13.441499126283	1
253.68385878755	35.0387711785299	1
253.352223726041	27.1482908567845	1
252.620352153814	-4.73367368022835	1
252.586599674456	5.23189476360321	1
253.103469842997	48.2035782074092	1
252.722850419676	37.3768059304244	1
251.998414550951	5.94055214916624	1
251.823265629247	7.43034708585982	1
251.833155947776	20.0119951849507	1
251.498074434388	11.9149041288498	1
251.003980897165	-5.71388867736894	1
251.352471572589	27.1645619143608	1
251.44645252901	44.7868674287929	1
250.996037844531	29.7763202303028	1
250.285463943654	-0.829021355511483	1
249.958089658541	-8.46413059828132	1
250.247361633894	20.8645457738471	1
249.786430008556	5.22356905362234	1
250.040753511081	32.4573150659189	1
249.60263041302	18.183550938231	1
249.609795706078	30.6018228273837	1
249.659231979993	45.5539527029257	1
248.935428480092	14.1555661102088	1
248.501926036803	0.158769192461854	1
248.827152109751	31.642631665564	1
248.743566959158	38.621013553932	1
248.545334170151	38.7270395687237	1
247.906704298435	12.4342255717053	1
247.724084208401	13.476122668931	1
247.563393594984	15.8325416027626	1
247.431762014209	19.9308512095045	1
246.897835027721	-0.0857404273004045	1
246.746157615029	2.81095157742144	1
246.916390033	25.0039662150239	1
246.660581247691	21.6586790397953	1
246.26491007295	9.92958152960106	1
246.2236685922	19.4461533092971	1
246.731497437031	61.87578865775	1
245.73129137359	13.908890537977	1
245.132297680822	-10.0080320842275	1
245.358814213106	15.5588180387153	1
245.635524984388	44.1344719793301	1
244.913364724034	12.8345358505727	1
243.734382911766	-45.8487766264534	1
244.868568637616	34.1267150076398	1
244.737569415205	38.2628918029234	1
244.345959928857	26.7772367846891	1
243.560158961488	-8.33754388346098	1
243.862098712635	21.7503992026661	1
243.60838807222	18.5308429268917	1
243.044265856603	-3.29579820907424	1
242.610024667968	-17.3369496071497	1
243.001040771806	18.0905100726348	1
243.079465136117	34.7801987161479	1
242.840063709136	32.4183701839535	1
242.45395940555	21.262690100245	1
241.768836469205	-7.81714474718184	1
242.131245030208	25.8954722515076	1
241.979508112427	28.7885296823295	1
241.336403491798	2.22740171962629	1
241.41430484997	18.8857210320067	1
241.605987437029	42.3644556211805	1
241.370214157501	40.2200887169327	1
240.597770204913	5.90592860651799	1
240.175537509214	-7.41542924061436	1
240.649123189552	32.9614854071087	1
240.541318119599	38.4879395473247	1
239.882601419885	10.9909510678094	1
239.805226913214	18.3415069841839	1
239.387375043171	5.2827365357186	1
239.630010681583	31.8157388131824	1
239.260855238099	21.6759855283083	1
239.15653369888	27.4112374865928	1
238.942943287011	26.5965540862377	1
238.743846282997	26.6506500698687	1
238.449324072687	20.9846451968803	1
237.978245767804	4.73528940762395	1
238.316469492147	36.9981340450091	1
237.904249378263	24.276924647524	1
237.372589992329	4.39613294775162	1
237.191514831672	5.53050036699609	1
237.39335991988	29.6183536187279	1
237.692688146953	59.5496613616272	1
236.904452182509	24.288821537674	1
236.603396594599	18.2311596300747	1
236.333168640817	14.0214038445561	1
236.362284611532	27.7552963949819	1
236.135915973697	26.1746054139181	1
235.755715435056	15.3727257419009	1
235.323713958128	1.46572604385652	1
235.708974077644	36.5480491218281	1
235.110271801262	12.6484541193804	1
234.817392605074	7.08088914472955	1
234.97122792916	28.2908466329265	1
235.04263302113	44.5596642975437	1
234.419056895031	19.1690381806513	1
233.887445372956	-0.708932498100009	1
234.168039419082	28.0993447377492	1
234.021827297605	31.3234653621424	1
233.77777115086	28.6824931019156	1
233.114435507262	0.908537412459785	1
232.949127657779	2.98798913635059	1
233.103703355831	24.2423011048761	1
232.758247805001	15.5231062370216	1
232.312295334443	0.7797953107917	1
232.090620316225	-0.519596555392238	1
232.3289618375	25.7559003874916	1
232.147301900055	26.8551371142416	1
232.233345565305	44.0013979727229	1
231.709655815718	24.5982463377932	1
231.632933169065	31.9877577017551	1
231.066376818296	10.0150362787427	1
230.439374841192	-15.5809960916198	1
230.554640255497	3.31689694307421	1
231.056299837399	45.376513650368	1
230.701297027994	36.0849896150732	1
230.035182543111	8.14441406978583	1
230.030602381299	19.8583604783148	1
229.93014561426	25.8251474727877	1
230.230341950892	55.808385246848	1
229.544662587874	26.6950151158191	1
229.069525412605	10.2022274002243	1
228.506146526905	-11.5800592554131	1
228.981888175633	28.9259250282542	1
228.685076065022	23.1225142437193	1
228.442519416269	20.571349768817	1
228.16689284645	16.037863331258	1
228.189860040684	29.4030579432503	1
227.97257223159	28.3665810100095	1
227.473466341347	10.4370060823061	1
226.934327716777	-9.89226456613334	1
227.42929202324	31.7659641688691	1
227.240233222551	32.421613829847	1
226.486978758583	-0.742467781702169	1
226.431952327994	7.94751314186733	1
226.54048641204	26.4418416861784	1
226.492896333441	35.5775756279898	1
225.873584097619	10.4424156806691	1
225.819929531627	19.214618273109	1
225.87189816633	34.3182169028171	1
225.594254838683	29.6637963581021	1
225.197253148106	17.8546431315072	1
224.976574810341	16.6148836347787	1
224.79247795566	17.5679344182643	1
225.13050651252	49.8188821654992	1
224.367776913047	16.0867927258272	1
223.964873405103	3.92384965316266	1
224.396865468056	41.8072669897836	1
224.199739356092	41.9792858783563	1
223.563570028287	15.8336192961865	1
222.785156162388	-18.8386519996153	1
223.514181716586	36.8499089367366	1
223.103986809698	24.2498766557087	1
222.470759655572	-1.71943913294934	1
222.627251128574	19.6495520946247	1
222.584426893118	29.0709064906334	1
222.502941583918	36.1747868347757	1
222.02171894713	19.3171048045969	1
221.936286041237	26.1843469172202	1
221.599515058635	17.9855617512666	1
221.721442897825	37.2826768057828	1
221.062279633441	9.7586403344522	1
220.72778292356	1.69617282099939	1
220.826247319406	19.5868028667373	1
221.106285161587	48.3615342533621	1
220.486071954808	23.172278322411	1
220.119448306354	13.184004357325	1
220.091136057316	23.4752158307432	1
220.324968692898	49.4802434210949	1
219.608463955236	18.5189460367417	1
219.106851515791	0.438990613917837	1
219.26032967745	21.6272991430407	1
219.066850977336	22.0178784842279	1
218.819821257221	19.1984317405068	1
218.492941235305	11.5924941795349	1
218.616368103756	30.9794170193754	1
218.697939180926	47.8573639121723	1
217.880378111059	10.8383940545976	1
217.613764904923	6.8450327692239	1
217.326936804184	1.63992145052062	1
217.457962533864	21.4823282462833	1
217.27538585851	22.5263807303572	1
216.772546603653	4.37284631729817	1
216.61213425313	6.74549404621866	1
216.522925509898	13.3863148836065	1
216.557172409925	27.4274662816822	1
216.068754826164	10.1384004789132	1
215.726317904295	1.59988830950939	1
215.825361106831	19.5251313322739	1
215.637099071794	20.2283579882301	1
215.497913269515	23.8733707227631	1
215.32288162729	25.3696635168653	1
214.84253217117	8.56420735525787	1
215.352661032316	51.1312486152571	1
214.298514014678	-0.0695116322112615	1
214.252533395708	9.16250682108991	1
214.469184671219	34.1375342043657	1
214.105197839958	24.3072162852329	1
213.625588665716	7.54611460395378	1
212.983483874326	-18.9555077767552	1
213.645622373449	32.7234630791335	1
213.365437532611	27.9164960868285	1
213.229356534473	31.747579986932	1
212.451324377059	-2.90198578761523	1
211.950802253126	-20.9166984958063	1
212.620191333765	31.1968786473221	1
212.376863001404	28.5991937396217	1
211.993852961795	17.6285282593036	1
211.954948356222	27.2846613373943	1
212.151620031074	51.0620015299612	1
211.153028910895	3.19138792167796	1
210.785667675678	-6.84125108935875	1
211.293848364724	35.6089449591226	1
211.116219026033	36.9494476597414	1
211.174346458809	52.4219766715628	1
209.900958653812	-11.920863952287	1
210.091891346309	11.5124384631344	1
210.071884492718	22.3013329859555	1
209.960260903449	27.5984180424527	1
209.401850809842	6.11365929678446	1
209.079923504689	-1.19555334147527	1
209.645135704754	44.6732658631683	1
208.834147313419	8.04812955829624	1
208.538477517285	2.31286703438993	1
208.529770071474	13.7790601772632	1
208.619303520504	31.1341294194349	1
208.445591452635	32.7094002365137	1
207.818595394853	7.11334673490783	1
207.449285896865	-3.0361374876465	1
207.718895115439	25.1132464413312	1
207.654669004582	33.251448331867	1
206.756828848061	-8.57989811637549	1
206.974312588748	16.444903911214	1
207.486537579653	59.1374541926093	1
207.033354411917	43.960287138288	1
206.269944053625	10.1870868641806	1
205.64801795914	-15.1050887887522	1
205.65810240895	-2.51249470547394	1
206.10827505915	36.4604178545951	1
205.293641737952	-0.383268337269817	1
204.971494949294	-7.70570913402657	1
205.248306535844	20.8753649705732	1
205.435053361269	44.0576599088235	1
204.598021290207	5.87130506386995	1
204.253764819016	-2.77647676621877	1
204.206325241183	6.36791041984901	1
204.487631242557	35.2183761835572	1
203.996708166786	17.778908754424	1
203.27482959541	-13.5047880136224	1
203.247189942423	-3.17354339919301	1
203.872240583345	46.2820825294713	1
203.084827354252	11.0700136157606	1
202.963602262539	15.7914307683275	1
202.85252207452	21.1209628493812	1
203.28215572659	58.8626423695167	1
202.721491670266	37.2426436647715	1
202.232049381977	19.8919063275392	1
202.130752067861	25.8078409842744	1
201.525254255267	1.50034958650477	1
201.548676086735	14.8923491810112	1
201.007433060572	-5.56350818224874	1
201.263002093057	21.7441443545588	1
201.733030183364	61.9071685545044	1
200.797072502164	17.7908162101958	1
200.694259431095	23.6158653881831	1
200.53199291639	25.8770775039489	1
200.370971919989	28.2129463033738	1
200.080626104539	22.7966599016964	1
200.130313231915	37.7630533666725	1
199.4964610984	11.7558703894728	1
199.775620676933	40.4775834858909	1
199.56283531815	39.7105087773798	1
199.301840870658	36.0536202839404	1
199.065952661576	33.9016778288601	1
198.955036294684	39.2409514132162	1
198.773475889891	40.3455871727074	1
198.337947260678	26.2265354450794	1
197.376649680992	-19.4088257802078	1
197.787495830036	17.2065795869838	1
198.300409490841	59.9402407028142	1
197.285776945581	11.1077962793274	1
196.83855287632	-3.71233728303104	1
197.182165111725	28.8728327786948	1
197.313270498879	48.719645438749	1
196.585907192547	17.1070408639788	1
195.825640368168	-16.4779117264665	1
196.378100076672	28.626241731437	1
196.278356800224	34.6352172537689	1
195.848532544735	20.85805848206	1
195.397157702284	5.78908339499995	1
195.533081262306	25.9246861957927	1
195.409964706651	30.5325757420878	1
195.064411851363	21.8069041480678	1
194.534920782747	2.05537226543175	1
194.719360621252	25.0991835987116	1
194.911561444916	48.6082098255941	1
194.389398595079	29.2959436694129	1
193.640720075813	-3.59441437808892	1
194.225871745044	43.469355521217	1
193.998283537447	41.8148425406163	1
193.271895804807	10.2606552887942	1
193.105769015043	12.2903323683717	1
192.711303671375	0.632647895942907	1
193.296234634866	47.683168505508	1
192.799864485183	29.9169697877427	1
192.038822878012	-3.7145032355006	1
191.9506324068	2.98691144292672	1
192.105039379218	24.2304042147259	1
191.957286956322	27.3614734079011	1
191.5531658212	15.1249619106234	1
191.357673935322	15.3943641353535	1
191.366389102184	27.9045991966785	1
191.011632349754	18.6271380040033	1
190.323202609743	-10.6517742894336	1
190.587771894939	17.1951792810586	1
190.713815925285	36.7384733235815	1
190.148047917207	14.8122934646108	1
189.888012938694	11.2127446006954	1
189.252557526649	-14.8907334536156	1
189.754626364916	27.1926981652218	1
189.210535474663	6.56589960681318	1
189.062783907864	9.69696879998864	1
189.143190711912	26.5045909140656	1
188.946183491998	26.683107660047	1
188.6365142315	20.1082902620623	1
188.150613744656	2.96959438879169	1
188.018186234439	7.01921761026599	1
187.979162865399	16.6677857031458	1
188.207644471248	42.3514704719846	1
187.676642745908	22.5092432917928	1
187.132387188373	1.87253418013305	1
187.298166657206	23.7976363456797	1
187.490514271879	47.3153158168191	1
186.674804011709	10.4067144445971	1
186.202043984201	-5.94433545451182	1
186.35887128014	15.444128214045	1
186.813724798099	54.697251629948	1
186.141414607635	26.384502056654	1
185.722567433537	13.2651483327709	1
185.333086010356	1.90606946373521	1
185.955850190289	51.2242894808532	1
185.622140681144	43.2083529658203	1
184.885558010073	11.0428810989709	1
184.525298359193	1.43543440614779	1
185.002786010845	42.045289317759	1
184.444636327322	20.5756605425127	1
184.048170706675	8.79789777829437	1
184.083510642474	22.9039643567266	1
184.139787558513	38.2650577553929	1
183.552489262538	15.0481498401164	1
183.431939613889	19.8096740930472	1
182.976399609796	4.49077978786189	1
183.107580406683	24.3418398278812	1
183.07175333172	34.1818992503162	1
182.322483018388	1.25583996674231	1
182.216697807688	6.90237239874794	1
182.325642396728	25.4205052889809	1
181.931920840196	13.8071858625026	1
181.737984318763	14.1696289528284	1
181.208064567595	-5.60786266257727	1
181.421712147012	19.1864925878696	1
181.594315803744	41.5205371452971	1
180.929497846871	13.6567948017604	1
180.924589463616	25.3501805102609	1
180.908364527756	36.3652110365294	1
180.620392870056	31.0908526325302	1
180.260333254962	21.4953028298574	1
179.845765716143	8.63236618150828	1
179.91657349326	24.8644049166296	1
179.643600810872	20.4891175343251	1
179.388695414621	17.1968380836817	1
178.964128899947	3.7345137104551	1
179.38115410424	40.7199377188054	1
179.07645148089	34.4426376651677	1
178.683904280476	22.8996430174091	1
178.572850080787	28.2302527918869	1
178.187940909402	17.1450982337127	1
178.201277849139	29.9321103237862	1
178.204131772216	42.0907320571332	1
177.12472766862	-10.6247262976183	1
177.260675411169	9.51196476222018	1
177.298652947148	23.7759979522276	1
176.963339630772	15.6637557944615	1
176.842016350565	20.378770180216	1
176.524138673135	13.311668765569	1
176.46089720339	21.5082879790531	1
176.578074337465	40.5197825793715	1
175.810630855602	6.50422807235004	1
175.761088903453	15.5220285435975	1
175.602332214381	17.9931373020993	1
175.636375539379	32.0213035509791	1
175.377085535419	28.4661091673927	1
175.030180093619	19.6589554980292	1
175.172577755004	40.1822215283913	1
174.456448210486	9.24256253749015	1
174.100018572483	-0.135515071613925	1
173.825513769474	-4.6027550604687	1
173.905546559167	12.1821404011101	1
174.284219312364	46.8684851051533	1
173.521686048365	13.1472148622072	1
173.092789774329	-0.574770232446933	1
173.275738633598	22.3792333155084	1
173.24798291334	32.7029129447266	1
172.549722570662	2.83435442971495	1
172.460798647459	9.49140406219193	1
172.388461953382	17.1427421000509	1
172.004526244384	6.11581468363221	1
171.844471247152	8.50902311258137	1
171.229173313043	-16.3865190978714	1
171.662942130066	21.6024171036947	1
171.376074525073	16.3940515734768	1
171.288450661682	23.1290015355061	1
170.996619881572	17.6231186609408	1
170.805917857465	18.1792190332917	1
170.984409653112	40.8659968746085	1
170.218285679579	6.92942039056325	1
169.732842852951	-10.1822169252698	1
169.859172893363	9.3778024965671	1
169.946499050844	26.5997977321314	1
169.593500421195	17.4272848608242	1
169.265463680341	9.75106478361946	1
169.133114980806	13.8050199100327	1
169.227083440633	31.4251594719952	1
168.819355541972	18.9719787684055	1
168.252408543924	-3.02531829092055	1
168.007668579986	-5.70847907900617	1
168.443883680808	32.42702342821	1
168.187267610609	29.0319616086679	1
167.502238958476	-0.0435518994416329	1
167.638569098704	20.115855247273	1
167.598433766957	29.6973422073262	1
167.197190701571	17.6328495986211	1
166.638975151733	-3.84108995032073	1
166.012407837975	-29.412261412581	1
166.863860343064	33.6138914221933	1
166.565370838932	27.708765396562	1
165.949885932988	2.80189683953646	1
165.909714964599	12.3812178471201	1
166.204155530802	42.0182413259437	1
165.803606265406	29.9953033077894	1
165.134183677287	1.85521712599802	1
164.886358529339	-1.01294769985586	1
165.085644687236	22.920193151816	1
165.111623959338	36.464749759534	1
164.569851887473	15.976434806096	1
163.73389832317	-22.1460825519244	1
164.657565733462	45.2088161011127	1
164.27837997094	34.4664420110895	1
163.525235683602	1.30776999790357	1
163.449851742144	8.77625938484163	1
163.571022162316	28.0268540065597	1
163.673187026191	46.1381893261379	1
163.028229174802	19.4645480568562	1
162.379932141858	-7.40925891748144	1
162.687696663635	23.0263776509349	1
162.863445231671	45.5485431045627	1
162.061677269582	9.47517526710258	1
161.772177905345	4.10885369093112	1
161.503633679722	-0.00135280596084988	1
161.688319462846	23.0565213699384	1
161.131838545143	1.6864418833187	1
160.966517016091	3.76372765473996	1
160.98390618262	16.7932841589204	1
161.096738827648	35.5440297787654	1
160.762370063994	27.4880601227217	1
159.979915240842	-7.42765366504014	1
160.165323485971	15.6734972977636	1
160.181593932231	28.6359726691177	1
159.821866521317	19.0599058730492	1
159.31819790852	0.855529687874642	1
159.332451621477	13.6971026489381	1
159.633477864536	43.7287521020996	1
159.081708714428	22.6410599894055	1
158.478788522156	-1.51279670172855	1
158.30168191856	-0.142002363400778	1
158.499959752565	23.7305552128534	1
158.497405704519	35.5645904787941	1
157.540038344161	-9.83600263003297	1
157.264691014374	-14.3540949566253	1
157.862033729179	33.439696015529	1
157.634985762902	31.8168165066063	1
157.07854247778	10.4489029724561	1
156.477301631997	-13.6043267366272	1
156.569162659125	3.88922611051462	1
156.91912552737	36.8542408416757	1
156.468486167353	21.8285425415203	1
156.198227164529	17.615426888268	1
156.182175177283	28.6403045740568	1
155.835697100492	19.8583604783148	1
155.856138556726	33.070765633416	1
155.665315808007	33.6193010205563	1
155.347481842732	26.5543655583792	1
155.15478206373	26.9903770733187	1
154.696941628252	11.5329885975411	1
154.345319996808	2.4426973951039	1
154.460573571104	21.3384244773281	1
154.539169641331	38.0367769307196	1
154.125278958298	25.2138628577601	1
153.419083779713	-5.13074031320258	1
153.663839662528	21.5277604200359	1
153.67123246646	33.9579397649604	1
152.856770447199	-2.87654377031403	1
152.535336266858	-10.1573348859241	1
152.649453355747	8.67023337004995	1
152.693323529445	23.2869681470813	1
152.588758214023	29.0059913102762	1
152.011650535535	6.39927975098203	1
152.497109214956	47.4862570119677	1
152.121104368222	36.9342965580762	1
151.407455745589	6.14286267544772	1
150.964236438232	-8.43816029988967	1
151.169501685806	15.8530917371691	1
151.056977302417	21.0949925509897	1
150.568978378604	3.82972052852082	1
150.46010008324	9.29017122933391	1
150.36562497553	15.61399171577	1
150.542589683722	38.2087958192925	1
150.103577680217	23.8799425395246	1
149.698801858047	11.603313376261	1
149.684266402551	22.7189603189582	1
149.552069109192	26.7815686896284	1
149.560925310027	39.2993793017861	1
149.051358395417	20.7412132705419	1
148.644183847875	8.32077542891948	1
148.793064852797	29.2321167481016	1
148.383309466247	16.6569665064196	1
148.000898303892	5.72091400312773	1
147.340802562325	-21.8604620977269	1
147.994985509324	29.340308715363	1
147.797198489817	29.4712167695009	1
147.551834282812	26.7501887928736	1
147.094556174402	11.3263461663203	1
147.354313100743	38.883917921253	1
147.18984592023	41.0121088585205	1
146.411817147261	6.36141256244035	1
146.580047560002	28.4325738837904	1
146.403468683145	29.8347375532507	1
146.481887172492	46.5222708099163	1
145.464240279846	-2.49193400544549	1
144.9790949127	-19.5862648327655	1
145.60154831355	29.7124827433697	1
145.395315214384	29.3370545038478	1
145.129917393979	25.4150956906177	1
144.573027461074	4.02014473027427	1
144.40908349089	6.17965217056553	1
144.545475990575	26.3423029631732	1
144.110525663907	12.2567970847694	1
143.496492574202	-12.5635178984473	1
143.878026099802	22.2936729101485	1
143.93356066639	37.6094186600366	1
143.222532054595	6.97486312993767	1
143.380421513918	28.4260865920033	1
142.586764469265	-7.16149508620374	1
142.779560849508	16.3821546833266	1
142.990424516907	41.008812384518	1
142.453010080841	20.7812358459312	1
142.042065706853	8.13468313210555	1
142.266357980299	33.5662827303494	1
142.314401228321	48.4329367255062	1
141.46876337213	9.72942639016692	1
141.064551541849	-2.51357239889761	1
141.517652094074	36.6335250022133	1
141.53965085848	49.9389710229107	1
140.572958183098	3.97902333021715	1
140.260147858681	-2.78508774798816	1
140.935251452095	49.6695793638029	1
140.593543730265	41.1732557222582	1
139.87065820921	9.82788741974829	1
139.60356552065	5.80422393104341	1
139.744724715979	26.2525057434706	1
139.961220837715	51.2167244956423	1
139.158179600981	15.0665445876753	1
138.829738354891	7.36543190550283	1
138.985319097779	28.6781717625983	1
138.7739622931	27.9954741098049	1
138.121974006468	0.89988416820338	1
137.782198436145	-7.48066138962548	1
138.083543612386	22.5696575172616	1
138.205950381383	41.8938205635931	1
137.844320493104	32.2032435584248	1
137.116974717587	0.590459368083929	1
137.28376440742	22.5750671156246	1
137.472628133857	45.8828605096495	1
136.502886474752	-0.259935833964504	1
136.749741940403	26.5240633550484	1
136.450721734449	20.5864903048606	1
136.290354529923	22.9602262928268	1
136.197653223019	29.3900727940545	1
135.577720890613	4.21596796476889	1
135.541368928125	14.0235697970255	1
135.182480287083	4.49726707964875	1
135.395061165409	29.2267071497384	1
134.677754412616	-1.78435431330633	1
134.715494123037	12.4645277750356	1
134.895676961229	35.2519114671596	1
134.545411316565	26.2424789683798	1
133.816630460208	-5.45639390841097	1
133.981724555346	16.4265091636549	1
133.983980217224	28.5483414018845	1
133.709471551889	24.0800131539839	1
132.886090963833	-13.289492338145	1
132.761642408947	-8.76273620167439	1
132.933721862916	13.5388718968183	1
132.627483249688	7.16853097758433	1
132.428239510578	7.21180776448899	1
132.201958201785	5.63436042931883	1
132.341658011245	25.9950109745127	1
132.148009682036	26.373682859928	1
131.833143986413	19.4861864503083	1
131.537392208817	13.7444366346152	1
131.669655859643	33.6593235959456	1
131.232152800686	19.4205316764252	1
131.027651571538	19.1486253993281	1
130.632612237438	7.45523969082738	1
130.44667118213	8.29588282395213	1
130.864669978347	45.3386464618265	1
129.814558274809	-5.62192550519665	1
129.782269227587	4.42910825339833	1
129.838582988221	19.7912793454885	1
129.61013689694	18.084012215226	1
129.360988561475	15.1357811073496	1
128.71088036868	-11.8472955276734	1
129.279101937369	34.2002834322531	1
129.048815068883	32.3826583822598	1
128.799775395628	29.4409251317921	1
128.364451308071	15.3326926008899	1
128.261469749462	21.1461512917595	1
128.526841419526	49.0399000012162	1
127.848667391685	20.3744382752769	1
127.107899315367	-12.043118762168	1
127.26848332931	9.56930439174443	1
127.716859709254	48.4329367255062	1
127.386256772074	40.6020042482415	1
126.434369035554	-4.47076931290739	1
126.568547741107	15.5588180387153	1
126.863019988169	45.1969192109627	1
126.093770978558	11.0720950432557	1
125.929237716707	13.1959012474749	1
125.957360282369	26.8681222634375	1
125.658271387846	20.9262173083104	1
125.559364638687	26.9838792159099	1
124.743368877292	-9.94311690387073	1
125.316145072566	36.37740376409	1
125.106376378513	35.7896276575735	1
124.780466966209	28.2399942951894	1
124.072585343313	-2.20630298562632	1
123.872189132453	-2.23227328401796	1
123.95003743774	14.4206364299997	1
123.967800406627	27.4718313276325	1
123.392074130812	4.94734143720792	1
123.543021328131	25.9820258253169	1
123.318692445913	24.5214342672864	1
123.212314249678	30.1311877697961	1
122.858302978799	20.8970033640256	1
122.854335358614	32.6455733152028	1
122.459063949972	20.9381141984604	1
122.747274642558	50.200797696808	1
121.660309348414	-2.96905635481997	1
121.791486799959	16.8805350637689	1
121.686938445885	22.5999491549706	1
121.83606320513	43.5253533167723	1
121.269163738945	21.5299263725052	1
120.921307862342	12.6646829144698	1
120.954196843945	26.6225243846294	1
120.888592117692	34.676328088204	1
120.544400349558	26.0307122105846	1
119.60794663583	-18.1170200304786	1
119.842101063582	7.90531404838655	1
120.105134052178	35.6587196034361	1
119.459938277565	8.96992723248871	1
119.408213716475	17.8557313905528	1
119.227294061925	18.9971566451618	1
119.23679207693	31.5528344458612	1
118.676328960769	9.94317948486125	1
118.236323126865	-4.44587670793983	1
118.333665968404	13.3754956868803	1
118.283584339028	22.3597608745256	1
117.983902213896	16.3821546833266	1
117.299648738916	-12.6479160854087	1
117.786021382503	28.493157159208	1
117.331623013385	13.2413439868493	1
117.022140520427	6.67625752654459	1
116.662607895348	-2.88900063841952	1
116.805417047722	17.6577422035887	1
116.899511592581	35.2843690573379	1
116.49292537927	22.8985547583637	1
115.845167616476	-3.94387231921918	1
115.796223693299	5.1085516946763	1
116.084743008645	34.3896193749609	1
115.668844135793	21.4455598824093	1
115.345608396995	14.056027387204	1
115.117148625242	12.347671997896	1
115.341937003533	37.8084855404247	1
114.722462563462	12.6614287029543	1
114.673627446034	21.7203505742589	1
114.145842182027	2.06943510805154	1
114.606080810222	41.6438907798456	1
114.169858695553	27.4815622653128	1
113.274288174016	-14.2156113516548	1
113.413380039684	6.10824969842148	1
113.424485954244	18.7602120106105	1
113.356934146314	26.6971705026668	1
112.928076473581	12.9762736670584	1
112.268894665048	-14.5510064501656	1
112.597140458717	17.1113410720527	1
112.398264496195	17.1762879492749	1
112.004837145736	5.57918675226393	1
111.607547457328	-6.24943891531356	1
112.009398044274	29.8250066155705	1
112.122752401408	48.6060438731246	1
112.03641209224	55.416728212237	1
111.111404171468	11.9549372698608	1
110.875726135075	9.81382457712849	1
110.955130496133	26.5597751567421	1
110.941546106649	37.7316734699179	1
110.268485161989	9.37239289820392	1
110.565471134581	39.1608851311938	1
109.941738527111	13.7584994772348	1
109.741689560507	13.7530898788718	1
109.442406937463	7.79928803359467	1
109.255219974219	8.56486242380976	1
109.134179000736	13.2954399704799	1
109.257767917266	32.6899277955311	1
108.719046715551	12.3833837995897	1
108.150400080251	-9.71699146604536	1
108.786257682373	40.3845426202947	1
108.376930262373	27.8342744179585	1
107.817597207134	6.29217604276607	1
107.648069665611	8.11628838454644	1
107.943792895068	37.8290462404531	1
107.532065194106	25.1348848347833	1
107.060089809696	8.82927767504878	1
106.854717108353	8.50470177326427	1
107.040413354258	31.6220709655357	1
106.827424016158	30.840922848783	1
106.555179692364	26.5078345599593	1
105.929677547128	0.999317234990157	1
105.990223666514	16.6147674129388	1
105.6897688458	10.5906407889419	1
104.966388408297	-20.7850297168988	1
105.099183278369	-0.838762858813773	1
105.258835344547	20.7174089246199	1
104.915026841367	12.0945091338771	1
104.79731902889	17.0248191951088	1
104.427519975104	6.84395507579982	1
104.693120060501	34.750984771863	1
104.143696800309	13.8028539575633	1
104.45734379982	44.5899665008744	1
103.685790790358	10.3266481625749	1
103.503142781168	11.3642133548617	1
103.775240773388	39.6607341330664	1
103.367853302701	27.22667720494	1
102.070108976975	-38.5782764264795	1
103.02411867261	30.594247276551	1
102.838727411307	31.4673585654758	1
102.380290015632	15.9731911602025	1
101.891584354299	-1.33535764917103	1
101.683721976072	-1.80924691827389	1
102.243287979169	43.719021164419	1
101.779472010219	27.9024332442089	1
101.101070889816	-0.777091324350214	1
101.006033493722	5.51210561943739	1
101.513455870855	47.9147035416966	1
100.71445101837	12.005789607598	1
100.659771569807	20.7141652787264	1
100.112930190177	-0.0792531355133451	1
100.22307473023	18.5092045334396	1
100.166948849059	27.1308681464316	1
99.5569566851723	2.55197762141081	1
99.7475279122261	25.9614651252885	1
99.6501085897555	32.1078571247884	1
99.6407505817904	43.5329288676048	1
98.6436756524197	-4.24897578002113	1
98.6587923671785	8.64318537823444	1
98.9191777300275	36.237546628285	1
98.6652008129359	32.9993525956504	1
98.1144434164062	11.97116606495	1
97.9576248302421	14.5569540825003	1
97.8697898391119	21.2778412019102	1
97.985042800765	40.172480025089	1
97.1898471578411	4.49185748128556	1
96.7248591553307	-11.3950446520226	1
96.7894484904043	4.46264353700091	1
97.0280267757169	30.749794360733	1
96.7084642846178	23.5801641521114	1
96.4769770296673	21.6900483709279	1
95.8257950014122	-5.35794344445162	1
96.5574780694614	50.487506410051	1
95.9242188069035	24.5138587164537	1
95.2795527184915	-2.14355375773889	1
95.3639965279021	14.9042566367829	1
95.2152644688212	17.9747425545404	1
94.8790929358549	9.80949267218938	1
94.6461982133875	7.83498926966658	1
94.7648631341608	26.9341151372184	1
94.6563987977424	32.4183701839535	1
93.8562762713605	-3.55762488297132	1
93.6367741452238	-4.72934177528945	1
93.9711041909372	27.2974457397757	1
93.5786773173744	15.7600508715729	1
93.2098914048722	5.6397700276816	1
92.9126882178466	-0.18961105524454	1
92.646854303852	-4.13861786029014	1
93.2011157144553	41.0715616124055	1
92.7570653617315	26.4396757337089	1
92.0479286063768	-4.08235592418977	1
92.137119899812	13.2499972311057	1
92.1936062933082	28.6219098264981	1
92.0541521713241	32.2485066822283	1
91.5160304285995	11.9776639223589	1
91.3271217710287	12.639790309502	1
91.4646847321728	32.8716881874059	1
91.0348033591142	19.0891198173343	1
90.7842031472485	16.053246876603	1
90.5351711587981	13.1113762730518	1
90.6257005886394	30.5239224978312	1
90.4242302401803	30.4330475847044	1
89.9133085733705	11.7926493189686	1
89.7292556382005	12.7458268899157	1
89.8475784688631	31.8243920574388	1
89.552686202255	26.133494579483	1
88.9122266890508	-0.271832724114542	1
88.9730994884832	15.3629842385986	1
88.815596819363	17.9076614217139	1
88.7832462760988	27.95436327537	1
88.2511174011629	8.04271995993305	1
88.1782829100069	15.6626781010374	1
87.7204619477801	0.205289625259731	1
[truncated: 3,003 more rows]
