# Supplementary material for: Fibronectin binding protein B binds to loricrin and promotes corneocyte adhesion by Staphylococcus aureus
Source: Nat Commun. 2022 May 6;13:2517. doi: 10.1038/s41467-022-30271-1 (PMC9076634; doi:10.1038/s41467-022-30271-1)
Supplement: Supplementary file 3 — Source Data [file 41467_2022_30271_MOESM3_ESM.zip › Fig. 4a bottom curve 2.leveled_FD.tsv]

vertical tip position (nm)	force (pN)	segment no
735.521043320194	50.1274539424079	1
734.86790346133	22.9584857573855	1
734.825537734698	32.4012778000329	1
734.523540148137	26.2808560989241	1
734.048581452689	9.7925482069725	1
734.310814353393	37.4938758121562	1
733.584123985771	5.91588421441426	1
733.518921028527	13.989572418221	1
733.38002891744	17.6460594180314	1
733.499480249581	36.7884620724878	1
733.213046787187	31.600773464137	1
733.087282783974	36.0441034508522	1
732.79447719292	30.4743830893528	1
732.488057972319	24.0885846654223	1
732.220834139915	20.052252996176	1
732.292548978283	36.3329781165661	1
732.240804189378	45.2130979700986	1
731.497266697933	12.624874443672	1
731.277797672387	11.4509915988864	1
731.086334493011	11.9558381398715	1
730.910660375984	13.4071002538491	1
730.906464171452	25.1372754574678	1
730.531271082576	14.6286551842109	1
730.308247990282	13.2415686570619	1
730.102156476443	12.8693840634353	1
730.125599690283	26.2562276345015	1
729.920479734416	25.94221735452	1
730.147007870803	51.5025696200529	1
729.714339125902	37.5484789456346	1
729.305731334591	25.0366484754163	1
728.946875855817	15.5071021121478	1
728.7199918086	13.8883220644838	1
728.532246377323	14.6156066412846	1
728.500333095386	24.6839468883926	1
728.675152609469	47.1444936356675	1
728.104766517934	24.9349543655633	1
728.145574555962	39.3623531998887	1
727.544432077307	15.3091129251832	1
727.716584224908	37.6096433302514	1
727.755985863696	51.9526439776123	1
727.532331222172	50.5271619808349	1
726.837977468799	20.8864088375141	1
727.013020254003	43.3600886526881	1
726.558384469557	28.0887502112368	1
726.693791738683	48.1864858234872	1
725.981025783179	17.4419210391764	1
726.049249798531	33.5124114169327	1
725.619650868762	19.7417399370111	1
725.624029998306	31.9850979572164	1
725.379735862445	29.3221386380183	1
725.185191377312	29.6413049414388	1
725.007223105479	30.9540728848266	1
724.966107953807	40.4702326052727	1
724.188309545905	5.8271646881358	1
724.345831690383	27.2502307680941	1
723.876204414707	11.0798846986806	1
724.138575000818	38.7878475143543	1
723.616516916591	19.4745670584825	1
723.502185543785	24.6017252195216	1
723.535749645003	38.5941902323313	1
722.889767576033	11.8524112680409	1
723.100321190535	36.4541446673993	1
722.969315482844	40.5816682184263	1
722.503189596141	24.6209652168255	1
722.614533387736	43.2756482032398	1
721.660564197409	-1.92803341204757	1
721.951191522352	27.4734295286798	1
721.787803462142	29.6596996889999	1
721.576518375049	28.9748360837359	1
721.303026914122	24.5610898380689	1
721.104495607963	24.6406701014871	1
720.637709546953	8.64015583693271	1
720.781005909592	29.209942300093	1
720.578507932446	29.0516587198639	1
720.494995189451	36.0257087032927	1
719.814641861811	7.22315803446203	1
720.071494172119	34.5997406879106	1
719.635141880982	20.4233493307576	1
719.712748236135	37.0552862854977	1
719.357714820335	27.7533551127275	1
719.124668523997	25.7637006085374	1
718.844688805054	20.9606745931654	1
718.620746797923	19.5167027582314	1
718.214575312119	7.14927264119408	1
718.191224747899	17.7293482147022	1
717.880768898413	11.0993677052835	1
717.91815139577	25.3199233615736	1
717.482547057774	11.188076665941	1
717.323199082415	13.6159086375384	1
717.333276407608	26.1996170328818	1
717.571533666166	52.4611462237418	1
716.879667689857	22.9680265138726	1
716.539808436936	14.575309359728	1
716.238908313639	8.51790102705272	1
716.438450648639	32.4586174295563	1
715.91785401887	13.2318271537597	1
716.1847744147	41.2113475810134	1
715.668727128095	22.2572031758402	1
715.747788747827	38.9757993606077	1
715.334536748142	26.1834833283885	1
715.243076911507	32.6804109624427	1
714.531744701135	2.02013870887504	1
714.895009720652	35.774701226122	1
714.553950907179	27.3097680469546	1
714.071195609607	10.3510575410963	1
714.434965073671	44.1357743429689	1
714.030230597959	31.8538306719394	1
713.686043610987	23.2012731807938	1
713.357791200732	15.5038584662529	1
713.801959456568	54.1078300785863	1
713.318513351838	37.1075438509339	1
713.130660058761	37.8260272647738	1
712.52767720149	13.6602631178679	1
712.622916615479	31.3481917093182	1
712.381915143755	28.8807175247144	1
711.96711329025	15.9950542238696	1
711.770817121449	16.2073070002656	1
711.928817806294	37.6572414564725	1
711.374371862593	16.4007741010994	1
711.218494970783	19.0358084818735	1
711.241429923779	32.3893809098824	1
711.327636634357	49.5356417683639	1
710.84593198386	32.6394163498487	1
710.335562029834	14.0248721606631	1
710.510336875739	36.480114965792	1
709.947275837819	14.707041532366	1
710.077641544484	34.5002019649058	1
709.768071141921	27.9221303554062	1
709.716534389892	36.8114106030427	1
709.28845092726	23.1292262057198	1
708.836258133612	8.00182323009171	1
708.825296619715	19.3232356573992	1
708.597162495789	17.6265869770478	1
708.510819710617	24.4293470998099	1
707.805279954414	-5.88460520230245	1
708.408472166201	42.2510787257702	1
707.666211908459	9.73592703973015	1
707.740517057634	26.1683427923448	1
707.542097609327	26.252730413685	1
707.303061686058	23.9024078436337	1
707.464186957679	45.5390262714741	1
706.705905055433	12.0633539073364	1
706.578734439134	16.4185243457297	1
706.1966064435	5.49069189619918	1
706.377147828307	28.2910713031396	1
706.477641524706	46.2931052651684	1
706.042241714252	32.1719087163132	1
706.132936196322	49.5864941061009	1
705.661292296996	33.2926570490554	1
705.308686624271	24.1343338078284	1
705.129061373986	25.3449955821121	1
704.986433251778	28.7733602415774	1
704.553349960996	14.7908691757514	1
704.577265480616	28.2023517768612	1
704.320568561994	24.7929841053974	1
703.966739910149	15.5611980957763	1
703.697828643339	11.4196117021314	1
703.508444542229	12.0451176441048	1
703.262417652729	9.27524479788215	1
703.526171619758	37.0632738955804	1
702.636914352809	-4.26397617082511	1
702.9555215656	26.8120849975498	1
702.63196012296	19.3944373827271	1
702.431573198192	19.3602470305737	1
702.337048143893	25.6717374363657	1
702.019281808739	18.601392375827	1
701.812637657157	18.1920484903157	1
701.750561447197	26.4485536481788	1
701.454852347346	20.7003165407	1
701.052164893754	8.53942319866478	1
700.906049153953	11.7582504465338	1
700.720639043166	12.6216202321562	1
700.574468957393	15.8371404404028	1
700.644164306885	31.9923142769082	1
699.877268746779	-2.00052414323729	1
700.19805134569	29.2055892639112	1
699.927843888558	24.9858067033019	1
699.865891821902	33.2495070496115	1
699.801059009927	41.3405017419327	1
699.084281071426	10.3517548721354	1
698.984172495382	16.3281565824497	1
698.561152671512	2.94818066555493	1
698.310210968439	-0.116895653840074	1
698.517460277779	24.2834675595763	1
698.142380783591	13.7771188950066	1
698.205602198198	29.5439321709047	1
697.905414600987	23.5267999885423	1
697.626869357708	18.8069571136248	1
697.501714048085	23.2817832189324	1
697.293408833416	22.7723089355969	1
696.667986481072	-2.74055085993293	1
696.910076497788	23.7480863715805	1
696.568381089204	15.2426974265287	1
696.44639322438	19.9072715337982	1
696.432295964082	31.0391367059623	1
696.056857924453	20.5110334261025	1
695.885571390617	22.2204136807229	1
695.882467259466	34.0111721597599	1
695.56562586773	26.9954724951836	1
695.227522930347	18.7052630037685	1
695.41018078211	41.6311303008645	1
694.872556638072	21.3809222003742	1
694.848245575778	31.9003511047365	1
694.391047526547	16.47109887982	1
694.625618256336	42.508700282189	1
694.114632659561	23.8552006454169	1
694.042566453548	31.5119377160195	1
693.48094360797	9.82303002587331	1
693.301733542856	11.0571686118037	1
693.50345478901	35.125549422553	1
692.814166117619	5.78386676998671	1
693.348460612229	49.7877269389587	1
693.055205621005	44.1855489872818	1
692.398198947719	16.7788860085593	1
692.537842667585	37.1260231234678	1
692.13403830839	24.8970871770235	1
692.115258021268	35.7477271936603	1
691.71804109222	23.9136179683677	1
691.678810773448	33.5383711497027	1
691.007448903496	5.27107488140448	1
690.963598670778	14.6188502871778	1
690.911500532332	23.4721968550639	1
690.860552338148	32.3944524083487	1
690.721843066152	36.0560003410027	1
690.282102067443	21.6727024120835	1
690.391169800664	40.1867675379212	1
689.992260966179	28.251038162129	1
689.293847875237	-1.63797539669326	1
689.482687583232	21.6578154509631	1
689.52199294024	35.990007467222	1
688.687047554256	-2.08326352757593	1
688.829223785296	18.4153000790112	1
688.719733879844	23.8281526536018	1
688.129362146634	0.415358110101468	1
688.112627704223	11.3882318053747	1
688.021909920193	17.9262808394863	1
688.142094032687	37.1064555918871	1
687.493102905094	10.1797359835618	1
687.790350632841	39.9736378149146	1
687.3352972299	24.6721345232166	1
687.044289191133	19.2040237465973	1
686.880276232328	21.3483906508433	1
687.073962385946	44.9343874325626	1
686.378673524327	15.2323008546745	1
686.322973996276	23.8692634880381	1
685.835847063165	6.64503890627202	1
686.274531107243	44.9169224597202	1
686.168349563436	50.527764221277	1
685.409402526887	17.0096920168444	1
685.445631969221	31.157070176525	1
685.133222796458	24.4058914194068	1
685.129769332965	36.1745043551428	1
684.776686845929	26.9851921451701	1
684.561942138146	26.0882765103219	1
684.211034526366	17.029291245288	1
684.1669637951	26.3630883334145	1
684.193590216759	39.9346823673281	1
683.726461088475	23.9089373979073	1
683.534772811715	24.3939945292547	1
683.245884688599	19.0525549924315	1
683.088144679164	21.572540317393	1
682.635928040315	6.44061525563084	1
682.762440129883	25.9995569840435	1
682.463434988552	20.0515873620032	1
682.110593751334	10.876485913352	1
682.494450372016	45.8614362207895	1
682.04124134721	30.6699210520587	1
681.301098222872	-1.72138041520477	1
681.164168151643	2.04585543234275	1
681.420442887954	29.3830494477117	1
680.939222343624	12.5123505714717	1
681.127650558674	35.782562048743	1
680.653272063354	19.32195721716	1
680.25190694691	7.23799216747253	1
680.278317639674	20.7962840835332	1
680.337317979118	36.3080855115958	1
679.935195954121	24.1786882881563	1
679.677524225514	20.7080928383466	1
679.455348675159	19.3652340040655	1
679.265646965718	19.9689430682616	1
679.405603784401	40.3334394997911	1
679.085091103712	33.0958723429765	1
678.795615211078	27.7187315700776	1
678.091099695767	-2.53725773082238	1
678.279240554935	20.7154676423646	1
678.466784221732	43.9323755576403	1
677.924745982942	23.415744737772	1
677.579737914019	14.7097252003044	1
677.719163837664	35.0422394946369	1
677.30296873664	22.0689977546652	1
677.244973823452	30.5674239549485	1
676.83789327097	18.1404988215413	1
677.096318287398	45.6061285355451	1
676.798398727666	39.7226303377456	1
676.130329706708	11.6511467383185	1
676.230169300757	29.6105906788599	1
676.070315288131	32.0031334736345	1
675.72440484666	23.2428277713442	1
675.465951600141	19.7249722952095	1
675.406850393494	28.1569090374866	1
675.300127126389	33.7342049498192	1
675.353319401369	48.8973408583858	1
674.802462928618	27.8518055766856	1
674.46642727996	19.683312048441	1
674.362965223535	25.4560191360178	1
674.166005286607	25.6241393101446	1
673.989524301654	27.0198156878183	1
674.017875815223	40.6938011626224	1
673.660929336682	31.2717494355735	1
673.559352906568	37.1573924546002	1
673.035373558825	17.7228080948075	1
672.911797111999	22.2896607660194	1
672.676441935266	20.1561130584965	1
672.214321399158	4.42949140794015	1
672.664341216066	43.3795188311829	1
672.380725824819	38.3530404803002	1
672.384267273664	50.5396611114258	1
671.624046913382	16.9438893242546	1
671.673575841182	31.8871123806177	1
671.395198205716	27.1745280878774	1
671.560516538897	49.0585088533668	1
671.420547449038	52.6425473844763	1
670.731303744158	23.3012556599144	1
670.69073748124	32.8437871723801	1
670.482393149283	32.3291357343635	1
670.271240060012	31.6460999816726	1
670.038379927825	29.6618550758464	1
669.857491528031	30.7929471523312	1
669.819878792212	40.5124316987525	1
669.360449721178	24.9468512557121	1
669.265212607359	31.212106500495	1
669.120237231133	34.4958700599675	1
668.663065370709	19.0655401416253	1
668.567775044613	25.327551740515	1
668.511295084249	33.915965341695	1
668.213370962728	28.0314105817133	1
667.46059243303	-5.11861875283677	1
667.809384792852	27.7630860504055	1
667.83152555131	41.0642107317858	1
667.380669595503	26.0123519520481	1
666.914171883804	10.0228576310336	1
667.280021612232	43.9269659592779	1
666.674903458372	19.6280749776542	1
666.637701287331	29.3719027167102	1
666.21646858978	16.0956706402985	1
666.119508037679	22.2573510945472	1
665.893473889928	20.6819217931405	1
665.974764098745	37.5284993548044	1
665.486633467871	20.2421172199736	1
665.102827059993	9.20925192410149	1
665.279561367725	31.7770080358098	1
664.98861884446	26.3106722836521	1
664.669030772434	19.1272116760887	1
664.283646046591	7.99966784324355	1
664.354223756543	24.2039823867535	1
664.080592558646	19.7752752206126	1
664.221176349062	40.1759483411949	1
663.550229275953	11.9307976161976	1
663.57119382564	25.1610692377671	1
663.557188423768	36.2951109280229	1
662.955597309352	12.2073316356436	1
662.396202505906	-9.35108005961163	1
663.018793671649	39.9425854524364	1
662.517603603003	21.8731216920615	1
662.281451606367	19.6908875992741	1
662.099182862511	20.7385746572474	1
661.949209176271	23.7221160731879	1
661.997836265583	38.61041902742	1
661.544497172642	23.4092151834967	1
661.769341480258	48.8605196664022	1
661.318786445083	33.8261681219908	1
660.949910744103	23.6879257210344	1
661.010191613886	39.2747113670327	1
660.563987158666	24.5010982374717	1
660.520461086854	33.8653243163925	1
659.934626177563	10.7217735132929	1
660.087218169729	31.8419232161664	1
659.546063872439	11.3766413182591	1
659.844144895887	41.2178454384225	1
659.386029696261	25.7301653249359	1
659.191085609242	26.0178038128977	1
659.093431174434	32.137285173665	1
659.154732846323	47.7850978511973	1
658.752798019462	35.6649878093201	1
658.16529777121	12.4214650927225	1
658.482590066194	43.4141423738311	1
658.031776044158	28.3640057904452	1
657.743388868957	23.0502481827437	1
657.500781890967	20.4806889602843	1
657.30349136856	20.6275299720997	1
657.112131215147	21.1298407638517	1
656.662105170626	6.1268585505727	1
657.017086436304	39.3786242574647	1
656.403752331614	14.5863926969987	1
656.557576440437	35.7801108244843	1
656.359912945534	35.9044998899705	1
655.863069580491	18.095056082165	1
655.625572820556	15.8316780139306	1
655.537516917923	22.5262567350501	1
655.324753710213	21.7454572838192	1
655.096408639405	20.0306146027249	1
654.8626942311	17.9939008190249	1
654.632228912061	16.1519325763995	1
654.560478210884	23.8238207486635	1
654.403554522766	26.3901468908522	1
654.202500780681	26.3111583022534	1
653.820487464431	15.3848473022661	1
653.818804635705	27.2567708879904	1
653.827301098297	39.7388591328343	1
653.242031249674	16.6286428665228	1
653.293835041622	31.7066832570892	1
652.863162793708	17.8635210459779	1
653.071373850523	42.3170927307961	1
652.221765035557	3.3614760936179	1
652.880444709013	54.8175757231962	1
652.180227287552	24.8169363700245	1
651.731219928982	9.87463252275925	1
651.658480074402	17.4870151130323	1
651.707639677078	32.4064338234719	1
651.344206420428	22.5936759677752	1
651.006777986222	14.3397171247679	1
650.75688810491	11.3330898251867	1
651.221740287016	51.1704181674369	1
650.431822596833	15.7927331319667	1
650.206877822625	14.2813526299286	1
650.256186682806	29.2096147658179	1
650.687415007203	67.0313605679742	1
649.444749021099	4.5144073103689	1
649.647970583606	28.6686549295093	1
649.296303574863	19.5610572385593	1
649.347245647312	34.5871464667211	1
649.288328394593	43.0278949375833	1
648.535557831165	9.87679847523004	1
648.652486343095	28.8582867096288	1
648.668637344085	41.7988278501191	1
648.025786291791	15.2366221939935	1
647.938240619821	21.961217846656	1
647.638639324764	15.9744935238409	1
647.663875035902	29.4595445495645	1
647.573099930416	35.9905146170686	1
647.473915326844	42.0173777371123	1
646.867073580842	17.6136018278539	1
647.059700311125	41.1325597392297	1
646.593891132133	25.1827076312198	1
646.255963144568	16.8984571505026	1
646.05491426382	16.8191727244949	1
645.992763199436	25.0658624197022	1
645.869800070974	29.6672646742104	1
645.648114972539	28.3509361162769	1
645.235891934991	15.613128126939	1
645.314032192362	32.2692814868489	1
645.155481435204	34.7373896087576	1
645.12831979921	45.0813763630833	1
644.820473262876	38.6001809398921	1
644.513167017827	32.1513585819072	1
644.182587405469	24.307440955447	1
643.908741830002	19.8643328467888	1
643.631221277354	15.2009209579211	1
643.754738605901	34.5770140354128	1
643.170955352714	11.5551897611046	1
643.082481431572	18.2238087494574	1
642.778886530384	11.9973610335557	1
642.685503503849	18.3716851922097	1
642.346340061419	10.0131161277313	1
642.46704316007	29.2204339625443	1
642.082669202978	18.1517723400044	1
641.917125017014	20.2004675388261	1
642.005755742289	37.4852225679006	1
641.449686868725	16.124567615927	1
641.646130164328	39.871933139439	1
641.131652131838	21.0043423080768	1
640.99442722242	24.7505208713717	1
640.930444535845	32.8870639592855	1
640.745976116323	33.8012860826449	1
640.42661620283	26.6296589715027	1
640.359568300549	34.5824236337768	1
640.383242360526	47.973345534858	1
639.771499745989	23.275306492767	1
639.716858935445	31.9717535768812	1
639.123923560327	8.40105581553509	1
639.016527218055	13.9351383346914	1
638.645215549354	3.64926250028502	1
638.662339132608	16.6474496733319	1
638.681130353522	29.7455876286347	1
638.490231869795	30.274227949919	1
638.151229937521	21.9250517232242	1
637.920640335049	20.0744513675836	1
637.665900453422	16.7761917749999	1
637.298417773284	6.71974841804073	1
637.424036396617	26.2213927794172	1
637.003994704984	13.0143655258148	1
637.178038644131	35.4187559932051	1
636.94723139371	33.5550331352863	1
636.397988656437	12.6032360502209	1
636.438758876208	27.0187274287716	1
636.192286759351	24.2159638018784	1
636.157532115983	34.1042235909783	1
635.955001597535	33.9354377826753	1
635.329222004775	8.39570961090025	1
635.291875897356	18.1285913657682	1
635.543761286905	45.198940036882	1
634.659885654054	4.18805638412285	1
635.021046541783	37.8087102106384	1
634.672145177895	28.8659045229476	1
634.293271293686	18.12643597892	1
633.766021804982	-1.50716243315145	1
633.785165230913	11.6118003627244	1
633.983928229198	35.4977340161812	1
633.36834734226	10.5692270657046	1
633.404105853798	24.6841159383398	1
632.903982261125	6.67647163113525	1
632.994373077925	24.0661749815786	1
632.554816828917	9.68911076952257	1
632.683498497082	29.3740686691793	1
632.125062073914	7.87091517595283	1
632.319552008861	31.5006113694448	1
632.095302834961	30.0297077645348	1
631.858988659838	27.8355767815953	1
631.402030004735	12.4152842039692	1
631.846539727428	51.0319345624666	1
631.116548150521	19.245134581032	1
630.92787635488	19.9067960808162	1
630.812283187708	24.9490172081846	1
630.629323147289	25.9530365512464	1
630.50901117413	30.712373720465	1
630.094608957935	17.8429709115719	1
629.742096535919	8.6834326238382	1
629.838541869069	26.4358749020164	1
629.318962845482	7.26179651339442	1
629.517507033364	31.1343540896482	1
629.056228980354	15.4550030310362	1
628.590047378544	-0.518294191754243	1
628.682608185905	17.0012395194023	1
628.60890823505	24.5545497181726	1
628.462600832268	27.755521065195	1
627.862854107729	3.77584921510329	1
628.052922736626	27.1402743419932	1
628.05375277407	39.1611098014083	1
627.387387595365	11.188076665941	1
626.952824386833	-2.89000158033329	1
626.929586103342	7.68806652503026	1
626.677555869441	4.5515877334939	1
626.263492478255	-8.29769813148642	1
626.656127713615	27.2091516305257	1
626.065976347396	3.80455600954256	1
626.414411314282	36.6618753576662	1
626.022249014178	25.1253680016964	1
625.629434205607	13.5497361481862	1
625.456174263377	15.1349280841405	1
625.352797336424	20.9091249243909	1
624.98320643829	10.7255771371409	1
624.744940101351	8.41404096472894	1
624.4790862006	4.4488053645942	1
624.449933597009	14.6722066772817	1
624.131659869469	7.56473402172619	1
623.868351357577	3.75204486918306	1
623.992164041139	23.1446520135531	1
623.760365074102	21.2207262426009	1
623.400241858059	11.6046157398988	1
623.269749427759	15.7533127970191	1
623.04193412749	14.0681489475686	1
622.829073992433	13.2794358456051	1
623.040504661918	37.924086800726	1
622.691398958732	28.9683487919495	1
622.451213002006	26.5416050793971	1
622.220741635216	24.6971750468888	1
622.363210078354	45.2079630779032	1
621.643803883407	14.0551637983714	1
622.028987795711	49.1150877581219	1
621.610617044623	36.0073139557348	1
621.310581514089	29.9929288350417	1
620.992384816152	22.8898937406425	1
620.863458444819	27.1323289943977	1
620.57181624582	21.6210365214684	1
620.580866840316	34.1342405225197	1
620.003584998327	11.5007556775767	1
620.132739049756	31.2133321126243	1
619.738152485869	19.5311776601022	1
619.897369670907	41.0458159842296	1
619.481244075886	28.072521416148	1
618.783758089744	-1.76644279219443	1
618.842713768498	13.73816344742	1
618.662832752224	14.9261091348269	1
618.616531358217	24.1212430024148	1
618.141081062864	7.59178201354129	1
618.120158676922	18.3081963707959	1
618.145137303151	31.7760571298457	1
617.812036620341	23.7794662683356	1
617.18329439854	-1.93885260877394	1
617.36260181866	20.7799496322264	1
617.237598508612	25.2573643148787	1
617.360731194649	44.608850059193	1
617.003912329113	35.1904646029095	1
616.575912813109	21.5052690033732	1
616.427248964776	24.5643546152057	1
616.030177477452	12.7330664109341	1
616.064631387032	26.768808210646	1
615.837095384741	25.1000105093701	1
615.53822749847	19.1553373613279	1
615.477527199351	27.4871965338905	1
615.556106599563	44.1679255301132	1
615.044925287857	25.496464336278	1
614.499662429532	4.78203451063594	1
614.756232503762	32.1320763221177	1
614.664485442686	38.6028434765868	1
613.889115492716	4.09501551852545	1
613.825171530895	12.2323721593174	1
614.165302170452	44.5912688645133	1
613.61578057671	23.6214996567606	1
613.328161435638	18.3510082703403	1
613.496422991833	40.4074833773853	1
612.876564811573	15.2214816579481	1
612.842867364344	25.1718567376272	1
612.923313647648	41.9643700125272	1
612.465085110885	26.4669483957383	1
612.115086415707	17.4571672314398	1
612.21250932738	35.2672872390392	1
611.860157158452	26.1164127611837	1
611.706332315352	28.8659045229476	1
611.554499895919	31.734819507951	1
611.014112910981	11.3124974282934	1
611.076014303533	26.9932959770918	1
610.843752438727	25.0409803803546	1
610.578126927191	21.0887299294153	1
610.187825375808	9.66298198680365	1
610.436519304859	36.5406982412103	1
609.955496838092	19.6768247566545	1
609.944881736816	31.0106940520673	1
609.552864712866	19.4820792155832	1
609.469734099237	26.4691143482058	1
609.567717691564	44.3127168113018	1
609.216512968446	35.2304977439218	1
608.833443513234	24.2381938701505	1
608.750621240692	31.2436765784425	1
608.246261497966	12.9808196765906	1
608.293716734706	27.7955436405863	1
607.902340889962	16.305292576866	1
607.70696884365	16.5641397454158	1
607.88648161042	39.2947966140793	1
607.409295246965	22.6607571006026	1
607.243862517016	24.7142385261026	1
607.342717206026	42.6099612015489	1
607.0511089497	37.1000528250751	1
606.639559704742	24.4004818210428	1
606.544187522119	30.6535866007519	1
605.983162713113	8.99394568300312	1
605.764738863641	7.87091517595283	1
605.685613730689	15.0978955797191	1
605.707986689944	28.408994208083	1
605.362750621471	19.684400307486	1
605.524538768708	41.3524831570576	1
604.674859709724	2.3899143407335	1
604.846819770351	24.6677180933039	1
604.525171072092	17.3569945711267	1
604.39190695841	21.338649147541	1
604.323977416693	29.236662757633	1
604.039115555583	24.1310373338253	1
603.999668556315	33.7363709022883	1
603.337708648161	6.0262421341438	1
603.446719516062	24.5306080191681	1
603.180805665147	20.5607552423039	1
602.718270152303	4.80475059751277	1
602.708860366558	16.2105717774041	1
602.333462438178	5.6778618864374	1
602.376950953109	20.2545635224579	1
602.40207327158	33.7303273666177	1
601.744204041759	6.26534215554308	1
601.946181883048	30.3423867761705	1
601.365514789085	7.50513334913656	1
601.367853697659	19.6151532221912	1
601.052275071965	12.6681512305775	1
601.15804295304	30.9780251494538	1
600.485174058324	2.61386326046647	1
600.780430215154	32.2822666360444	1
600.101907679444	3.57919129648775	1
600.465926796416	37.3694550498054	1
599.782635269068	8.38049511550477	1
599.854553308272	24.6612519327594	1
599.577509951582	20.0241167453159	1
599.375172217042	19.8650724403152	1
599.14367286127	17.9579777048955	1
598.905755288968	15.6661464171452	1
598.805657595521	21.6356804732864	1
598.804756196944	33.5513562988982	1
598.546521299074	30.0416152203079	1
598.075399599208	13.7707372594382	1
597.789800532332	8.62068339594911	1
597.699728989533	15.1911794546188	1
597.709556842438	27.7499635481274	1
597.445007697216	23.8616879372049	1
597.087449426195	14.3981344477154	1
596.682433702969	2.08981898466471	1
596.607801434236	9.58575785704872	1
596.243348760604	-0.29109106050376	1
596.440589028311	23.5017594648685	1
596.059327179318	12.6172988928405	1
595.752631876931	6.20259292765564	1
595.882934464501	25.9829583921907	1
595.631439751073	22.877141035125	1
595.453326408426	24.1700350439007	1
594.844953502541	-0.328239786764166	1
594.960179971342	18.5483846512402	1
594.9329028678	28.8828729115643	1
594.429968225063	10.7048896496522	1
594.141045173473	5.35545193712203	1
594.228235797515	22.5514874399164	1
594.286678121661	38.0242488954181	1
593.832375078251	22.7613735170315	1
593.677474021208	25.445622564162	1
593.245903340299	11.5453848640715	1
593.108577618992	15.2831426267889	1
593.142831092327	29.3059098429295	1
592.881831104303	25.6302145426798	1
592.561914793092	18.4228756298444	1
592.566532023087	30.6691286304241	1
591.899069790884	2.6287396559642	1
592.421212570161	45.8971480224828	1
592.053477814371	35.8233876113915	1
591.693340877874	26.2050583281104	1
591.218739158723	9.72532972106416	1
591.451533191374	35.6492027703471	1
590.88632276457	13.7380789224472	1
590.554200935742	5.79903900289497	1
590.913573351643	39.3104126031034	1
590.774550985211	42.946370599753	1
590.236873589908	22.6856391399502	1
590.063672800551	24.2728174127988	1
589.759046747451	17.9819299695226	1
589.930340566119	40.219225128102	1
589.303948777676	14.6406365993358	1
589.087518465115	13.636469337567	1
589.382095647553	43.2637513130893	1
588.806787975541	20.7472912952338	1
588.654120187252	23.5652377206596	1
588.511567563598	26.9895134844874	1
588.142368883272	16.8278787968603	1
588.025919583626	21.8168597559622	1
587.978900941811	30.9677342338176	1
587.836934293652	34.427108993274	1
587.523576042633	27.6127055552864	1
586.989720400257	7.58096281681492	1
586.760953245434	5.83721259446795	1
586.743386139738	16.7534756881231	1
586.454312241483	11.3947296627854	1
586.46100565236	23.7652343757671	1
586.097410138857	13.9394068459005	1
586.219710652244	33.2397655463092	1
585.966537717916	30.0330148041605	1
585.624038069917	21.4717231541507	1
585.258148070601	11.5083312284098	1
585.319359804651	27.1468038962652	1
585.138538122313	28.2769978948991	1
584.863200619566	23.7415990797941	1
584.607124602484	20.3607902840643	1
584.378711521555	18.6381818709428	1
584.010186880225	8.51682333362864	1
583.792725768542	7.45069926560861	1
583.816396533173	20.8388001456687	1
583.627153679625	21.4641581689401	1
583.836382583763	45.9752068363628	1
583.424104814282	33.231112302052	1
583.36949011836	41.9265028239857	1
582.822869185143	21.1294287046005	1
582.524960203824	15.2409540989317	1
582.319708230237	14.9066366938449	1
582.194730267629	19.3841992952025	1
581.821991655542	9.01017447809019	1
581.988424467359	30.9558373436672	1
581.643747059197	22.2638806488208	1
581.441037436209	22.0819300757541	1
581.209073448897	20.1463715551959	1
580.602647388391	-4.23567087001608	1
580.56658660652	5.57183587164614	1
580.673819439148	23.9688233422865	1
580.162401893235	5.28188351250988	1
580.302285216913	25.6360362002951	1
580.099009074794	25.4200854562658	1
579.787135486848	18.6944438070421	1
579.753621722718	28.6545920868914	1
579.188482613869	6.74737751905426	1
578.836718419074	-2.36945452534972	1
579.010191732444	19.9981570125442	1
578.8469725714	22.183317782574	1
578.502713829587	13.5163699145336	1
578.043676012208	-2.03081578094727	1
578.621213221041	44.5576807528002	1
577.862580015066	11.0517590134414	1
577.512829553611	2.05559693564504	1
577.422267600702	8.5960338002845	1
577.475603125548	23.7621492142001	1
577.18335736286	18.212989552731	1
576.810972974193	7.86005371673924	1
576.574986888454	5.68327148480141	1
576.41646680123	8.15004833836272	1
576.464616855489	23.0053020275947	1
576.03607469275	9.28606399460852	1
576.036188160849	21.2618370770356	1
575.618354703232	8.18450283106375	1
575.212962851192	-4.14704643433139	1
575.357487069762	16.4851617224396	1
575.377724370895	29.6672012804796	1
575.081726500042	23.89306783396	1
574.835127804166	21.0800766851614	1
574.341265325816	3.44528260575799	1
574.262875786235	10.7152862215064	1
573.92258456818	2.28604371278709	1
573.79267200646	6.4675787224715	1
574.111534313016	37.5501377482571	1
573.62786171273	20.5261316996573	1
573.646090091236	33.5877020378998	1
573.546021758328	39.5581764343825	1
572.809680699955	7.38838322821599	1
572.903667282754	24.9911317766899	1
572.663460225518	22.5612183775978	1
572.502758140829	24.8970871770235	1
572.254019724639	21.9557659858047	1
572.273458383095	35.0898481864823	1
571.954249653225	27.9242963078754	1
571.307414919795	1.11976811570087	1
571.505654297404	24.9717332950597	1
571.410398025023	31.2306069042742	1
571.322849879337	37.9515257205487	1
570.635404563923	8.71264656812243	1
570.583249669284	17.5551422424159	1
570.037291720972	-3.20253267326209	1
570.055131750651	9.83567707517272	1
570.131577204293	26.3868821137154	1
569.854189025409	21.7281402296837	1
569.233796474957	-3.49140733897592	1
569.018242539079	-4.44361287271905	1
569.120410174258	13.6494439211416	1
569.397561612797	42.2315957191657	1
568.694072668486	12.0309597108898	1
568.821343726293	31.6287829275371	1
568.495945611618	24.092134714347	1
568.258912015284	21.8523391139758	1
567.906805150166	12.7146716633746	1
567.186872748689	-18.4716628997571	1
567.108255519849	-11.2154791173259	1
567.071123541186	-1.4725388905032	1
566.840591706892	-3.3226215306746	1
566.921106284033	13.4724274934569	1
566.665425424185	10.1148208032036	1
566.609626728933	18.7387982873717	1
566.473670004362	22.5578373786219	1
566.327502241479	25.7647888675858	1
565.732903131161	2.09129817171737	1
565.644856500654	8.78221062207308	1
565.326872294089	1.68991019942584	1
566.030578612282	55.84106750724	1
565.330080989316	25.8196561416052	1
565.064937052677	21.8947600855143	1
564.771017804352	16.2449734419936	1
564.734258289741	26.0101754339564	1
564.679113659565	34.6733091125244	1
564.170681530022	16.1649071599724	1
563.907789873197	12.3749974880336	1
564.023637949765	31.2879782306622	1
563.521613637721	13.1636683275099	1
563.476303652383	22.4163003089508	1
563.234744381017	19.9051055813258	1
563.318448325328	36.8912444413858	1
562.938494313032	26.0842087459279	1
562.612516412522	18.5126728495486	1
562.372059414218	16.0675343894384	1
561.960660945911	3.37560232996666	1
562.094594702901	23.3726581320574	1
562.146345721777	38.4434082435819	1
561.843860871312	32.2801006835753	1
561.741299071228	38.1008285222454	1
561.232391255035	19.5638465627158	1
560.996869698229	17.4145243818426	1
560.511956877899	0.315872215206495	1
560.76461924275	27.4298780356107	1
560.297484537587	11.3968956152529	1
560.310021892845	24.117016753693	1
559.901339498712	11.5878480980972	1
559.534909959061	1.59144916984509	1
559.552934685242	14.6404886806322	1
559.436511062444	19.6302514957476	1
559.159127591048	14.9715518742015	1
558.997293616611	17.2392618473758	1
558.815194526507	18.2922105850078	1
558.700699114245	23.397540171405	1
558.612469386181	30.0773164563802	1
558.288324025958	22.6155362392867	1
557.900783163941	11.3536188283491	1
558.114406053713	36.1274133787683	1
557.285340311466	-1.60095345789617	1
557.885983706343	46.3721044193882	1
556.996610609994	5.02871008286672	1
557.10332391708	23.3939795568576	1
557.154871846688	38.452452415845	1
556.751000750924	26.2116195792486	1
556.420965368512	18.3967362815028	1
556.135444961974	13.2502219013208	1
556.032596115076	19.0536326858555	1
555.997478555242	28.9170738293403	1
555.918660296413	36.1609486623698	1
555.120688312017	0.296399774221237	1
555.201296281813	17.0967950029859	1
555.209858944637	29.578555713553	1
554.770810562137	15.2290466431603	1
554.761664119931	26.6492581999463	1
554.450286013625	19.9527142731712	1
554.487931716168	34.1777920155904	1
554.307538814031	35.3329208816785	1
553.515204496936	-0.19371828996973	1
553.413132665432	5.65622349298466	1
553.38293071188	15.8142764348208	1
553.364247259649	26.6627821958547	1
553.433818673198	42.8015687529434	1
552.875109157567	21.2791435655484	1
552.788632095562	28.0638681718908	1
552.480514722569	21.5627459859825	1
552.184323363776	15.7765043368747	1
552.201520193637	28.7757692033489	1
551.934615851263	24.7450795761431	1
551.764292031964	26.5037378908557	1
551.515066725564	23.5327801304822	1
551.122145560148	11.9482203265495	1
551.193352923299	28.1850347227257	1
550.923768664721	23.9936842503889	1
550.632806196848	18.5208506408205	1
550.418117116585	17.6200891196403	1
550.262260107017	20.245910278199	1
550.22147544733	29.7695398932619	1
549.712460974281	11.2259438544824	1
549.968195030892	38.5238654536107	1
549.390553520225	15.8665340002586	1
549.41899182982	29.5396002659648	1
548.934082780552	12.4409480993287	1
549.093956980691	33.9927034528486	1
548.739670379911	24.7239800294032	1
548.547751721417	25.1881172295822	1
548.519128487094	35.4407113553103	1
548.252283065922	31.4134872520597	1
547.737665494274	12.5339889649244	1
547.711673995894	22.9443278241704	1
547.252862509807	7.41002162166874	1
547.320218970269	23.4159349189645	1
546.849732460308	7.18178305948139	1
546.849693056407	19.1477618104964	1
546.472609673543	8.51249142869036	1
546.594076350642	27.7619343976313	1
545.934598749795	0.199027003687207	1
546.059134933913	19.632459710704	1
545.479167439443	-3.16435908168911	1
545.591262921734	15.5233309072365	1
545.21040771585	4.66194565322344	1
544.781180899761	-9.09899488901849	1
544.906619981785	10.3885443672528	1
544.945585952811	24.6926001326498	1
544.519296498918	11.1077251121319	1
544.401114288568	15.9918000123538	1
544.328609478313	23.6139241059275	1
544.318602243096	34.9823535502593	1
543.861099401365	19.5264336959127	1
543.782190502911	26.7646664869002	1
543.628949306746	29.5471758167979	1
543.333448589058	23.8021823552124	1
542.926772395698	11.3929652039432	1
542.95347698117	24.9620023573784	1
542.498278347249	9.6441857456172	1
542.170994738913	1.99400992615613	1
542.266507825783	19.6876439533809	1
541.972216735442	14.0151412229834	1
541.880106921878	20.4620406378015	1
541.52300942444	11.0247110216263	1
541.437672515511	17.8775944542201	1
541.01252133882	4.36089939119554	1
541.145275722015	24.28688025542	1
540.961932551928	25.2649398657118	1
541.02369622808	40.935500326984	1
540.54221807195	24.0423706356567	1
540.211576543601	16.1908774583634	1
540.049515246092	18.4446302451361	1
539.662017328718	7.18497387726641	1
539.508040309615	9.92331890802875	1
539.904656334678	45.6660039143017	1
539.263817407637	19.2202525416861	1
539.265946767167	31.316114481524	1
538.988523869064	26.6546994951749	1
538.711587144186	22.0224244937583	1
538.472761660944	19.6746588041854	1
538.243483367696	17.899180019563	1
538.132085240158	23.1898200467591	1
538.0101455547	27.8485619307924	1
537.512301404866	9.97436142695656	1
537.844202314966	41.8377832977073	1
537.463998838271	31.0153429256631	1
537.12993208936	22.9584857573855	1
537.467680926884	55.1724432626874	1
536.822950421127	28.4933818294215	1
536.501333078411	21.182774529085	1
536.368782353999	25.2054342837176	1
535.96038647763	12.6930332699218	1
535.761325223555	12.7288295965896	1
535.74702912904	23.8400495437522	1
535.566250042266	24.9717332950597	1
535.328319982769	22.6775987017576	1
535.076092606751	19.5264336959127	1
534.769186838205	13.0976648881082	1
534.657203585012	18.3531847884337	1
534.646003237858	29.6499581856976	1
534.310704167906	21.5191944929118	1
534.22325948493	28.245628563765	1
534.112059881406	33.5481126530034	1
533.535135461328	10.9335297054665	1
533.582050841784	25.7139365298471	1
533.296732024677	20.5791394242408	1
532.853867143057	6.00051484505511	1
533.134653376974	34.799895827346	1
532.567029369997	12.7427973486137	1
532.789836423045	38.0667121294438	1
531.817056874167	-8.27673593783084	1
531.925189890762	10.1732381261527	1
532.039351405842	28.9845775870382	1
531.70995725143	21.2077410934038	1
531.459780367261	18.1794437035068	1
531.279095234411	19.3167061031239	1
530.981302395818	13.4341482456642	1
530.932625437001	22.4844063070891	1
530.545393052578	11.2405455438166	1
530.563506870532	24.2944558062499	1
530.477017245664	31.0780921535488	1
530.249191515494	29.389579001987	1
529.770543961103	12.6659852781067	1
529.265334183637	-5.64983708584476	1
529.53187274518	22.2954507267667	1
529.005936411966	2.73720632939483	1
529.266223624539	30.3077632335222	1
528.648766283783	5.26344650246314	1
528.280838680376	-4.82324622971717	1
528.549013483967	23.2201116844691	1
528.434006905547	28.2943255146555	1
527.778159855417	0.948795223685137	1
528.059348076579	29.7722129955776	1
527.346572173306	-0.985822956533352	1
527.395164633917	13.8950417999499	1
527.457291637381	29.5872089578102	1
526.997337560145	13.9841311229907	1
526.745404781643	10.8505261805852	1
526.835832614764	28.2391307063576	1
526.490688311669	19.5181185515532	1
526.386018367232	25.2119215755041	1
525.935028723972	10.1461901343376	1
525.983167608795	24.9998484146763	1
525.768783444779	24.117016753693	1
525.414034719023	14.8202733012265	1
525.169523322104	12.1315127335862	1
525.018563389134	15.0505298971777	1
524.877272783395	18.5491559416311	1
524.701356214738	19.9721867141531	1
524.325252488311	9.39534422091563	1
524.472952507542	30.2170045422363	1
524.105817155313	20.1777514519509	1
524.016657493736	26.8012658008234	1
523.947561056593	34.6274331826567	1
523.550094570295	22.7700267612887	1
523.523384768371	33.1369831774095	1
523.754109096055	58.9353789021629	1
522.878605713383	18.4228756298444	1
522.771884554891	23.9936842503889	1
522.704019324956	31.8936419348913	1
522.077597159766	6.31187315396276	1
522.14546447197	22.3480780889685	1
521.690654763244	7.05331566398023	1
521.921391488203	32.8524404166373	1
521.206435103103	1.96363376347337	1
521.387592494198	24.7908075873073	1
521.216927862628	26.5286199302016	1
520.713975793172	8.34803752532731	1
520.572509286717	11.8360768167341	1
520.444239074406	16.1151430812805	1
520.328024398946	21.1168556146562	1
519.960992650895	11.0837728475031	1
519.809571791945	13.9751080819728	1
519.894550146938	31.0369813191141	1
519.712836714435	32.1124770936725	1
519.34043267695	21.7573541739696	1
519.025841016521	14.8676918118794	1
518.986878136276	24.5001156346447	1
519.063498381055	41.0609670858942	1
518.772009437599	35.5561513391304	1
518.442000758699	27.7423351691861	1
518.370244582817	35.4090144899011	1
517.823253449712	14.5885586494695	1
517.5512900481	10.254160223541	1
517.4441221964	15.7981427303291	1
517.242896903041	15.704013605685	1
516.669733516366	-6.68529971939248	1
516.827451081245	14.7367731921212	1
516.620305820289	14.2877765279842	1
516.284560666261	6.13008106522231	1
516.103677202835	7.25529865598534	1
516.290567035676	30.4260453696053	1
516.295835386378	42.7098063275868	1
515.533771846272	8.99718932889634	1
515.508596562933	19.4560560890839	1
515.221296571901	14.20231121322	1
515.180600033681	23.7307798830677	1
514.49212936955	-5.57044700361738	1
514.855219675259	28.1623186358506	1
514.366274755731	10.8213122362977	1
514.428180729646	26.5001033169549	1
513.693287778371	-5.58383364644147	1
513.946177389539	21.5431361919163	1
513.989974280042	36.1364047229233	1
513.467416470351	16.7805236799399	1
513.373601829215	23.1249048664025	1
513.038693338253	15.0173327134739	1
513.013567772863	25.4791578477652	1
512.459844946924	4.25513751694856	1
512.094041971444	-5.70435569434715	1
512.048606004212	3.53999283959723	1
512.376182846663	35.1439441701125	1
512.257598700789	40.003549090238	1
511.778569339729	23.2568906139638	1
511.398171962489	12.4225533517692	1
511.124692745474	7.99723775022681	1
511.138400930325	20.7868701145076	1
510.37928018906	-12.7493855250467	1
510.694388204549	18.107132587887	1
510.294440862091	6.10089881780431	1
510.401151527929	24.465397001401	1
510.113988316064	19.2198087855719	1
509.955908710897	21.711911434595	1
509.811864039832	25.0453122852945	1
509.546066305683	21.0804359163011	1
508.879711781222	-6.89512240277669	1
509.028711693642	14.004322026257	1
508.800659841673	12.3020524351071	1
508.706870478071	18.6479128086241	1
508.464422433232	16.0826854911013	1
508.280996257406	17.0554200280052	1
507.884028721971	5.22778752887802	1
507.703723637523	6.38760753104735	1
508.016262857975	37.0901211405804	1
507.160276362197	-2.25260931383043	1
507.409429932112	24.6503587766829	1
506.724365638383	-4.44674029677159	1
507.064757971969	27.9253740013011	1
507.083797876245	41.034574162631	1
506.134772460332	-3.88521976043431	1
505.852959569187	-8.81012022330465	1
506.053312599719	15.1675758555104	1
505.618801514021	1.08944478112465	1
505.776988702649	22.5395799841434	1
505.689848262861	29.2839756120662	1
505.410711648968	24.5194929850312	1
505.338899738613	32.1827279130396	1
504.831580894391	13.7402554405374	1
504.719827723271	19.009278205526	1
504.603488808516	24.0034151880685	1
504.314951989577	18.6754468190422	1
504.47049615934	39.9671399575056	1
503.550793716933	-3.19495712243225	1
503.67659751788	16.3139986492314	1
503.403759065569	11.9270362548352	1
503.036411936828	1.87491423719326	1
503.310318760599	30.2616442943521	1
503.300498926698	41.6408718041668	1
503.006882459653	36.0084022147799	1
502.606252699677	23.9612055289662	1
502.448816628269	26.4918304350859	1
501.977038000297	10.1797359835618	1
501.68247386675	4.49045504574176	1
501.997408615711	35.3365237587131	1
501.303409958649	5.70383218482842	1
501.321299483668	18.7440388357868	1
501.131052846096	19.3078838089195	1
500.892413943099	16.9709373160697	1
500.646184936448	14.1790140171447	1
500.328861680304	7.1254682952722	1
500.3267378242	18.9660014186205	1
500.056925064382	14.7603873568506	1
499.66512516266	3.24246492962782	1
499.644717526055	13.9870049721216	1
499.761081968278	32.9301083025113	1
499.357984012963	20.7349400833466	1
499.473684522224	39.6382427164037	1
499.146849007123	32.0144915170721	1
498.592432988677	10.748821505108	1
498.698531420561	29.0765407592116	1
498.855074710213	50.4280881451879	1
498.10761732922	17.5908857409771	1
497.698607738195	5.04134656654516	1
497.458549024411	2.61927285882883	1
497.246063621671	1.85003219784895	1
497.357958315517	20.5251913593175	1
497.167508317962	21.0768224736456	1
496.979082337194	21.7497786231365	1
496.449528389324	1.97441069771252	1
496.768949481089	33.0893744855674	1
496.470225806156	27.1507237419556	1
495.694409201368	-7.38643438223076	1
495.763238504868	8.70723696976008	1
495.70088533702	16.9374020324681	1
495.55429312362	20.1180028606543	1
495.326686724416	18.4423480708263	1
494.990006016284	10.2284223688297	1
495.151600894008	31.8827593444358	1
494.904357909196	29.0300203264112	1
494.866425196037	38.7240205930444	1
494.365769179395	20.6808757965826	1
494.352111961952	31.8300263260159	1
493.677949849462	3.38635813296221	1
493.261565733902	-9.60525722332375	1
493.673396357128	27.0490190664799	1
493.452139562773	25.7539696708594	1
492.9457819804	7.36904814031502	1
492.933025381634	18.5721784315395	1
492.608329356051	11.0766410527874	1
492.667721803579	26.6046184478305	1
492.1982679244	10.4318211541566	1
492.161129472112	20.1734195470093	1
491.702825857986	4.66900348858733	1
491.851438907451	25.5451507215458	1
491.372351408225	8.79487880261445	1
491.491386589768	27.8980301720722	1
491.617182254512	47.406425965781	1
491.302052206304	40.484295447894	1
490.64374851061	12.9912162484448	1
490.814723107627	35.207781657045	1
490.452647567199	25.471582296932	1
490.397310043128	34.1222591073948	1
489.831177897812	12.154239386084	1
489.57952653449	9.03722246990695	1
489.52557058713	17.7707126240618	1
489.578421216629	32.9065364002675	1
489.122923894861	17.5703250409468	1
488.949082208755	19.1174701727864	1
488.906276731844	28.5193521278125	1
488.313392601923	4.94772459175097	1
488.118449070198	5.22995348134716	1
488.193900955999	21.7205646788506	1
488.019513997549	23.235019776833	1
487.748734837594	18.9714110169845	1
487.924052372819	41.4482922155645	1
487.141926734615	6.53290596207929	1
487.188711532483	21.3051138639395	1
487.006892278264	22.3740483873579	1
486.311852882622	-7.32110714262298	1
486.373348239868	8.33289698928529	1
486.063831913078	1.74724982894926	1
486.738811055717	54.1754711893685	1
485.938567540996	18.1740341051428	1
485.931716057291	29.7311021611429	1
485.293371251969	3.43440001529913	1
485.391846828626	21.3051138639395	1
485.344872181288	30.457066035219	1
485.445965781954	48.4847110644974	1
484.58989434719	9.13676119291177	1
484.502742599958	15.8803643991985	1
484.28066566429	14.5361109028392	1
484.234692422959	23.7480863715805	1
483.884114650941	14.7010719560489	1
483.77023571764	19.8425571002535	1
483.837688890014	35.8536792490981	1
483.10351464617	3.81263871022234	1
482.809809807302	-1.82522991190426	1
483.156719792644	30.9374425961093	1
482.875991974942	26.0774573135972	1
482.378042117495	8.19647368056436	1
482.265154215652	13.3973587505468	1
482.070809357168	13.7154473605432	1
482.130933555414	29.2872403892031	1
481.714806285603	16.3109663157759	1
481.910880667006	40.0320551378621	1
481.359217126363	18.9312933509978	1
481.368737904872	31.4697491881591	1
480.961035052334	18.9984590087996	1
480.616506575389	10.3140461679202	1
480.728632259135	29.0029723345961	1
480.07892765098	2.02530529793672	1
480.312622080498	28.0014570439011	1
479.651631017326	0.347241546337241	1
479.667689030928	13.2775551649238	1
479.645328993177	23.9049647241104	1
479.591026886487	32.6176617345553	1
479.360898722148	30.7907706342411	1
479.217083513736	34.1377588745798	1
478.783155548695	20.0944415240331	1
478.924627477654	40.5424697615375	1
478.420348557321	22.2820852151862	1
478.265928340385	24.9933716885125	1
478.179410859116	31.7749688708023	1
477.532375700751	4.95730761072371	1
477.587505135778	20.2296814831119	1
477.287313759016	14.2029662817735	1
476.830994126116	-1.18258653136694	1
477.298815410855	38.8278806553665	1
476.681186536223	13.7729243431526	1
476.609681587962	21.4544166656362	1
476.537059865799	29.0689652083767	1
476.159297250444	18.3923726796983	1
475.795908680478	8.57740660904693	1
475.845334789281	23.5078980911362	1
475.490854442047	14.226918546399	1
475.02397374608	-1.7917051939237	1
475.130904132234	16.5857781388685	1
474.961900321696	18.4228650642218	1
474.968008914567	30.7567598976575	1
474.587001085779	19.8856331403455	1
474.320447238329	15.875250638245	1
474.192789222213	20.1907366011464	1
474.305621755384	38.922009780009	1
473.629392119454	10.3543223182331	1
473.489585214371	13.941562232747	1
473.804892305005	44.8098187515049	1
473.010969419345	9.18721203702017	1
473.19873029397	32.4099310442901	1
472.827071944981	22.0992365642669	1
472.547782328105	17.3254244931792	1
472.498324266461	26.3284647907663	1
471.725922651272	-8.00409006720573	1
472.445104383251	47.0737251008311	1
471.906140445041	26.7341846679977	1
471.612255641965	21.0854862835238	1
471.288052478634	13.6194058583566	1
470.679586286253	-10.8863283013008	1
470.853731683869	11.5202281185603	1
470.794788608557	19.9547006100705	1
470.412935654083	9.0329011305913	1
470.287165593504	13.4615449029997	1
470.323771360603	27.6235247520127	1
469.670439386645	0.428385521784196	1
469.592896487601	7.74792077254486	1
469.620261306942	21.3559662016764	1
469.28356403192	13.1409416750121	1
468.946285989257	4.89110342450862	1
469.340868004914	40.5113434397091	1
469.044221877078	34.6971134584463	1
468.653010481483	23.2143322893427	1
468.447012793865	22.8338642482196	1
468.435000235529	34.0814969384788	1
467.627347293458	-2.36415058320541	1
467.692604660087	13.5152922211111	1
467.476727971188	12.54264220918	1
467.592289364016	31.4374712135531	1
467.097714195377	13.7587241474487	1
467.595786181252	55.5824844792378	1
466.506290137932	2.24223864479468	1
466.518436258933	14.9380165906	1
466.053193852708	-0.982431391933213	1
466.142598793739	16.3444910337548	1
466.145188459038	28.4674220966531	1
466.011417114507	32.4164289016975	1
465.364982077359	5.6347013213726	1
465.599536066585	31.6623287767613	1
465.377306366326	30.308851492569	1
464.872609024125	12.0233418975694	1
464.580149982651	6.46008769661279	1
464.48960620045	13.0002921175742	1
464.228215184387	9.29935554683885	1
464.116909887782	14.5950459412576	1
463.916844458161	14.57016390191	1
463.772494237707	17.885032651969	1
463.566276282238	17.4913470179706	1
463.325925338113	15.0516181562244	1
463.013113234071	8.2683304744458	1
463.008765962495	19.975430360048	1
462.377273883843	-5.91057550069678	1
462.614604634991	20.2834921949526	1
462.224920659165	8.89225157315013	1
462.15367133134	16.5890217847601	1
461.859128670779	10.900860802853	1
461.795197868374	19.0363261973427	1
461.738533056584	27.6073382194112	1
461.552725801786	28.4371304589432	1
461.324558076235	26.7276973762113	1
461.309674932506	37.8032372185468	1
461.070642711773	35.4425497735043	1
460.607350017456	19.6389575681114	1
460.584639882557	30.2453204086663	1
459.992110631062	6.69486637869642	1
459.69057352062	0.587429826784888	1
460.141415290043	39.5800367058923	1
459.484307965146	12.1585607254013	1
459.543752131046	27.6895176257917	1
459.503978458995	37.2730331852338	1
459.222116986265	32.3450158639319	1
459.223100371118	44.3716412840959	1
458.677832414052	23.6541791249951	1
458.569597132228	29.1338803887333	1
458.095926157378	12.7081738059655	1
458.051057203224	21.9862583703265	1
457.472817662818	-0.7076301344616	1
457.351229811227	3.9716724496004	1
457.184699450248	5.95697391760368	1
456.995554362961	6.58667441143271	1
457.099363194424	24.77698775399	1
456.753843973062	16.0331115936019	1
456.492480981793	12.3338338254907	1
456.583475004806	29.7559842004889	1
456.220951265813	19.9928002422917	1
456.193343929411	30.3055972810531	1
455.628092221258	8.39023661880706	1
455.49161221682	12.1768498167428	1
455.326672339349	14.2574848902759	1
455.139674894464	15.0159169201521	1
455.158326431366	28.1016191385933	1
454.927164674964	26.2126972726727	1
454.898601890777	36.4682180756416	1
454.338011095357	14.8322441507304	1
454.178606373445	17.2446714457382	1
453.88091393826	11.3676816709703	1
453.70744048256	12.9367821649152	1
453.713562609894	25.2714271574999	1
453.686534046684	35.6189111326388	1
453.140438778901	14.8518433791756	1
453.068786569412	22.5244394481013	1
452.524164855146	1.84570029291068	1
452.397623418789	6.22805607620004	1
452.431482810477	20.2253601437946	1
452.411922097127	31.0204883834811	1
452.092755767979	23.8562783388409	1
451.74050114438	14.7086475068804	1
451.208540262982	-5.21116303421018	1
451.541510028814	26.7157899204399	1
451.275800684748	22.7559639186675	1
451.13203744248	26.105984492465	1
450.583944010874	5.21913428462079	1
450.608120613655	18.6360159184736	1
450.499560118484	24.096202478741	1
449.942001882047	2.64199951132663	1
450.37477315079	40.5513765807197	1
449.608556664202	6.58951656369901	1
449.652359548615	21.1828590540595	1
449.228720982274	7.75623591690434	1
449.476858130295	34.5980396228009	1
449.217692896091	31.0304834617034	1
448.802447168503	18.1069529723171	1
448.684132498334	22.9824380220143	1
447.995221050028	-6.34550932221083	1
448.155180989757	15.2106624612218	1
447.954431129087	15.1447118499283	1
447.577268083102	4.50397904164848	1
447.747064786505	26.6497970466592	1
447.259129689947	9.36902525700423	1
447.771395032072	52.0435294563616	1
446.999175055891	17.7217937951126	1
446.988215366643	29.0324821162909	1
446.455699999844	9.07942156338835	1
446.543391496699	26.3035827514236	1
446.14614223638	14.4588128137308	1
445.669943494292	-2.11844704817901	1
445.741264480794	14.1244108836679	1
445.125058965918	-10.8453125574632	1
445.354689987901	14.887164252863	1
445.22817529563	19.2711048794231	1
445.141204274335	26.0254216262181	1
444.595465751583	5.27971756003908	1
444.65353888111	20.7284527915585	1
444.225064463879	7.01194068899959	1
444.166142317724	15.4475965301519	1
444.284066092508	34.4839731698171	1
444.269797766343	45.596323638512	1
443.591614249973	16.9114317340754	1
443.340218273908	13.8095764851857	1
443.403296550448	29.5583331134221	1
443.005805768251	17.6990777082375	1
442.95167126384	26.4217169687998	1
442.763407380709	27.1042033091569	1
442.204382978039	5.56209436834385	1
441.922778490494	0.649439461142682	1
441.883038146297	10.2349096606161	1
442.007062559289	29.6369730365021	1
441.547593222466	14.0625174711475	1
441.536397918319	25.3590689903543	1
440.774249521676	-8.35895760669856	1
441.178129264169	27.8185449992494	1
440.947773772411	25.9779185905924	1
440.938000570008	37.3597135465031	1
440.51123516164	23.7456351473218	1
440.174165141577	15.5081903711912	1
439.852666500181	8.20414432199292	1
439.611841888551	5.73596224073076	1
439.319840966421	0.200104697109633	1
439.06997914942	-2.80979794522944	1
439.308871323073	23.4778072002413	1
439.269115239594	33.0623264937523	1
438.83681373555	19.1163924793623	1
438.675051294206	21.3874517546512	1
438.483143225407	21.8514832986104	1
438.487015143545	34.0512053007705	1
437.808968460612	5.37450175323344	1
437.908796367823	23.326137699262	1
437.259129913555	-3.6493633849299	1
437.475920873986	21.3134184426763	1
437.253788431339	19.9656994223667	1
437.237680052469	30.9677342338176	1
436.645636673943	7.44634622942672	1
436.847153472728	31.49354296846	1
435.950937051859	-10.2609702780327	1
436.026147268646	6.21499696765272	1
436.581391699204	51.4657801249355	1
435.928621023271	24.3041973095538	1
435.927360877791	36.1962801016798	1
435.707250394202	34.9697593290681	1
435.287673454825	21.7865681182539	1
435.171034879328	26.7624899688084	1
435.489156277558	57.7993421146735	1
434.934409864472	36.5136502493935	1
434.143069333839	1.045734803726	1
434.172849053035	14.7984447265845	1
434.016900050216	17.4179687745509	1
433.770663088628	14.6253375789643	1
433.220248669932	-6.40068299926677	1
433.364881799706	14.2367128778112	1
433.329067673426	24.0575111717004	1
433.502185907401	46.4023960570981	1
432.685238514962	9.39951764152767	1
432.704292507224	22.5092883464367	1
432.145701774495	0.993149704013048	1
432.266627759847	20.209458882981	1
432.166080652964	26.1499480447853	1
431.863497919319	19.979762264988	1
431.688876525846	21.4799960360213	1
431.233514841354	6.15174058991866	1
431.351547556765	25.1946150869913	1
430.899367918582	10.0571008112952	1
430.652526868045	7.22825066417024	1
430.622539143004	17.3982955867522	1
430.398335759168	15.9264199446378	1
430.16503311865	13.9091046425695	1
430.144286575723	24.6330945506556	1
430.012926432893	28.7265439713682	1
429.617111224121	16.9676936701781	1
428.940100796495	-11.6469157180251	1
429.445691743161	30.6274578180346	1
428.95594952244	13.2383144455478	1
428.691342221153	9.34449188318031	1
428.845092456101	30.5283839823876	1
428.698184449091	33.6898399038686	1
428.688339692136	45.067313520462	1
428.196144501491	27.5311283893463	1
427.619024779622	4.90428932051924	1
427.488810782123	9.06643641419284	1
427.333205076666	11.7065211621879	1
427.63396322739	41.7025433386301	1
427.052288093185	18.8026357743058	1
426.795484812275	15.3766061172585	1
426.719465286513	22.7873438154225	1
426.67446089837	32.0572294572647	1
426.156762677693	12.9923045074898	1
426.135824723821	23.704809584675	1
426.218048275872	40.6011512250309	1
425.721243459707	22.7886433869053	1
425.31065165682	10.1440241818685	1
424.941919411319	0.00860280193148267	1
425.067319390549	19.4930780278794	1
424.65167458386	6.54556357699968	1
424.641195987363	17.885032651969	1
424.558760159645	24.9111500196431	1
424.344582048918	24.0402046831859	1
423.944480978296	12.0244301566145	1
423.671967929254	7.65669719389951	1
423.368916193501	1.45837516323873	1
422.961778132848	-10.9792212481929	1
423.180666702534	14.1092597820032	1
422.89976140733	9.23846586838739	1
422.672013959924	7.55412613743591	1
422.542428393308	11.7539291072165	1
422.283235938384	8.18467188101097	1
422.234479169689	17.2296154346706	1
421.811273458576	3.82886750531107	1
422.098101306921	32.9898463281836	1
421.448713542592	6.03100722957855	1
421.370365516998	13.3021519324819	1
421.258218869386	18.5472963921952	1
420.75110886315	0.117048344118506	1
420.85646736324	18.4001595429676	1
420.371896320347	1.32096925169243	1
420.669670008809	31.1380731885234	1
420.39361201447	26.5578338744859	1
420.309170738891	33.4637250316648	1
419.490248786282	-3.65755174182773	1
419.730033028496	22.6834731874777	1
419.835215340067	40.9560187645254	1
419.124910702422	10.3456162458677	1
419.030013184372	16.6247230208341	1
418.735914131792	10.9630394871629	1
418.723174944784	22.1669833312672	1
418.467707781078	18.8210199562427	1
418.36263655616	24.4902790407453	1
417.815048510055	3.63363594563668	1
417.765486281451	12.630284042036	1
417.395689453762	2.43102517516653	1
417.418888763448	15.7892359111502	1
417.186792379322	13.8441894622113	1
416.924658417757	10.0985920081149	1
416.93703819281	22.8082426153489	1
416.96588528056	36.504997005138	1
416.253715957111	5.78281020780624	1
416.113785648838	9.36249570273057	1
416.185962857459	25.6565969003221	1
415.799036086346	14.4305075129201	1
416.020925178657	39.698825991822	1
415.304243644433	8.706159276336	1
415.039952178016	4.83122804575041	1
414.994723286839	14.0876213885505	1
415.048105036644	29.2550575051925	1
414.998362844622	38.2409075361091	1
414.185182511881	1.46378476160109	1
413.876048875458	-5.09913574623384	1
414.190312771117	25.7064243727448	1
413.920867882402	21.522575491886	1
413.834983028038	28.341913075254	1
413.613254489739	27.0183365007657	1
413.208719981798	14.7367731921212	1
413.142707285331	22.7473106744135	1
413.10141811452	32.2398562301269	1
412.612465320527	14.8979834495877	1
412.297917068416	8.01048703996992	1
412.20529809083	14.4261544767349	1
411.492950287605	-16.3067458611035	1
411.892025867607	19.5826956320104	1
411.961160190737	35.6943813691774	1
411.36853446288	12.1380105909953	1
411.547086491908	34.8085490716016	1
410.986923013705	13.198069992101	1
410.885267073014	19.0720274334118	1
410.794130187255	25.5765306183008	1
410.30188885701	8.03752446616073	1
410.44131078992	28.3624737752843	1
409.9985782032	13.7911817376278	1
409.794593656546	13.5312251787893	1
409.827061711124	27.4450080060318	1
409.59072019037	25.2454674247282	1
409.129265980345	9.55193730165598	1
408.991892217498	13.2848454439691	1
408.500697795163	-4.19141148028193	1
408.774700086927	24.2007176096167	1
408.625908037821	27.2491742059153	1
408.315890282942	20.6332354078726	1
407.991642864177	13.1643233960618	1
407.732620786284	9.60523029803067	1
407.596018426118	13.3843736013513	1
407.875933271123	42.1309159090076	1
407.466989795852	29.5850430053394	1
407.198539072331	25.4607631002056	1
406.791867795067	13.0510916271997	1
406.63122516964	15.3891792072028	1
406.63740418973	27.727099542547	1
406.310822316861	20.1182458699567	1
406.647646967905	52.2761421859744	1
405.902605186597	19.5834352255384	1
405.634196327145	15.4616593727715	1
405.126108445539	-3.02725957317598	1
405.497620838281	31.2099299824032	1
404.865845260717	5.30676555185418	1
404.750522996765	10.3614963754377	1
404.827789706814	26.9606376400992	1
404.767565581618	35.3181290111552	1
404.083806289652	6.29888800476725	1
403.789221989096	0.608064486163701	1
403.805259599624	13.5369306145622	1
403.523669417196	8.62501530089069	1
403.802957918858	37.333996823037	1
403.326866906561	20.7630657685874	1
403.194001039766	24.7661685572636	1
403.316950683051	44.1036865495521	1
402.963735755087	34.8983462913025	1
402.751020982873	34.115042787703	1
402.412132702146	25.7684868352158	1
401.857326356285	4.47909700230417	1
402.123037983874	32.3742298082161	1
401.477982123293	5.67498803730652	1
401.335562173753	9.10538129615839	1
401.148134151344	9.83784302764186	1
401.277545449193	29.5626861496039	1
400.980589610116	23.729691624021	1
400.881908905722	29.7819544988799	1
400.765021223835	34.7428309039862	1
400.446967589409	27.6451631454638	1
400.145992894736	21.5712618771555	1
400.128374218335	32.4826436535352	1
399.906920126152	31.1754649240829	1
399.51136838754	19.4323045712686	1
398.910052592215	-4.64502532114506	1
398.798525971048	0.637204471096134	1
398.984713538615	23.765392860095	1
398.611538465875	13.3635593263993	1
398.730154885315	32.4413109410435	1
398.429378967817	26.3793171285032	1
398.29876694711	30.5175013919304	1
398.099591770299	30.5457855614974	1
397.360277791319	-1.80361264969679	1
397.17147644897	-1.15348880892007	1
397.05247458305	3.68064239703674	1
397.309177363582	31.0357345757395	1
397.155070806543	33.7655742809532	1
396.385326254501	-0.407936272021394	1
396.188243923213	-0.254206474790954	1
396.16865280927	10.5389248623736	1
396.156192853031	21.7595201264388	1
395.759523012792	9.94932090328601	1
395.479322519185	5.12067325504005	1
395.378855275119	11.065821856061	1
395.269358227635	16.4696936521208	1
395.094624410599	17.9630597689844	1
394.702123382679	6.40274806708937	1
394.653871575193	15.4778564709956	1
394.731386849486	32.091852999913	1
394.280966357119	17.0596568423481	1
393.969331185475	10.3467045049144	1
393.937679115133	20.4168514733485	1
393.805247194584	24.4459245604157	1
393.441170731631	14.589467292943	1
393.429688360727	25.8686489299046	1
393.245383412654	26.7882806516296	1
393.140405696812	32.4630444250916	1
392.500432634184	6.06844122762354	1
392.347930042237	8.89440695999829	1
392.284901287483	17.0837253288159	1
392.46348639463	39.7561656213471	1
391.765342891181	9.87463252275925	1
391.752927176791	21.097858626653	1
391.50408903055	18.1491520657952	1
391.337309800296	20.1193235633808	1
390.989652541741	11.2470750980886	1
391.092354484723	29.3708250232861	1
390.471479047877	4.12098581691812	1
390.23164542348	1.71203461148159	1
390.462352637559	27.5088349273433	1
390.310265516329	30.359693264685	1
390.232180273451	37.6464645222333	1
389.865380904779	27.6267683979076	1
390.048645416029	50.5796942524397	1
389.191654519977	11.1763171288748	1
389.097520662789	17.5010779556519	1
388.782937971052	10.6114155935633	1
388.421932896603	0.939043154760215	1
388.681400848336	28.45984654582	1
388.02086033654	0.832340940175105	1
387.815828826495	0.509529497229497	1
387.844322767183	14.1849941590862	1
387.836083005785	25.6585198434922	1
387.549787231639	20.4644601651939	1
387.112254432655	6.20475888012478	1
387.348662716481	32.3432831019559	1
387.014742500271	24.2944558062499	1
386.745409039124	20.1171681765309	1
386.216507516344	0.380523255015467	1
386.703325815824	41.5294361910115	1
385.931470376499	7.22933892321696	1
385.877966232104	15.9895601005312	1
385.585404917466	10.4199136983835	1
385.725261791089	30.7708227402771	1
385.240959541353	13.7075971035448	1
385.24678876736	26.0244495890104	1
385.110621243195	29.8295526251011	1
384.49811959025	5.08163328247908	1
384.670719036969	27.3952333617172	1
384.15012486934	8.15654619577179	1
384.075540680498	15.6531507023287	1
383.452770878498	-9.71027950404605	1
383.567196721398	9.11620049288476	1
383.481052905342	15.9198798247415	1
383.127024006541	6.66565243440888	1
382.831429495487	0.914171681035231	1
382.890379576871	16.4152490029686	1
382.423095512672	0.372134151305834	1
382.26689375758	2.97630635079411	1
382.09476002282	4.62546256113921	1
382.17856976898	21.6167046165285	1
382.04700521894	25.6977077347584	1
381.235625922928	-10.9716034348726	1
381.350716656863	7.89471952187637	1
381.070084888378	3.04014383772495	1
381.129276446314	18.5556854959065	1
380.920358190279	17.9998492641001	1
380.4519439649	1.88897707981451	1
380.370745250932	8.98906436572934	1
380.215635998703	11.658711723529	1
379.838857135267	1.04075839585681	1
380.121456724625	29.9480989017301	1
379.469347208989	2.82592585567329	1
379.3474209923	7.48466773970497	1
379.48921028243	27.9513759965551	1
378.894741143543	4.2843514612328	1
379.148057993607	31.4363829545064	1
378.755754082777	19.887799092813	1
378.542391488691	19.0655401416253	1
378.438348420545	24.7962488825359	1
377.86971175308	2.67770074740062	1
377.744049686438	7.11249371169932	1
377.779712417282	21.2176199497903	1
377.32734191545	6.06844122762354	1
377.561884910641	32.0950966458079	1
377.032661049399	12.3390743739042	1
376.5481142793	-4.738858608377	1
376.771015692721	20.5899586209671	1
376.719150467984	29.4483661216968	1
376.723916842057	41.7014550795851	1
376.160384710252	19.8888767862371	1
375.674251351123	2.71583207648638	1
375.491568052764	3.73257242819946	1
375.162475152469	-4.02695757692219	1
375.196842273133	10.0004902096755	1
375.268053650699	26.2365016185962	1
375.04664162823	24.9317107196717	1
374.543510553941	6.73975970573555	1
374.792141284972	33.6108618808925	1
374.659404337132	37.6215402204002	1
374.26262090799	25.8044099493452	1
373.96746729483	20.0793009879911	1
373.542588182464	6.57802116717879	1
373.487073637992	15.2176569028565	1
373.106496558203	4.3719827284662	1
372.987061938319	9.18003797981726	1
373.152731847711	31.0781872441442	1
372.690255099333	15.3231757678028	1
372.620040375823	23.0816280794987	1
372.144722223134	6.55685822670643	1
372.210878258997	22.4898159054531	1
372.11465479905	28.689215629538	1
371.223529851704	-12.7603737717236	1
371.437861356351	12.0547006630792	1
371.235635856681	11.8999882630217	1
370.94144247509	6.23241967800455	1
370.695744691441	3.47183401334744	1
370.555283012153	7.01944228047928	1
370.581129013595	20.536073949773	1
370.368864896803	19.7796071255526	1
369.899531390786	3.61356126421103	1
369.699349969762	3.58136781457787	1
369.728148250257	17.2749630834481	1
369.471261798509	13.8436823123663	1
369.058123720071	1.04616799422082	1
369.148726362492	18.4445140232955	1
368.897520501585	15.353742111678	1
369.176568976182	44.0481430757339	1
368.606558025165	21.8471513936722	1
368.357144099315	18.8637895932999	1
368.06569297931	13.3605798210504	1
367.913824590242	16.2244127419666	1
368.169194719306	43.4994492042675	1
367.866601548823	37.3283442153723	1
367.392052129124	20.8496193423951	1
367.269635536409	25.4788831415982	1
366.908150146458	15.7775820302988	1
366.738882713801	17.5984507261876	1
366.629183909947	22.9900558353313	1
366.843127558738	47.7818436396815	1
366.162638660563	18.958425867789	1
365.651017626682	0.257497154744558	1
365.513371429781	3.97383840206788	1
365.489814368955	14.5290530674753	1
365.322381628866	16.459888755086	1
365.242012550352	23.6096027666102	1
365.077275586967	25.7020290740741	1
364.632129013553	10.9857872709043	1
364.159673387992	-5.36744971191736	1
363.930248766745	-7.15261717173384	1
364.3139005893	27.8120154449774	1
364.071657130936	25.2584420083028	1
363.735508515455	17.0758856374368	1
363.65572359192	24.2606035539958	1
363.392534485443	20.4514750159968	1
363.252019806279	23.9958502028564	1
362.756710818985	6.2726958283175	1
362.554796947572	6.13660005387334	1
362.364448779392	6.69378868527234	1
362.462294283545	24.5262444173619	1
361.710345358589	-8.58075113958503	1
362.11825142374	27.8377427340661	1
362.087890144957	37.9850610041502	1
361.5483650164	17.6114358753814	1
361.565653491923	30.6150326467939	1
361.590961312421	44.0993335133702	1
360.843162421057	11.2410949561487	1
361.119478642248	39.7716548229095	1
360.515693344592	15.5460575597327	1
360.386387257166	19.7622900714171	1
359.901187174141	2.64507410727263	1
360.071931646163	24.8473125327089	1
359.638625492195	10.8407846772829	1
359.774248904931	30.9377489991408	1
359.830969564027	46.3050232865608	1
359.245708540744	23.1898200467591	1
359.124628186965	27.8991184311205	1
358.809837178962	20.9967667572453	1
358.558483717891	17.8970668952021	1
358.555086506987	29.6606717262043	1
357.919993817083	3.55838758715675	1
358.117087375134	27.3400596846613	1
357.750466789883	17.3308657884078	1
357.290869236907	1.74832752237499	1
357.236774217362	10.472931988593	1
357.297602048509	26.0863852640214	1
357.202368618618	32.3450158639319	1
356.729463167382	15.9647520205387	1
356.762733654884	29.9263231551947	1
356.591654765286	31.6385244308394	1
356.369721613079	30.3023536351599	1
355.956189406979	17.4811089304443	1
356.12874483526	39.7918668574178	1
355.662932977756	23.8368058978606	1
355.384396916997	19.1076652757533	1
355.356149561142	29.3816442200125	1
355.186558862625	31.1830404749177	1
354.705681617616	14.3249041229977	1
354.572273707134	18.2952112215987	1
354.341081680879	16.4040177469926	1
354.457583016238	35.3546966282139	1
354.097524443892	25.7388185691914	1
353.847146387397	22.69754659572	1
353.664044301887	23.6890139800811	1
353.509120463404	26.3695756252026	1
353.159599030555	17.3853210031793	1
353.038382756839	22.0864204650203	1
352.774934612731	18.2616759379972	1
352.490461984569	13.1766534767054	1
352.446739732116	22.5229919579149	1
352.577203124538	42.3105843077628	1
352.120867378133	26.9235206107067	1
351.706363889364	14.0440170673716	1
351.602532033852	19.7871826763857	1
351.141364728644	4.11049415446687	1
351.407473321995	32.0290932064046	1
350.793389097181	7.18606213631147	1
350.76240630533	17.2960309333218	1
350.88540108313	36.6359156248978	1
350.529851615257	27.290295605971	1
350.188182330189	18.7766971727794	1
350.16670238675	29.4562903380487	1
349.625879384945	9.00476487972784	1
349.864838309385	35.295909508504	1
349.529928909667	27.1875132370746	1
349.22035044844	20.5975341718019	1
348.994346933133	19.0173080780976	1
348.646298473513	10.12130809499	1
348.592637833465	18.8718722939797	1
348.700680961208	37.3154858536368	1
348.261291825187	22.9442221679507	1
348.041255056913	21.7216529378973	1
347.894140586682	24.8702821945091	1
347.657332178223	22.6423623530431	1
347.381415678156	18.070174042819	1
347.06280859442	10.9389710006968	1
347.07746849203	23.7848758666979	1
346.753360914704	16.3239514649714	1
346.449100816565	10.0527477751133	1
346.280745432033	11.9281139482609	1
346.095994868373	12.8206976781658	1
346.347614440727	39.8707286585549	1
346.066574308579	34.9913977225209	1
345.429081088368	8.74510415830155	1
345.665779436027	34.9007024249658	1
345.499092903078	36.8760933397195	1
345.225559301898	32.4467205394058	1
344.87705796543	23.5235352114039	1
344.650570086779	21.9142325264995	1
344.316662293902	13.8658278556657	1
344.326193822242	26.4042942584463	1
343.828742024488	8.55252456970097	1
343.928029985181	26.4712803006782	1
343.538272109594	15.0750315741387	1
343.049040842946	-2.28397864496448	1
343.28840760697	24.0315514389304	1
342.747571775651	3.57919129648775	1
342.559983803476	4.30165794974727	1
342.552747067751	15.8349639223111	1
342.483348090213	23.6420603567893	1
342.21470618027	19.505883561505	1
341.979308068604	17.3624464319746	1
341.838311699178	20.8777555932569	1
341.62495413412	20.0554966420692	1
341.404034856754	18.7799619499162	1
341.526894379233	38.1116477189718	1
341.165769383115	28.4317208605808	1
340.719005497561	13.6183175993099	1
340.547896834408	15.3285853661651	1
340.697163118711	36.2431703312392	1
340.168506827077	16.5208629585103	1
339.627234204876	-3.95771049162403	1
339.507298826124	0.82004255639442	1
339.509069156484	12.8932306718444	1
339.390324486173	17.742354495143	1
339.431838075818	32.1978790147042	1
339.020124054421	19.4854602145607	1
339.308853466776	48.7599032499733	1
338.54779761992	15.1067918332803	1
338.853728352713	45.4123339004362	1
338.36831965642	28.2824074932631	1
337.870022308043	10.3798911229955	1
337.950894909892	27.1947084255211	1
337.58744827689	17.375579499877	1
337.477693062086	22.7635394695023	1
337.018892809763	7.22859932969063	1
336.790405152069	5.49934514045642	1
336.986040181695	29.1933859707292	1
336.564003721014	15.8621809640751	1
336.193093380921	5.59564021756637	1
336.120356938002	13.2026132094754	1
335.929977482275	13.7576781508892	1
[truncated: 5,517 more rows]
