# Supplementary material for: Fibronectin binding protein B binds to loricrin and promotes corneocyte adhesion by Staphylococcus aureus
Source: Nat Commun. 2022 May 6;13:2517. doi: 10.1038/s41467-022-30271-1 (PMC9076634; doi:10.1038/s41467-022-30271-1)
Supplement: Supplementary file 3 — Source Data [file 41467_2022_30271_MOESM3_ESM.zip › Fig. 4a bottom curve 1.leveled_FD.tsv]

vertical tip position (nm)	force (pN)	segment no
737.592001983383	17.7217837407306	1
737.330164101338	14.0118875227082	1
737.291904705091	23.7039754117939	1
737.188606770041	29.497401683724	1
736.711102545602	12.859643071372	1
736.609954362205	18.7818537074574	1
736.540851146759	26.6249049529312	1
736.45136759838	33.2462533493363	1
735.871560593498	10.4759753989117	1
735.87418603011	22.6185585183602	1
735.461445729334	9.8627255782268	1
735.164321604497	4.03726434098979	1
735.095911300921	11.9216166020892	1
734.700463913872	0.202260595198426	1
734.920161478709	25.3566605398202	1
734.494252480001	11.811258682358	1
734.46435483402	22.0040302574394	1
734.120177826365	13.3578332706218	1
734.361459993918	39.805930211278	1
733.814981953194	19.0330724970642	1
733.426923148622	7.75634208436136	1
733.409281979947	18.6836145559337	1
733.102298938603	12.2667532039007	1
733.363843143031	39.9292310177158	1
732.746941523154	14.9347628903231	1
732.050497756347	-14.8277590442763	1
732.219241897975	7.27186606221246	1
732.476253462661	34.6624904270387	1
732.007229606959	18.5321458017695	1
731.803710206763	18.3169663481311	1
731.416718662743	7.10383041305844	1
731.435074262916	20.1884866349418	1
731.216683547408	19.081758882332	1
730.966706365915	16.0815977432953	1
730.838380491681	20.3735751976837	1
730.658398790499	21.5690964359253	1
730.293324577684	11.669531431496	1
730.270025849418	22.2570663339966	1
729.733019698161	2.05126554194574	1
729.897380465932	23.887648181214	1
729.762176416923	27.767101497932	1
729.602598997085	30.1854983692569	1
729.574251922695	40.4702331165117	1
728.911731737599	12.7405262511672	1
728.830612129468	19.8618293056609	1
728.441087007794	8.49626314483895	1
728.277354685277	10.6654169978371	1
728.081065569095	10.882973716379	1
727.644055273143	-3.32911887684469	1
727.761366843809	15.6866125378157	1
727.857871310685	33.4550617330273	1
727.281704572502	10.9013684639386	1
727.121733606949	13.2957708081525	1
727.363856349133	39.7929450620808	1
726.7514669277	15.0678368969311	1
726.890491603898	35.3849042521884	1
726.306535775985	12.364125974438	1
725.945300870292	2.69393005372833	1
726.074110950914	22.3985928380451	1
726.090794123037	35.3819670093267	1
725.736184884575	26.1088271559686	1
725.049738062083	-3.05577567518213	1
725.366543511208	27.9177989617069	1
725.227261557693	31.5519713682691	1
725.063979353363	33.7474547507979	1
724.372681410254	4.2919169576823	1
724.53649911204	26.094764313349	1
724.272897452282	22.2766655624419	1
723.929014365926	13.6462007864873	1
723.583561390425	4.92159632026938	1
723.590196684548	17.3022757270482	1
723.31130538835	12.5675247597666	1
722.939917817551	2.28821017649851	1
722.931984663741	13.7955035881857	1
722.449253528714	-3.15817768169686	1
723.051794950637	44.9428827037292	1
722.506476687545	24.2374547878632	1
722.361926806537	27.5553558713793	1
722.094888531998	23.530868264172	1
721.758840847301	15.3696967118405	1
721.580438378761	16.6582588156762	1
721.153917225874	3.0737430262996	1
721.265779914815	21.7616760245259	1
721.008306308088	18.310352268883	1
720.724645392089	13.2892412538772	1
720.544060708843	14.4468213442239	1
720.638148431091	32.0691268586542	1
720.26001614365	21.3849904760088	1
719.996700437156	17.5833001357603	1
719.589603544225	5.1628622941378	1
719.692791761272	23.330544074791	1
719.519953450165	24.9522613653151	1
719.055931451439	9.11944465001696	1
719.084706710352	22.8264688241969	1
719.113386121197	36.5277136032538	1
718.482809108242	10.7109442621845	1
718.918776438085	48.8262875630005	1
718.449209823531	32.6609390326998	1
718.393316650331	41.2924920676977	1
717.775250559422	16.2255332091152	1
717.923005516284	37.0643521002418	1
717.319072221223	12.8444919697057	1
717.163566327015	15.5047993178317	1
717.154154579249	26.9224328629007	1
716.463948614955	-2.46899273711556	1
716.48137996735	10.5576370898246	1
716.443498901039	20.2686268763165	1
716.39132895997	29.1230617032476	1
715.99740674292	17.4917173259752	1
716.124585130551	37.0968096904226	1
715.36153636493	3.33874995235908	1
715.597440480184	29.4611510353178	1
715.33802493449	25.8924432214461	1
715.016638375234	18.6089578722765	1
715.018396150496	30.6957650742287	1
714.261872641179	-2.67131382902009	1
714.2640712778	9.44185459933068	1
714.303991060587	23.8161189216076	1
713.692578887918	-0.852611085603723	1
713.978618817372	28.2748324536689	1
713.727971473191	25.2314579214575	1
713.639890319322	31.9327986405319	1
713.605562774451	41.8562736471012	1
712.756208848374	2.92437683087038	1
712.869215079378	21.6794543556549	1
712.219336976715	-5.2952754381428	1
712.0535093555	-3.2544727588068	1
712.022088737624	6.84309199820641	1
711.819816122723	6.69919879487533	1
711.660266030939	9.11620100412209	1
711.404659501953	5.77523516821041	1
711.471772680347	21.7791093004987	1
711.23778783967	19.7341543317943	1
710.803569450256	5.68651564193196	1
710.91513708401	24.3550395929071	1
710.521764567765	12.7557724434273	1
710.801767142275	41.5207728923722	1
709.968028694661	3.52447245240922	1
710.259716091464	32.9898362738016	1
710.138435469887	37.700518754617	1
709.349994866952	2.41942463366725	1
709.475440686915	21.9196320704799	1
708.843445430435	-3.98368027877773	1
708.8515661592	8.48361609553954	1
709.125015323734	36.8555331509315	1
708.881960767149	34.2665014874869	1
708.465768276167	21.298986314535	1
708.266910633021	21.3591997931877	1
707.671521948356	-2.34998157312714	1
707.830566611652	19.1640016824467	1
708.116857150615	48.3054869330936	1
707.27121975658	9.59548930596736	1
707.665380731873	45.2030188781376	1
706.897058507435	11.1274833361407	1
706.62319896795	6.69162324404053	1
706.685843909117	22.4269087044784	1
706.36749674	15.3242539724658	1
706.062287293117	9.00908673028577	1
706.334028444581	37.2781897199118	1
705.670371974824	9.47647814197893	1
705.470281855874	9.46241529935934	1
705.490393270875	22.6479203813513	1
705.393668531308	28.8298551325955	1
705.154882661382	26.4961522856405	1
704.438237964324	-4.4819972654875	1
704.875148304354	33.6876744626368	1
704.508540616406	23.6918249467202	1
704.007864850053	5.65946765011686	1
703.788231639136	4.47368791518079	1
703.404977475871	-6.52009514564149	1
703.392049678318	4.68466225133924	1
702.931823776405	-10.9231172851792	1
703.257403257344	20.5728111280212	1
702.675218148749	-2.34566023380984	1
702.768648894804	15.2344567527633	1
702.342482523247	1.66819835786027	1
702.127944191385	0.787585477457593	1
702.28490893332	22.1760491460129	1
702.102088224834	23.1966353840613	1
702.036341027339	31.2349604516951	1
701.7018675719	23.1649279530328	1
701.628418064516	30.7414930853912	1
701.10834886928	11.5461883625693	1
700.708539264088	-0.440393350961529	1
700.908649252573	23.5341330413105	1
700.786791593378	28.2088395798899	1
700.545923234183	25.7496277115358	1
700.602101679586	41.0963412989288	1
700.044045627566	19.6238069776874	1
699.732570917697	12.9321338025601	1
699.657143876539	20.3898990833695	1
699.503922681054	23.1844003940147	1
699.350757660627	25.9822404411487	1
698.870259267223	9.15862197566222	1
698.677636139962	9.59115740102908	1
698.686300544647	22.089495572202	1
698.382425812147	15.8531901311607	1
698.333245856253	24.8840919734427	1
698.009032854297	17.4285877356995	1
697.749586493133	13.8553789669406	1
697.574272851912	15.3253316658899	1
697.316174940263	11.8328970758107	1
697.035927912939	7.01274418749573	1
697.320064256018	36.0235432620642	1
696.9296138302	24.5973832602013	1
696.517376148701	11.8651961816619	1
696.316643098675	11.811258682358	1
696.143559067643	13.4146657502986	1
695.731148280159	0.672018706174194	1
695.553296802491	1.98959400748239	1
695.635572258859	18.8999984904578	1
695.317929422829	11.837968574277	1
695.178568952515	15.4627375774362	1
694.784657407824	3.82885745092907	1
694.7823898257	15.6713663455557	1
694.696308953194	22.4898058510694	1
694.541473065892	25.1868181693417	1
694.366303532083	26.6649380939418	1
694.057278974607	20.1193240746214	1
693.854918484817	19.9674749580689	1
693.766478701548	26.6443773939132	1
693.580369618469	27.4666363451008	1
693.068982333774	8.79063193388959	1
692.827065005936	6.26750861925285	1
692.95529967589	25.9324763624584	1
692.343386454933	1.2305386059206	1
692.4279177327	18.2757287262348	1
691.91126092043	-0.716282867479855	1
691.934567992557	12.6588751258736	1
691.967750673977	26.6259826463553	1
691.859942596686	32.1416175898439	1
691.228559157313	6.27241106776858	1
691.279393355467	21.2975282587243	1
690.937580512138	12.7860746467582	1
690.726193385302	12.0927374128085	1
690.709947381186	23.0967691267813	1
690.512961254773	23.2666220628841	1
690.412740398429	29.2368745813081	1
689.962072050622	14.2001352063688	1
689.863888053201	20.2924312222384	1
689.686365114308	21.6288661584622	1
689.303507557494	10.6568482785543	1
689.273171187035	20.8160740044115	1
689.045194491206	19.1280680026947	1
688.838757951514	18.7312232477791	1
688.586978862516	15.6163722840712	1
688.162465565589	2.1472436504032	1
687.989296293792	3.74446982959054	1
688.191344194504	27.8334113403651	1
688.124736107058	35.8182109679462	1
687.295331178711	-1.9215456090205	1
687.151506215324	1.43457132855417	1
687.200676743271	16.3594418998466	1
686.863099471972	8.10136246433386	1
686.692238149675	9.83675527983578	1
686.895638310485	34.0065766255147	1
686.496263132924	22.044052832829	1
686.256130990806	19.6270506235789	1
686.222956624616	29.6157472135396	1
685.469051711579	-3.59852110157492	1
685.387308406396	3.4787444412467	1
684.936790918602	-11.5495424362521	1
685.118178401066	11.300590483761	1
684.970398639586	14.419340161914	1
685.14720982762	36.9951050149486	1
684.414846971084	5.07198738101118	1
684.34400523127	12.8025781480139	1
684.543854544461	36.7592486394409	1
683.918271115241	11.2367635624494	1
683.925377538184	23.6397469968522	1
683.999342930448	40.0504503966623	1
683.377171905364	14.7324417984202	1
683.622049345881	41.3881215106364	1
683.127713741722	23.7329357811549	1
682.74454966725	12.7417096008077	1
682.339907440603	0.462988444427816	1
682.361675251462	13.7446512504471	1
682.362054977632	25.7442181131735	1
682.297056082526	33.8247528399096	1
682.00939720181	28.5582975210187	1
681.53041319927	11.823166138131	1
681.245114019442	6.69811053582697	1
681.064373426282	7.84061348386086	1
681.182345395615	26.8888975792975	1
680.666564772249	7.94796020137854	1
680.406658388098	4.34493524789007	1
680.35865227506	13.4438796945828	1
680.424190322514	29.3490075255025	1
680.216471778952	28.874220178546	1
679.609595619792	4.47259965613408	1
679.616654663674	16.8722337884272	1
679.524867637366	23.346688344907	1
679.137559511339	12.1066206398582	1
678.71820059307	-1.05469973382523	1
678.601192242979	3.90783547390523	1
678.560698209928	13.45686484378	1
678.237670996148	6.0699103602942	1
678.262382276316	19.5275119005741	1
678.189184481098	27.1161007105463	1
677.831920390116	17.6768058887154	1
677.574867938589	14.2445002523194	1
677.505172723184	22.0429751394066	1
677.274225033071	20.1754275263945	1
676.778539228187	2.43859067161769	1
676.570408864192	1.93874166974541	1
676.156399187457	-10.9022079196335	1
676.412431551877	16.4213247467444	1
676.351333459371	24.7350004841837	1
676.461478345366	43.3135159030202	1
675.890690123507	21.0746570324154	1
675.204525942733	-8.08023599229925	1
675.654491931185	30.8681960220518	1
675.639399352247	41.9394779187992	1
674.755909472153	0.956170538943804	1
675.004860629379	27.8550497338195	1
674.477915929165	8.24417797424416	1
674.057234227592	-4.99696567215984	1
673.681677849977	-15.5331727839447	1
674.026287196379	17.0996799289767	1
673.362339982769	-10.7236594767846	1
673.761307544273	25.1675570407942	1
673.121847169615	-1.18800618411295	1
673.162887938612	13.2478662788965	1
672.547851827521	-11.6436715608929	1
673.14848936342	36.3362117080756	1
672.684044513662	20.4715607742857	1
672.54242302698	23.9579729599329	1
672.090205921931	8.82624864498748	1
672.040633099743	17.8303138078904	1
671.756664485814	12.7839086942907	1
671.945966275773	36.1068531899803	1
671.46898535149	19.4906167492387	1
671.245435486029	18.0658426491197	1
670.923336165161	10.7336709146839	1
670.86286823938	19.0845165096239	1
670.511357957912	9.98931229305003	1
670.780673391977	38.1084045843176	1
670.15960302534	12.8548462790743	1
669.845960374243	6.02948629127599	1
669.907965253799	21.7216428835136	1
669.626106417156	16.8014652535908	1
669.339614230286	11.6035279920927	1
669.488707088948	32.515957570322	1
668.674619664942	-4.30780185882381	1
669.042117292955	29.6964791297337	1
668.265384385377	-4.8881714644574	1
668.503781693567	21.3773726626884	1
668.273885678328	19.571866380902	1
668.141270938411	23.5976958220777	1
667.813642600572	15.9337529974076	1
667.809531545526	27.6624701452173	1
667.511899021097	21.7965320108539	1
667.428483485198	28.7714378096496	1
667.371586144257	37.3359097118202	1
666.755017689586	12.3518487219042	1
666.561170965193	12.7070860581594	1
665.991266379266	-9.47983221566171	1
666.106261313108	9.38833972490057	1
665.877529119689	7.65236580019856	1
666.09651378509	32.7539798982939	1
665.318037804021	-1.93547109855746	1
665.404486637305	15.2214716035661	1
664.993505943885	2.56084548149933	1
665.15916863964	24.4660842780565	1
664.841689297089	17.4101929881433	1
664.700759739075	20.9372511208675	1
664.14746055996	-0.254491235339877	1
663.991915115415	2.39640214375891	1
663.550126685469	-12.1110629725877	1
663.609108775408	3.39926983404489	1
663.301625259904	-3.0575612652663	1
663.597918297716	26.6779232431374	1
663.033163520776	4.79937320725397	1
663.153839148669	24.0077370386248	1
662.792696094201	14.3342974720236	1
662.287655285046	-3.96486290634436	1
662.160439677356	0.384031552693609	1
662.186919044248	13.9458840833049	1
662.235433934746	28.8285978236015	1
661.963873005622	24.5249030946342	1
661.572120633872	13.0165214239003	1
661.379921072185	13.4699662148162	1
661.375572393526	25.1837858358829	1
661.024052442501	16.0870073416593	1
661.156487056133	36.0000241879302	1
660.723724066656	22.0332336361026	1
660.05161779269	-6.28059363061363	1
660.308335989132	21.082327673844	1
659.951094499984	11.6424834396793	1
660.076162005227	31.1137939008601	1
659.654037077612	17.7845857967279	1
659.626914796139	28.1331052028053	1
658.85902388536	-5.92248244522758	1
658.84021909542	4.92457582561831	1
658.748649761428	11.4098707100664	1
658.253805998109	-6.27843824376712	1
658.392325485192	13.9990925547035	1
658.300334264046	20.4590405124496	1
658.067619545676	18.4835439414761	1
657.386274722882	-10.3843234013414	1
657.701979994169	20.5142247551232	1
657.559122182476	23.9249870886652	1
657.262576567731	18.1231822786448	1
656.786542507981	1.56223573679983	1
657.0101433032	26.93966539206	1
657.287695598807	55.5511050937218	1
655.965991814861	-11.702099449463	1
655.98483539822	1.40145866982482	1
656.134647098652	22.355654151039	1
655.943753973664	22.8868724840453	1
655.87670434378	30.8416551800817	1
655.360090068993	11.848048177477	1
655.19589250948	13.9794299325291	1
654.660295435029	-6.15210510386886	1
654.935976354704	22.3469903411624	1
654.520771549949	9.43212366165102	1
654.051373155994	-6.73130192548129	1
654.309445352029	20.7122139420878	1
653.992067209412	13.661341322531	1
653.735397675746	10.2495224268102	1
653.591823449183	13.6169868422014	1
653.23333049139	4.10150332155086	1
653.012656001009	2.84729005419643	1
653.24105147708	28.51177708822	1
652.637164268114	4.28650735931994	1
652.993462631736	37.6178744608754	1
652.573105907363	24.3939844748727	1
652.150071382942	11.009560431199	1
652.230296487933	27.7921420216042	1
651.608490739594	2.49268665524789	1
651.736476834297	22.1381819574715	1
651.746019250436	34.6837590237258	1
651.368800695054	24.0456042271663	1
651.050867613317	16.961196324008	1
650.847456481146	16.7415898748343	1
650.461695295931	5.59130882386706	1
650.627568042624	27.5077471795355	1
650.335886244759	21.9968562002365	1
650.202896539045	25.9984692362374	1
650.142128228392	34.3292507153743	1
649.191443781058	-10.6844610198957	1
649.541913366347	22.2972262624705	1
649.109244996811	8.33505288737078	1
648.975256821826	12.2767271508843	1
648.786463944958	12.9332114959842	1
648.63299816629	15.707300025306	1
648.275901707411	6.27508417008434	1
648.544368591687	34.3411581711458	1
647.877695857106	6.35189624059137	1
647.804097446921	13.9134264931258	1
647.698534679364	19.5588917973292	1
647.612386043268	26.3680863837679	1
647.523778506677	33.0298694148122	1
646.912102725181	8.33721883983992	1
646.850404898048	16.6120236546654	1
646.729587155638	21.3429709980989	1
646.506689027164	19.9548701712583	1
646.357995387973	23.0148115984579	1
645.969222354257	11.6835942741156	1
645.795490607867	13.242636296104	1
645.689229850034	18.8460926880201	1
645.58899130664	24.8105235488305	1
645.494405711584	31.1137939008601	1
645.055429652278	16.7731599527818	1
645.144977480753	34.1139550398969	1
644.773303297578	23.8075818991911	1
644.348654686621	10.3257322568751	1
644.196621047227	13.1852966665806	1
643.960225588676	10.9879220377462	1
644.054263615278	28.5977918153181	1
643.475324465716	5.86719834038539	1
643.506543135146	19.7114382449191	1
643.217485869377	14.357277699443	1
642.81104722018	1.96687792060722	1
642.593893625487	0.922825436531441	1
642.962094839811	34.9668331630697	1
642.399423153005	13.2112669649716	1
642.452717413473	28.378692515991	1
642.09213883168	18.7372139553399	1
641.783341762074	12.199672071075	1
641.721501962059	20.465538369857	1
641.220877734037	2.42921896507773	1
641.414625176988	26.0157862903728	1
641.395490186229	36.8414703083103	1
640.968200059953	23.2009884202448	1
640.755447453107	22.4205693313972	1
640.256821931595	4.50397955288746	1
640.461466583153	28.7436819211728	1
640.065281826071	16.9676941814154	1
639.701801562235	7.15210473907672	1
639.67574455243	17.5627500013542	1
639.521442163933	20.2859333648293	1
639.328712277143	20.7056315597043	1
638.848464080943	3.89052898539242	1
639.031030243456	26.8066653448054	1
638.487993507018	6.22778188127375	1
638.492862053862	18.4921126607572	1
638.173286092751	11.3081660345925	1
638.043566255515	15.5047993178317	1
638.1372443623	33.0926186426996	1
637.308487137939	-4.61335964136315	1
637.501372144784	18.9212142590384	1
637.166282317206	10.8072393392961	1
637.202093926795	24.9262910669257	1
636.571718066004	-0.888122140481917	1
636.82185962537	26.0785355182603	1
636.792334386198	36.2810380310213	1
636.377523429278	23.3882429354575	1
636.424952562147	38.2036114023825	1
636.176962152447	35.3105539715627	1
635.896653066097	30.4801946925843	1
635.662373744601	28.408994719322	1
635.276435132685	17.246827343827	1
635.109781773368	19.2293183564318	1
634.856136410455	15.9972101219567	1
634.733498228657	20.6180848174453	1
634.172617422841	-1.03074746919809	1
634.271074579071	16.8432734190646	1
633.907951531354	7.04865673600415	1
634.235159892766	38.6347416000501	1
633.969601681656	34.6884501598071	1
633.513400315183	19.3143716119449	1
633.163506054361	10.3126731483262	1
633.080417542821	17.304166973352	1
632.85551563865	15.7948890300522	1
632.758747865815	21.966374381334	1
632.380082884279	11.2400072083427	1
632.499305056414	30.3586055168756	1
632.231231073041	26.2613947348022	1
631.998857810065	24.3041872551702	1
631.821985828764	25.6738933344529	1
631.427136579945	13.9773168081698	1
631.322460442173	19.6746487498017	1
631.180640663256	23.1454555120475	1
631.012867661378	25.060527291929	1
630.807947315777	24.7488520143672	1
630.643557926029	26.8667203391318	1
629.727461099281	-16.0752208792984	1
630.334714545198	32.2974076833287	1
630.049701011311	27.1846293335601	1
629.400788117554	0.258522531297766	1
629.551364847651	21.2564174242896	1
628.751791922714	-14.7007708358262	1
629.06204233245	15.868457454666	1
629.0992175316	30.0686531577393	1
628.715203458208	19.0213763537305	1
628.334413592833	8.16735533811616	1
628.242376171641	14.622083878689	1
627.948572140352	8.98225005090676	1
627.627886338229	1.73102154510116	1
627.607053152086	12.4539231941405	1
627.741095954665	32.4605831464509	1
627.143147797699	8.58930401043636	1
627.074683920137	16.4570259828184	1
626.842118156418	14.4879321786569	1
626.326308715083	-4.45972493472813	1
626.386499193489	11.1199183509318	1
626.60148122867	35.9782590070158	1
626.171817954043	22.1944438935725	1
625.24259562975	-21.5345833210666	1
625.952442556899	32.9875329682465	1
625.850808615415	38.8668260485727	1
625.093757032871	5.4582348172607	1
624.708545088198	-5.66108896182532	1
624.607024966943	0.224987247696226	1
624.834225377996	25.8156311509391	1
624.036534671371	-10.0290543682183	1
624.503925886024	29.9593834970548	1
623.566673707379	-14.2510979718954	1
623.916450685907	18.6871329079955	1
623.983155480206	34.6570808286747	1
623.394828286397	11.3622620182243	1
623.343430423923	20.2527256155029	1
623.192463114007	23.1746588907108	1
623.059045382976	27.1485583007254	1
622.31932619158	-5.22124212617124	1
622.405418801092	11.9107974053628	1
622.046911746716	2.39207023881898	1
622.520943469454	42.778419986814	1
622.294295640323	41.1637394004086	1
621.645371522341	14.2364281172622	1
621.477995015909	16.1746386088927	1
621.630746868378	37.3023744282186	1
621.069888176965	15.6539542008248	1
620.992158503651	22.9658505070231	1
620.935180702042	31.5216691649398	1
621.019995239319	48.5769705853169	1
620.789242925728	46.7161532733953	1
619.751497847389	-3.51845481955205	1
620.090690394696	28.7850568961518	1
619.738384258682	19.6378698203053	1
619.353618746469	8.54494953010845	1
619.310792751988	17.9489868719811	1
619.421636927028	36.5645030983695	1
619.236530617385	37.439769774144	1
619.019343008025	36.3919664943283	1
618.182566362852	-1.79603658762466	1
618.263233108102	15.010497267406	1
618.168687724059	21.3142325067951	1
617.915421483497	18.1037098376612	1
617.787387559906	22.4000086313686	1
617.430533146049	12.980048897437	1
617.309082419781	17.6709419686163	1
616.796874802171	-1.06141946929137	1
616.852319916887	14.2331633401254	1
616.980447958949	33.884585956179	1
616.641674449579	25.5483948786797	1
616.39732364505	22.8721968353611	1
616.301482980038	29.0981690982806	1
616.064218060467	26.8466984858161	1
615.824108671008	24.4247093030775	1
615.46231636435	14.7086374524984	1
615.297681530169	16.8108158288855	1
615.145916013387	19.6844113843476	1
614.547056729737	-4.24226330678159	1
614.750171950367	19.9040178335214	1
614.476170620825	15.4503652343037	1
614.01665896387	-0.123393000010168	1
613.614409207592	-12.2646976792227	1
613.743130276938	7.422109204249	1
613.446085610743	1.58711777614414	1
613.314319784811	5.65946765011686	1
612.933209523866	-5.21471257189593	1
613.008788323927	11.2865276411397	1
612.432727416421	-11.2736529197338	1
612.532093813993	6.6534707837095	1
612.537470259751	18.9465189232582	1
612.362719717654	20.4421566488073	1
611.931532196397	6.56611422264634	1
611.67216100889	2.9892920112286	1
611.433239384271	0.638272110138215	1
611.370982310343	8.87709041710183	1
611.18456602703	9.6733896355211	1
611.115857489145	17.5254639220129	1
610.949249540491	19.5091171530163	1
610.544241509854	7.2022808770182	1
610.196678682048	-1.66111359719999	1
610.250754034171	13.5509834027998	1
610.306430894626	28.8590690768814	1
609.82642886029	12.0568037330581	1
609.707067017331	16.8724767977279	1
609.53491114298	18.5234925575123	1
609.039876405407	0.820085330120616	1
609.047127692202	13.2253298075912	1
609.198664140004	34.2794866366841	1
608.515320759889	5.2882128312074	1
608.365440866793	8.27446961195414	1
608.255862029655	13.6764924241957	1
608.006549961337	10.7024389366342	1
607.87655559321	14.8806669066929	1
607.300030064199	-7.7076499050424	1
607.423968028042	11.6920890340449	1
607.04775395612	1.11107312019539	1
607.301016624915	28.2629355635185	1
607.263685685432	37.9956588340585	1
606.809013887332	22.7115993839576	1
606.151972614706	-4.70315686106734	1
606.300891602371	16.1939631311694	1
605.825444868286	-0.335445029594347	1
605.747832957543	6.98265329660252	1
605.820896520357	23.3327205928845	1
605.509295427842	16.624723532073	1
605.337792951608	18.314684173823	1
604.98239202748	8.98116179186005	1
604.866585880689	14.0097215702374	1
604.809587063512	22.5633742756832	1
604.436179361705	12.1504362734749	1
604.225466149053	11.4899264264683	1
604.241927700817	24.4470027650821	1
603.766208408328	7.9011439311693	1
603.459141733132	1.46486296626249	1
603.656202637915	25.2476233228154	1
603.14373426513	6.49887460549108	1
603.337061956636	30.0578339610146	1
602.910825956865	16.4781149639357	1
602.642429350628	12.3597940694981	1
602.562076996777	19.5134490579562	1
602.08956486047	3.1597577533944	1
601.955344316402	7.08435797207649	1
601.626980182956	-0.628651600244806	1
601.833379265153	23.7137803088271	1
601.681060796746	26.5535024807866	1
601.584555339136	32.7388287966309	1
601.039292184725	12.0241453960655	1
600.67913078847	2.40505538801615	1
601.042931198066	36.1825875670616	1
600.122282223075	-7.03397529327042	1
600.260295175585	13.2091010125025	1
600.447991329182	36.4303408327164	1
599.77922948736	8.31268546601268	1
599.668009513962	13.6158985831564	1
599.481747725767	14.4208510458296	1
599.082698048759	2.47059394005837	1
599.178947941164	20.2101989877463	1
599.282518437096	38.3886154401499	1
598.421203483558	-1.27135837451627	1
598.458372603331	12.9267242041977	1
598.112720382926	4.17723769863546	1
598.266137762967	25.3436014312745	1
597.72126562532	4.65220466116178	1
597.843770418631	23.9655485107677	1
597.377177938631	7.96647117077708	1
597.280002155208	14.1114262457114	1
597.34900991938	30.2179559594377	1
596.857174242166	12.7056913960812	1
596.590709817106	8.70290557606078	1
596.359111080694	6.79007370800029	1
595.994807116997	-3.07755142171916	1
596.197044516326	21.0151514504195	1
596.043237694168	23.7653933713323	1
595.71124658879	15.8346791617622	1
595.882272958274	38.0564639875339	1
595.380119681467	19.9256562269724	1
594.9244749695	4.58271456656459	1
595.034387732639	23.1411236071093	1
594.857713611732	24.5205711896943	1
594.264860866541	0.952905761805321	1
594.349685349029	18.0074147605513	1
594.069054536045	13.1553325631474	1
593.853028585684	12.1758677251547	1
593.912473072885	27.708990578016	1
593.404447955321	9.22612573336012	1
593.446139613337	23.6950685926134	1
593.253420980451	24.112685359992	1
592.773842961279	7.33500621810584	1
592.668072980134	12.9645913927392	1
592.421514463023	10.1548438898322	1
592.193222833776	8.44006460246879	1
592.019978873381	10.0250135291191	1
591.794881192306	8.50167274320131	1
591.601306764485	8.86793002299797	1
591.775932295885	31.3052852304157	1
591.357457491774	18.1902634114722	1
590.704732965917	-8.96645921788105	1
591.111975732279	27.4147063139398	1
590.370585468589	-5.05694670713609	1
590.081997674842	-10.3861512539144	1
590.099474882767	2.63117026021826	1
589.729895725553	-7.55293750498329	1
589.946383866881	17.3937317493716	1
589.792025956519	20.1106708303625	1
589.331118958983	4.45204952172805	1
589.10386567356	2.79938552494214	1
588.738159119085	-7.15262722611584	1
588.711151995824	3.19810039491791	1
588.627015848722	10.1243198084442	1
588.558373653675	17.9792890753121	1
588.397478852663	20.3043281123888	1
588.188181501579	19.7279523117974	1
587.960374478464	18.0420383031979	1
587.82467667964	21.8774435426195	1
587.379812675663	7.18041003988576	1
587.162772039175	6.13984421100719	1
586.82043085523	-2.41165310759049	1
586.81351576716	9.1433757834005	1
586.599501568192	8.2842005496338	1
586.399188925632	8.24633336109233	1
586.320542607069	15.5015345406948	1
585.926259562258	3.83643300176056	1
585.978092717302	18.9129836396534	1
585.901074380668	26.2657477709857	1
585.551929190398	17.3063329258195	1
585.292470520931	13.723012856996	1
584.815621951724	-2.89137459993058	1
584.862282867565	11.8750961692921	1
584.787650687258	19.3708554261046	1
584.168525305748	-5.77209138448577	1
584.383685357348	19.0947440315276	1
584.008766338522	8.59030774450533	1
583.798728276763	7.96936615115157	1
583.861410266023	23.6961462860375	1
583.374875097868	6.50105112358285	1
583.406010081758	20.3367857025663	1
583.217016428422	20.9772842618781	1
582.7440725468	4.5968724997796	1
583.089279749275	37.2590976413148	1
582.320839299099	3.16564280474045	1
582.471128332943	24.1438222474464	1
582.096793464477	13.6743264717265	1
581.616470711836	-3.14843617839291	1
581.201386630361	-16.0605874930997	1
581.377047781747	6.43844981440068	1
581.369430168036	17.9511528244503	1
581.17816205573	18.4552386406671	1
580.810286985338	8.37292007591225	1
580.971230002178	29.9896751347631	1
580.731205637961	27.5711303447296	1
580.715997626076	38.6288037205959	1
580.048507015936	10.5865234998354	1
579.600937654248	-4.27296700374112	1
579.836863846995	21.8384880950313	1
579.550443593002	16.6387863746926	1
579.512403586646	26.3277996678324	1
578.931361708172	3.46750261964814	1
579.047201124414	22.3805361903866	1
578.283696679899	-11.4171763263042	1
578.48558805706	12.6540783335759	1
577.932331101168	-8.54072805295642	1
577.917804053793	2.55768636058055	1
577.645497733372	-1.79603658762466	1
577.345866411762	-7.78771618706527	1
577.790823015682	30.8536260295856	1
577.137132068034	3.63844381479597	1
577.261076631843	23.0372635447888	1
576.776909970633	5.98390619881874	1
577.008483579138	31.8343481765738	1
576.809151798352	31.8549088766008	1
576.561424672333	28.9744879294562	1
576.422436915652	32.6122526474319	1
576.250636464079	34.2831106449606	1
575.843337457174	21.8374104016088	1
575.199927037261	-4.76158474963582	1
575.116689476962	2.21800161961695	1
575.422387115824	32.511625665382	1
574.872651664783	11.5277936150081	1
575.090660870032	36.5650736419486	1
574.531891591035	15.0397112116919	1
574.319529582615	14.2791237949693	1
574.139286202202	15.4438251144074	1
574.003208493619	19.2559542889957	1
573.751644214654	16.1454352302294	1
573.638199261281	21.3142325067951	1
573.260103339856	10.6189810900128	1
572.817688705338	-3.93175024761667	1
572.82262812386	8.333372953503	1
572.798023238146	18.8275077592681	1
572.683434012486	23.9276813222246	1
572.494904723508	24.5956399326043	1
572.263079999808	22.6683225970504	1
571.785722916133	6.02298843386692	1
571.764336371951	16.7100092312658	1
571.573114424365	17.216535706117	1
571.532635214256	26.7590672185843	1
571.276403009586	23.3686542726349	1
570.644324388433	-2.55122497160592	1
570.573505088053	5.17260379744174	1
570.327595003248	2.40091366426705	1
570.400028005255	18.7117402411729	1
570.201602143423	18.7863969248334	1
569.983928751322	17.7072877076162	1
569.5306395806	2.50459411102097	1
569.318749319717	1.77213237953585	1
569.400499252339	18.6414154624556	1
569.315494280188	25.5148595950765	1
568.627397788715	-3.76297500493632	1
568.507453100471	1.01605648332133	1
568.574526587999	17.0055613699585	1
567.952038740086	-8.33949522010027	1
568.112571142916	13.2522298807011	1
567.614606514546	-4.62851074302946	1
567.685510009956	11.5905534085199	1
567.546870863006	15.2489422202534	1
567.064094359046	-1.72139046958677	1
566.899511996683	0.381865600226125	1
566.688645167638	-0.289326090425877	1
566.55854323175	3.88078748208847	1
566.431973122283	8.26260441866827	1
566.217575032171	7.37971992957676	1
566.020215952964	7.51820353454548	1
566.213798077046	31.0909721577636	1
565.44437591749	-3.06188260458525	1
565.667831018021	22.3015581674071	1
565.098755758187	0.158138558548565	1
565.35805253902	27.6700351304278	1
565.005382026669	18.4986105181663	1
564.858642069851	21.6713293924895	1
564.463150345342	9.93305035694738	1
564.31293630821	12.8975102599135	1
564.221422533793	19.3806497575151	1
563.632160655788	-3.97286108205136	1
563.699438101136	12.0287308759288	1
563.445260249965	8.76123837403384	1
563.162441766351	3.776927419768	1
563.065490998524	9.93412805037312	1
563.153222242629	27.161765327978	1
562.912055947143	24.6742058963276	1
562.804546751838	30.1984835184558	1
562.174004018287	4.37041952767808	1
562.144132059372	14.5485154540752	1
561.38709166496	-18.8622417297059	1
561.998208016053	29.7387733138105	1
561.564532971291	15.7115791021361	1
561.301477530737	11.9118750987885	1
560.9995574713	5.78249375038942	1
561.358099053101	39.2433319815166	1
561.096884918078	35.5539858978986	1
560.122687604235	-10.8739026188228	1
560.530778180644	25.5570481229352	1
560.03952900754	8.07863581183771	1
559.827947500795	7.36441034358256	1
559.564227732963	3.52484224917321	1
559.822845099675	30.9958604302958	1
559.121625748212	0.931130015269945	1
558.980137521949	4.41850367250388	1
558.950908733384	14.6350690278845	1
558.481598411773	-1.52829316551859	1
558.387763668056	4.81557030547811	1
558.489390837727	22.876053287319	1
558.027047990631	7.13032899254135	1
557.912871819238	12.2548457481309	1
557.733926565305	13.4968874191696	1
557.651069738858	20.498777816048	1
557.78114769166	40.2646683787139	1
557.0502251662	8.41937711498013	1
556.822296252821	6.72515852764207	1
556.620176523708	6.57802167841611	1
556.4934942025	10.9528441733629	1
556.21850013765	6.43737212097495	1
556.366640513984	27.2859536466491	1
555.977484353059	15.9272234431339	1
555.880043777871	22.0548720295554	1
555.669170742367	21.3830041391095	1
554.985161531879	-7.6501940536783	1
554.466640448255	-26.7634989856912	1
555.277344413464	33.8012760282629	1
554.749256428745	14.1144902760347	1
554.440073510746	7.54958343130217	1
554.235842973729	7.27585986725298	1
554.113285052026	11.8978545186545	1
553.854870646501	8.37616372180547	1
553.25309176542	-15.7279183250161	1
553.459769248058	8.62950620139585	1
552.976894890857	-8.34706020531079	1
552.899369064901	-1.0257182332207	1
552.780172543101	3.79774169471998	1
552.54085095062	1.42050848593624	1
552.05348543459	-15.8252910955501	1
552.414716584785	17.7965566462302	1
552.153377656462	14.0995187899399	1
552.029755089508	18.6576442575444	1
551.676874076244	9.4732661929503	1
551.60654997752	17.2262666437966	1
551.224230459037	6.2772395569325	1
551.170060068393	14.9985369835264	1
551.06533633755	20.6894978552109	1
550.780933206332	15.6098849922848	1
550.713611722779	23.5428496792985	1
550.310963760962	11.3752471674182	1
550.138483016579	13.0046139681288	1
549.939881791427	13.0682295770042	1
549.74424798254	13.3097174289297	1
549.841330381057	31.0975651057698	1
549.51351201084	23.4154705428424	1
549.214479323417	17.4588793734111	1
548.669917766924	-3.21551731122028	1
548.893002826625	22.1253235957376	1
548.281062182801	-2.58800390110399	1
548.489919294703	21.8999588826828	1
548.286614854959	21.681609742503	1
547.947307627223	13.3108056879765	1
547.621855416542	5.77051233526453	1
547.553868216799	13.6635072750001	1
547.101140819815	-1.50608422848674	1
546.908664404752	-1.07538722131555	1
547.024210115961	17.8191565112663	1
546.704233781074	10.6070841998624	1
546.258262191749	-4.15755871678727	1
546.35414908423	13.558558953633	1
545.89163947295	-2.19743512553883	1
545.913899898643	11.1052638334912	1
545.887609824006	21.4976833981597	1
545.511248555666	10.9056898032559	1
544.970554518331	-9.53694996712806	1
545.161200804109	13.8593305094939	1
544.580398146777	-8.98755876462424	1
544.675686468493	8.69264635728923	1
544.748773980726	25.0420585850193	1
544.236142689827	6.28157146187078	1
544.074234712821	8.54457973334446	1
544.3411846877	36.5147284540566	1
543.846061183623	18.8037034133462	1
543.744786442578	24.701253888146	1
543.114529702043	-1.11010585456087	1
543.240673101065	18.4196219295675	1
543.03530481568	18.0774542674806	1
542.694144895687	9.59548930596736	1
542.876421070811	32.4899872719276	1
542.160380840165	1.53646618522227	1
542.033347150286	5.88991442726056	1
542.049463916334	18.8242641133749	1
541.722103913428	11.1694922484313	1
541.463733870419	7.65019984773107	1
541.503819943618	22.0213367459522	1
540.913438225571	-1.39982577001577	1
541.010176622423	16.3672287631142	1
540.800193120239	15.7483685972535	1
540.773010725138	26.0871993281385	1
540.242367595512	6.24694791922253	1
539.76421134139	-10.4470726292288	1
539.995022674555	15.3567326938869	1
540.087180429793	32.8491867163621	1
539.745746004959	24.3507076879689	1
538.892015793086	-14.8564552730913	1
539.109281580042	10.1353714488519	1
538.820078571254	4.76780312930811	1
538.384936436999	-9.34783590247943	1
538.888216411754	32.7886034409438	1
537.874850822315	-15.9876424401732	1
538.244929890704	18.1642931130812	1
537.725279601105	-1.01705442334249	1
537.41718006895	-7.51736305637427	1
537.372601313283	1.77861967132229	1
537.503890459088	21.6166945621465	1
537.210571060875	16.0023450141522	1
537.085784840662	20.4904204092013	1
536.730254985567	11.1469663427469	1
536.878876923352	32.0240116535563	1
536.527781716108	22.9463780660379	1
536.119819503757	10.4599473506348	1
535.761016013657	0.920247424812745	1
535.987033930499	26.436646703648	1
535.619700254512	16.3856129450528	1
535.470297606336	19.3980724678686	1
535.071317547808	7.45004470829569	1
535.039028748593	17.482683719333	1
535.243439357597	41.7038539869729	1
534.698896417966	21.0303025520875	1
534.293425260396	8.69316407275683	1
533.910426120884	-2.29693158605643	1
534.280017418494	31.8256949323149	1
533.926708388999	22.6153148724686	1
533.653291719522	18.1939402478586	1
533.339827864461	11.372003521525	1
533.148906268372	11.8956463036998	1
532.636907766867	-6.82711098399153	1
532.677467969832	7.57229951817734	1
532.531254094096	10.7758594425411	1
532.191101507691	2.35409739405946	1
532.238140845598	17.1418790224581	1
531.662124835697	-5.41831210403634	1
531.771740411437	13.1204871424404	1
531.725444746688	22.3134550575609	1
531.26505129028	6.68404769320903	1
531.33490743713	22.8395279327459	1
531.086459780925	19.9148370302461	1
530.670052076621	6.92207002118423	1
530.110036986304	-14.6789950892908	1
530.445670361794	17.4080270356725	1
530.265037675111	18.5483745968582	1
530.163104238132	24.4062088993016	1
529.708517551074	9.12485424838097	1
529.050165634453	-18.3708557908984	1
529.154687004133	-0.137455842629758	1
528.763530227536	-11.6166235690778	1
528.745812127299	-0.710661956679748	1
528.744746274312	11.1934867755423	1
528.246215699265	-6.72202530953841	1
528.483414664147	19.4644879665198	1
528.493312878836	32.0258500717503	1
527.892769286576	7.99533644954259	1
527.785351862501	13.5244108639651	1
527.57935293859	13.1441858321459	1
527.452886092005	17.5313701045992	1
527.41830241586	27.4263284979233	1
526.675609294941	-5.12510553338588	1
526.732665419689	10.2630358570959	1
526.350123277991	-0.699779366222548	1
526.353930177521	11.4964242838774	1
526.07937105009	7.00645764252275	1
525.803283438118	2.42486592889585	1
525.655350912888	5.52530538446378	1
525.804313172269	26.4225838610284	1
525.04532197124	-7.10583208715021	1
525.009673961571	2.72529938486073	1
525.182064002769	25.0269074833546	1
524.875919506229	18.6435919805458	1
524.054275498273	-18.6404481968195	1
524.345626971997	10.7920882376315	1
523.952098176869	-0.829335020768769	1
523.918431068922	9.12052234343939	1
523.461919945568	-6.27627229129798	1
523.536593479143	10.1678713015166	1
523.638645932335	28.2531940602162	1
523.524345162375	33.369596418263	1
522.964800150129	11.7966041649173	1
522.478770739074	-5.36962571877015	1
522.558533651227	11.3795790723581	1
522.14585084946	-1.39002087298431	1
522.151788068306	10.9338260541177	1
521.757203589075	-0.750906410128106	1
521.501589529425	-4.10530115134944	1
521.693552954445	19.3695558546218	1
521.029333584053	-8.47797882506899	1
520.994092707596	1.37750640519767	1
520.803855371524	1.9419958812596	1
520.811518114327	14.3692591145663	1
520.241256791016	-7.84613351001443	1
520.383830715987	12.6681411761939	1
520.206234582472	13.9903759167171	1
519.734109692201	-2.34240602229729	1
519.699496054891	7.55066112472625	1
519.374645953134	0.046005614355833	1
519.256274521475	4.91835267437616	1
519.317447411712	20.5531696370904	1
519.22824080481	27.1737467431029	1
518.488445556436	-5.2040835563637	1
518.452063380082	4.58295757586527	1
518.368101163717	11.5178936273779	1
518.131521647775	9.30444868778439	1
518.263176533884	29.1641725376823	1
518.057743007201	28.8177152331427	1
517.499747169163	7.33752083609536	1
517.104676413124	-4.37641500681203	1
516.929833163337	-2.88919808183716	1
516.778630168532	0.015090604960208	1
516.603685819366	1.49624286301752	1
516.470633486751	5.48853702059165	1
516.307673506445	7.68806703627089	1
516.550907889938	34.2362098497786	1
516.081904800491	18.0905133760313	1
515.843629927979	15.7754165890686	1
515.700596504144	19.1694007151897	1
515.76090484102	34.7523510404721	1
515.3032030052	19.2840799742349	1
514.819637991083	2.26548352400071	1
514.704248152787	7.31650581432992	1
514.393546871087	0.659921069211934	1
514.104153741135	-4.71938565615441	1
514.185639796929	12.1330135631231	1
513.877721418306	5.64323885502813	1
513.880669092355	17.7877871801339	1
513.660947420466	16.5848066129014	1
513.015282185249	-10.1506224126851	1
513.17605085815	11.454225190396	1
512.87758390762	5.53098968899472	1
513.087026598148	30.0535126216956	1
512.391656247975	0.338588813320641	1
512.452550285734	15.956617002988	1
512.032473679959	2.74369413242025	1
511.64249356631	-8.66514881530886	1
511.954321668233	21.9946796821447	1
511.927518368859	32.3558355718972	1
511.199810782404	0.702500525076653	1
511.39167193978	24.1711132485638	1
511.27984601992	29.4357301492607	1
511.148836129032	33.5503953385538	1
510.563617558714	10.4383089571837	1
510.257258974264	4.0419977395583	1
510.369451658621	22.7350128018702	1
510.036170422261	14.7248662475887	1
510.150625999939	33.5535227626063	1
509.460241304564	4.13742643568027	1
509.454775201157	15.7775825415394	1
509.24154996603	14.963976834609	1
508.906600051048	6.85379497309376	1
508.956622392129	21.820103913096	1
508.684809885828	17.4945806094818	1
508.167628160736	-1.53917575597579	1
508.155841190065	9.72207602078728	1
508.037265490507	14.5820613032994	1
507.700750035125	6.37802502331028	1
507.139464205423	-15.2994823609094	1
507.177247587554	-1.06682906765373	1
507.509107863879	30.793750650829	1
507.267975651935	28.3072900438464	1
506.739036538113	8.5687433104077	1
506.67919664094	16.9495318775372	1
506.45548150823	15.5071026233868	1
506.281044046083	17.0185359535331	1
505.756275190896	-2.4700387336734	1
505.880567219183	16.9482111748108	1
505.487032554326	5.32623850407511	1
505.106482843042	-5.51737537406243	1
505.279734976015	16.8356978682331	1
505.140890468459	20.4806789059007	1
504.563613814593	-2.15539451638532	1
504.571438793304	10.2814306046538	1
504.48874510701	17.2922700832016	1
504.758835884885	45.4501593377294	1
504.132272355845	19.8596633531918	1
503.484625116248	-6.99466061454088	1
503.279432162669	-7.32683319840215	1
503.470633486094	16.1021584433239	1
503.247391875488	14.6880873180907	1
502.813845576305	0.667665669992307	1
502.794374937044	11.4682880330156	1
502.628061980969	13.4667014376777	1
502.375922233442	10.3203754866193	1
502.047743609253	2.61602972417625	1
501.91811650736	6.81350825715818	1
501.882663587078	16.6560928632054	1
502.125737866683	43.1945047390318	1
501.467333062319	15.6953186101812	1
501.00508669259	-0.0454926704564318	1
500.879220055401	4.37739283806919	1
501.023923871683	25.01915231695	1
500.57503635014	10.0791095127509	1
500.605149820062	23.8519469451416	1
500.046117414835	2.30945764194365	1
499.838711792776	1.84462311072557	1
499.459815424822	-8.89992749738919	1
499.762612077016	21.2184234482865	1
499.413751582487	12.2743181891128	1
499.009388305693	0.00319371480975629	1
499.101052771753	17.4655885432563	1
498.57359123444	-2.18444997634166	1
498.52856670719	7.08435797207649	1
497.929306962436	-16.8695020639505	1
498.280714627929	16.1627417187422	1
498.021068662231	12.5664365007182	1
497.69549499345	5.01820836603347	1
497.536864423427	7.47709270011245	1
497.563278187587	21.0281365996167	1
497.125403108289	6.74819158317469	1
496.890894452728	4.65869195294822	1
496.628252548278	0.882792295522485	1
496.657439506014	14.6000651228513	1
496.499091614999	17.0758861486775	1
495.72730370245	-17.2198897797998	1
495.815835655368	0.0547116867212616	1
495.883263975093	16.0642912547825	1
495.679335766319	15.8078741792494	1
495.359678188852	8.61426000913413	1
495.110120794155	5.62267815500112	1
494.694044074463	-7.35061641308043	1
494.597426968638	-1.17446105696097	1
494.689674638942	16.3228637171637	1
494.484194407649	15.9734057760349	1
494.47736845352	27.5319318878424	1
494.045997901095	13.6418688815491	1
493.77030687834	9.08374341394628	1
493.496240467763	4.62300128249852	1
493.421507465109	12.1109525447965	1
493.08711386604	4.03399956385296	1
493.089566026994	16.148678876121	1
492.853889735066	13.9891608702071	1
492.661815520794	14.4432924265411	1
492.328913692394	6.45575630291349	1
492.606661196333	35.0725316435858	1
492.016586705532	11.6692250284629	1
491.748301107733	7.55499302966453	1
491.456925596126	2.05667514030975	1
491.507886001823	17.0790875320835	1
491.337403818472	18.8275077592681	1
491.062236562787	14.3007621884204	1
490.681522145155	3.44717436329918	1
490.657052350641	13.948050035774	1
490.333694153951	6.53257893904315	1
490.190766495655	9.93270169142865	1
490.108856320007	16.9904102682922	1
489.843255001832	13.0370715583079	1
489.882635796106	27.3653542944991	1
489.443955109181	13.0370715583079	1
489.273923806971	14.8125080804431	1
489.331308418364	30.2199951244435	1
488.930052621486	18.1350791687953	1
488.421799919893	-0.36358128045616	1
488.341754368902	6.80589044384112	1
487.922887568873	-6.33468961424548	1
487.950024224339	7.2596310721626	1
487.542544407712	-5.19837812058916	1
487.752639367371	19.3630579972127	1
487.931045372288	42.0249537991845	1
487.390830439044	21.6103657546863	1
486.687320507458	-8.59265808411748	1
487.05980791984	25.7031072787388	1
486.662309476353	13.8434081174367	1
486.718355787724	29.1706598294704	1
486.393373539458	21.6578159622038	1
485.916007338392	5.01057998709543	1
485.676518983897	2.62251701596268	1
485.531919008633	5.92237201743967	1
485.402804052078	10.1504485911631	1
484.801906888072	-13.9016400307649	1
484.988579347257	9.2557623025182	1
485.128093711051	29.5863536536822	1
484.700715239551	15.9355385874934	1
484.817213025657	34.8864393467717	1
484.75859297108	43.340204663694	1
484.466448027525	37.7957255726818	1
483.866398078924	13.7944153291374	1
483.510263422491	4.41418233318492	1
483.171888776481	-3.90145860990669	1
482.999478976305	-2.26862628524574	1
483.229917038771	23.5122199416908	1
483.01709182145	22.7224185806839	1
482.474942790182	2.19187283689804	1
482.427068583236	11.2897712870346	1
482.524272190873	29.0841062556611	1
481.993561091135	9.23918484190909	1
481.925080150351	17.1018458814492	1
481.76400171659	19.4139103349497	1
481.514540704133	16.4280339165896	1
481.106998648755	3.96626336247536	1
481.22703440499	23.1292267169588	1
480.881955881754	14.4117223485936	1
480.530756554404	5.32731619750085	1
480.511796415815	16.1584098138039	1
480.27132952399	13.7116653791778	1
480.248245095822	24.2955340109146	1
480.374146878754	43.8101212589976	1
479.710269114889	15.9827457857069	1
479.617477096839	22.3881117412181	1
479.16380536827	7.16117004258351	1
478.942082789171	5.83801609296408	1
478.941694783368	17.7823775817699	1
478.635935160593	11.4217676002169	1
478.581392061236	20.1198946181972	1
478.194510564809	8.89657342370641	1
478.114219903807	16.0513061055869	1
477.985550717458	20.3060714399858	1
477.612114223771	9.88868531099684	1
477.206597649002	-2.45168624860275	1
477.235036775567	11.2206615548207	1
476.900486882789	3.13426290798542	1
476.787690004624	8.34046248573314	1
476.279176961689	-10.1738562150296	1
476.543469616577	17.636318425968	1
476.386614906997	20.2015457434891	1
476.161938036777	18.7012908412105	1
476.113479956604	27.7641642550686	1
475.653599677961	12.1650485284284	1
475.015934382855	-14.0910816296903	1
475.2716650838	13.2058573666076	1
475.432990033848	34.8438070627955	1
474.754236187994	6.12469310934254	1
474.489159462491	2.20273429611163	1
474.326780679859	4.43682446070994	1
474.138612195195	5.12499510559632	1
473.845090251058	-0.502064885424882	1
473.654838743271	0.0612412409949194	1
473.770928308252	18.9876297576912	1
473.26996855696	0.926069082426315	1
473.195544472438	8.43244678915007	1
472.550534716633	-18.2639422638739	1
473.407929284741	45.098683362835	1
472.469096852594	0.789603511219812	1
472.520946096058	15.8652138087728	1
472.465130400833	24.4870359060927	1
472.28640060044	25.7409850328996	1
472.032839115239	22.5092782920547	1
472.098204926751	38.3951132975606	1
471.252587856033	-0.326337463598685	1
471.223765959473	9.91357791596544	1
471.142139989512	16.9882443158231	1
471.160831741028	30.0762815366823	1
470.522788622904	3.79748811979501	1
470.701682920793	26.48858730043	1
469.856741867855	-12.1923443011157	1
470.253978020538	23.5868766253513	1
470.099578430103	26.299251357721	1
469.233276410945	-13.6621279501161	1
469.153701484104	-6.46451997495863	1
469.331025535556	16.1324500810322	1
468.81174268098	-3.02747037437144	1
468.496312715694	-9.96778432738519	1
468.569042654093	6.35947179142286	1
468.479750538995	12.9745970365874	1
468.252211603645	11.3027564362301	1
467.992387593048	7.69564258710404	1
467.967785530506	18.18849895263	1
467.716239253752	15.0775784002334	1
467.610933223171	20.7327746421181	1
466.941256636501	-7.44224148535435	1
467.049356992039	11.005228526259	1
466.929214622935	15.7710846841303	1
466.238566426403	-13.661039691071	1
466.229473046424	-2.23854595997352	1
466.489768806562	25.3320109441572	1
465.89386093991	1.57892941924631	1
465.687833453619	1.19654900058063	1
465.840052545474	22.2886364119458	1
465.579252868968	18.6230312805171	1
465.009147439233	-3.58336999991027	1
465.128608212245	15.5450754681446	1
464.748954778614	4.75498703006147	1
464.705773597326	14.1341423325898	1
464.362331287509	5.51466580331057	1
464.075539070359	0.290980121476879	1
464.114535435229	14.596124145919	1
464.0008799231	19.7508163173795	1
463.6413998892	10.1699844258775	1
463.472958437441	12.0406277660776	1
463.047601279658	-1.48909470862807	1
463.050613069644	10.6590142310234	1
463.050443014845	22.6163925658927	1
462.50813870664	2.07647511556682	1
462.282783169668	0.535500306859495	1
462.0865460304	0.739976785612177	1
462.123257960019	14.9081797858658	1
461.633896481468	-2.45817354038919	1
461.625947219031	9.03289107620765	1
461.777608431922	30.091527728944	1
461.255456904642	10.7596306474523	1
460.908961539636	1.95713641730493	1
461.16338874192	29.1759003778822	1
460.582547113333	6.32592594219869	1
460.592737377212	18.9043303953978	1
460.188660419137	6.65020600657433	1
459.821359490253	-3.39944365556527	1
459.840213148348	9.6982716748654	1
459.92910158211	26.994099475588	1
459.372528932979	5.59888437470187	1
459.388765497087	18.539721352601	1
459.383754760796	30.2069254502736	1
458.745987260582	3.94462496902262	1
458.37646126723	-6.23840510275651	1
458.723493460144	26.5313991999744	1
458.670212788338	35.3051443731987	1
458.440422691223	33.4983385199294	1
457.93700211536	15.2892289361874	1
457.667456679379	11.0993576509015	1
457.469162215172	11.1805016263485	1
457.189923704808	6.4095951012578	1
457.027757518461	8.65638514326207	1
456.631269032079	-3.14286809570431	1
456.686922081382	12.1607166234901	1
456.726225576793	26.4842553954917	1
455.961018380984	-7.41720096168049	1
455.760441563777	-7.47287122296042	1
455.881615553988	11.7582509577745	1
455.849412353855	21.7954437518071	1
455.821858203242	32.1113153865146	1
455.544075839709	27.4276914631353	1
455.044795175688	9.4667366386783	1
454.418286957999	-16.1206530530504	1
454.597741299949	6.60398141118616	1
454.437750419465	8.98116179186005	1
454.185684473246	5.83906208952358	1
454.113625322677	13.4871564814883	1
453.828435480219	8.35950173622192	1
453.664965065934	10.5281061768862	1
453.569640619875	16.7816018846013	1
453.352706214298	15.7453996575289	1
453.059180335484	10.1180543947165	1
452.58210025566	-6.51212866680404	1
452.756995149212	15.9391942926362	1
452.172985489257	-7.10069719495478	1
452.292914300254	12.0557788677439	1
452.00793742874	6.94088739361429	1
451.698399560377	0.353729349364312	1
451.798329884774	18.3114299623071	1
451.336978965084	2.62410185923339	1
451.488340843578	23.6647769549051	1
451.287772271604	23.6095927122282	1
450.62482779263	-4.16191175297081	1
450.599384665953	6.2804937684467	1
450.572809071359	16.6550151697814	1
450.583057270656	29.2368745813081	1
450.071734454495	10.5540659096546	1
449.793320517447	5.83257479773714	1
449.538966831615	2.55333332439866	1
449.316413695109	1.18032020549024	1
449.550412480148	27.1745180334938	1
448.861251958365	-2.16846419055361	1
448.883051944133	11.1058449426896	1
448.543902940701	2.74369413242025	1
448.316977689419	1.10860076469309	1
448.472233761632	22.3827021428557	1
448.353662118065	27.2426768597469	1
447.716617234842	1.0236742966417	1
447.856161471071	21.3559561472944	1
447.312381249682	0.727541048750512	1
447.149851168097	2.95250251611121	1
447.19269245423	17.4880933176954	1
446.702630944923	0.0797522103934666	1
446.64198307555	8.41186495787946	1
446.328247167314	1.5730549335262	1
446.28204384465	10.7710203877562	1
445.806452448719	-5.76993599763926	1
445.935965394871	13.9610351849679	1
445.662631202577	9.54403472778668	1
445.239491911185	-3.85277222463885	1
445.086302440046	-1.06790676107781	1
444.891651773808	-0.768360817344528	1
445.085096847581	22.794909311872	1
444.400849859242	-6.25354563880018	1
444.472681275109	10.0198046775718	1
444.145820361964	2.39423619128978	1
443.756531024362	-8.97349592200299	1
444.003509391857	17.798733164322	1
443.826926148823	19.1812976053385	1
443.505772034612	11.8978122561673	1
443.390344804901	16.9462671003988	1
443.551855237827	38.5952684369943	1
442.962690536727	15.2463536429138	1
442.558829606591	3.00515100955334	1
442.358484021951	2.96332171283593	1
442.16116465576	3.10289357685302	1
441.922326104531	0.75366983146943	1
441.605131007278	-6.29250108638837	1
441.673746433978	9.78806889456794	1
441.569158901371	15.4862883484331	1
441.240807591876	7.77137696418533	1
441.112760339981	12.0633438529544	1
440.976590661402	15.8684257577998	1
440.758876415291	14.785460088628	1
439.871992652894	-26.4097091396208	1
440.070699897762	-2.53101293709764	1
440.173000652694	15.5687635922275	1
439.393581090499	-19.1846516790213	1
439.782318712136	16.0850843984892	1
439.52855589358	12.8412483238125	1
439.164445094362	2.98279415381953	1
438.910936979738	-0.245774597351816	1
438.993578733052	16.67557586981	1
438.631381075432	6.93180095886389	1
438.605028884059	17.3196984374016	1
438.500294764939	23.009127293927	1
438.012193098468	5.71825476982835	1
437.832158615515	6.89393377032407	1
437.59435532695	4.60676192178715	1
437.42787086791	6.59467309837703	1
437.350895485429	13.948050035774	1
437.000484036802	4.91077712354466	1
436.980294819582	15.6681015684172	1
436.549297663393	1.80025806477668	1
436.260253038375	-3.55848796056431	1
436.573566441842	27.1900706287887	1
436.022424584329	6.12036120440261	1
435.74680854342	1.56656764173976	1
435.619817546443	5.92184373634944	1
435.315494161773	-0.352762083731444	1
435.440801921531	19.1261239282826	1
434.970854953342	2.92349988426307	1
434.946117374103	13.4081784585121	1
434.899561760438	22.585012669136	1
434.506206105639	10.9735210952305	1
434.492343097535	22.1100562722323	1
434.018818943338	5.69300293372005	1
434.01293331089	17.3077275878977	1
433.899663339535	22.4854845117554	1
433.666769332514	20.4925863616721	1
433.280695368269	9.31758175568516	1
433.379396312016	27.2015660253105	1
432.846328428332	7.21526602621371	1
432.796049703242	16.1689226074955	1
432.452321603794	7.53226637716507	1
432.242548573407	6.92531366707745	1
431.958450600181	1.86308125201592	1
431.753874437983	1.56764533516219	1
431.761267597247	13.9783416734824	1
431.735001021228	24.3713634785946	1
431.19731091454	4.10799061333896	1
431.030350317422	6.06735347981746	1
430.991248119229	15.6909655739976	1
430.921554878896	23.4808506105601	1
430.400561755901	4.2183485330685	1
430.295208404925	9.87064979458033	1
429.805181769599	-7.53562045084785	1
429.944928701536	12.8087907336334	1
429.56469607166	1.98393083419506	1
429.365756759985	2.02638350260143	1
429.477561321771	20.6958372282938	1
428.846110605866	-5.18785476127497	1
428.874296371408	8.46921515302386	1
428.515984733991	-1.04163005965363	1
428.2083082997	-7.51723626891096	1
428.501616825528	22.0321559426802	1
428.193858085001	15.5516155880409	1
427.813825719942	4.73875823497275	1
427.114580177713	-25.2087783030184	1
427.374040380786	2.31163416003377	1
427.261792660286	7.55066112472625	1
427.159664227935	13.3962710027407	1
427.181739964479	26.6870836372412	1
426.636444483269	5.96781475681264	1
426.46818440293	7.84927729374072	1
426.524150614428	23.1715948603891	1
426.40104633473	27.7598429157546	1
425.918227063739	10.7856009458434	1
425.685571151429	8.80696638519636	1
425.801454096297	27.7208874681664	1
424.904048047738	-14.1050388160919	1
424.946994809208	0.436849096086267	1
424.634381565268	-6.33468961424548	1
424.812771566131	16.3261073630586	1
424.926276425025	35.0974770766626	1
424.220532402943	4.76039662842383	1
424.300573179611	21.5258196490198	1
424.133630166141	23.4862285120562	1
423.690501424785	8.89116382534405	1
423.823498232871	28.8309433916405	1
423.247737444238	6.28548074193853	1
423.011547737511	4.09501602976442	1
423.275743086709	31.8992633569304	1
422.942393380884	23.8847109383539	1
422.422911488356	4.71278793657842	1
422.467341535125	19.3435855562308	1
421.81541055374	-7.76776829310128	1
422.027580733926	16.9179195371009	1
422.019849002066	28.4219693028965	1
421.910732834851	33.8487051045351	1
421.446687674588	17.9998392097181	1
421.009388444043	3.75421133289283	1
420.909071911936	9.7084252374189	1
420.23961856223	-18.4532782065812	1
420.572328306376	13.4579425372041	1
420.456974308816	18.5107609832384	1
420.052953233889	6.25993306841804	1
420.224630100986	28.5183172081163	1
419.30332625262	-14.7401277770413	1
419.271914160453	-4.65555873484456	1
419.268920532852	7.13250551063312	1
419.332960845481	22.9388025152064	1
418.910497848731	9.5825041567702	1
418.836765480906	17.1302568384746	1
418.450793149455	5.9613274650262	1
418.345560417095	11.6208450462265	1
418.207982499982	15.3414865016252	1
418.020772309266	16.0870073416593	1
417.738875401531	11.1566972804266	1
417.475945348395	7.3633220845375	1
417.210331559143	3.40907473107635	1
417.169931120477	12.9548498894369	1
416.996858267549	14.5478075574151	1
416.477285193147	-4.62958843645188	1
416.750180359026	23.6961462860375	1
416.368856414237	12.805853490775	1
415.839700429126	-6.94597422927304	1
415.852075370137	5.76332771244063	1
415.773074821753	12.9952845240777	1
415.42913660205	4.34601294131415	1
414.966334029831	-11.4283758854155	1
414.985242256187	1.67255139404546	1
414.817921529576	3.61030756393747	1
415.069067792414	30.6323396465474	1
414.250626264863	-6.46020920126396	1
414.111136713066	-2.85416247993935	1
413.887845227882	-4.27147725106583	1
414.029375358091	16.1798051979544	1
413.48981424982	-4.19574287398289	1
413.478093924557	7.06920687041018	1
413.18727323078	1.60396994292183	1
413.063674461805	6.16256029788236	1
413.274065843416	30.7416093072302	1
412.590293102632	1.72154418234481	1
412.855639482782	29.5947744542597	1
412.413791873057	15.0764901411867	1
412.159010462668	11.7715636412468	1
411.698765333651	-3.84952857874563	1
411.681431864672	7.07894837371247	1
411.514462683502	9.03777239347977	1
411.248313556557	5.05142668098418	1
410.867285500976	-5.82113700089332	1
410.965886961975	12.056856561168	1
410.836125837797	16.2460516466583	1
411.110324945896	44.6499402736231	1
410.048181167544	-7.05092255064022	1
410.01115610676	2.69717369962155	1
409.943476199206	10.6077181371723	1
409.708135488645	8.46812689397714	1
409.522241811667	9.29255179763559	1
409.053915388053	-6.8129636163975	1
409.165958512713	11.8707642643522	1
409.131171638213	21.7530227802687	1
408.67092729785	6.13197282276516	1
408.428851710722	3.58866917048307	1
408.181302539388	0.717260698735354	1
408.205989639102	14.1645818890018	1
407.989879337053	13.1777211157475	1
407.667300194438	5.8087704518136	1
407.523827509516	9.17604468601571	1
407.459651024369	17.2965914225189	1
407.211127166837	14.3667550621994	1
406.905343369354	8.00457080299826	1
406.677349626833	6.30537580779432	1
406.412310894403	2.38558294703254	1
406.393364789329	13.2173844599957	1
405.915894772308	-3.43623315068266	1
405.968104463897	11.6608781872371	1
405.707152704288	7.98607039922234	1
405.672303706694	17.8645992506409	1
405.562432835087	23.2460719284764	1
404.965145098382	-0.589812374498955	1
404.840999263544	3.93597172476539	1
404.355040059977	-13.2265179288049	1
404.253124019694	-7.36820817338114	1
404.444622992797	16.078354097402	1
404.312966904192	20.153947617268	1
403.849140211952	4.31815139662092	1
403.640753058984	3.79423390828081	1
403.257655570292	-7.20239130480611	1
403.231310498594	3.18588653611331	1
402.413741066915	-33.8544047462585	1
403.007928063865	13.7305884078275	1
402.631915739085	3.15866949435099	1
402.445055656713	3.92515252803901	1
402.25916219277	4.74957743169746	1
402.223863661589	14.601153381898	1
402.108927350283	19.67898065474	1
401.939502794354	21.4906044315505	1
401.746002487853	21.8590487950599	1
401.2430050079	3.67522274429239	1
400.789527711016	-11.5402024265767	1
401.123219212297	20.4298371337847	1
400.628542300022	2.74477182584433	1
400.749358871372	21.9543929662108	1
400.551893804856	22.0851742328847	1
400.244187222041	15.607719039814	1
399.680861327632	-6.19239181980443	1
399.615923285945	1.88249029926704	1
399.179725377926	-12.2971552694019	1
399.647412892804	27.7050390354627	1
399.488640898801	30.1552067315503	1
398.920342029703	8.05699741838497	1
398.784897229557	11.9054723319749	1
398.365808599656	-1.24858945952959	1
398.110245893216	-4.60037449216764	1
398.288521141271	18.0535020028551	1
397.859189337963	4.28542966589586	1
397.561716695392	-1.57857495967812	1
397.797248738758	24.5074592530354	1
397.777517164505	35.2921592240015	1
397.033222024277	2.64415540941543	1
397.071134129718	16.8842046379295	1
396.820790553048	13.845267666876	1
396.596272301816	12.3543844711357	1
396.654619177018	27.8193590633698	1
396.33601086134	20.6884095961675	1
396.300339938936	30.5176498218763	1
395.829191855774	14.2429682371585	1
395.555786242124	9.82161474379045	1
395.712861175936	31.2046688139868	1
395.251483934332	15.5156819082905	1
395.097701150192	18.2649095295084	1
394.603782734161	0.625297526562028	1
394.839891090164	26.7458707569527	1
394.179996931352	-0.842869582299779	1
394.391201122762	23.7848658123159	1
394.045449326574	15.0268422843354	1
393.840349969635	14.6999842082411	1
393.518258677947	7.3602474885915	1
393.763973450504	34.0566576728607	1
393.141779497297	8.72778761540674	1
392.748629036769	-2.87146896845381	1
392.57761971265	-1.15486182851736	1
392.403483185548	0.374290049391319	1
392.559813544174	21.7127043674685	1
392.197351283407	11.9529964988442	1
392.194240930065	23.7340134745789	1
391.261651105604	-20.2010011027284	1
391.386804564053	-0.731433969144503	1
391.314187368137	6.88311457359605	1
391.276861209862	16.6131224793331	1
391.028368961282	13.6851456684529	1
390.679510891089	4.7409136218176	1
390.551891680969	9.05845988097174	1
390.151636632204	-2.9666757865187	1
390.177892219678	10.5746266096849	1
389.894886648864	5.57780595920395	1
389.885738595782	16.9968975600787	1
389.431456077416	1.73317693194932	1
389.289518058715	5.19240377269881	1
388.666038112913	-20.2135636270501	1
388.838798208213	2.10969343051587	1
388.839130719143	14.0970781313039	1
388.590846745806	11.1815793197725	1
388.254912022444	3.01200809810377	1
388.284272354798	16.7394133567425	1
387.928916753883	7.40569022796778	1
387.298926522317	-18.3905289786955	1
387.302557099437	-6.20545092835175	1
387.024226783492	-10.9220290261358	1
387.317915508824	18.6500792723322	1
386.648313265141	-9.52061551582128	1
387.096965726401	29.3405233311941	1
386.726412849273	19.0958217249516	1
386.483042419049	16.4748501867988	1
386.335982607227	19.6270506235789	1
385.736315067378	-4.35153296746607	1
385.735860901255	7.58868679759397	1
385.774622211465	21.8796094950869	1
385.284386133296	4.46070276598528	1
385.247296279344	14.2048580393147	1
384.764977309486	-2.73947265526988	1
384.894636313775	17.0001517715929	1
384.794058033013	22.9386017683929	1
384.401705387305	11.3871440575686	1
384.086310676317	4.44879531021054	1
384.193648638296	22.8504210888257	1
383.927071022652	18.8383269559945	1
383.876487641429	27.773631052204	1
383.34882242719	8.11109340201517	1
382.875354116844	-8.30270572497957	1
382.881114865467	4.01004729922416	1
383.20905244805	35.6351298733455	1
382.927860798461	30.7470189055942	1
382.222403737736	0.42705476467578	1
382.1707461275	9.29796139599795	1
382.027557573049	12.6822040188135	1
381.506880114935	-6.56147012062212	1
381.381336480819	-2.11953479598509	1
381.491610909948	16.4581036762408	1
381.05133589067	2.03401188154113	1
380.72379331792	-5.63253008609131	1
380.909422617847	17.4621230193044	1
380.493826906463	4.51738732695681	1
380.440010210951	13.2588650911928	1
380.265741416762	14.7800504902656	1
380.425581755992	36.328826338435	1
379.976494858243	21.3765168473231	1
379.788237900359	22.0592039344953	1
379.256103130564	2.12873268100466	1
379.230692100583	12.572934358129	1
378.733868477571	-5.24087305147944	1
378.466694686707	-9.28872124849282	1
378.479510867633	3.44694191961782	1
378.534934481601	18.7366328461432	1
378.225414877722	12.1504362734749	1
377.826011307744	0.176300862428384	1
377.863295475241	14.3786519523498	1
377.605754212638	10.9082044212454	1
377.44476381382	13.2253298075912	1
377.492245915999	28.0389760781628	1
376.557910852674	-16.0007015487222	1
376.599601417143	-1.53422047934855	1
376.469516916567	2.63550216515819	1
376.345836673491	7.18911611225118	1
376.10785793517	4.89130468256106	1
376.134926519804	18.4812934640309	1
375.763100966254	8.16026580588603	1
375.368120452913	-3.54874645726202	1
375.155226791644	-4.34287972321049	1
375.091096195866	3.78032954998747	1
374.897963817184	4.17075040684902	1
374.643088147411	0.860076208647317	1
374.719119137912	17.3850256770078	1
374.486376334452	15.4010660429712	1
374.278453649496	14.9049044431079	1
373.977166562282	8.81217523674526	1
373.625836876813	-0.280271352540066	1
373.953445251714	31.3250429431855	1
373.268834896346	2.25466432727434	1
373.084946264307	3.19917808834364	1
373.433588889418	36.065351427538	1
372.656903328626	1.47568216298886	1
372.576002795238	8.59363591537464	1
372.154754771144	-4.6899498338131	1
372.061234199685	1.67151596310695	1
371.967681210701	8.03103768561493	1
371.862294114534	13.6811835602769	1
371.096678320231	-20.2449329581825	1
371.585117394431	21.0010886078016	1
371.126321590666	5.46676127405462	1
370.700036322876	-8.11877938063622	1
370.529377791376	-6.38122061266682	1
370.688669532625	15.1346327579673	1
370.4409462931	12.2526797956618	1
370.528281175884	29.4552025902426	1
369.955766673379	7.10420020982243	1
369.789433822585	9.10104990245909	1
369.368236415294	-4.17951407889416	1
369.663015896308	25.4579108935573	1
368.928390027948	-6.61057913076381	1
369.074655014629	14.1244008292859	1
368.849871126999	12.617500150893	1
368.670365372711	13.8247175324683	1
368.369501192569	7.7573141215674	1
368.207799706277	10.0317755270724	1
368.099081223331	15.4822100184182	1
367.658210653613	1.02236415953792	1
367.285607153338	-9.34533185011088	1
367.106351783118	-8.12311128557616	1
367.459639833905	25.0214978849906	1
366.963379152271	7.24138424331165	1
366.851377915363	12.4950340285769	1
366.523945623009	4.83504274646172	1
366.285963724984	2.53699887309023	1
366.404777261436	21.6264360654487	1
366.100068858128	15.3285858774058	1
366.079958405693	26.0904641052753	1
365.419412239748	-1.53746412524343	1
365.274871160617	1.76563452212843	1
365.794582658883	44.8861981427577	1
365.046289545004	11.9984286725978	1
364.898982461901	15.1357210170156	1
364.533236793239	5.17909108922818	1
364.524948241119	16.6496055714173	1
364.342893767038	17.7040229304827	1
364.040033973652	11.5169744182818	1
363.7443323075	5.75900637312168	1
363.655344420733	12.3921354378365	1
363.701908888167	27.1507136875719	1
363.046886573182	-0.146109086885336	1
363.062367734321	12.7492323235326	1
362.897342072171	14.8244049705936	1
362.595341316849	8.68884273344119	1
362.20979368979	-2.45479254141334	1
362.211393887815	9.60847445516287	1
362.197257577231	20.7284427371765	1
361.767730219471	6.94851577255729	1
361.478680636481	1.58928372861493	1
361.639656418966	23.2060387874675	1
361.05996655556	0.424878246584009	1
361.163460516669	18.5959832887036	1
361.059259492231	24.3171724043673	1
360.223103433622	-13.8374116158248	1
360.427173911235	10.3625745801007	1
359.827977403209	-13.5878833257051	1
360.371360597935	30.9516116061859	1
359.576546660367	-4.72479525451843	1
359.681805116467	13.5520716618465	1
359.19839941131	-3.45751231299405	1
358.990988037867	-3.92309700335778	1
359.009340314322	9.14432668936292	1
359.190295273949	31.9586844139502	1
358.432954581137	-1.47146068584014	1
358.271429852004	0.813545210224327	1
357.932624042348	-7.52825621245079	1
358.059671252346	12.0546906086955	1
357.638330502569	-1.23452661691	1
357.59621361806	8.20817033514032	1
357.335316029144	4.53643714306822	1
357.110980854469	3.05637314405431	1
356.933203643755	4.36714418492027	1
356.805042338337	8.65205323832379	1
356.983490030242	31.316104427142	1
356.550206542854	17.3109923650346	1
356.335052869504	16.3812916057355	1
356.291424180559	25.7333566539615	1
355.76184424548	5.95591786666384	1
355.60564426364	8.56009006614881	1
355.409592183464	8.7753963072505	1
355.227455880138	9.82485838968698	1
355.054596709425	11.4304208444741	1
354.907848418588	14.601153381898	1
354.142264598415	-19.3231352839917	1
354.478587520014	12.8044588286951	1
354.041091631651	-1.45317159450032	1
353.986816666413	7.26070876558834	1
353.3818991964	-17.0327197895615	1
353.833255185947	21.9903266459611	1
353.387307871766	7.22608522293843	1
352.990640688188	-4.58414569707891	1
352.774066154471	-5.59903706497699	1
352.605630113051	-3.72835146228806	1
352.891722892904	25.3882728802549	1
352.391596946025	7.37638119308647	1
352.148240085456	4.75606472348556	1
352.336091741105	27.9837918354859	1
351.797751727562	7.68122051334309	1
351.897782751504	25.6446899557896	1
351.582174028661	18.693356059236	1
351.434880414304	21.8313774315592	1
351.154243203509	16.9763474256726	1
350.803475007439	7.91743611999051	1
350.562784786883	5.4569563770215	1
350.684814999013	24.7391210766859	1
349.837968386603	-14.0563524308257	1
349.805404368773	-4.041072736411	1
350.037910596814	21.8633806999999	1
349.805472116354	19.8975305417333	1
349.459134203415	11.1041755744444	1
349.217626995133	8.59471360879872	1
348.831230078992	-2.59991135687542	1
348.624018249623	-3.05359915709036	1
348.466543772	-0.525869231348417	1
348.237697260707	-2.27641314851499	1
348.343860231694	16.05460257959	1
347.991864166738	6.92207002118423	1
347.965546183664	17.3117425241819	1
347.463792475285	-0.797754377201929	1
347.418384129576	8.44757675957111	1
347.160677234845	4.967039059644	1
347.289268243263	24.6424562028136	1
346.783844357981	6.31295135862747	1
346.398593762757	-4.81297593408401	1
346.483449178126	12.2407829055113	1
346.061586177232	-1.0798142168509	1
346.147914295257	16.0622203929087	1
345.789383986139	6.53798853740716	1
345.855856420362	22.4898058510694	1
345.610629677421	19.7573564372741	1
345.088839324442	0.446780780581042	1
344.787435980088	-5.65308022049734	1
344.758478675204	4.57836153038105	1
344.874771224812	23.5165518466308	1
344.496352568175	12.8001374893778	1
344.212185646621	7.73347807877927	1
344.081418683307	11.8621110200966	1
343.743935338386	3.5994883672111	1
343.822145722098	20.2549021335946	1
343.587734911395	18.1707804048676	1
343.513713840707	25.700941326268	1
342.796760689119	-5.30834511231275	1
342.978898519728	17.5768128439738	1
342.751388225879	15.9063246432058	1
342.067244431802	-13.1362663873655	1
342.238466532475	9.094562610671	1
342.029745493796	8.55035912847081	1
341.59385693541	-5.61100791447925	1
341.727113508284	14.3440389753242	1
341.214049218901	-4.4434961396394	1
341.451010397421	21.7279399941092	1
340.993721111157	6.28373741434158	1
340.502081170971	-11.2195569361036	1
340.9868500615	29.80627707151	1
340.484696770264	11.6727750773892	1
340.168006434933	4.65652600047908	1
340.194292377793	18.1993921087081	1
340.058914973963	22.0516283836605	1
339.676417905535	11.0907044066459	1
339.202291554465	-5.36277919584235	1
339.011505722621	-4.8319095283564	1
339.318049671818	25.5105276901382	1
338.572180310915	-7.23212296456126	1
338.552081052372	3.53025184753557	1
338.49740905278	12.2202222054826	1
[truncated: 5,517 more rows]
