# Supplementary material for: Fibronectin binding protein B binds to loricrin and promotes corneocyte adhesion by Staphylococcus aureus
Source: Nat Commun. 2022 May 6;13:2517. doi: 10.1038/s41467-022-30271-1 (PMC9076634; doi:10.1038/s41467-022-30271-1)
Supplement: Supplementary file 3 — Source Data [file 41467_2022_30271_MOESM3_ESM.zip › Fig. 4a top curve 2.leveled_FD.tsv]

vertical tip position (nm)	force (pN)	segment no
488.164844827936	17.0250617980404	1
488.003156576373	19.2960048514866	1
487.605583267776	7.42735660851965	1
487.692588841657	24.6060750571792	1
487.623197159729	32.4099595426282	1
487.405079079576	31.2988259257281	1
487.163675591448	28.7920159311542	1
486.82697094206	20.5726700651725	1
486.75962846625	28.4998976195483	1
486.225246420845	8.43137595158213	1
486.536081723132	39.0280642931398	1
486.049651714892	21.8341947428148	1
485.927305348769	26.4648109416077	1
485.777071105591	29.4238612462102	1
485.152433164118	3.94573064954645	1
485.233771662254	20.7862541099177	1
485.509517833069	49.2803308845926	1
484.817406358099	19.7579866648174	1
484.645141969995	21.3970949688295	1
484.34830087738	15.5687915793272	1
484.70017718951	48.6268471760843	1
484.042386918269	21.1623162867477	1
484.056597354108	33.979820761344	1
483.30173522114	0.696727985807267	1
483.63694420591	32.7561738378652	1
483.646329474671	45.2848036467489	1
482.934977546199	14.6102149756387	1
482.434147959752	-3.44485840783912	1
482.545594697113	15.2020271496837	1
482.744108024482	39.068086868529	1
482.292347964504	23.9547573011405	1
481.949332593452	15.3600571549893	1
481.784565437252	17.4502541162536	1
481.983215429347	41.3249776449776	1
481.619544927094	31.492493773375	1
480.831809754821	-3.75969280632155	1
480.821662209948	7.59937549709239	1
481.119700647555	37.4322327760324	1
480.812822649996	31.0045416616526	1
480.228059609064	7.91963005955919	1
480.38169959795	29.0971193919563	1
480.657168845737	57.5775665145054	1
480.069259458917	34.3043966631289	1
479.379858327526	4.94759460576097	1
479.326269483246	13.7035684031115	1
479.684558354543	47.1489491295407	1
479.528406873237	49.7572102246656	1
478.780035923895	16.8660174930412	1
478.439369213826	8.4140588974471	1
478.622231848067	31.3442686651021	1
478.538002452599	38.2642226649003	1
478.155456331179	27.3022104288388	1
478.06005096428	33.5524624906612	1
477.93917659533	38.2761301206721	1
477.857015449298	45.3205048828208	1
477.389884121105	29.2886212871334	1
477.059093476372	21.429552559008	1
477.154078568569	39.0929794734966	1
477.402117716629	65.9310746461403	1
476.401466798235	17.9187232213717	1
475.965009787703	3.72610306912994	1
476.013132170172	18.5808601741365	1
476.108157405525	36.2472348971082	1
475.45346862294	8.97341348131339	1
475.287686265743	11.0063447724061	1
475.843413225583	56.2890044106696	1
475.197323607797	29.5309649544261	1
474.693242386169	11.2854779348166	1
474.129940321781	-10.5097938700165	1
474.589386625201	29.0019125738904	1
474.676406750734	46.1892842668066	1
474.089906384502	23.0037456826629	1
473.706672853773	12.0027885646361	1
473.570439007064	15.8079021663481	1
474.078175824162	58.2148214279246	1
473.771248502411	51.7882185725905	1
472.749757077173	2.52841587842059	1
472.706378766492	11.9000061957378	1
472.872108416052	33.8063121200972	1
472.776842335467	40.0677848722742	1
472.144680516372	14.14607777546	1
471.950062235596	14.4522589296856	1
472.341964530648	49.9164975389659	1
471.875415774345	33.92248113182	1
471.619768635683	30.5706960991825	1
471.136845994861	13.5953764358501	1
471.344839798851	38.0359418402272	1
470.584355381918	4.42286356454273	1
470.302295666712	-0.511778401628046	1
470.299742187644	11.3081940216928	1
470.636906551865	43.4920606361014	1
470.137495229425	25.5289504247958	1
469.895985219469	23.0253840761154	1
469.606213664553	17.6289610434275	1
469.501057893464	23.2991076401626	1
469.506165468286	35.5788959243451	1
468.480976830045	-13.9005343502413	1
468.690035586449	10.6049462344928	1
468.552280002824	14.3213403099262	1
468.518557686493	24.273923604562	1
467.988773272258	4.49102239079335	1
467.863123756413	8.93338034030257	1
467.857300452899	20.5586072225527	1
467.914430665196	35.9575678097604	1
467.656422849093	32.4662214787288	1
466.961427506861	2.78051161463739	1
466.944551856941	13.7436015441226	1
466.951535544337	26.1369913939297	1
466.874679783043	33.5048643644393	1
466.210125786616	5.64428114182133	1
466.265766264505	20.9545961621028	1
466.229931356833	30.7816704353424	1
465.987360883698	28.2164325521987	1
465.468277421333	9.07619585021184	1
465.906243973645	47.3047497886459	1
465.094834748012	10.6417357296106	1
465.041701257208	19.432333069609	1
464.955807209672	26.2592462038108	1
464.844299968614	31.5509110963231	1
464.871859431823	45.178777631957	1
464.10242473817	11.0323045051759	1
463.48178527386	-14.1948080486951	1
464.191197542395	40.3058072002494	1
463.856903315859	32.2433396867968	1
463.610975931255	29.477957229841	1
463.012105416507	5.55610046225451	1
463.29011347268	34.1972929549128	1
463.050769427869	31.8268006128398	1
462.679142455761	21.5269253295433	1
462.033421042075	-5.20297787583905	1
462.205410783358	17.0834791209884	1
462.393318569709	40.3242019478085	1
462.116407274316	35.7022389932718	1
462.005852793181	41.0523317743539	1
461.420805012983	17.9598340558066	1
461.457672569936	32.147055175307	1
461.590721883418	52.0998093251791	1
460.570723760873	2.93522401469691	1
460.47090139484	8.92905900098506	1
460.978193801392	51.3154175625331	1
460.333262451008	24.6338098144119	1
459.845965179791	7.40138631012801	1
459.741083500778	13.0922837880838	1
459.73577715274	24.7521342129824	1
459.725758516402	36.129597263955	1
459.033826948529	6.63105739010183	1
458.594779533034	-7.70869961136694	1
458.516874339866	-0.400332222851379	1
459.074781971296	45.0208110203821	1
458.148297393634	1.46272500089455	1
458.243171779333	19.1283073022309	1
458.028882535284	18.2616938707149	1
458.160429967275	38.1257390599301	1
457.444410245086	7.18392468218106	1
457.155195232033	1.82625635026642	1
457.378734603538	27.2048376583033	1
457.450235741683	43.469830567828	1
456.616468442555	5.47015969450987	1
456.480701319079	9.31097453229362	1
456.545259327136	25.1600094770605	1
456.820539013329	53.6404671652318	1
455.896583578475	10.2349381589559	1
455.652318233567	7.57232750527688	1
455.624550280543	17.8873538902389	1
455.746606240407	37.1833912513308	1
455.387166045559	27.6170553929428	1
455.085932802067	21.5399104787392	1
454.673227348603	8.7808338927124	1
455.291771792392	57.8383154949788	1
454.786381875481	39.523581390073	1
454.027112482948	5.99055883078921	1
454.167166163936	26.3659695496419	1
453.765687322767	14.280229475491	1
453.97039663462	38.5314589371608	1
453.211068147013	4.99519273198313	1
453.600543273086	40.3220359953388	1
453.36006875513	37.8877167319547	1
453.218826721772	41.4017897154844	1
452.445938547173	7.05300606242141	1
452.328410614424	11.9887257220167	1
452.818268378882	53.3331977519603	1
452.047235585415	19.0958497120526	1
451.988165012758	27.5359114174969	1
451.543817847551	12.8813094519241	1
451.476333912204	20.8171902505563	1
451.319144946009	23.3759302762914	1
451.314992688878	35.1082608667575	1
450.918780652426	23.3393203967445	1
450.832698451243	30.1606443170126	1
450.657690307539	31.6515275127518	1
450.18712777348	15.4259866350393	1
449.758329500069	1.70400154038518	1
449.918904047256	23.3110150959346	1
449.835562514324	30.2969725351352	1
449.27036397391	8.39891836140364	1
449.185756532216	15.3091308578995	1
449.26239851886	31.8852285014097	1
449.546838011987	60.9174546569928	1
449.11799557669	47.1933036098691	1
448.191413156623	3.63306220353378	1
448.389051424683	27.4623429928833	1
448.198380970787	28.0151997193409	1
448.066188362299	32.0734761850718	1
447.497494633434	9.96651853705367	1
447.125826640475	-0.330007444131622	1
447.780010203711	50.8664208983978	1
447.151626463288	25.1816478705131	1
446.881858519846	20.9935410440684	1
446.542744951377	12.6486967223119	1
446.91456471161	46.9195800458217	1
446.455567063987	31.3886231454309	1
446.285479715529	33.1759565577155	1
445.80861134182	16.5738991814354	1
446.036449563184	42.2143177289914	1
445.333099451117	12.0363344138602	1
445.009319884132	4.61111124820482	1
445.26193624522	31.7370033931373	1
444.729164576719	11.7842386776434	1
444.955136372379	37.3130948245829	1
444.544466630304	24.6796434817926	1
444.108200195721	10.5119053688966	1
444.252191927086	31.1267964715336	1
444.01995009345	29.1890825641284	1
443.263616567548	-4.16433499012831	1
443.320608904607	11.2357138561251	1
443.367618947424	26.0374526709247	1
443.237241821808	30.2060870563866	1
442.920904227119	23.2277051680187	1
442.622037080089	17.2966194096178	1
442.542392946146	24.5065363341744	1
442.336458485248	24.1462591963178	1
441.720141457976	-0.813627650914552	1
441.529077327749	-0.282409317909458	1
441.631471985342	17.8397451983951	1
441.536621483862	24.1384406361835	1
441.533539436664	35.9380953687777	1
440.928787036366	11.6717253710645	1
441.095865509701	33.6714736546488	1
441.064908840807	43.8004077427967	1
440.476776647399	20.5304815373133	1
440.029245688866	5.6887095815025	1
440.36760590989	37.9558755582049	1
440.032789434629	29.8706919578761	1
439.847255734539	30.7340617434987	1
438.98193928335	-9.15090698746036	1
439.731128683471	47.7429272560553	1
439.091423632565	21.3819544327858	1
439.041127760951	30.3521462121897	1
438.319063008002	-0.945623964098075	1
438.184927383696	2.99905093600821	1
438.595185989154	39.5765468521711	1
438.104273550804	22.1349662986774	1
437.628195856749	5.58268356671061	1
437.401681497146	3.99009569549678	1
438.210063339115	64.4326158995683	1
437.447652524505	30.7167552549854	1
436.830391405598	5.70169473069821	1
436.431522870223	-6.22214832056679	1
436.53118670293	11.7377182448456	1
436.768311236337	37.9374808106462	1
436.142004045494	12.3803827566277	1
435.786070753233	3.03043083276263	1
436.152821045304	37.0005426004103	1
436.03668595196	42.024981786284	1
435.613192433294	28.6254066409448	1
435.190157383047	15.2533655060239	1
435.168751006552	25.9563086954788	1
435.31930533285	46.9671887376657	1
434.688424644132	21.1363565539781	1
434.352031537058	12.9581215224309	1
434.278774934803	20.5531976241897	1
434.269465281775	31.9815130128995	1
433.806202888619	16.1984709419135	1
433.487386270699	9.0740298977425	1
433.383641554166	14.8417500118271	1
433.486521464164	32.9952738592645	1
433.115017250955	22.7127156301026	1
432.007290781013	-31.7013566106546	1
432.510225871321	10.4329273459202	1
432.132275476378	-0.235888885111375	1
431.890450511104	-2.74485426653311	1
431.908203922563	10.3062032780164	1
431.691792682083	9.32071603559612	1
432.109604250665	46.3526604767445	1
431.271633522005	8.10896600226717	1
431.388493362523	27.1009775959812	1
431.127080197318	23.4181188041502	1
431.128262126661	35.4761135554467	1
430.880781480817	32.6285094296208	1
430.084482001778	-3.11703886016118	1
430.309830950498	22.378398225016	1
429.979881741679	14.5874988887625	1
430.069139219226	31.9252616424212	1
429.50709551244	10.2219530097601	1
429.350811947494	12.8412763109129	1
429.421765321411	29.0819682902908	1
428.771557602856	2.09395750988609	1
428.883310576037	20.780400755439	1
428.459753695313	7.37867022325181	1
428.756190975358	37.135782559487	1
428.514530850587	34.6376258091699	1
427.972245051004	14.1190297836445	1
428.284509183341	44.8249877858877	1
427.668870283576	19.9094554189837	1
427.516694624569	22.77546485799	1
427.227074455342	17.4026454244099	1
427.098343156063	21.674072744392	1
426.923946836096	23.208232727036	1
426.993374658718	39.3580497932873	1
426.288803684466	9.11189708628397	1
426.365594073598	25.7031352658379	1
425.930656881523	11.6197953399036	1
426.078412525972	32.4650064322212	1
425.660929355948	19.4280011646699	1
425.383107164568	14.7627719888505	1
425.795227499405	51.4549894265491	1
425.574655417826	50.2216009997677	1
424.82336794991	17.1754422931606	1
424.511646917026	10.4783700852942	1
424.250281916157	6.79984319840274	1
424.451441447152	30.8465856156992	1
424.341416493015	36.2399551836862	1
423.614203181259	4.63708154659625	1
424.31447140334	58.6021465575963	1
424.061893000449	55.4505166643926	1
423.543649720128	36.3741068837172	1
422.814592913278	4.66088589251814	1
422.985732271565	26.90839800738	1
423.061668171605	43.4491430803381	1
422.463278468436	19.5686507221098	1
421.847332415539	-5.36418813330743	1
421.897883491261	9.65502287506111	1
422.069146028007	31.9101105407557	1
421.536314007053	11.9595117777314	1
421.380472162187	14.6069713297453	1
421.462949408575	31.5400918995968	1
421.441355210429	42.234867863398	1
421.09283776125	33.3328349102447	1
420.599241368692	15.7343337417345	1
420.7322173926	35.6946634424391	1
420.59752538811	39.6101349638823	1
420.105064226966	22.0797926216227	1
419.867310692737	19.8174922468114	1
419.799245067526	27.726874465962	1
419.585739184074	26.9181289450603	1
419.579679889857	38.5444440863565	1
419.255884239977	31.1246410846856	1
418.854585259145	19.0590707825568	1
418.667130952261	19.8120826484484	1
418.735810416818	35.9186229277949	1
418.056680512602	7.19906521822452	1
417.908481362248	10.3052629376758	1
418.319080439281	46.9076831556717	1
418.013762885416	40.5957595593861	1
417.804574179485	40.0461464788219	1
417.134050875038	11.8426665662134	1
417.273496669425	32.1914096556356	1
417.47013945786	55.968760413824	1
416.79741246617	27.633284188032	1
416.41863311994	16.9180214835553	1
416.138669553015	12.1261316335632	1
416.660175119679	55.3769482397792	1
415.894096162062	21.4457813540973	1
415.585506288987	14.9380345233169	1
415.448941601769	18.7420704316051	1
415.696243632443	45.5563612583269	1
414.914117032423	10.6633741230627	1
414.530946278223	-0.314866908087951	1
414.60111333906	15.8814705909617	1
414.669853933898	31.9923322096257	1
414.422410747116	29.150137682163	1
413.860949316631	7.48469623804369	1
414.083412270817	32.8102698214958	1
414.097209576358	45.6277742960926	1
413.459272709415	19.3782370859782	1
412.828030767107	-6.4699544143315	1
413.016885199177	16.8411354536956	1
413.620577976278	65.0190184752503	1
412.987440098837	39.0572676718027	1
412.259075124086	7.38732346750842	1
412.110355127042	10.463218983629	1
411.940174415774	12.2527183483833	1
412.002446992587	27.9762548373754	1
411.615875039933	16.7946150208976	1
411.389523997765	15.217167685727	1
411.183983192344	14.8871821855795	1
411.089281314901	21.2012717343347	1
410.763821529757	13.6830077030833	1
410.375424339929	2.39209822591976	1
410.751007369465	36.8966825380877	1
410.75930262274	49.3848671467102	1
409.861512098061	7.55934235608095	1
409.689033976159	9.211435809289	1
410.015467623725	40.7699549660502	1
410.087300642132	57.0669088815285	1
409.41522312659	28.7714657967477	1
408.643189319491	-5.51565688747352	1
408.804490248244	16.1443749582827	1
408.890327680238	33.2809048790835	1
408.181103475719	2.75887322118506	1
407.787286030207	-8.85662272338478	1
408.418600792761	40.9776750906946	1
408.027941254498	29.5515256544546	1
407.598566053816	15.8046585204547	1
407.221622782683	5.20075746978025	1
407.44657937013	30.6767221139744	1
407.564353017848	49.72781666481	1
407.236400953551	42.0606830223559	1
406.307479738829	-1.63047700373902	1
406.492455831501	21.4490249999906	1
406.552983410038	37.0687014266607	1
406.32721632233	35.526965893184	1
405.605189862458	4.23784896115247	1
405.528814104207	11.651164671036	1
405.651121996468	30.9742500239434	1
405.394345073346	27.5737786060384	1
404.847898287235	6.80957413608323	1
404.434978220218	-5.95058014336763	1
405.236488762345	54.0862201834735	1
404.976028220635	50.4650329261063	1
404.021959984331	5.26676090918251	1
404.101470758918	22.0246083789462	1
404.295721024651	45.6603375424889	1
403.479598855559	8.73106981402089	1
403.417224908766	16.9839509636049	1
403.308933711078	22.4844242398079	1
403.231794938101	29.8522972103172	1
403.031146105491	29.8165959742453	1
402.571402623195	14.2499378377823	1
402.495724680387	21.7054420755249	1
402.797650926739	51.795794123423	1
402.327546153885	35.60810986863	1
401.98271968177	26.9300364008323	1
401.550896383322	13.0371101110293	1
401.698483604908	33.8759606990217	1
401.522071836247	35.2932754701477	1
400.911724134513	10.6990753591348	1
400.476573623278	-3.39321364846678	1
400.700656325878	22.0311062363551	1
400.742438231882	36.5277415903531	1
400.517093861649	35.0119763552679	1
399.78361376908	3.03691812454948	1
399.835538483673	18.1416050133035	1
400.1473512227	48.8248469286705	1
399.677332369036	32.6425722722404	1
399.137950687933	12.3024824270748	1
399.141773207545	24.5238428226872	1
399.357708033925	49.4599253239979	1
398.718171278637	23.1162695548637	1
397.958084458614	-10.4535319339163	1
398.3068774456	22.4465570512662	1
398.681913538791	56.9197614666797	1
398.034415831823	30.098972782549	1
397.476609683291	8.65460640903342	1
397.806498259717	40.4215747183438	1
397.945234810872	60.7302846667548	1
397.195812841497	27.7998934782419	1
396.594772033585	3.76397025767141	1
396.982873676887	39.0204887423071	1
396.822987346239	41.4288377072997	1
396.219274465556	17.2327924883067	1
396.052655312332	19.2375875285382	1
395.83542624213	18.2086755805082	1
395.708767235489	22.6088450021582	1
395.606203456597	28.4533771867503	1
395.130547309332	11.9335520449618	1
394.855343537131	7.42951199536719	1
394.84645359429	18.8892072808316	1
395.225164715307	53.5829901826241	1
393.994264767945	-8.20854861323963	1
393.919567059851	-0.693538793503078	1
394.355747810537	37.4452073596065	1
393.906676082352	22.5190477824557	1
393.146564645511	-11.051831399748	1
393.584820287776	27.2113355157124	1
393.818615939803	53.218518492912	1
393.214357244036	28.9900051181185	1
392.355534435544	-10.4978969798663	1
392.086644995138	-14.6232545784239	1
392.761215947066	37.8054950630847	1
392.540516855731	36.568852424788	1
392.029967919611	17.9576786689589	1
391.415871070277	-6.86048092740966	1
391.416741684928	5.1845286746907	1
391.619650176898	29.3403611371022	1
391.47075242942	32.4077935901586	1
390.906235490733	10.5616694475883	1
390.812618372738	16.9428295635484	1
390.63167970848	18.0896644165204	1
390.315445127282	11.1264336298178	1
390.04846611888	7.11575529030905	1
389.8590619112	7.75517615619759	1
390.279318515747	44.9396670449362	1
389.524256274695	11.6717253710645	1
389.094726649561	-2.08271731376795	1
389.136638157783	12.4225712844863	1
389.016306548888	17.2024902849762	1
388.86848605494	20.3346477371969	1
387.877503587467	-27.075061751179	1
388.323821706934	11.6717253710645	1
388.461077641205	31.8923285992613	1
388.166453162511	26.2246226611627	1
387.684489450622	9.32720332738317	1
387.714956415386	23.1465611925728	1
387.609044550913	28.7909382377305	1
387.667216461338	44.2710428003844	1
386.98772300867	15.5330903432551	1
386.598602836657	4.20107003165688	1
386.528048265651	11.9649213760946	1
386.741387295416	36.7462914773457	1
386.070971964239	8.55255306803949	1
385.828860539992	6.03275792426999	1
385.714229617607	11.154569880679	1
385.651868367954	19.409606417111	1
385.443508370471	18.9130116267537	1
384.991819000158	3.83047028129869	1
385.398020798653	40.1727331936422	1
385.26404043868	44.1347251478833	1
384.48148484152	9.21901136012153	1
384.39999081086	16.3272236092036	1
384.262977606626	20.1074446059478	1
384.376756152129	38.9209500193021	1
383.860550002609	19.971126953447	1
383.214787572067	-6.74471340931528	1
383.759649382675	37.9093551254068	1
383.434654639963	30.421393297486	1
382.855348290634	7.68917271679492	1
382.461875056241	-3.9035965752767	1
383.029063036117	42.0888087075951	1
382.83494142631	42.4458421995581	1
382.141600770734	12.8780658060307	1
381.998039715577	16.2658796090158	1
381.772705526877	14.7519527921244	1
381.953173535707	37.5631408301702	1
381.269957822895	8.602317146731	1
380.780065424777	-8.77006914957547	1
380.617528786944	-6.51967623053621	1
380.732045138866	12.3381836631469	1
380.736371846894	24.5909239555138	1
380.272000420094	8.7483763025339	1
380.325564705919	23.9525913486709	1
379.909781164836	11.0225735674955	1
379.829258672923	18.1892031395254	1
379.434881031002	6.54233786382297	1
379.507234059747	22.8728376285255	1
378.986693259913	3.6633538412423	1
379.572000260488	50.742000136047	1
378.518741706369	-0.400311091607977	1
378.54918384003	13.4179373832924	1
378.726311170971	36.0289808475261	1
378.336426932113	24.6515072309316	1
377.616696158731	-6.49803783708346	1
377.812449699216	17.2295382767915	1
377.916008749619	35.4306813816942	1
377.716162794786	35.444744224314	1
376.877235583986	-2.84980258790091	1
376.566496122883	-9.48304787445601	1
376.916388222178	23.484122243553	1
377.015470538024	41.4169408171497	1
376.640277523831	30.9201540403128	1
375.767616312294	-9.3964943006467	1
376.059877473717	20.1161084158261	1
375.830655141277	18.3692941631557	1
375.575245379114	15.052724347987	1
374.956967252304	-10.015354466507	1
375.122884687063	11.9238105416595	1
375.309829211513	35.123411968423	1
374.79426802446	16.2125337845331	1
374.574765685519	15.0483924430479	1
374.404537224065	16.837891807802	1
374.448081691442	31.4416414356374	1
373.869150067515	8.73214750744476	1
373.459789327469	-3.81271109652829	1
373.613450880183	17.3918262276835	1
373.683148280421	33.5632816873872	1
373.301330350979	22.6694388431981	1
372.772159753383	2.94279956552964	1
372.341789568096	-10.8614177636165	1
372.988984145361	39.9271141835907	1
372.296144891978	10.3896505590158	1
372.040778382083	7.07573271491962	1
372.033856997445	18.6544285987499	1
372.207065390688	41.0306933809018	1
371.985937861802	39.7691792688811	1
371.200307710302	4.66953913677475	1
370.868304573671	-3.23821597661854	1
371.171375819599	26.9224608499996	1
370.799556452006	16.627995165066	1
370.262389661069	-3.57793241444672	1
370.43245719765	18.6100741184215	1
370.501756824289	34.7577252322031	1
370.266821320191	32.66853200501	1
369.367301507012	-9.25801069567653	1
369.08477617919	-14.1998901127823	1
369.907564309977	47.1143255868927	1
369.714105596482	47.5113922198667	1
368.877793369211	9.37372376018126	1
368.899750177536	22.6835016858175	1
368.664868809601	20.5975626701398	1
368.785860649888	39.8438253869186	1
368.059106166151	8.27340934000717	1
367.779426947338	3.50214358377413	1
367.87226238833	21.0606221768949	1
367.917556518516	35.7693201260983	1
367.107036364418	-0.82228089517137	1
366.913848075998	-0.408996032730003	1
366.822835806961	6.12905300138139	1
366.969583622575	26.9192172041059	1
366.484506025111	9.83570557351227	1
366.011297095329	-6.53635934736254	1
365.89298402612	-1.63480890867854	1
366.034190919507	18.8232144070512	1
366.172798680713	39.1254370636751	1
365.434276122097	6.84960727709425	1
365.450673586406	19.8261454910678	1
365.255915182101	20.1453117944893	1
365.208401179496	29.290787239603	1
364.383640268713	-8.15445262960902	1
364.315477914034	-0.246708081837332	1
364.716447016006	35.7823052752943	1
363.859558813524	-3.58875161117288	1
363.663861897541	-3.32584724385152	1
363.549223444226	1.79596471255748	1
364.11290473469	47.5784733526933	1
363.420858656572	18.0885867230967	1
362.820106308975	-5.92885722494066	1
363.007427167505	17.2933757637244	1
363.280915755012	45.6807820206775	1
362.554071213426	14.1049563754031	1
362.480675027145	21.6989547837378	1
361.966069536679	2.84542679499417	1
362.069517910641	21.0400614768665	1
361.714610549973	11.7593566382977	1
361.374214738138	3.34851944276008	1
361.03712172663	-4.86433913143494	1
361.396614337671	28.6784143655297	1
361.217541115158	29.9377730907024	1
361.067147784481	32.9162958362875	1
360.339707986377	1.3047689549416	1
360.481817770228	21.8168776886797	1
360.378185555599	27.5984070704608	1
359.976391331751	15.5071306104853	1
359.881697543196	21.8244532395125	1
360.026659392232	42.5075137340215	1
359.716893136894	35.9326857704145	1
359.270351168834	21.1590726408541	1
358.713348987143	-0.235888885111375	1
359.169422753856	39.09622311939	1
358.951851271866	38.0478387303772	1
358.435586013123	19.0947720186288	1
357.727820255162	-11.3374624195671	1
358.491305725313	46.4218969964188	1
358.472129790552	57.2659757619166	1
357.376886962932	3.60709190514214	1
357.131773015211	0.907702321967366	1
357.333842628736	25.0139503212576	1
357.415714183865	41.9151310163992	1
356.883900579589	22.0300179773094	1
356.386876254061	4.23028397594174	1
356.374198408435	15.4638538235808	1
356.435377427429	31.1246410846856	1
356.613875243154	53.8178956521678	1
355.684612269767	10.1083514441357	1
355.536097520253	13.1993980619217	1
356.021826720372	54.3090914097836	1
355.605012798985	41.3174020941448	1
354.56054280254	-9.29804383668755	1
354.559741762961	2.64742704240798	1
355.322831410658	60.382992678094	1
354.665441762482	32.9703918199183	1
354.157534562224	14.5182518034665	1
354.059846497078	20.6559799930882	1
353.931992605632	24.9854654048771	1
353.722298282111	24.4091635636389	1
353.524672764452	24.5563004128657	1
352.961301233241	2.77942335559171	1
353.060889829333	20.7425335668971	1
353.137141107859	37.3067237546359	1
352.907190127478	35.5161466964577	1
352.304399891607	11.3763634135648	1
352.731651408579	48.9806370221539	1
352.24412259271	31.749988542333	1
351.664886474988	9.02209986658123	1
351.39058935928	4.57324405966314	1
351.820548775451	42.3398161847662	1
351.568289856813	39.2119906374844	1
350.784810990618	4.2411031726677	1
350.504068937998	-0.594105726716095	1
350.406257755489	5.53615256829052	1
351.013062328725	53.903371532553	1
350.1068863598	11.5775962464229	1
349.826417198605	6.75872179834604	1
349.772084912505	15.4952231547136	1
350.050848176265	44.1985520691946	1
349.509642634391	23.7502702567676	1
349.034424674516	7.25749310679445	1
349.17859635556	27.8929449094599	1
348.971695898633	27.4839813863356	1
348.926370614822	36.7603543199653	1
348.105170531006	-0.471745260617022	1
348.774046866075	51.6161891183959	1
348.288288826968	34.4915666533667	1
348.190748253963	40.6379586528669	1
347.57346000958	15.6289733611163	1
347.663419984604	33.0147463002469	1
347.608367136884	41.7079708697102	1
347.08613257627	22.3967929725745	1
346.673618276231	9.66259842589385	1
346.309475580098	-0.172051398178263	1
347.158987919603	62.7437329512429	1
346.35044158385	26.2700654005371	1
346.326704561086	36.8404206019874	1
345.744656044089	13.9437566835565	1
345.93400642376	37.2872513136531	1
345.684836973962	34.34442980414	1
345.14493338394	13.9740483212652	1
344.972238093909	15.6153225777469	1
345.069827463	33.4583333660194	1
344.894173716701	34.9222530949178	1
343.891455298293	-13.1907887056328	1
343.777474077626	-8.03003186725823	1
344.229800299125	31.0770323928419	1
344.188178097947	40.5752094249794	1
343.633384870909	19.3122336465755	1
343.447406564279	20.1572192502612	1
343.552000140551	38.4200233240057	1
343.275614273922	33.8456690613132	1
342.793974567045	16.967722168516	1
342.442685359017	7.90340126447005	1
342.786772375346	40.5221911347727	1
342.429021909483	31.070545101055	1
341.450437943161	-15.5958940247316	1
342.008497005878	29.8490535644236	1
341.857950190474	32.8178453723284	1
342.083442511686	58.3276411375354	1
341.130646170489	13.2069630471323	1
341.194360125889	29.0192190624036	1
340.711043272744	12.0406557531775	1
340.991653131684	40.8543425873897	1
340.744508547165	38.0326981943337	1
339.731704721687	-10.6850669701045	1
339.829514143798	7.17093953298513	1
340.008941431255	29.9193783431438	1
339.68584700877	22.5450180808473	1
338.903873298687	-12.3360721642664	1
339.127629631498	13.0695677012076	1
339.253884866212	32.6306648164686	1
338.935140791453	25.5170429690235	1
338.756150898939	26.7807335991358	1
338.548192236102	26.3079325890784	1
339.117947733792	72.4538457911246	1
338.467103630898	45.4330287550216	1
338.171318582429	39.6956002786459	1
337.400157692094	5.46258414367734	1
337.654725177403	32.7150630034301	1
337.453698171765	32.6577128082841	1
336.972820785039	15.8252086548611	1
336.426371346694	-4.93790755604833	1
337.06610627608	45.4027265516909	1
336.657894994159	32.92603733959	1
336.03423200117	7.53446031673541	1
335.74684135696	2.30013505374747	1
336.151921133999	38.5747357240652	1
335.883644663228	34.4861570550038	1
335.006357029337	-6.10854675494217	1
335.167343111147	15.5342525616536	1
335.015482347772	18.4239818216072	1
334.7435968931	14.1190297836445	1
334.604245657483	17.758601222949	1
334.426143391185	19.075299577646	1
334.447429143209	32.3439561032255	1
334.298422333781	35.4047110833026	1
333.703098510054	11.7117585120757	1
333.489331858975	10.8905772543121	1
333.660371388702	33.1359234167044	1
333.691909989672	47.019118768827	1
333.174558615852	28.0000486176756	1
332.854176972547	20.7879763062715	1
332.733273598055	25.5332717641131	1
332.914656234908	48.3985663514114	1
332.085381790775	10.6817688706216	1
331.69268420067	-0.86519845093446	1
331.773112816731	15.9485517237882	1
331.970072453168	39.747540875429	1
331.60242145688	29.7019167151968	1
330.761217348678	-8.73003600856445	1
330.837266771896	7.82116902997824	1
330.87474549015	22.0603096150183	1
330.625045823196	19.0850305153265	1
330.055174120661	-3.08241531751313	1
330.488451334485	34.8821459945539	1
329.987797968013	16.8638515405716	1
329.908987504786	24.1321857880762	1
329.469503017839	9.78053189645758	1
329.452131818689	20.7317143701711	1
329.425140862172	31.1062463371272	1
329.068664275811	21.7303241148704	1
328.850418132825	20.6403745696851	1
328.274779937104	-1.87283123665374	1
328.710405161725	36.2323796328534	1
328.473594769288	34.0295954056577	1
327.959189804368	15.1868760480185	1
327.699403360604	11.6068101907077	1
327.798775291138	29.5558575593939	1
327.599597759744	29.6088652839788	1
327.022148375243	6.98701318864076	1
326.305215882233	-23.9959225891648	1
326.99454014679	29.3167469723728	1
326.777946196753	28.3257127785058	1
326.530019157367	25.4564596936059	1
326.093010399324	11.2530203446381	1
326.346685164048	38.4513926551385	1
326.419362569503	54.8001815111817	1
325.306382621927	0.0767901265231002	1
324.938051309058	-10.0099448681438	1
325.821169913586	54.9192983313875	1
325.307832746383	36.1404164606809	1
324.535816749511	1.85547029455128	1
324.512566126588	12.4539511812409	1
324.23722458274	7.94126845301193	1
324.897275719808	59.499062192443	1
324.192854061443	29.2658946346354	1
323.227353085666	-16.6172304219293	1
323.719602815146	24.8819645736959	1
323.814340118065	42.5529564733957	1
323.107591019459	12.1802276171938	1
322.764350236064	3.59736096746186	1
323.08215638703	34.6397917616394	1
322.969941354518	39.9053384370549	1
322.72689408357	37.328362148088	1
322.209624996313	18.313623901876	1
321.908042404698	12.227825743416	1
322.158165740578	39.2130683309083	1
321.49715462378	11.581928151362	1
321.11704105509	0.788691157979766	1
321.277479129759	22.3978706659988	1
321.240984155279	32.2022288523617	1
321.452645836529	56.8818942781381	1
320.527379471751	13.4103723980816	1
320.324923797061	13.2664686291265	1
320.536423749227	37.9364031172221	1
320.236702188227	31.9620405719168	1
319.4619115276	-2.48952545004448	1
319.618560918546	18.8924509267253	1
319.549794644259	26.7622648922242	1
319.279025899594	22.523379687395	1
319.357252727573	39.2044150866517	1
318.88030857747	22.6066790496889	1
319.040604938606	44.2072053134513	1
318.634521925073	31.8570922505487	1
318.188911670997	17.137575104619	1
317.812628178292	6.57371776057758	1
318.053135293158	32.9822887100686	1
318.046027632935	44.5480100103251	1
317.436081493544	19.9776142452341	1
317.312900798642	24.5855143571508	1
317.075975085047	22.3751545791223	1
317.226544796695	43.3925219130963	1
316.470889445015	10.0877907441075	1
316.0716061671	-1.85484854834522	1
316.182186728739	16.7654010766125	1
316.583603113146	52.8192859074683	1
315.972377233596	28.1720780718702	1
315.339799558877	2.24496137669278	1
315.437414719856	20.0879721649651	1
315.398651622588	29.7560126988276	1
315.115829102338	24.7943227408411	1
314.787523332567	17.1062057734862	1
314.43622319864	8.03971891697108	1
314.63444496269	31.9133541866491	1
314.857448443038	57.2724736193255	1
313.933777042027	13.8961479917127	1
313.93499392745	25.9606300347961	1
313.714261845888	24.7207543162275	1
313.618501580755	30.9720840714739	1
313.358104467908	27.3545313880068	1
312.91736658942	12.9267521912981	1
312.884652306556	22.9572252498648	1
312.848617316551	32.7886314280437	1
312.092569305705	-0.539904086867434	1
312.544635507005	38.5498536847195	1
311.88617924264	11.0712599527633	1
312.02689954705	31.4979033717382	1
311.26709822821	-2.05566932195264	1
311.440252988691	20.3151752962143	1
311.602253856316	42.0174062354513	1
311.344740440185	38.5725697715959	1
310.85733647294	21.347330890138	1
310.538510966151	14.2272217509061	1
310.540706054963	26.3501211169376	1
310.896210701563	59.6515346806806	1
309.698090868472	-0.176383303117575	1
309.524561184302	1.41296092220283	1
310.039928299514	44.2970130987758	1
309.62331413689	31.3150547208173	1
309.210653007757	18.5700409774105	1
308.87993484077	10.7369425476763	1
309.048291448573	32.8200007591765	1
308.865612164823	33.8608095973564	1
308.418333844157	19.0406760349979	1
308.238759472646	20.2675771699924	1
308.146993833213	26.7580069466378	1
307.961824691254	27.6495129831215	1
307.290359737611	-0.609151172163524	1
307.633342736758	31.9414904375103	1
307.656189523222	45.3021101352622	1
306.929089523347	13.7084602860063	1
306.725682410345	13.5066569095712	1
306.24351726589	-3.40482526682809	1
306.749285755431	38.903643530789	1
306.665373439716	45.8647083650219	1
305.875544709036	10.5108276754729	1
305.390221685723	-6.59000100925596	1
305.991109618413	41.4201844630433	1
305.480987731479	22.8328044875143	1
304.825534979633	-4.46619480503662	1
304.642679171801	-3.43620516358271	1
304.526226157	1.57417117967121	1
304.988967602687	41.303339251525	1
304.757596439241	39.425120360492	1
303.887649843534	-0.73140598204455	1
304.174738620181	28.4685282884155	1
303.888643154109	23.3099162712669	1
303.760080621196	27.5943287404448	1
302.840121032901	-15.5601927886598	1
303.145638721268	14.7443772412918	1
303.481497035749	46.8676500146607	1
303.123603899393	37.4051847842168	1
302.410415014631	6.64512023272122	1
302.558672147741	27.522926268301	1
302.32391024314	25.4413085919406	1
302.185963803177	29.1631122657372	1
301.189748708267	-18.562519880167	1
301.476894269276	10.6406580361867	1
301.730216039894	37.8163142598107	1
301.860064291599	57.5905516637011	1
301.142617859608	26.5751688613389	1
300.839762846397	20.4117345138708	1
300.965095272365	39.915238424684	1
300.659637164057	33.5957392775659	1
299.855953064353	-2.58906417304951	1
299.712991253661	0.831967944884216	1
299.985699575482	29.1696101231456	1
299.93314586026	38.0099715418357	1
299.058728484983	-2.41486876638541	1
299.276820909045	22.6488781431697	1
298.970877182584	16.3001756173881	1
299.311938281592	48.7350391433459	1
298.723491041523	25.452127788667	1
298.487488103559	23.2958639942693	1
298.33198420809	25.9649619397352	1
298.287482270716	35.2878658717848	1
297.751540543006	15.1522525053702	1
297.48345276669	11.0726651804629	1
297.205589637547	6.40709790474581	1
297.377117894975	28.6795026245754	1
296.989035017841	17.406977329349	1
296.527492856549	1.73104953220049	1
296.222760962432	-4.5451728280132	1
296.421760647415	19.3739051810391	1
296.750930430096	51.0957899821166	1
295.516961380573	-10.881978463645	1
295.939445263915	26.4334310448533	1
295.866572851299	34.0555551384274	1
295.573538233577	28.4804251785656	1
294.897195864467	-0.0714349817495659	1
294.781259130498	4.96923299921371	1
294.97782398222	28.7422518524626	1
294.721736549162	25.381803009947	1
294.26950362086	10.2637400439907	1
293.992504575209	5.64975413391535	1
294.284748507231	35.1580355110708	1
293.899611171614	24.0618610093562	1
293.586507973535	17.2836342604221	1
293.28446921514	11.1686327232984	1
293.544712911977	38.7586620684098	1
293.373097055138	40.461607859355	1
292.594798143371	5.79797924218801	1
292.764562594855	27.9643473816037	1
292.803453587878	42.2857202011354	1
292.589675907753	41.4612952974784	1
292.046521215131	20.8929246276395	1
291.735242910036	14.2239675393909	1
292.022562161113	43.4368869590467	1
291.477091194201	22.729631190609	1
291.5227584442	37.4571148153781	1
290.822794469255	7.48901757736099	1
290.79138614582	17.5963132720566	1
291.121284142207	49.3614748600387	1
290.494455670759	23.7773182485829	1
289.987383127295	5.37170923055051	1
290.214022997991	30.9472020321281	1
289.979852547	28.9002078984158	1
289.581688606694	17.0228958455705	1
289.100120240938	0.14603721181919	1
289.209297735527	18.6803988971415	1
289.422528296854	43.4520274950903	1
288.953161691453	27.3065423337781	1
288.214665807236	-4.97144283965049	1
288.623620960265	31.5325163487642	1
288.435034448102	32.21786597263	1
288.206597448526	30.5144341630822	1
287.639676765762	8.52117317128466	1
287.489075908334	11.4834671217808	1
287.777464604341	40.7602134627481	1
287.660435444103	45.7348780043083	1
286.826335406658	7.72596221191252	1
287.007062105826	30.54905770573	1
286.788904744197	29.4617284347518	1
286.80894111522	42.6524951964007	1
286.079977570171	10.9457509313666	1
285.888028141641	11.42937113815	1
286.020492675768	31.3594092011458	1
285.649659498165	21.1201277588887	1
285.278519670343	10.8624515690726	1
285.190404167006	17.5701633580944	1
285.023691384452	19.5664847696403	1
285.010555367221	30.7686852861465	1
284.632521637029	20.0977136682674	1
284.097226678972	-2.1943983716434e-05	1
284.548782232376	39.0572676718027	1
284.527398631063	49.7650287847998	1
283.654243855711	9.41483459461636	1
283.349761144713	3.15268564264386	1
283.79155327269	41.6246715074161	1
283.457957717485	33.617377671018	1
282.770998045576	4.42827316290592	1
282.610457476261	6.79443360003977	1
282.996875807196	41.9470814567311	1
283.002044043062	54.2463421818964	1
281.977351144905	4.81235464668443	1
281.573247627004	-7.42149431389928	1
281.704029701601	12.4074307484428	1
281.990854421205	41.5900479647681	1
281.453432784731	21.364637378651	1
280.864661956983	-1.9388241104346	1
281.126687839886	25.7572312494687	1
281.04379652986	32.7778122313174	1
280.747348891903	26.9971175336588	1
279.94756722769	-8.95507318734393	1
280.025421440681	7.70108017256698	1
280.666857667251	58.1401647442651	1
279.839353355323	20.5261496323742	1
279.557707018176	15.6326290662601	1
279.459655993058	21.744397523112	1
279.527638400936	37.8087387089779	1
279.243231055234	32.7496759804564	1
278.439397990441	-3.445471213904	1
278.629493166696	19.9386693632685	1
278.63565838524	32.2974356704274	1
278.480447218469	34.982762410983	1
277.491351598155	-12.3176774167079	1
277.549191882024	3.13862280002406	1
277.821924620598	31.4762649782857	1
277.575728868887	28.7076283098148	1
276.786689795112	-6.60082020598213	1
276.939414878445	14.5431338428122	1
276.777617279564	16.8335599028631	1
276.583457956698	17.1841061030391	1
276.461585162329	21.8677300264169	1
275.940250867431	2.60631620797308	1
276.084656451082	23.2515095139406	1
276.04046046869	32.591297309631	1
275.621255410634	19.4518055105918	1
275.42475096278	19.6617021533278	1
275.570420637803	40.3826192707564	1
275.5889530301	53.4825005536571	1
274.49717974902	0.0270260478315907	1
274.386896361559	5.40524451415309	1
274.850555389165	45.1874308762139	1
274.262351395335	21.9175046707304	1
274.53308433629	50.1350474259588	1
273.490549718592	-0.368962891718565	1
273.563844482374	16.013466904145	1
273.606022797261	30.5306629581713	1
273.311730659185	24.8787103621809	1
273.154467419693	27.440704599431	1
272.804927581031	18.4770001118141	1
273.364375747639	64.0009891176769	1
272.637573896425	32.4229446918239	1
271.713208162632	-10.9977354161171	1
272.269407050972	34.331444654944	1
272.300089885821	48.1594663300121	1
271.694561273147	23.8508866731961	1
271.42806669912	19.8651009386549	1
271.188014027313	17.4643169588734	1
271.146411175359	26.9592503451174	1
271.068096484866	34.2535443253915	1
270.667841008924	22.2496455577259	1
270.23080177956	8.04079661039474	1
270.493434657549	35.772563771992	1
270.208675803918	30.6918732156397	1
269.419355432089	-4.63389235429227	1
269.64746108783	21.0281645867164	1
269.93139953173	50.0370090212496	1
269.392666136736	29.7322083529055	1
268.771636089323	4.49426603668677	1
268.794398319988	17.8473207492277	1
268.94478559859	38.8506252405821	1
268.637701607399	32.4315979360807	1
268.316268808497	25.1524444918498	1
267.864666332351	10.070484255594	1
268.034438985441	32.2357641359641	1
267.728853816927	25.9065340511653	1
267.259979116727	9.78918514071398	1
267.031969174258	8.11004369569084	1
267.417158345814	43.1880454343451	1
266.686374178751	11.3709538152019	1
266.762058274511	27.8961885553533	1
266.199853796454	6.18429007216691	1
266.361360513901	27.8539894618727	1
266.326603082297	37.7589640646646	1
265.42596022572	-4.24006936721146	1
265.600680527704	18.2216607297039	1
265.715586534309	37.0979153709456	1
264.960961168954	3.8516120905262	1
264.779158949675	4.9421850073982	1
264.631307137211	8.06784460221026	1
264.706884930102	24.5865920505749	1
264.972411317067	52.4914663597901	1
264.179667248579	16.9601466176832	1
263.80383855782	6.42008305394173	1
263.657016701692	9.60742474883895	1
263.741980953415	26.6887704269635	1
263.185608091415	5.32626649117651	1
263.092103095638	11.7095608627408	1
263.265851671872	34.1128947679516	1
263.196064117731	41.917867512446	1
262.941562574207	38.6504701011484	1
262.11811863409	1.27879865654996	1
262.06114647272	9.85193436860142	1
262.389413580492	41.5175572335786	1
262.218155090521	43.2399754655064	1
261.477593221099	10.8364812706815	1
261.551982840128	27.2838262469017	1
261.435684121518	32.3006793163211	1
261.010999551454	18.8318676513076	1
260.474122086159	-1.36216303805509	1
260.567698555757	16.2352604370311	1
260.738543173395	38.4643778043342	1
260.402505786966	30.3093237470226	1
259.676593673827	-1.21610388225218	1
260.36449036328	52.0067684595829	1
259.684990259684	23.2634064040906	1
260.128250422422	61.8219458426724	1
258.793425353105	-6.20375357300789	1
258.916260727317	13.1474574651387	1
259.23532572276	44.2613012970821	1
258.615532954491	19.0969379710981	1
258.29670830465	11.9735746203512	1
257.955412925696	3.5032318428198	1
258.522057656935	49.4577699371501	1
258.013772493933	30.9774936698371	1
257.865656725083	34.0869350351818	1
257.529920951173	25.9498108380699	1
257.077281715826	10.8051013739267	1
257.465193487793	46.0457502946144	1
256.88057382864	22.9896828400435	1
256.352508013743	3.32362683779273	1
256.650042623502	33.1467426134304	1
256.717451859666	49.1753825632246	1
255.995684166307	17.8981730869651	1
255.429842390074	-4.03233867694479	1
255.746094426003	26.9127193466973	1
255.406191297791	18.5256864970818	1
255.32928098297	25.9032904052718	1
254.610672731645	-5.18458312828014	1
254.651009572618	9.22117731259108	1
255.180006794806	52.9188246304731	1
254.413875729162	18.982248146428	1
253.881841348618	-0.921819618176194	1
254.106766485404	24.548724862033	1
254.425633987267	55.6504710570123	1
253.716758603159	25.1459466344412	1
253.112672999242	0.922853423632635	1
253.272911069295	22.5158041365625	1
253.652625904791	57.2648980684927	1
253.225078607557	43.6240569492849	1
252.367945633244	4.23243936278928	1
252.339860551089	14.5366465510254	1
252.624313128129	43.575370564017	1
252.107712342284	24.5963335538772	1
251.566944130392	4.16861244147818	1
251.637172802922	20.3660276339515	1
251.867226085607	46.1438415274324	1
251.962236585249	63.8267408829038	1
251.102614176468	24.285820494712	1
250.681767457185	11.0465363977444	1
251.158278686903	51.5978049364586	1
251.087924105444	59.3681435726836	1
249.978683977746	4.86428467784529	1
249.587381425799	-6.60406385187576	1
249.963200320629	27.9113396570186	1
250.032762739832	44.0687217084809	1
249.332316353589	14.0692551393312	1
249.241441075763	20.6094595602899	1
248.611639103174	-5.15536918399528	1
248.900732859278	24.1613997323612	1
248.599225489	18.075601573901	1
248.271114060955	10.3950601573786	1
247.977837301304	4.80261314338194	1
248.466680860658	46.092999755317	1
247.730498569225	13.951332234389	1
247.338102246471	2.41730779954146	1
247.88865043832	47.4064438984987	1
247.481250254707	34.9730209076805	1
247.10023798675	24.1213665913502	1
246.839342380144	20.469887696274	1
246.344675607356	2.80539365398294	1
246.672450473097	34.4407248812511	1
246.576902705968	40.7007078807543	1
245.679128548338	-1.12738435597311	1
246.254248106089	45.3345677254406	1
246.102857089416	48.2470975972451	1
245.577309154522	28.7314326557367	1
245.152402867972	15.2485475824816	1
245.187675730101	29.350292821597	1
244.719812966227	13.2924389275177	1
244.598835349562	18.028003447679	1
244.497234180399	23.9250467726308	1
244.130292548018	13.9167086917414	1
244.002041449783	18.2162511313409	1
243.665522468185	10.0315288080069	1
243.425602246534	7.63724268563386	1
242.823996933137	-16.437635982524	1
243.50970518523	36.6532506117494	1
242.973491871934	16.4981648043522	1
242.804216139051	18.338505941222	1
242.173714908999	-7.46852189654378	1
242.495283885331	23.7946353027178	1
242.620352645553	43.2789203474717	1
241.819504814927	7.26073675268808	1
241.75529347358	15.398938643224	1
241.32898194254	1.8316659486294	1
241.563634618923	27.8847354213191	1
241.545098390739	38.7608280208796	1
240.463425808935	-14.0909479863729	1
240.635748111152	8.22581121378522	1
240.542298102705	14.6113032346844	1
240.526621532533	25.6587807855096	1
239.792971545017	-6.3314179812521	1
240.486803886914	47.2463219000762	1
240.077874776879	34.7209357370855	1
239.754227618706	27.3076200272018	1
239.318387689772	13.169095858591	1
238.946820708644	2.88329398353584	1
239.391648734337	41.5348637220918	1
238.652440588552	9.211435809289	1
238.409780259062	6.65269578355395	1
238.421016255103	19.3133219056214	1
238.656361101404	45.4077557876691	1
237.666692938139	-1.92909317275411	1
237.653563081687	9.2709413912828	1
238.082093910295	46.9455503442134	1
237.786658813667	41.2232729695028	1
237.576866819851	40.6347150069732	1
236.61459138098	-5.06016236592936	1
236.834349167869	20.0998796207369	1
236.932817378324	37.9894214074293	1
236.864909312705	45.9058191994572	1
236.189361878735	17.3983240850924	1
236.188975705686	29.3621897117468	1
236.01248491598	30.7697629795706	1
236.124977892038	49.4999584650091	1
235.140304613435	2.46242300463973	1
235.074797939687	10.522724565623	1
234.882456357368	10.9801208990914	1
234.967844313585	28.0855244980609	1
234.620285260457	19.2386652219621	1
234.244786411153	8.71699640577949	1
234.495319410678	35.7217114342546	1
234.137057648937	26.2332759054195	1
233.778128152236	16.704807235573	1
233.430858570692	7.87526501360906	1
233.558153068141	27.4926346305922	1
233.748709467231	50.9021221344699	1
232.358276682854	-20.4580452597132	1
232.787983562176	17.2868884719375	1
233.067883158872	46.0518783552601	1
232.906501620665	48.3650310678088	1
232.28113273286	22.8652620776927	1
232.002834912555	18.1700582328184	1
232.048904060177	32.9184617887575	1
231.648535220808	20.9059097768352	1
231.227373935006	7.64698418893615	1
231.006593484328	6.39953291953529	1
230.951376979915	15.0765181282871	1
231.24035638033	44.3857220594329	1
230.244838398784	-3.30204289792964	1
230.081977711027	-1.07762027728139	1
230.209111450743	18.5300078363993	1
230.012300757118	18.719343779107	1
229.914868411474	24.8657357786068	1
229.332313327136	1.9322823650583	1
229.718523795889	37.0697896857064	1
229.633617703038	43.9670275986281	1
229.169049682839	28.1060851980893	1
228.741952428479	14.4912566397602	1
229.034830614579	44.0340981658328	1
228.586525207695	29.1479717296935	1
228.021045351543	7.23802066581188	1
227.695545858635	-0.286730657226758	1
227.936859116516	26.1651170791691	1
227.792103202082	29.4747135839476	1
227.898427822578	47.8348904282274	1
227.009653613345	6.5455920753382	1
227.147961224365	26.8229221269948	1
227.18766711411	41.1897376859006	1
226.859894010469	33.5286581447394	1
226.191914504544	5.47449159944918	1
225.921122514568	1.22903457785845	1
226.193481019744	29.5417841511523	1
226.085961316809	35.0833893930335	1
225.887113097249	35.1504599602381	1
225.222003749627	7.26831230352082	1
225.509162853036	36.4682360083591	1
225.343561490697	38.5282152912671	1
224.733068806501	13.9199523376344	1
224.322361354515	1.28746246642817	1
224.202514456657	6.09009755379403	1
224.299400930009	23.8844325224205	1
224.045431694681	20.6473267488314	1
223.20645647405	-17.6569510010639	1
223.538197467702	14.2153142951343	1
223.749461231165	38.8657763422476	1
223.3952477759	29.6196844807048	1
222.716566549877	0.923931117056509	1
223.047622053288	32.7550855788193	1
223.139720567209	50.2623737343052	1
222.215614114926	6.85501687545723	1
222.038065440472	8.19876322196991	1
222.253553161553	33.1023881331019	1
222.465683732152	57.8047696457548	1
221.465765901888	9.8530120620255	1
221.14970915013	2.8941131802618	1
221.054951785798	9.20061661256263	1
221.499121527084	47.8121637757294	1
220.780841477328	16.7426744241147	1
220.447909165129	8.77218064845599	1
220.391831217054	17.3972358260469	1
220.803729578133	54.0743127277019	1
220.173186432741	28.2640412440423	1
219.979737367403	28.6546100196079	1
219.383487590126	4.89998591391742	1
219.644809654893	32.5510105936967	1
219.170925794111	16.1313898090871	1
218.96101641888	15.5352562957249	1
218.983452661737	28.8666726148134	1
218.904471223468	36.1187780672288	1
218.804408586336	42.107203455154	1
218.242578734491	20.4157917126432	1
218.402188134446	41.9697975436073	1
218.166053930065	39.8016368590596	1
217.942951076277	38.4146137256425	1
217.230105134828	7.67078853485783	1
216.953143943307	3.05531287210838	1
217.104469092582	24.1127133470936	1
216.951198400083	26.9116416532734	1
216.805887339167	30.1876923088279	1
215.702893616812	-23.9428831677142	1
216.251731120806	20.9426887063312	1
216.559776569044	51.3943955855095	1
215.772948148143	16.2157879960485	1
215.562137287768	15.5655479334336	1
215.733208694324	37.8065727565084	1
215.469875361765	34.0079570122052	1
215.017640496336	18.8859636349384	1
214.871626014633	22.1198151970121	1
214.640384060525	20.2448505174943	1
214.483558414789	22.8306385350447	1
214.291284574529	23.2915426549518	1
213.57750111032	-7.508544471933	1
214.061687915794	33.5016101529241	1
214.063207066367	45.5790879108249	1
213.500079155631	23.8097758387612	1
213.088774585124	11.1412466315855	1
213.222959975406	31.1711615174837	1
212.990779944692	29.2399349018658	1
212.770674684715	28.0325062078541	1
212.115767738977	0.761643166164252	1
212.098534223156	11.7150021579694	1
212.155157381918	27.095567997618	1
211.991311293828	29.2604850362724	1
211.055940278502	-14.8223214588118	1
211.270402640882	10.0196319178569	1
211.461744274295	33.4756504201542	1
211.120530213406	25.0085407228947	1
210.790362438653	17.2035785440218	1
210.126178655695	-10.6233954356411	1
210.752737489785	38.9209500193021	1
210.353279435288	26.9624939910108	1
209.825194183774	7.29370149271299	1
209.570769955828	4.02904057746233	1
209.971047841297	40.0093569837041	1
209.562673836275	27.5164389765141	1
208.733864766765	-10.1787306764451	1
208.675371924669	-1.69863582998964	1
208.81881182458	18.8859636349384	1
208.771924402558	28.0617201521392	1
208.349255717298	14.7119196511133	1
207.601794017201	-18.1070359242449	1
208.023640869986	19.1661744907726	1
208.179643226834	40.5037963872136	1
207.891819176292	35.2370135340476	1
207.109162137713	0.30832516271124	1
207.321784377737	25.0399206196493	1
207.525740461089	49.2520361494046	1
206.790140119227	17.1440729620278	1
206.674666646672	22.2085347232908	1
206.685699159012	34.8561756961623	1
206.38515077591	28.8266394738022	1
205.873103548229	10.1191706408619	1
205.422549369129	-4.90220631997621	1
205.923325349347	37.1022472758847	1
205.927932458302	49.364718505932	1
205.255501287069	21.0433051227599	1
204.771917628962	4.04202572665805	1
205.227390412839	43.330850378633	1
205.363412975881	63.4707850843648	1
204.508975286457	24.2393000619139	1
204.317100554907	24.7239979621212	1
204.025920051101	19.2559822760971	1
203.75288346577	14.8755705672182	1
203.675615605681	22.2301731167431	1
203.417988285279	18.7734397627377	1
202.901014118044	-0.229391027702718	1
203.19483982011	29.3697652625798	1
202.810923251099	18.3428378461613	1
202.451300850393	8.77218064845599	1
202.226920063469	7.30834544453164	1
202.175485275517	16.2114560911092	1
202.630398979594	55.466745459482	1
201.548254721332	2.58576607356643	1
201.183361896503	-7.30082434728855	1
201.128895165028	1.42053647303557	1
201.399672383605	29.6380792282639	1
200.848441204794	8.58175644670234	1
200.564622769338	3.55502452089741	1
200.571416819848	15.9485517237882	1
200.950271865318	50.6446273655117	1
199.949871861879	2.66365583749733	1
199.919988119789	12.8585933650479	1
199.782946898685	16.6301611175358	1
199.753189391335	26.8326636302968	1
199.527707795259	25.3028249869704	1
199.498004429885	35.5085711456251	1
199.569069135515	51.7546832889879	1
199.108805412471	36.1512356574073	1
198.443323862075	8.24636134819187	1
198.116948251028	0.668602300568086	1
198.157185067967	15.0667871906066	1
198.173741491029	28.0454913570501	1
197.726599531222	13.2286014405846	1
197.277862248978	-1.68391791881795	1
197.477497534867	22.2691285643305	1
197.170506574202	15.8533449057223	1
196.899144365658	11.5732643414835	1
196.799844018724	17.6071324687827	1
196.896574476298	35.3917259341069	1
196.705927908949	35.9500028245495	1
196.488767028364	34.9189249240497	1
196.1107891831	24.2479533061706	1
196.059499373913	33.1597277626263	1
195.67024087444	21.8125563493624	1
195.637270872401	31.8224792735225	1
195.155799649841	14.9477760266192	1
194.982985377219	16.5749768748593	1
195.218585433823	42.6838645275335	1
194.648998836537	20.5272378914199	1
194.250484039674	8.62521284917767	1
194.017148482063	6.62457009831477	1
194.164326115291	27.4331290485982	1
193.685652506727	10.7261233509501	1
193.375882164989	4.14373040213243	1
193.302825099996	11.7507033940411	1
193.691842187339	47.0559082639444	1
193.288415007758	34.8594193420559	1
192.866018507231	21.5258476361194	1
192.43642035668	7.76058575456057	1
192.631211363655	31.4232466880787	1
192.704586463667	47.8078424364119	1
192.087404251739	22.7981809448662	1
191.824958378533	19.052572925148	1
191.475786930081	10.1083514441357	1
192.230192791937	67.3161537051458	1
191.48466003951	34.6127437698241	1
190.971169833637	15.8187213630743	1
190.689303202874	10.9089720018708	1
190.857327423995	32.9671481740251	1
190.062127283016	-2.71348493540029	1
189.852005647087	-3.32260359795809	1
190.429545087189	43.283252252411	1
190.129430698307	37.2796757628206	1
189.75112790014	26.5892317039584	1
189.404446906267	17.7943024590209	1
189.132886309258	13.5023355702539	1
189.51991765783	48.6885187105478	1
188.88443364608	22.5817970103429	1
188.357424485567	2.97741254255588	1
188.470398932406	21.7357337132338	1
188.3686238912	27.6212710760425	1
187.883688917745	10.5389533607121	1
187.433117474534	-4.48350129354985	1
187.914437088817	36.3546344427347	1
187.91545315457	48.4018099973048	1
187.657284665204	44.9126190531207	1
186.868762611267	9.63230678818491	1
186.672791083323	9.87140680958398	1
186.858485116866	32.9887865674775	1
186.736568817587	37.6670008924925	1
186.364059420112	27.3238488222911	1
186.140905993656	25.9335820429808	1
186.335985456716	49.6135600306337	1
186.136548525332	49.6449399273882	1
185.389557127728	16.8541206028914	1
185.421707600952	30.7676075927226	1
185.398942367958	41.3892694536479	1
185.049473745387	32.4272660311414	1
184.761271442283	27.1377670910988	1
184.290394447014	10.8981528051447	1
184.334998650605	25.5581643690807	1
184.204093674087	29.6975848102575	1
183.815592592316	18.395856136368	1
183.454399679772	8.73106981402089	1
183.739020173751	37.7784470712692	1
183.622987586019	42.80937354893	1
183.060926502502	21.1038989637994	1
182.693687040859	11.0766695511263	1
182.012971291541	-17.7413491880252	1
182.885936965255	46.5733657505851	1
182.636106564993	43.5840238082735	1
181.42723461612	-16.8933946446131	1
182.002070400836	29.5504479610307	1
182.046619938908	44.2072053134513	1
180.85600018482	-15.1761113048815	1
181.105135956966	11.7442161022542	1
181.371616774229	39.7042640885242	1
180.974000282218	27.8561554143421	1
180.650926560126	20.4763855536827	1
180.418440942003	18.5267641905056	1
180.326936621327	25.0280237294992	1
180.653267884976	56.5757131239123	1
179.616804826086	6.43306820313745	1
179.628847726983	19.1412924514268	1
179.76607899376	39.3537178883482	1
179.381565938486	28.2910892358578	1
179.117385979842	24.4416211538172	1
178.669405892944	9.57457623065389	1
178.549660835133	14.3830118443895	1
178.840074337222	43.7776916559205	1
178.867729406686	57.421776421022	1
177.585925129023	-7.42740049648708	1
177.812426673611	18.1361954149403	1
177.909191550927	35.9229548327342	1
177.877735776	46.0237526700209	1
177.171209064887	15.6585993646516	1
177.1341400169	25.4229244100037	1
177.356796758483	50.7560629786666	1
176.546451851248	14.1677161689123	1
176.233232016219	7.37867022325181	1
175.752498681956	-9.4516785433232	1
175.909998306733	11.9757405728208	1
175.697894860138	11.2479488461727	1
175.569473448643	15.5363339891487	1
175.070348218837	-2.39647401882651	1
175.638156961035	43.6262229017542	1
175.113419770698	24.1581560864678	1
174.769931253316	15.5547287367072	1
174.704398249962	23.6128643452211	1
174.135170152411	1.47787610256002	1
174.407280898493	29.7754851398104	1
173.796882685182	5.17263178454066	1
173.179481420987	-19.8500042905791	1
173.730341632568	25.1567658311673	1
173.395065092405	17.0456119324469	1
173.115000653688	12.2440545385051	1
172.983407680816	16.3423641452468	1
173.214167740002	42.1612994387846	1
173.049038658503	44.249351578823	1
172.75067307225	38.3507762387094	1
172.285623459398	22.460619893886	1
172.151485374832	26.4063830530377	1
171.977061693425	27.9372993897884	1
171.863138450149	33.0948125822691	1
171.467848246413	21.3862757721031	1
171.025359865177	6.84852958367038	1
171.249423129258	32.266066339295	1
171.127269185412	36.9302178216901	1
170.164895369424	-8.77114684299955	1
170.519435030605	24.4675808865871	1
170.862892615765	57.0420162765608	1
170.336981091668	37.5036352481762	1
169.557642517324	2.77401375722852	1
169.621772707404	18.6046645200586	1
169.53406827305	25.3338562182053	1
169.197605219568	17.1516485128606	1
168.68461645864	-1.61208225618074	1
168.755099539282	14.5993957789126	1
168.911640630247	35.9694752655323	1
168.781977641244	40.1835523903684	1
167.906328860046	-0.319188247405458	1
167.767244102065	3.33012469520138	1
167.840362144774	19.6995693418692	1
168.11014263924	47.8576065151038	1
167.47185675891	21.5831872656438	1
167.062270591739	9.01777852726414	1
167.219857818254	30.4505966761488	1
166.790435533235	16.6961539913166	1
166.770365920852	27.4796494813963	1
166.203373164669	5.47879180752287	1
166.373829607922	27.6830482667237	1
166.475031521418	45.735966263354	1
165.967492427281	27.2989667829454	1
165.578156647587	15.9474634647426	1
165.595971693709	29.0019125738904	1
165.466506146775	33.2278865888767	1
164.753027158877	2.44619420955058	1
164.305194169621	-12.4118065413496	1
164.627839456201	18.9151775792233	1
165.154872152154	62.4938137331177	1
164.226121687968	18.8080633053857	1
163.538109514792	-10.4470446421291	1
163.750745489904	14.2856390738542	1
163.572222077924	15.5709575317968	1
163.476273056661	21.8060584919536	1
163.040526216079	7.67257412494262	1
162.770518169852	3.47401789853495	1
163.185032556455	40.3079731527192	1
162.911336119231	35.888331290086	1
161.930062249056	-10.9458053849561	1
162.055105591408	8.53632427295014	1
162.531798534053	49.0974822336719	1
161.993123591804	28.7941818836241	1
161.396222195102	5.00060233034611	1
161.156439580911	2.61389175880582	1
161.7107072419	47.8251489249253	1
161.413546439689	41.9990114878924	1
160.365688921154	-8.82633108567626	1
160.728275315331	24.8949391572702	1
161.040035545014	55.5695278283804	1
160.705621284004	47.5103145264429	1
159.825044079285	6.7123175873876	1
159.437996555791	-4.50189604110875	1
159.989105029167	40.5200251823032	1
159.229887623309	6.99674412632124	1
159.012232260241	5.93646284715839	1
158.826451570063	6.78685804920682	1
158.942703708154	25.7420907134252	1
158.843558186309	31.7856897784049	1
158.146790149112	2.00585078967169	1
157.803007583692	-6.61488304860151	1
157.898755744343	11.1112930937743	1
157.962249939863	26.9040661024407	1
157.533203472143	13.1723500701062	1
157.234037731722	7.22611321004004	1
157.587056805618	40.3739660264998	1
157.331539672214	37.0441786184561	1
156.911998606721	23.8822665699509	1
156.698691970814	23.0827237056397	1
156.598336427984	29.0538426050517	1
156.258722325972	20.6830279849035	1
155.882594924345	10.1234919801792	1
155.940096167054	25.557076110035	1
155.411869293185	5.88021147667982	1
155.675761224824	33.6855364972686	1
155.206626710971	17.5508705326823	1
154.6773526029	-2.18875389418164	1
154.686463966998	10.3442078196414	1
155.0652560045	45.0370398154714	1
154.616101505406	30.1000610415949	1
154.173985880624	15.5850203744164	1
154.037242506657	19.3749934400847	1
154.084906355007	34.2189419139871	1
153.600050156408	17.1419070095583	1
153.187173851477	4.37958677763828	1
153.232093776512	19.0590707825568	1
153.085603308706	22.2647966593914	1
152.880958640861	21.9845752379352	1
152.759538220155	26.6930917662808	1
152.201366534884	5.2213181698083	1
152.129869578386	12.9224202863592	1
151.885498650322	10.2608978917257	1
152.006043545601	29.4736253249019	1
151.378328511843	3.8332173429675	1
151.77635941404	39.6793714835566	1
151.219919847939	18.3114579494066	1
151.134163786707	25.157854090213	1
150.545217578152	1.84139688630968	1
150.851328344047	32.1775792566957	1
150.556234973743	26.475630138334	1
150.536050592981	37.2526277710051	1
150.052348220675	20.2448505174943	1
150.104901560746	35.3819949964266	1
149.587988735863	16.3834855453037	1
149.336631642887	13.3032581242439	1
148.901029666082	-0.82120320174729	1
149.197497573961	28.9369973935334	1
148.753340091885	14.2997019164738	1
149.024755756773	42.5562001192891	1
148.263782936356	8.92797074193959	1
148.036232088747	7.27479959530788	1
148.540859348786	49.5107776617355	1
147.535303482039	1.22145902702572	1
147.114772103967	-11.9995782410883	1
146.957196791713	-9.45816583511005	1
147.479475636306	33.8359275580107	1
147.371138301443	39.3288358490025	1
146.531759732822	1.00075375318513	1
146.573048766682	15.4627655645351	1
146.28876893133	10.4091229999984	1
146.476850947744	33.670395961225	1
145.781124394444	3.95330620037898	1
145.426615275139	-5.3100921496764	1
145.966563488052	39.0432048291833	1
145.679720189685	33.8359275580107	1
144.935657912722	1.22145902702572	1
144.662206868598	-3.18303173394204	1
145.115085962871	35.9510805179736	1
144.551766789406	14.1709598148057	1
144.340063706086	13.4678599463112	1
144.342272941685	25.5873677477437	1
144.05169280098	20.1561309912155	1
143.799051731317	16.9990914996488	1
143.359386147328	2.63119824731884	1
143.503156414208	23.2363584122751	1
143.4991229203	34.9816847175589	1
142.779497940746	3.83212908392162	1
142.457692358933	-3.47082870623076	1
142.615991744843	18.005276795181	1
142.794758743768	40.7082834315868	1
142.324066092047	24.4805660357828	1
141.869130318335	9.1973729666692	1
141.638201293911	7.34188072813421	1
141.874562402346	33.4972888136066	1
141.579085581186	27.7726024771249	1
140.938681386804	1.37185008776793	1
140.694413655214	-1.28318501507851	1
141.500168193095	59.0035450955097	1
140.964317666884	38.8700976815649	1
140.639947945746	31.4135051847766	1
140.021161963121	6.30864744078666	1
140.371068892107	39.2704079604325	1
139.837636629314	19.2819420088668	1
139.389901360642	4.43043911537547	1
139.034721377242	-4.87299237569135	1
139.481082184328	33.8705511006587	1
139.146135114323	25.7799579019667	1
139.046728037626	31.8084058652811	1
138.46773947271	9.08918099940777	1
138.322848743088	12.3912019533535	1
138.406751640736	29.4078648948007	1
137.514914369297	-12.0645145526891	1
137.665775218994	8.96583793048086	1
137.638888840571	19.3414475908606	1
137.395882997665	16.7621574307191	1
137.393488863759	28.6059236343402	1
136.791577221123	4.51266078424547	1
136.841615597596	19.4994142024355	1
136.634274070619	19.0579825235109	1
136.34648809318	13.79445388186	1
135.454906591328	-27.6625420202847	1
135.61706521785	-5.95491204830653	1
136.079849038475	33.7731783301232	1
135.372674554298	3.37015783621282	1
135.372824577543	15.3664810530455	1
134.91821039672	0.10276042491474	1
134.930551452435	12.8298654393658	1
134.598662595811	4.92271256641542	1
134.809968109886	29.5764076938003	1
134.566202726843	26.9516747942846	1
134.212301832972	17.7250659393464	1
133.966171724347	14.9585952233449	1
133.655786856997	8.34049047283371	1
133.338236556567	1.29287206479156	1
133.30654699991	11.3806847528823	1
133.353894262118	26.206227913604	1
132.915956426233	11.9422052892184	1
132.431487870085	-5.11101470366675	1
132.8748492531	33.4529237676562	1
132.30091144298	11.0366364101153	1
132.128944136757	12.715777855138	1
131.626662675167	-5.40518274590247	1
131.557500627427	2.43645270624829	1
132.175576631329	51.4733841741078	1
131.432951697566	18.9454692169322	1
131.0931817425	10.5660013525274	1
130.996496429872	16.7578255257798	1
130.809096503997	17.5119256507172	1
130.324843516607	0.471690807027577	1
130.036711476013	-4.81240910027347	1
130.228774823418	18.6879744479742	1
130.288826985623	34.2751827188439	1
129.753061697698	14.1471554688836	1
129.456789218752	8.37511401548176	1
129.858672359844	44.4528031922594	1
129.350377318332	25.9714492315222	1
129.314660925672	35.818006511366	1
129.006380857022	29.3262137695082	1
128.670079700263	21.1547513015366	1
128.483923910972	21.9834975445113	1
128.286325027151	22.1263130544208	1
127.625424593469	-5.5026717382778	1
127.467551436624	-2.9785552551908	1
127.886219529215	34.1053297827407	1
127.501938673527	23.0578416662939	1
127.05854722035	8.46707718765384	1
126.809110828067	5.50261728468836	1
127.335098199391	49.019592469741	1
126.53094166271	12.8034091223712	1
126.287100198515	10.1743443179164	1
126.079826147157	9.73725510955292	1
126.20261506699	29.0852225018061	1
126.036185645916	31.0965048338247	1
124.946581309227	-22.2303226609288	1
125.163190527662	2.74155616705003	1
125.60212655959	41.0404348842039	1
125.048562531688	19.8456284976724	1
124.817805893742	18.0009554558635	1
124.242871520541	-4.47484804929344	1
124.243720303085	7.56367426102047	1
124.375731389653	27.464498379731	1
124.425384723802	42.4285357110451	1
123.797945365927	16.8054342176237	1
123.702989216821	23.1011184531984	1
123.622887495829	30.2872310318329	1
123.128794302358	12.6573499665683	1
123.084880769555	22.0127114887961	1
122.470400147636	-2.83357379281156	1
122.424906435491	6.42707749557521	1
122.395820535091	16.6712719519707	1
121.984590240383	4.00849044305548	1
121.913728864422	11.7485374415715	1
122.021047778738	30.169297561269	1
121.731792743699	24.818127086763	1
121.152164337387	2.0610350323484	1
121.119422258803	12.0860984925517	1
121.127741708439	24.5725292079551	1
120.840182823402	19.3230528433019	1
120.451783878824	8.02889972024491	1
120.079809316593	-2.28071706635393	1
120.562439796194	38.6374849519524	1
120.074590253312	21.3819544327858	1
119.422259375506	-5.73311851542026	1
119.250556965669	-4.03774827530798	1
119.923501416175	48.2885148347123	1
119.329770506783	24.6861307735795	1
118.707472991737	-0.628623613146506	1
118.498823769046	-1.14794505600156	1
118.803778511733	29.1198354788323	1
118.913911693998	47.7093814068309	1
118.318308469252	23.9947904421515	1
118.04199289827	19.4193479204135	1
117.875325296888	21.4165674098123	1
117.62328572155	18.296317413363	1
117.11364980685	-0.26509226377443	1
117.287549606424	22.1468631888272	1
117.081354397426	21.774689160821	1
116.896890070354	22.7051400792698	1
116.367995435993	2.98931999832752	1
116.022973251307	-5.7045807709307	1
116.353946892276	26.1229179856883	1
116.225524573021	30.4127294876076	1
115.503342304355	-0.889362027997701	1
115.390062879013	4.30817373987243	1
115.546147651216	25.6522829281007	1
115.693442589919	46.4695056882626	1
114.841180191489	7.3700064133736	1
114.375546785757	-8.55368521505239	1
114.257718733904	-3.62878475218391	1
114.391404287937	16.3726663485774	1
113.920752862535	0.148192598666938	1
114.063553034608	20.6960131340992	1
113.816204487628	17.8570516869082	1
113.912167185435	35.5972906719038	1
113.389606412594	16.2612201698007	1
112.86465864406	-3.217929982757	1
113.27292858443	33.243037690542	1
112.722517911476	12.237567246718	1
112.659449827438	20.4450056569281	1
112.316711620324	11.8881093055876	1
112.348220471619	25.7648068003015	1
112.540708906211	49.291150081319	1
112.079730958652	33.6465916153031	1
111.424960117306	6.38545951129369	1
111.198313139931	4.78747260733847	1
111.257021590185	20.2946251618077	1
110.913650966822	11.6998510563039	1
110.134539944976	-23.0146193329785	1
110.521109395843	12.1456040745455	1
110.492207334697	22.401114311892	1
110.248936627606	19.806673050085	1
109.939368152608	13.238131631451	1
109.714330381318	11.7366405514215	1
109.845360883543	31.5790473471839	1
109.740309578342	37.2699448251401	1
108.981575272311	3.77695540686713	1
108.544601569027	-10.4286498945702	1
108.951186865213	25.9314266561326	1
108.637469966517	19.1142444596115	1
108.119167052883	0.0335133396186501	1
107.890262633746	-1.69972408903511	1
107.899190679064	10.8234961214856	1
107.878897155095	21.5950841557939	1
107.227915386253	-5.43883425134469	1
107.29225385489	10.4058793541049	1
107.596121295959	40.6087447085816	1
107.189566644939	28.2265966803732	1
106.586082557163	4.03985977418808	1
106.374649247882	3.35392904112326	1
106.678263675444	33.5416432939351	1
106.629470271541	42.6048865045569	1
106.291891805643	34.3574149533355	1
105.577466831911	3.52053833133303	1
105.422364264537	6.21127467025139	1
105.651453909784	31.931748934208	1
105.252959613756	20.0327984879104	1
104.46805280881	-15.0289744556548	1
104.767371282554	14.9012555938209	1
105.099502681623	46.7984029293646	1
104.366902024508	14.872041649536	1
104.066810958641	8.87171937146061	1
104.143168990743	25.4369872526233	1
104.099762447394	34.8231792592722	1
103.95325956783	38.0294439828185	1
103.063397181499	-3.32368129138176	1
102.981103731194	3.73151266749292	1
103.6694510824	56.9814330011431	1
102.872216180428	21.1807110343064	1
102.345103599975	1.57200522720187	1
102.558345354871	26.3425561317264	1
102.165030158158	14.7541081789721	1
101.967168277946	14.8817725872163	1
101.63574346063	7.00324198373011	1
101.153861502299	-9.89417735004963	1
101.757215332818	38.2609790190067	1
101.611154061378	41.4937528876565	1
100.860034055034	8.45733568435176	1
100.799038059352	16.7892054225346	1
101.102881781693	46.9907606399079	1
100.781748290914	39.7291461278701	1
100.049200651773	7.80602849393478	1
99.8534139303348	8.05811366452998	1
100.435234887448	54.922541977281	1
99.8223883546742	30.1747071596322	1
98.8710497661697	-14.8634428588689	1
98.9426958625141	1.4194482139901	1
99.3559926905638	38.1820009960303	1
98.9298635379749	24.6266251915857	1
98.6735219101964	21.2488698605566	1
98.3088499098871	11.3774411069891	1
98.1519044240144	13.9578195261763	1
98.2841228583951	33.8716287940828	1
97.9754208126581	27.3552287190455	1
97.2825749271961	-2.18800373503371	1
97.3621678925383	14.5712700936734	1
97.8676587673205	56.8602558846859	1
96.8543393296632	8.10680004979762	1
96.6692550243674	9.0004614731289	1
96.6325339781524	18.7875026053573	1
96.9193966312734	47.9712080807282	1
96.0807918055577	9.69072411113303	1
95.7928458651258	4.41853165960362	1
96.0889494000089	34.1561715548561	1
96.0458209508562	43.5591417689277	1
95.7137990716244	35.6448993637478	1
95.0544033028297	8.10680004979762	1
94.7293843661875	0.612340364467919	1
95.1270137297359	36.4357784181804	1
94.6798207394397	21.6178108082919	1
93.9213684673524	-11.8580517370388	1
94.1519207170378	13.9502439753436	1
94.3241353399533	36.2615935771383	1
93.2574802684247	-15.6889454559499	1
93.3754032985875	3.36799188374286	1
93.6214383398176	30.1043823809122	1
93.8458687721326	55.5457234824583	1
92.9569609188493	14.2499378377823	1
92.5287913218706	0.572307223456482	1
92.3552939766558	2.16056318973142	1
92.6993534789961	34.7728657682468	1
92.1743867380672	15.2929020628101	1
92.0019543032678	16.944995516018	1
92.0680402124574	32.8946574428354	1
91.6325426594639	18.7777716676768	1
91.3138896808378	11.6649316762453	1
90.7312971745774	-11.2693035933167	1
90.4604972739001	-15.5136723558616	1
91.1322553603739	36.7419595724064	1
90.5891853277255	16.1768325484611	1
89.9230026994092	-11.7680643361433	1
89.7376289305578	-10.8917094013253	1
90.469454219379	44.9645490842819	1
90.0641707612006	32.6588010673298	1
89.5886762660586	16.1443749582827	1
89.032231895149	-5.22245031682161	1
89.0624902727382	8.5796010598548	1
89.1607031892007	26.4550694383056	1
88.9632003675171	26.6043722400021	1
88.5214939033738	12.1153124368368	1
[truncated: 2,999 more rows]
