# Supplementary material for: Fibronectin binding protein B binds to loricrin and promotes corneocyte adhesion by Staphylococcus aureus
Source: Nat Commun. 2022 May 6;13:2517. doi: 10.1038/s41467-022-30271-1 (PMC9076634; doi:10.1038/s41467-022-30271-1)
Supplement: Supplementary file 3 — Source Data [file 41467_2022_30271_MOESM3_ESM.zip › Fig. 4a bottom curve 3.leveled_FD.tsv]

vertical tip position (nm)	force (pN)	segment no
730.4852171561	14.5283350704469	1
730.605662019537	33.7151027708522	1
730.348323204396	30.2562985549733	1
730.027755154103	23.0073416578565	1
729.940346212717	29.7347160690528	1
729.851591997664	36.3814642202731	1
729.54189993042	29.7844907133674	1
729.052104605319	12.3915542826535	1
728.818317905155	10.3446235426724	1
728.47643295565	1.81794486968819	1
728.317566505537	4.26200563637433	1
728.501464744017	27.2525134076583	1
728.344660086012	29.8201919494381	1
728.323868283259	40.5409382116326	1
728.046483097576	35.8806537468175	1
727.452766891736	12.2584697104245	1
727.426830430514	22.6708688659232	1
727.342835516252	29.6030684213893	1
727.137737867071	29.2759884672379	1
726.759952240639	18.5974412985248	1
726.611760513302	21.681514605923	1
726.480406188943	25.7748900672821	1
726.433134364069	34.9084580566231	1
725.785983748279	8.08334803317468	1
725.862166893343	24.6172360175836	1
725.573253594321	19.2660655430774	1
725.484413404878	25.9079429426465	1
725.558069552307	42.2903938697525	1
725.477784604682	49.445126551633	1
724.654455318031	12.0593711331712	1
724.591226828567	20.2365496025377	1
724.019447279881	-2.0704680943169	1
724.072832222522	13.0969257598363	1
723.88132853907	13.5849095684227	1
723.444428952698	-0.636924528101693	1
723.355677941145	6.01041529793634	1
723.175687823616	7.18859835079896	1
723.317783365252	27.6736590927214	1
722.91192308181	15.3124732581681	1
722.713797777213	15.4036123118423	1
722.624630079843	22.0260384016698	1
722.476975277154	25.1425692992455	1
722.044251361656	11.1711404394449	1
721.948639658077	17.4073296586488	1
721.868718091052	24.5840493995008	1
721.434914833324	10.5479589342685	1
721.572641804648	30.7712669616473	1
721.295292127767	26.1135393773072	1
721.328170551633	40.0519084064867	1
721.066564213382	36.3379127272024	1
720.682360645656	25.2750516310308	1
720.312798468946	15.0898556067825	1
720.4334193646	34.2878439975445	1
720.106788869953	26.6761376070669	1
719.716830638152	15.2683723527652	1
719.538204867915	16.5285763276804	1
719.380938655537	19.0691540495352	1
719.147916588478	17.0686909142447	1
718.97538194488	18.6940533442905	1
718.655375507247	11.4794875461406	1
718.957092268178	41.533050098923	1
718.515121180398	27.0075494661599	1
718.206502676205	20.4756496239353	1
718.057281165501	23.4985374154732	1
717.695294146019	13.7675786037737	1
717.66566807529	23.9594309697573	1
717.507132546851	26.4240418708511	1
717.086605160914	13.1840181803584	1
716.926111513902	15.5312767200863	1
716.790100765351	19.3461318250986	1
716.438138428561	10.2161561471712	1
716.80928197278	44.4315171281068	1
715.799028163191	-4.15857306246515	1
716.151141542761	28.9160811261434	1
715.769620090856	18.0142823687364	1
715.675897092119	24.3640731535631	1
715.471032215465	24.0516688480976	1
715.045779104239	10.5284864932866	1
714.887078727054	12.9833558910764	1
714.692152773517	13.2667575646971	1
714.470588398496	11.9533768152445	1
714.055283892107	-0.97340788565929	1
714.300715890886	25.7065199285946	1
714.15133150897	28.7198775292646	1
713.700217376517	13.6465811028877	1
713.480858482006	12.465460807165	1
713.451689104133	22.6849317085411	1
713.29269830807	25.1224946178199	1
712.893607380141	13.16768372905	1
713.165747503682	41.4486624775829	1
712.521037898692	14.770689303362	1
712.248416053003	10.3968811081102	1
711.844185158908	-1.86599161556587	1
711.882776900255	12.4153797598189	1
712.187248245337	42.6344527781399	1
711.381919041104	6.32847221106818	1
711.445744196588	22.1224497006205	1
711.019064040551	8.51394994975211	1
710.96361872335	17.1584881339472	1
710.77728209348	17.9569850017018	1
710.975407058295	41.8013746302275	1
709.937839442242	-8.42566847750924	1
709.852290245522	-1.58561170978468	1
710.191303643064	30.7041224350891	1
709.894071898405	24.8552583455588	1
709.583256469493	18.1921546117898	1
709.383049007509	18.1592638311175	1
709.223874078555	20.5860075436682	1
708.956817752125	16.5459990380339	1
708.752702419374	16.2788895532361	1
708.458917088413	10.636678460547	1
708.215626301934	8.02128557070538	1
708.052522354546	10.2125638357576	1
707.936176761431	15.2067008183018	1
707.851924483548	22.1246262187139	1
707.55232433172	16.1339080908567	1
707.420113197939	20.1770440205435	1
707.255576443755	22.2824871740708	1
707.084143859104	23.9745820714236	1
707.12511296368	38.3987372598542	1
707.018991203513	44.0057965288032	1
706.413126337292	19.6566343186426	1
706.186373221581	18.0326771162959	1
705.968339713291	16.93141179016	1
705.761871184149	16.5233991729978	1
705.412040933441	7.5218274968407	1
705.54498556867	27.4593671513146	1
705.217916189431	19.8221764810507	1
704.922575449465	14.0869139571448	1
704.322295103374	-9.9274131324598	1
705.008119926627	43.1516082685267	1
704.528100821554	26.34615210692	1
704.323270354228	26.036410338146	1
704.04053228344	21.0566426012562	1
703.743169196123	15.2002135265137	1
703.386927928985	5.81444414473728	1
703.091461604775	0.0717328574615469	1
703.398855308196	30.4664276413907	1
702.833800352675	8.56371402844403	1
703.099693578658	36.470754290129	1
702.646007007952	21.243844288359	1
702.473938881495	22.8980719971704	1
702.222328869631	19.7843092925092	1
701.730638493786	2.27935613944154	1
701.906006231718	24.7600515274939	1
701.500888464505	12.4445620072386	1
701.151130926182	3.44755467969953	1
701.445933452411	33.087589360736	1
701.111405023303	25.0034834538314	1
700.553622929798	3.53683418393446	1
700.491712055747	11.7943325102455	1
700.702896560154	36.4220679048595	1
699.869568795944	-1.56165944515588	1
699.837572893887	8.48906791040449	1
699.871713607554	22.504249010091	1
700.0149254973	43.0575214063731	1
699.46474495437	22.0465991016985	1
699.219540006838	19.3169178808144	1
699.092412084411	23.6651678369264	1
698.608977008613	6.65521406532348	1
698.526393479696	13.6736185290801	1
698.170986938967	4.33813094146487	1
697.889604316944	-0.560112457596324	1
697.897644782558	11.8906170217345	1
697.812891060345	18.7789692467209	1
697.371531602432	4.29121958065856	1
697.076509880638	-1.42455993664275	1
697.526608654727	37.5246222368573	1
697.06847581237	22.0314480000338	1
696.891133532219	23.3697847481809	1
696.964798570259	39.7543276684074	1
696.520601487774	25.0965348850498	1
696.215002022254	18.7467441002215	1
696.065581089064	21.7588126950314	1
695.667118904922	9.84254519460014	1
695.484974765448	10.8930955360817	1
695.861643732474	45.4407347570966	1
695.145250579352	14.4666741016045	1
694.997056046118	17.5523005554056	1
694.637059146284	7.94181096350357	1
694.39002455796	5.1026593351215	1
694.657445392207	33.1016522033555	1
694.067306830445	9.69574644526863	1
693.882773215785	10.6031326113244	1
693.975493329376	28.1300199952537	1
693.217243189921	-5.35301660728108	1
693.190301263063	5.00095465964754	1
692.705607827584	-12.0841840767061	1
692.584801506909	-7.35673395408915	1
692.900322143239	23.5255854072883	1
692.548360637481	14.3968564727322	1
692.601854084796	29.5724281181622	1
692.204039223734	17.6951160653159	1
691.94950734231	14.406661369767	1
691.555996309017	2.78735123572443	1
691.513115850752	12.1859895448574	1
691.25301055922	8.5634710191417	1
691.247314951937	20.1911068631631	1
691.154004935681	26.5668573807615	1
690.451296920484	-3.58668765114158	1
690.86667090694	33.2812572083832	1
690.511504724499	23.960519228804	1
690.010708560925	5.91025320324587	1
689.835158309072	7.35629590005357	1
689.767368935608	15.2618850609771	1
689.65517432978	20.505687686722	1
689.493858645662	22.8050205659537	1
689.189933027859	16.5558567631769	1
689.142532752372	25.6836664886351	1
688.976236615015	27.6844782894477	1
689.042569144129	43.6298188769462	1
688.530395249214	24.8976053577454	1
688.503627846696	35.2622479026935	1
687.883463720721	10.0567631766518	1
687.770558496866	15.2580391746402	1
687.84756717842	31.8433817372281	1
687.535337829594	25.0965348850498	1
687.410188296446	29.5638699645004	1
686.770673493007	3.1984807113166	1
687.102975609329	35.0869748026041	1
686.309238013017	-0.523016559445769	1
686.013481680666	-6.28237926668408	1
686.34396053627	25.4968451639173	1
686.225191051888	30.3466663182549	1
686.000162699673	28.8269918031026	1
685.372976082827	3.20064666378739	1
685.00307590827	-7.00310259234664	1
684.981419580735	3.66802750985958	1
685.021903550067	18.0640570130509	1
684.972224927448	27.0554539954125	1
684.732720632758	24.6680883553222	1
684.535455429685	24.8126788896941	1
684.035231480664	6.79694131618873	1
683.676902654218	-2.71313260610114	1
683.815732490016	17.5781123694704	1
683.037909722803	-17.0777822125358	1
683.38647207008	15.7855278431503	1
683.27496422494	21.0707371407404	1
683.170765074359	26.7940605120103	1
682.825719750821	18.0802858081397	1
682.779528712344	27.2808187084674	1
682.372558477986	14.8550769247006	1
682.298068250184	22.3592781133326	1
681.841561038387	6.9641422812177	1
682.10946940197	34.9928456779633	1
681.753124561606	25.6017829196635	1
681.561749447499	26.0995504940394	1
681.352466869776	25.5238931557324	1
680.980797961423	15.2142763691333	1
680.845036178868	19.045708934758	1
680.473288960254	8.73141157769865	1
680.551745351817	25.4037937326989	1
680.424081337422	29.7206532264333	1
679.790989349632	3.7405182410493	1
680.150559553205	37.2637992970324	1
679.966128258515	38.1778629360639	1
679.177148793067	2.85334410950508	1
678.960340008711	1.82660867956474	1
679.073016926165	20.5503274388395	1
678.897034407983	21.9708647246156	1
678.435678476751	6.28519542416435	1
678.413657063667	16.9346765672969	1
678.432349397593	30.0246789938117	1
677.896305979589	9.86201763558043	1
677.89754444297	21.9057910599311	1
677.456225074955	7.42121108041014	1
676.925180960884	-12.441756415381	1
677.307599968746	22.4512412855059	1
677.10199821731	22.0963631803904	1
676.963936163568	25.7900411689468	1
676.481323042202	8.83021070717714	1
676.628213524994	29.6048857083381	1
676.37183955222	26.2065802429046	1
675.771957798174	2.21730424259487	1
675.815917725997	16.8220047763912	1
675.419434598375	5.02511823671078	1
675.112895803833	-1.38020545631484	1
675.217502388147	16.8598719649344	1
674.997417869567	15.6369118068717	1
675.084487224043	32.8257626868389	1
674.650978860309	18.8094933281106	1
674.294406992144	9.40505449260769	1
674.083107062579	8.70869549082182	1
673.748741862271	0.63540878064534	1
673.884176032533	20.7234345864564	1
673.452959081868	6.84455000803084	1
673.767475358224	37.6673532217915	1
673.256138527448	18.9858335559998	1
672.591601720196	-8.87898648096018	1
672.357841295815	-10.9216592753564	1
672.8187890126	28.6787455635863	1
672.338767443591	11.8743882266457	1
672.328219695332	23.2118287022285	1
671.660929039617	-4.81803691291392	1
671.691001007862	8.95429336963183	1
671.734924831026	23.5569547384207	1
671.229898309474	5.25374772690242	1
671.220096370181	16.6359230451981	1
671.133471075498	23.413061535088	1
670.947563857504	24.2389233633086	1
670.544243778911	12.0323548382207	1
670.65626629087	30.7171075842863	1
670.153952030091	12.5765160579353	1
670.048104722865	18.2014523589746	1
669.943484095779	23.8999253877648	1
669.457073003705	6.712638219823	1
669.68850617207	32.5552827686846	1
669.061834293624	6.96031752612439	1
669.311536668425	33.8980887748574	1
668.580484448506	2.04623625998207	1
668.713262560419	21.9751966295538	1
668.419281252444	16.3228108430692	1
668.436137319463	29.303036459053	1
668.223618444108	28.5337852324505	1
668.291633379389	44.5806508798547	1
667.380600627665	1.94021024519081	1
667.528575378094	22.780138526606	1
667.307092253991	21.4735620375974	1
667.047025470524	17.8541603703166	1
666.745073142447	11.7240077315266	1
667.090155646744	44.3792384314271	1
666.334942716362	11.0791772672732	1
666.524830785108	34.4315575853074	1
666.228144598587	28.6170951603666	1
665.897439722386	20.7634465962251	1
665.286338522309	-3.89806709129283	1
665.302450091209	9.03760329754627	1
665.058705134813	6.39663103732128	1
665.116640656528	21.8393755612799	1
664.087211560184	-27.8980566321125	1
664.750287387707	23.8187814123178	1
664.589357157062	26.1420137280668	1
664.427494603567	28.4093644700997	1
663.876662686579	7.36062780499185	1
663.92223922064	22.0625637562429	1
664.025365039277	40.2141963573773	1
663.328353276597	10.4029774718891	1
662.951769225115	-0.200754528835661	1
663.389553329079	38.0114015645596	1
662.64472946698	5.33418380568763	1
662.419779511543	3.81990832327502	1
662.28401423134	7.65165785755384	1
662.525535264926	34.099184254631	1
661.870425505764	6.79974120596615	1
662.154802331939	35.816192888196	1
661.409869602033	3.13247727191497	1
661.479248803374	19.2612793164023	1
661.154487871843	11.7640408725372	1
660.643037514633	-6.92396608504424	1
660.87834800575	19.1513123246771	1
660.747011987258	23.2486076317249	1
660.236012807014	4.58765923158292	1
660.140755199066	10.8476210998425	1
659.882136404191	7.31518506561888	1
659.741990947017	10.8844317262018	1
659.644578510598	17.0152394335437	1
659.6035837746	26.5279124987959	1
659.350667590771	23.3373271580034	1
659.185144048935	25.3853461570328	1
659.25777975325	41.7094114580559	1
658.597983372799	14.1291130506245	1
658.579427632058	24.9868742963594	1
658.200715645454	14.2556997654461	1
658.116142672951	21.156181324261	1
657.7091545032	8.73004861248667	1
657.858321508386	29.6416752034571	1
657.87243298491	42.4576370972703	1
657.208456449368	14.6267961000293	1
657.305709454236	32.4265406670165	1
656.986793135881	25.2797427671105	1
656.795904530695	25.8073476574596	1
656.873935079013	42.4548477731155	1
656.471233539566	30.2857026804517	1
656.105577104765	20.3371660189666	1
655.815677312501	14.9297336083594	1
655.178478239424	-11.295946427723	1
655.336988235417	10.1757743406419	1
655.300244324105	19.9433430318856	1
655.098710291616	19.8328583246927	1
654.804408419212	14.161570640802	1
655.042371043002	40.3959567492515	1
654.267719329697	5.93094069073453	1
654.21098452316	14.5002093852077	1
653.829737908668	3.61718573774523	1
653.519785203634	-2.99224463726742	1
653.576769170505	12.3937096695016	1
653.319411025328	8.93697631549639	1
653.097560117734	7.60866634243792	1
653.070936373913	17.9829130376056	1
652.851968256834	16.8274143747536	1
652.833094558207	27.6662314605935	1
652.600172136836	25.6742736508532	1
652.296662133062	19.4510695808465	1
651.83549597557	3.77744508924933	1
651.703648122268	7.84423744615442	1
651.821493301253	26.8784481333488	1
651.226721246565	3.19606118392415	1
651.058998235093	5.11239027280116	1
650.854866116397	4.84624225958678	1
650.979871812913	24.309691898145	1
650.60231082444	13.6476587963118	1
650.475969813855	18.0445740064464	1
650.238000758251	15.7501435757304	1
650.174916485125	23.9388808353513	1
649.838809063165	15.7617234972284	1
649.371570210325	-0.27587609985393	1
649.299742371219	7.38875349023103	1
649.248882234125	16.3102588843685	1
648.949886209512	10.3576932168423	1
648.968223493467	23.4271243777076	1
648.694186708914	18.9707035855788	1
648.269003600964	5.45408248190765	1
648.13813507877	9.57964082727732	1
647.749871713125	-1.72388400231731	1
647.68449368323	6.32739451764575	1
648.052064489669	40.3310415688949	1
647.47355979111	17.6238403806329	1
647.512166234207	31.9082969175863	1
646.968133024525	11.2674355165565	1
647.242871686881	39.7064337047758	1
646.522540806415	8.49772115466338	1
646.448324537448	16.0192288318098	1
645.843548270197	-8.26275715492968	1
646.128588088349	20.7937382339351	1
646.116983758583	32.0684189160094	1
645.986027485228	36.1887578442092	1
645.576182124751	23.591578281069	1
645.37867247775	23.7224969008288	1
645.017919234364	14.0680648878468	1
644.810056835785	13.5784117110136	1
644.3089076988	-4.4918022085069	1
644.295550114073	6.677803364737	1
644.283785169988	17.942879896595	1
643.780830806153	-0.235536555811811	1
643.78662729305	12.0822351387516	1
643.902826005472	31.0178791401489	1
643.251941454505	3.97205327723806	1
643.142356348707	9.37348441466017	1
643.116827302209	19.8135126711708	1
642.875872954745	17.3402485258214	1
642.463013227223	4.5624179610956	1
642.292076989227	6.28627311758843	1
642.197825250323	12.6068499581309	1
641.938614553686	9.03925153454946	1
641.910683512179	19.3353126283739	1
641.786361796152	23.8534049549644	1
641.515290230206	19.5748352746437	1
641.215831358444	13.594640506104	1
641.10782593486	19.0907924429896	1
641.111435764983	31.2775292959525	1
640.495782571348	6.34362331273448	1
640.413605157843	13.3879980748838	1
640.170204627996	10.7681359270197	1
639.894153055653	6.19106629952354	1
639.410474298436	-10.8318514900329	1
639.304093701469	-5.23828452012439	1
639.413361816864	13.2819720600926	1
639.299526029723	18.4286554902251	1
638.750124551035	-2.53388683221481	1
638.759786397356	10.0156523422171	1
638.390165134615	-0.170272709936511	1
638.170826777883	-1.34774786613573	1
638.297115590382	18.192799114719	1
638.394967043902	36.0287203707622	1
638.200859009948	36.3636400162911	1
637.502504197269	6.47236541440257	1
637.320075981126	7.50741598870073	1
637.20640813384	12.6641895876559	1
637.003048746996	12.4445620072386	1
637.082061617862	29.1512507362313	1
637.023839886075	37.6316519857191	1
636.573244366604	22.5918908429454	1
636.359142468768	21.7283308761322	1
636.161435217718	21.8475216556872	1
635.679831336743	4.94902462848482	1
635.805316450057	24.4414240707829	1
635.782673013676	35.0545172124266	1
635.245947120572	14.8518332788073	1
635.153739285191	21.2950135947518	1
634.952178597305	21.1832293160762	1
634.991145428322	35.4894510339407	1
634.423408854024	13.4278938628101	1
633.903596913904	-5.76090243698169	1
634.258855486671	27.504883850041	1
634.003349439662	24.1594487561084	1
634.116391820337	42.9060103897183	1
633.697923120909	29.7920662641989	1
633.657647288713	39.3482379944136	1
633.123003725966	19.2703974480173	1
632.923758774383	19.2974454398324	1
632.648411435749	14.7626699964131	1
632.347720115803	8.70869549082182	1
632.372987254658	22.1937359509261	1
632.060056706256	15.4061057985866	1
631.644000764936	2.43680503554724	1
631.568933181763	9.90746037495671	1
631.81528323871	36.6449391311701	1
631.084330821606	4.79972182678808	1
630.909325457284	6.27978582580199	1
630.911407630252	18.3750560908189	1
630.85705208405	27.0872670826607	1
630.563879387973	21.4840008719388	1
630.010474082899	0.281544975221473	1
630.213200733611	24.4041062945753	1
630.208429941445	36.0885957495188	1
629.686236566319	16.7570895960347	1
629.494950868969	17.2612705028452	1
629.313144604668	18.3336811158399	1
629.066534600921	15.521545782405	1
628.823339616278	12.9141193714026	1
628.716506330828	18.480659480738	1
628.329856324756	7.27407423118419	1
628.517456252728	30.4899044530374	1
628.233038977761	25.4114855053711	1
628.38946615181	46.7587221176527	1
627.848497621287	26.3017870609695	1
627.238421780153	1.70233583592088	1
626.978781330557	-1.89087365491349	1
627.089726711447	16.7300416042179	1
626.511502636839	-5.96010667045299	1
626.847702563182	26.1633034559991	1
626.468290981769	15.3906271626452	1
626.593036049716	34.8387460839689	1
626.21014892214	23.8577368599043	1
626.004820482631	23.5201758089243	1
625.546963605114	8.04523783533253	1
625.584110176706	22.2424223361923	1
625.268989262063	15.3235460298195	1
625.066419389793	15.151347525676	1
624.940347205337	19.5646711464709	1
624.542110473289	7.66356531332527	1
624.639381825123	25.4648313298556	1
624.334252482138	19.1448884266198	1
623.820808384693	0.337880870672619	1
623.843752617129	13.6837403947691	1
623.754834064636	20.3241808697694	1
623.839228972213	37.3535965167333	1
623.112418971528	5.75674528407085	1
623.305711733318	29.3138556557794	1
622.979761151531	21.7458275458359	1
622.621938974886	12.2673131358742	1
622.579806693263	21.7122816966117	1
622.356158287046	20.27658274355	1
622.211065412169	23.5497595499725	1
621.666642653848	2.88580169968254	1
621.6330867834	12.8448722861061	1
621.57463077002	21.3113480460569	1
621.136569820094	7.02306675401348	1
621.162990902056	20.577354299411	1
620.984655754408	21.8578865306784	1
620.568720018981	8.8958654810617	1
620.472688919235	15.1099725506954	1
620.074459038316	3.20929990804462	1
619.962335514007	8.45877627269783	1
619.905580471401	17.027220848667	1
619.69810957435	16.5612663615409	1
619.274766060075	3.15520392441277	1
619.531358389155	30.5067143573246	1
619.259256121877	26.166547101894	1
619.318093273111	41.6639687186812	1
618.768584117194	20.6951292856474	1
618.469348290533	14.7284902098806	1
618.146014662198	7.31735101808802	1
618.154779189082	19.8132590962491	1
617.818075306923	11.6006646625982	1
617.192654274199	-13.9185767684983	1
617.393675830105	10.1018466848867	1
617.234919279101	12.5559976203939	1
616.804897470594	-1.25037509560004	1
616.802156184309	10.5558408881348	1
616.752874040927	19.572246697304	1
616.401185133847	10.4614053604592	1
616.242875000815	12.9423190159935	1
615.959861524043	7.94810807409918	1
615.307529320446	-19.184271362621	1
615.790680373475	21.7479195389532	1
615.250397931172	1.33216927605482	1
614.97868429653	-2.98469021767954	1
615.038004031838	12.5416706372283	1
614.601759604943	-1.63770022527199	1
614.482614636992	3.1909051604851	1
614.70962353605	28.7691027612437	1
614.308236515574	16.6791998321019	1
613.789268659287	-2.45888148303556	1
613.916063115031	17.1121367510974	1
613.691382389474	15.6145866480024	1
613.479284709822	14.8713057197893	1
613.321509943378	17.3843177343631	1
613.083625006819	15.0952652051449	1
612.99810535032	21.9394848278605	1
612.675629347489	14.579768517384	1
612.484855973859	15.1147376461285	1
612.409552177837	22.5713301429167	1
612.113151063495	16.7746285282272	1
612.13368407918	29.9759926085439	1
611.66291808502	13.7272918878398	1
611.504794281202	16.2193839712419	1
611.546267723431	30.6759861842289	1
611.091794522927	15.4039292804948	1
610.711654726379	4.58765923158292	1
610.62739863709	11.5076237970025	1
610.215884664572	-1.18931636720136	1
610.269497321211	13.9949507849714	1
610.18531331544	20.9192366897083	1
609.972886136116	20.1562086143479	1
609.763861309189	19.5971287366483	1
609.696661572054	27.5395073926909	1
609.365146709515	19.6379754305387	1
608.980504501117	8.55181713829358	1
608.691120625738	3.17575405882045	1
608.56784452799	7.75673296638103	1
608.286039142953	2.83494936194555	1
608.440878827745	24.0870953780013	1
608.125329980239	17.1426185699982	1
607.948620373569	18.5206186623968	1
607.993162309261	33.1611577853498	1
607.484770864221	14.6570666064924	1
607.716409665515	40.5128019607692	1
607.197856988441	21.3996132506003	1
606.847644428679	12.3772801275994	1
606.653093753879	12.6858279811087	1
606.760283923374	31.0817060614587	1
606.44993705999	24.4490524497259	1
605.783155585816	-3.54945439990673	1
605.912690466622	16.1858381220161	1
605.593806263552	9.04142805263958	1
605.278115196516	2.08842478784084	1
605.807743689751	45.8066328057519	1
604.847486413844	0.216228301236322	1
604.781251203079	8.2164220397827	1
604.617398593639	10.3651102833476	1
604.78391609848	32.317260440711	1
604.433580725039	23.2875630793131	1
604.375477656286	31.7752229109783	1
603.893512629952	14.8552142777849	1
603.554582022279	6.50915490952161	1
603.698736692231	27.1208023662623	1
603.145485640266	5.92767591359936	1
603.099501556088	15.1417856379453	1
602.830043997759	10.9601661032864	1
602.766958086333	19.1491358065853	1
602.618105821223	22.1969901624403	1
602.177581770524	7.76108600256457	1
601.941783271718	5.59709873863142	1
601.646605831943	-0.126256329503042	1
602.068114896671	37.1109147495431	1
601.039501303073	-12.5769963744581	1
601.142756939622	5.58302533038755	1
601.284598447857	26.0560095665913	1
601.30479545209	39.2372250061306	1
600.777164112209	19.5798222481355	1
600.391961211207	8.46004414731439	1
600.501584999886	27.0017912022755	1
599.972690427752	7.26866463282018	1
600.291957267678	38.3770988664014	1
599.70929430993	15.4209188003552	1
599.825725839654	34.3707418662094	1
599.358636124363	18.3423977538263	1
599.199652199696	20.7829190372087	1
598.800277686716	8.81364381219232	1
599.061168735071	36.4228391952521	1
598.840990411432	35.1951667698662	1
598.239358206237	11.1019039197726	1
598.193559934247	20.3271392438764	1
598.063067152699	24.47550876672	1
597.6814890095	13.5730021126512	1
597.734209745811	28.7037860872585	1
597.573351389977	31.0319419827668	1
597.159736195956	18.2090279098094	1
596.747817872666	5.48782907794363	1
596.738609926446	16.9064029633524	1
596.984976717431	43.6449594129915	1
595.945213332782	-6.71132238063734	1
595.832123375759	-1.51977732033027	1
595.678288554583	1.22938690715843	1
595.730785728927	16.3467631076964	1
595.431209337782	10.3597006849852	1
595.460049047928	24.0589696927621	1
595.155595030977	17.779524817898	1
594.809411031623	8.99864784995974	1
594.703875513855	14.643024895118	1
594.697770956182	26.2476171179875	1
594.152326936822	5.52244205497091	1
594.310361887198	26.9660899662048	1
593.966200725264	18.3064640740743	1
593.340706867602	-7.21716209007372	1
593.443385353863	10.9082360721253	1
593.157476001082	5.74041083276407	1
593.100953327254	14.3227703326492	1
592.918729348645	15.3701826844572	1
592.793302119662	19.8221764810507	1
592.523195279104	15.6016014988036	1
592.328319027433	15.8905923863581	1
592.090211410192	13.5881532143175	1
591.834327422254	10.2201393865908	1
591.80383887466	20.3630623580058	1
591.177661483499	-5.20154785311519	1
591.534922178639	28.18432729132	1
591.149605683833	17.0577026675694	1
590.711068091534	2.74083080292738	1
590.697258094445	13.8835151718162	1
590.197978392913	-4.07443901604994	1
590.585421476611	31.1206615090469	1
589.841436888658	-1.50570391208805	1
589.850892806737	11.0316108379166	1
589.870527251791	24.1790585501747	1
590.179218156732	54.6534920818515	1
588.889476352459	-10.6873454806339	1
588.983878568322	6.94192277856818	1
588.419680737204	-14.9074450098972	1
588.433433824079	-2.11255096595928	1
588.554123748575	17.0924846945456	1
588.012324970231	-3.41421444083123	1
588.011700559282	8.51884183264686	1
588.013511911175	20.5979044338186	1
587.710105176933	14.3811982212193	1
587.519641882311	14.9346888849867	1
587.044415694785	-1.58143828917099	1
587.06946565179	11.8906170217345	1
587.028709524153	21.4180396950227	1
586.784358759721	18.7413345018591	1
586.732862778635	27.6249727074535	1
586.327345739832	15.2874327344976	1
585.776367028083	-5.76955568123892	1
585.837425173368	9.86093994215635	1
585.629850895474	9.38873060692354	1
585.408954881242	8.11797157582459	1
585.183375828128	6.56649453904338	1
585.299385528759	25.4909601125745	1
584.737921401231	3.80543342140587	1
584.728064848307	15.1850624248474	1
584.860417129169	35.0891513206959	1
584.158505280252	4.98472586455716	1
583.995753322468	7.19930132568465	1
583.975664950761	17.9655959834702	1
583.725106291589	14.9167484591639	1
583.784889124404	30.4707806775725	1
583.113312160895	2.1847198649541	1
583.1430555164	15.9380848563612	1
582.736948232673	3.56513948474349	1
582.620062923396	8.52910105141841	1
582.433578410056	9.32105779927512	1
582.20524265874	7.60431330625437	1
582.20308900647	19.4456599824841	1
581.615897581246	-3.78206712951958	1
581.968842540673	29.3450453713419	1
581.708847533742	25.7305355869526	1
581.587809183154	30.4455394070869	1
581.408730961396	31.6814424518562	1
580.919251370576	14.3108734425004	1
580.709989318346	13.7374560160143	1
580.356032506905	4.49056116721581	1
579.766797204103	-18.8596954608364	1
579.939272905326	3.44948818848896	1
580.170361202017	29.2721003184154	1
579.671278229145	11.3258634051282	1
579.3579814758	4.51625675943825	1
578.979209837613	-6.21812972050037	1
579.409238750009	31.5296250321716	1
578.868975297238	11.1148890689681	1
578.770181894534	17.1633060574901	1
578.725519315876	26.4564994610286	1
578.629082395946	32.6461682474338	1
578.37549633689	29.4158033405557	1
577.980848599635	17.7297396079641	1
577.769421084825	17.0264918207649	1
577.817547754862	31.8817666412388	1
577.18098415084	5.6944715091638	1
577.388926515868	30.1296167495579	1
576.606527604649	-4.79952594351703	1
576.761991147089	16.4898638893946	1
576.365921903334	4.71857785134277	1
576.169742003145	4.92930917820219	1
576.224885281898	20.2051697057827	1
576.197035159805	30.5061332481262	1
575.696359207831	12.4643725481183	1
575.679928529005	23.4498510302054	1
575.2487179113	9.57206527644582	1
574.998505403557	6.54389467400723	1
574.790162698475	6.02553470273806	1
574.682899005384	11.5661784730342	1
574.7863717208	29.7390479739928	1
574.328647295347	14.2719285605348	1
574.31077326703	25.1708746000546	1
573.940321235015	14.9351432067234	1
573.473319618371	-1.08808714470778	1
573.67499984226	22.9716509874068	1
573.835581996049	44.5678347806081	1
573.477669082349	35.0837311567109	1
572.797446478749	6.27933150406356	1
572.718507450063	13.517828435597	1
572.655642519895	21.7198572474432	1
572.409919821784	18.9607930323276	1
571.828111275929	-3.94435508041183	1
571.811560447389	7.0338859507382	1
571.71693511955	13.3320848043016	1
571.390440006722	5.73125043866187	1
571.153672740278	3.50899377048317	1
571.480303821044	35.0586695017951	1
570.980961718417	17.0968165994822	1
571.108189858234	36.6936255164379	1
570.345351607033	2.93694987483005	1
570.326810723721	13.7958839045828	1
569.839396124938	-3.45100393594862	1
569.875713181728	10.6962896987592	1
569.368298565487	-7.74946868212346	1
569.410624233641	6.75799643422153	1
569.320547373685	13.3288200271664	1
569.243003720083	20.6509227240248	1
569.05684634402	21.462362478486	1
568.91068265984	24.6711523856439	1
568.358998880744	3.57174299836895	1
568.323479019146	13.4128801142298	1
567.950019758634	2.99682525358826	1
567.837437524394	8.21858799225184	1
567.755549661591	15.280269242914	1
567.855803139222	33.2600942679125	1
567.580981096202	28.756667024382	1
566.971663782721	4.20250005438011	1
566.770000798944	4.08446092759937	1
566.263366510451	-14.3145551424292	1
566.791447115855	29.3106120098845	1
566.577979383452	28.484950928479	1
566.562081944467	39.5022953259225	1
565.800029426771	5.79266839820025	1
565.947116685152	26.5798425299553	1
565.292045303385	-0.716990810124568	1
565.292851509393	11.3016153030906	1
565.101215265947	11.7845910069432	1
564.50617528845	-11.9137711626452	1
564.386078979498	-7.14246314392433	1
564.426022195774	7.2221336344005	1
564.586660448854	28.8215822047386	1
563.959289364413	3.18517859346695	1
564.119138755361	24.7373354406154	1
563.863349122825	21.3747312112526	1
563.419601458411	6.7453071224382	1
563.549659793141	26.5116837037055	1
563.383483876199	28.5208106488759	1
562.975957663527	16.0626112749317	1
562.598967015146	5.43481078773917	1
562.467012171744	9.49525320593715	1
562.201174041689	5.53029231197098	1
562.205196228205	17.7416364981129	1
561.545487096947	-9.83324174533177	1
561.688113474808	10.6864848017261	1
561.396550307408	5.17947140562852	1
561.250264860902	8.38087594314575	1
560.990685103025	4.79104745128889	1
560.847017030137	8.14934090695699	1
560.782511940366	16.2529192548434	1
560.486742880187	10.4937784256639	1
560.306526815521	11.6612585036375	1
560.00196932108	5.3753052057433	1
559.527828588779	-11.0760230098968	1
559.712503355918	11.9641960119709	1
559.679746715063	21.9708647246156	1
559.312508733557	11.9276283949106	1
559.20127118844	17.2298906060919	1
559.14580916711	25.875517049332	1
558.602967508719	5.30601585796123	1
558.690779525253	22.5399502461617	1
558.382811249581	16.0495204695182	1
558.057579899945	8.52428312787546	1
557.729494938452	0.827988369245917	1
557.986281958637	28.1908251487291	1
557.677508524057	21.6521210460656	1
556.965234417176	-9.07373202203155	1
557.032831084931	6.94841007035462	1
556.963264087626	14.7485120631981	1
556.929488390331	24.6940586537132	1
556.54955057903	13.8895164450012	1
556.472997811458	21.2708605833095	1
556.44049467165	31.2926803976188	1
556.008795843815	17.3854059934065	1
555.791709755634	16.3427164745476	1
555.550920569737	13.8791832668779	1
555.361863144303	14.5166177958663	1
555.329880726862	24.5696378913608	1
555.067053842186	20.7850849896778	1
555.036844342631	30.9443741092659	1
554.811125293616	29.3841804344983	1
554.306765956667	11.1213763607546	1
554.620940462113	41.9241577211978	1
554.076322994794	21.2481444964344	1
553.704804895836	10.948269213136	1
553.440301743971	7.06321611686477	1
553.180956722141	3.48735537703043	1
553.169553515961	14.7739329492553	1
552.713237264826	-0.60903128654387	1
552.543475661315	1.18502186120789	1
552.533769454013	12.5733146745277	1
552.58412172535	27.5617057640985	1
551.827517910097	-5.82148571239998	1
551.908021023091	10.9742395115286	1
551.498056773958	-1.63025146190049	1
551.507665238401	10.9158116229585	1
551.350317807332	13.4539909486645	1
550.842590530893	-5.01074328897615	1
550.971531114184	14.6884676344927	1
550.888347494662	21.6722591212221	1
550.420877174142	5.62064950962834	1
550.363760621436	14.166980239166	1
550.625476575401	41.8251684105301	1
549.776036945702	2.87706393045418	1
549.360535603731	-10.0593671831582	1
549.451038366839	7.33573520002656	1
549.643254872356	30.827888128888	1
548.965077244855	2.14577498298855	1
548.744973767558	0.922117493888382	1
548.486121787019	-2.62425459549479	1
548.902191104365	34.2863542448708	1
548.327080870202	11.7824250544741	1
548.392735140959	27.6880072071305	1
548.132937544273	24.0849399911548	1
547.94070218549	24.5317707028193	1
547.704942196709	22.369590160214	1
547.208985809644	4.61038588407907	1
547.273342699678	20.4381839290258	1
546.716582046835	-0.965832334826138	1
546.642189336709	6.54485614559063	1
546.372703408596	2.3610178303561	1
546.593124960981	27.5438287320066	1
546.008702029357	4.48163321679	1
545.912216163699	10.6679738323276	1
545.260182849404	-16.4470145909037	1
545.548486176071	12.8048391450954	1
545.301743074874	9.9842618798411	1
544.757335379682	-10.6793050424413	1
544.902203100491	9.97454150778242	1
544.797902859819	15.6924447150657	1
544.538273919228	12.0994359710481	1
544.319687787214	10.9666639606955	1
544.33643627609	23.9406135973273	1
544.091162839728	21.2081113554221	1
543.429761269082	-6.46847156349987	1
543.615753891742	16.6505141689079	1
543.309603273099	10.2688257718586	1
542.819523417883	-7.13818406709756	1
542.955117538199	12.959741726347	1
542.753242185062	12.8286434910173	1
542.42677741376	5.22924604994143	1
542.444867711135	18.2836000684922	1
541.906201591765	-2.0358445516703	1
541.71681943089	-1.41807264485631	1
541.635698736781	5.68924152637295	1
542.01200743622	40.2163623098465	1
541.68711310753	32.7110834277904	1
541.100748902471	9.53244419468477	1
540.789222266514	2.82846207015912	1
540.50381941017	-2.30957868134047	1
540.410890645944	4.08990222282797	1
540.185845265261	2.56987904215526	1
539.938923381384	-0.261496288580198	1
539.845810056314	6.12691184393525	1
539.90130560906	21.4234175965205	1
539.453028438999	6.52214005871547	1
539.388960517087	14.6516147456428	1
539.176585758721	13.8910907226477	1
538.458330908775	-17.1935391650084	1
538.897257735442	21.0870715920488	1
538.47792931023	7.92106008228242	1
538.372670489771	13.5814017819852	1
538.302146827054	21.3238788735157	1
538.210573675841	27.8045777124796	1
538.018204849367	28.2432517641141	1
537.656699793526	18.5433453148962	1
537.665786462631	31.0579122811595	1
536.998389918218	3.02186577726046	1
537.05615928386	18.4546257886161	1
536.513179408079	-2.12348638452633	1
536.412043633209	3.78397464352464	1
536.335845760157	11.1862915411128	1
536.076001727964	7.58025538540918	1
535.801378142252	3.08828127591496	1
535.92707752986	22.5929685363711	1
535.739628382777	23.3265079612787	1
535.462316287561	18.6733658568018	1
535.160126153463	12.5289496285771	1
535.190782114674	26.3364106036178	1
534.636279946871	5.06758147073482	1
534.145831031737	-12.3616901333581	1
534.426466675846	16.430358307402	1
534.010177663176	3.44646642065447	1
533.733544737632	-1.16598747425987	1
533.928483636658	22.4891084740474	1
533.515191747729	9.68486385481473	1
533.144161689196	-0.586072190364712	1
533.264539974435	18.5996072509956	1
532.973510206922	13.1241428015986	1
532.791961632	14.2113347194956	1
532.778722912773	25.3875649376102	1
532.182384257942	1.61087981359418	1
532.470572046157	30.8555911892566	1
531.933477437572	10.6301806031395	1
531.623140625614	3.99736850707719	1
532.171130562169	48.8154577546686	1
531.559439384889	24.1184752747564	1
531.269170869536	18.6886120490619	1
531.008565270153	15.0368373165764	1
530.557312451756	-0.0429569672112342	1
530.380731345973	1.34196360746861	1
530.545762823435	23.204253151397	1
530.180513960461	13.2798061076201	1
529.912411061323	9.17860152050617	1
529.870216560849	18.6190796919775	1
529.558501320097	11.9036021709316	1
529.44116713727	16.839955767835	1
529.195663517629	14.0934118145522	1
529.087004810382	19.5497947509715	1
528.762145713181	12.0464176808419	1
528.577424072344	12.9433333156868	1
528.187923890312	1.56515180243331	1
528.20363085969	14.4764050392875	1
528.202811185943	26.396993879036	1
527.426261725252	-8.18219428868281	1
527.694246115921	19.8513798597123	1
527.334358674877	10.24826507183	1
526.909504362013	-3.24917942826975	1
526.887503772468	7.40173863942819	1
527.030643703043	27.9517145617072	1
526.552796003697	11.2776630384634	1
526.455929525335	17.4408649422503	1
526.304220218982	20.3166053189396	1
526.163758851469	23.8665802853541	1
525.627944462821	3.71780215417414	1
525.644759465969	16.6954286271923	1
525.618215357411	27.0739649648127	1
525.27228574485	18.3074889393885	1
524.983349808111	12.9573961583047	1
524.990541056643	25.3581291152656	1
524.596473151791	13.7060761192593	1
524.251892169826	5.02042710062949	1
524.146769076185	10.6886613198179	1
524.060974755274	17.5155216259108	1
523.763808875465	11.6720777003638	1
523.384384100944	0.897763735631002	1
523.192182805178	1.34623211867606	1
522.944038288943	-1.55872220229582	1
522.647863233089	-7.34278733330859	1
522.252079621486	-19.09771778881	1
522.464438960581	5.60142007794872	1
522.477089009011	18.3293280796564	1
521.940174424694	-1.88546405654948	1
521.760851311013	-0.665060778963506	1
521.490652109709	-4.89207022488713	1
521.571000309517	11.8938712332503	1
521.303652065047	7.83775015436633	1
521.106341646789	7.97992116134738	1
521.193054615069	25.1473766571642	1
520.667767648226	5.62955632880888	1
520.565215872236	11.4518584451271	1
520.510766495208	20.1575715795615	1
520.21454011686	14.3703790244929	1
520.329076796049	33.2056601843829	1
519.954009979191	22.6925072593743	1
519.581464099591	12.3304638573902	1
519.624370156232	26.8719608415624	1
518.716028285515	-15.6074491512032	1
519.026445366283	14.969523740071	1
518.687483327182	6.62059052267523	1
518.442065551341	3.87900184602133	1
518.123668462459	-3.23720857876584	1
518.166411319295	11.2944835083716	1
518.14438701038	21.9438167328005	1
517.673703433759	5.69904642340607	1
517.506181596327	7.62677581820788	1
517.352688207972	10.3954124866769	1
517.151034025404	10.2771303505955	1
516.948687730485	10.1173570176927	1
516.876577645525	17.7643631506124	1
516.397173606978	0.996837571276418	1
516.113870579465	-4.01575755255484	1
516.598447880259	37.0008949297096	1
516.122388216947	20.4338308928406	1
515.617726492427	2.15226227477499	1
515.427341310708	2.70945090617234	1
515.546994667374	21.8513569764031	1
515.255019651953	16.3189121286241	1
515.152533592482	22.1450495656566	1
515.106912718212	31.3798679087381	1
514.425185836626	2.48441372739265	1
514.092935400262	-5.46228626796556	1
514.789283471495	48.2485593168352	1
513.336366519178	-26.8745542824461	1
514.106949946383	31.2861931058324	1
513.26451533821	-7.24262523861811	1
513.582185517875	23.7690173336259	1
513.424686518089	26.2974657216505	1
512.920061102544	8.01802079356855	1
512.694542116482	6.46912176850935	1
512.84295676082	27.3350203483173	1
512.249080683991	3.70558829536954	1
512.074205900627	5.19245655482403	1
511.514899016972	-16.3647929220343	1
512.109156427805	31.2263599895631	1
511.837232343449	26.8957651874842	1
511.551332813822	21.727432798278	1
511.008087206426	1.13293334571893	1
511.088369792517	17.9147436457332	1
510.676185006491	5.17644963779238	1
510.661649684935	16.2745576482962	1
510.411577863402	13.2538358092307	1
510.358632361153	22.049504647694	1
509.821315654824	1.81037988447601	1
509.261630337045	-19.7695962448785	1
509.627372866027	14.1235872304215	1
509.200639115354	0.51315397076204	1
509.161633485453	10.1444050095078	1
509.119459287028	19.5857178651009	1
509.12764397608	32.0457028291326	1
508.800268632581	24.3911211453798	1
508.274503311256	4.84439327577178	1
507.976344311427	-1.05887320042189	1
508.06124570538	15.9997458252036	1
507.766754284198	10.3163182418617	1
507.883496362829	29.283564018071	1
507.727984438271	31.9310130044632	1
507.457940701316	27.7130477308011	1
507.032299480884	14.1680579325901	1
506.864279961656	16.0657492646069	1
506.37792633685	-1.11854783236498	1
506.100026934033	-5.80742286978039	1
506.287935121408	17.4257244062083	1
505.957323067895	9.5770733811796	1
505.811619141679	12.8124146959269	1
505.299999974185	-5.88640089275655	1
505.171452834225	-1.62263364858012	1
505.258017094643	15.5356086250246	1
504.834351168635	2.1089854878695	1
504.877062682911	16.638543319404	1
504.594334331247	11.6601702445924	1
504.406046530441	12.3428678973873	1
504.412707529573	24.7114285359569	1
503.916140814694	6.91487478674977	1
503.573100477702	-1.67881105970833	1
503.761496519756	21.583529029321	1
503.30949426446	6.45830257178463	1
503.090595540325	5.30605812044845	1
502.842442418375	2.40020572162233	1
502.932504645196	19.7680804974188	1
502.552067008594	8.93265497617743	1
502.445853743934	14.5351287652665	1
502.325245536333	19.274718787333	1
502.081024406585	16.6045431484447	1
502.065375682784	27.63573907607	1
501.6165694427	12.7020567761957	1
501.166843718076	-2.28674637262297	1
501.339897258712	20.0558669040876	1
500.633584325305	-10.3136183062238	1
501.095076117055	29.318916588623	1
500.561570926857	9.30808321570058	1
500.096231154061	-6.61669667177088	1
500.032612991387	1.53902301971439	1
499.948899273098	8.49014560382857	1
499.787487932169	10.7838153097729	1
499.760277253526	21.1219064471315	1
499.085274155504	-7.37079679670874	1
499.242266453849	14.0090136275927	1
499.195905989103	23.1991922185534	1
498.784491668816	10.5068480998322	1
498.382143719809	-1.64203213021026	1
498.48507229086	16.4970062497329	1
498.202379006962	11.520608946198	1
498.112911755216	18.1268062409384	1
497.905917852829	17.6880687955746	1
497.489140327766	4.67421280539223	1
496.92402654348	-17.2314063535482	1
497.404845068291	23.5595644470057	1
496.952656857135	8.42306447100286	1
496.440354758913	-10.3168619521153	1
496.958351203331	32.7026626272145	1
496.514451131241	18.0629687540042	1
496.3434028926	19.7788996941452	1
496.10552489418	17.4888328652371	1
495.577929545465	-2.16784086485424	1
495.445055098007	1.83633961724605	1
495.27927096635	3.86780228690834	1
495.148406549636	7.99246255442709	1
494.863775820662	2.89986454230213	1
494.765722935471	8.99134700529351	1
494.295056211608	-7.2528633261444	1
494.286107134265	4.17978396750494	1
494.508049698124	29.4528252793528	1
494.088873590038	16.2951183483248	1
493.945025950283	19.6414937825989	1
493.442233287875	1.47152982763747	1
493.27649565371	3.50573955896732	1
493.09360812837	4.51192485449998	1
492.847136854749	1.70668887210276	1
492.719981937001	6.05366038797724	1
492.303834275805	-6.92253972609977	1
492.025678462391	-11.6270624494038	1
492.063910267012	2.6337165290894	1
492.046562835922	13.5628908125866	1
491.992353787232	22.2824554772046	1
491.425166302532	0.252415555910017	1
491.478112768855	15.3952232081294	1
491.417846734412	23.7517002794921	1
490.998950478676	10.6107081621559	1
490.898438518679	16.5547051103993	1
490.695067416201	16.3329855368663	1
490.475866084326	15.1623463379706	1
490.085975329604	3.76002237889749	1
489.859915136477	2.17823257316766	1
489.52341307959	-6.02380680430285	1
489.843145566537	25.110988655677	1
489.461568755157	14.2070133801766	1
489.05370101373	1.72706995655992	1
489.000115990195	10.4839840942517	1
488.639304616559	0.824744723351043	1
488.25206712123	-10.4185666275893	1
488.049201219338	-10.6100473915238	1
488.188274345043	9.69540834537253	1
488.092800147816	15.9413285022544	1
487.842498727993	12.9063959018641	1
487.731649297438	18.2306663032605	1
487.631374323394	24.1888000534769	1
487.045204201855	1.02078983590522	1
487.201781975871	22.3755069084213	1
486.73702436708	6.48535056359973	1
486.794404171134	21.8938096448078	1
486.051767456641	-10.6533347440519	1
486.049805992015	1.1980070104034	1
486.003540492291	10.3936163309717	1
485.696164878686	3.93742973458981	1
485.589537210291	9.51472564692075	1
485.213712778271	-1.04451452039342	1
485.147654567732	6.96463886544335	1
485.102285691839	16.2139743728795	1
484.8241888529	11.5128326485513	1
484.272655483321	-9.57899062226784	1
484.517623960057	17.074100512607	1
484.151183862311	7.0773634844588	1
483.935428651631	6.1131659699698	1
483.932132478191	17.8844520080232	1
483.917278098715	28.9628973963526	1
483.610439838128	22.5388725527376	1
483.347627962338	18.7539287230471	1
482.840986363865	0.353031972340576	1
482.481582528377	-9.22195713030422	1
482.543291237851	6.44590909740853	1
482.30206289401	3.95473622310262	1
481.764370659169	-16.3074532925109	1
481.719484700915	-7.02923137506556	1
481.481231836864	-9.34205655333936	1
481.192797359548	-14.6629353901339	1
481.321046356547	4.99354815876161	1
481.064971129357	1.6123801318921	1
480.727912788269	-6.62318396355732	1
480.502017880486	-8.19525339723343	1
480.501593198568	3.74809379188245	1
480.46294000084	13.3998949650326	1
480.2982836166	15.4986500799584	1
479.851580382667	0.690593023320599	1
479.901800867824	15.6697603250567	1
479.489681642656	2.93477335673993	1
479.914108858892	40.3451044115145	1
479.542559268627	30.0419854823262	1
478.903481043349	3.70232351823106	1
478.763271922978	7.26649868035104	1
478.493916188634	3.08920048500948	1
478.549108223833	18.3663500184535	1
478.313785860971	16.2291149089216	1
478.174383757988	19.8416489220326	1
478.170016736184	31.5486220201715	1
477.580984422051	8.20884648894955	1
477.28016979389	2.14577498298855	1
477.387026447232	20.5198456199387	1
476.978082737084	7.97515606591428	1
477.206683273949	33.6469439446024	1
476.595227809645	8.96303113886019	1
476.292264204809	2.77112244063404	1
476.641089681796	35.6495730323638	1
475.577178797372	-16.1560056695869	1
476.248667889074	36.0639461538525	1
475.544475309396	5.8210476583644	1
475.569568916024	19.2939376533933	1
475.364780283872	18.9869323806675	1
475.189190661576	20.4302068845624	1
474.813625250991	9.88627630324074	1
474.587202097119	8.28241491356335	1
474.022366845749	-13.6069754502884	1
474.230662549188	10.8476210998425	1
474.216558795609	21.9708647246156	1
473.830512051959	10.7986283115415	1
473.559972502575	6.55026574395465	1
473.741032903207	29.3722729787285	1
472.934609070462	-6.9987495561631	1
472.975557062822	7.42445472630502	1
472.9500281705	17.8628136145705	1
473.073083847098	37.2078120670984	1
472.445145070328	11.5357494822433	1
472.475406141588	25.3183284179363	1
472.201574420634	20.8725894694496	1
471.837573952859	11.0218376377498	1
471.689041111161	14.0869139571448	1
471.702126059357	26.8398836137682	1
471.26722065464	12.7388462713131	1
471.185830531095	19.8286637728371	1
470.924936204393	16.1584097678177	1
470.737171494878	16.8717794207042	1
470.850512982659	35.6344324963234	1
469.725303724004	-19.8456898531028	1
469.966240234964	6.5654168456193	1
469.806535570277	8.96078066141827	1
469.347255843071	-6.60136595453472	1
469.736221839927	28.6830985997699	1
469.069934485359	0.712231416773341	1
469.296607292021	26.2683046054762	1
468.851293829977	11.5433250330748	1
468.783495438121	19.4478259349516	1
468.493974252852	14.0615353335732	1
467.94941847323	-6.61236476683095	1
468.008288572294	8.88504628433533	1
467.905623684713	14.6995192748971	1
467.45422506831	-0.390248955870916	1
467.46385756585	12.1556873415248	1
467.318854084105	15.4322345813039	1
467.182985012358	19.2563240397751	1
466.932332256021	16.1999009646373	1
466.635169566606	10.3555166987506	1
466.541541499529	16.7116574222827	1
466.230731458802	10.0491981914413	1
466.085725215583	13.3255552500296	1
465.878638021411	12.8805735221784	1
465.174882117508	-17.3363546749187	1
465.367714518345	6.19114025887534	1
465.229524890428	9.87609104382431	1
465.01971492374	9.26788102473944	1
465.114380195088	26.9109057235296	1
464.646543858844	10.8357453409356	1
464.339646886213	4.40781121725454	1
464.156394520541	5.39153400083368	1
464.046417010492	10.7675865146842	1
463.598244555654	-4.12887309957789	1
463.936056314661	28.0891204732551	1
463.530832481189	15.7671330955908	1
463.381632376043	18.7920389208909	1
463.322339584325	27.2062782466492	1
462.691791565912	1.3776120154311	1
462.96610428036	29.7892452431779	1
462.688552700818	25.1203286653491	1
462.202090694409	7.92863563311557	1
462.021991145779	9.10130343139778	1
461.980404471751	18.5768805984978	1
461.457158540149	-0.819773179024265	1
461.681875344122	24.6188948202061	1
461.3399588209	16.0917089973753	1
461.145711369988	16.4162848991598	1
460.802222388374	7.79483259860386	1
460.84500738356	22.3278982165792	1
460.221715943926	-3.06583419312318	1
460.231243210469	9.4736465093523	1
460.289646313684	24.9429001784115	1
459.786760304231	6.76664967847876	1
459.885480637317	24.6526414162454	1
459.494449951386	13.1813556436637	1
458.882060449403	-11.558903623154	1
459.068308893423	11.5737962863546	1
458.565690964731	-6.58640503406256	1
458.283166439059	-11.55349402479	1
458.275112347364	-0.0679340971509566	1
458.317075554432	14.4158217638676	1
457.854331344475	-1.35423515792216	1
457.810713753816	7.99952038979098	1
457.845428457426	22.0487650541676	1
457.664376029036	23.1642200103848	1
456.864062802746	-12.8408410821191	1
456.903892610581	1.51500736135476	1
456.903114563583	13.4366844601517	1
456.813245248953	20.0179363218153	1
456.315000100362	2.11980468459588	1
456.115375700989	2.12197063706502	1
455.942660512448	3.73715837331706	1
455.8943795769	12.8113370025029	1
455.685480208119	12.257518804462	1
455.097672743706	-11.0092905425898	1
455.219466353784	8.25969882668653	1
455.07365870916	11.4877921248791	1
454.623645993842	-3.51916276219841	1
454.79193412222	18.5368474574871	1
454.355514037899	4.34467106136116	1
454.381568463089	17.8747210703419	1
453.487723756461	-23.7369872318597	1
453.893553153309	12.5580050885351	1
453.661443968748	10.6128741146267	1
453.591521013055	18.3897106082579	1
453.554880490642	28.1616006388222	1
453.133001128488	14.841014082081	1
452.799309482892	6.80668281949102	1
452.913365616016	25.6118096947537	1
452.372646600273	5.16757451547807	1
452.388005871469	18.0564814622178	1
452.282821444428	23.7196019204543	1
452.192497773628	30.2735205185133	1
452.00614081989	31.070886864734	1
451.408172948845	7.19494828950111	1
451.510766109794	25.3129188195723	1
451.277355594107	23.2897290317823	1
450.706015052119	1.00990724544637	1
450.590354181836	6.04500714371835	1
450.300955641839	0.665700418352006	1
450.4131877631	19.3614414110912	1
450.486572693847	35.72855105534	1
449.790168173777	5.95196627812426	1
449.606432711309	6.90643285493029	1
449.562335721288	16.2312808613924	1
449.642474161972	33.0032017393974	1
448.955586033147	3.79704431769459	1
448.818644092458	7.55645103948565	1
448.731630261971	14.3087074900296	1
448.400038835243	6.40018108624601	1
448.410322629487	18.9847664281967	1
448.221638667323	19.6425714760246	1
448.117076270616	25.3428934886281	1
447.461540751243	-1.98391452050924	1
447.594202393528	17.9363820391843	1
447.228228787781	7.96685148717743	1
447.176712220124	16.8468973813582	1
446.907122152492	12.6549024060904	1
446.456701873482	-2.37664924854355	1
446.176311056842	-7.21608439664964	1
446.268374344766	10.2705902306992	1
446.275945173528	22.6925072593743	1
445.805389706382	6.4539706668447	1
445.42237419817	-4.53713929166182	1
445.382955093184	5.06803579247325	1
445.236362520047	8.24887962996016	1
444.740800203861	-9.48866512147342	1
444.608963049481	-5.42334138600166	1
444.839271235135	20.3501511681621	1
444.696570053795	23.7642416725718	1
443.904532765385	-11.7449959199665	1
444.069521524041	10.1130251127544	1
444.100979014042	23.9667423800462	1
443.68385409075	10.9309627246231	1
443.679001371868	22.6081196380341	1
443.193046729093	5.44645410296465	1
442.907336983189	0.28811679198235	1
442.781321143295	4.70234905625405	1
442.489807452841	-0.803903615075242	1
442.473066833865	10.1606338045966	1
442.211123598611	6.42692267502794	1
441.864703943384	-2.3705845816293	1
441.701027058336	-0.213898162359069	1
441.927275205718	25.3161624654672	1
441.242216560697	-3.78048228624887	1
441.50547493721	23.9680842140146	1
441.643102387258	44.1859192492985	1
441.025736033869	19.1469592884952	1
440.947444303894	26.421886484003	1
440.292916579467	-0.844655218368572	1
440.231559021542	7.44535352623143	1
440.158440203835	15.03035002479	1
439.891353959284	10.9883023541482	1
439.720627918344	12.722395598169	1
439.360845417092	3.12382402765939	1
439.490026537959	22.835322769283	1
439.189954839012	16.8160035032062	1
438.65199850159	-3.46290082609907	1
438.758636471331	14.8972760181836	1
438.973585626765	39.7499746322239	1
438.829198636746	43.0628887422482	1
438.427611338592	30.958373558153	1
438.357858411498	38.7450889081741	1
437.720891024359	12.5311155810479	1
437.653000772544	20.4294778566587	1
436.995309703551	-7.02674845394063	1
437.096280901225	10.9937119525106	1
436.773862580156	3.63481976053316	1
437.027324868534	30.7960856072624	1
436.431981411725	7.07716273764203	1
436.390817563098	16.5775691159814	1
435.998290354257	5.01610576131053	1
435.814628054924	5.97468236500108	1
435.831033157188	18.9259476116206	1
435.9450067273	37.7257811103633	1
434.957078400729	-9.5259828976827	1
434.878846860088	-2.24755848135508	1
435.022823844281	18.350765726294	1
434.899175071098	22.9067252414276	1
434.802533330667	29.0815704604433	1
434.569303436481	27.0688723351012	1
433.960983420053	2.57204499462439	1
433.636411123373	-4.91602248951428	1
433.735977230671	13.0201453861938	1
433.22995946109	-5.3443633630255	1
433.566455601091	26.7941556026057	1
432.970443820625	3.03510450138094	1
432.985538813866	15.9077826530303	1
432.817510975012	17.8034770825268	1
432.738513550906	25.0359410440089	1
432.815444933313	41.6152823334151	1
432.044047354126	7.34301491344753	1
431.685568148129	-2.17758236815488	1
431.921963192588	23.960519228804	1
431.717583451507	23.6771386864286	1
431.506017463556	22.9629871775286	1
431.443429806511	31.1790788319944	1
430.753777243883	1.80685096679489	1
430.908523166321	23.0506184447604	1
430.62062946827	17.7611195047192	1
430.634803816538	30.5785605855834	1
430.513810845216	35.2936277994469	1
430.058114995867	19.9455089843564	1
429.790508596999	15.8720814169596	1
429.486425177948	9.61209841745644	1
429.415661913113	17.3380825733523	1
429.052047209991	7.5095925067925	1
428.97499052117	14.8583205705954	1
428.936715938488	24.5317707028193	1
428.740279812341	24.7244982101252	1
428.363492547721	14.1063863981267	1
428.182272755987	15.2112229044309	1
427.851636402957	7.35953954594679	1
428.092111757095	33.742150762669	1
427.755246667111	25.5170888952918	1
427.203355439784	4.40265519381384	1
427.336186307321	24.3326932568097	1
426.769249622556	2.31637807824029	1
426.809404322755	16.6910967222524	1
426.636177571022	18.275031349211	1
426.517620682725	23.1360520626584	1
425.760688083379	-10.2692532602716	1
426.073685111863	20.4605090878933	1
425.610577452886	4.66802135101467	1
425.242849282362	-5.40711259091293	1
425.277836828212	8.65784315308484	1
425.344510413045	24.6221595973429	1
425.315341777218	34.8413769237974	1
424.696177378008	9.69432008632582	1
424.580008158082	14.6984310158504	1
424.149308354028	0.848549069272924	1
424.079088226083	8.60699081534952	1
423.870303182357	8.05939576854919	1
423.842880081933	18.3832233164714	1
423.698370273736	21.6884879163108	1
423.286120313081	8.94453073508428	1
423.384443141242	26.8059679677817	1
422.793489962658	3.34994946548248	1
422.479192136729	-3.52244867058051	1
422.865506277626	31.6021157633613	1
422.635516383484	29.7834024543223	1
421.875539980444	-3.80443455087436	1
421.907400159149	10.0729919717422	1
422.178795431427	38.308929474529	1
421.334149902149	-0.354262448010683	1
421.00567994988	-8.07621053637876	1
421.49806820258	33.4067556641581	1
421.198239805894	27.4016682906515	1
420.833990772353	17.5349940668928	1
420.703939139171	21.7068720982477	1
420.597422735426	27.2895247808328	1
420.207664254763	15.8937198104107	1
419.575054819815	-10.0593671831582	1
419.837102575051	17.6162120016899	1
419.657306875733	18.8062496822157	1
419.807959256177	39.8044192813745	1
419.087572933144	8.5896843268334	1
419.191058690773	26.7605252284071	1
418.761361456865	12.9706348824269	1
418.295629790364	-2.97928061931552	1
418.531054381833	23.1003930890749	1
418.144708750589	11.9091279911347	1
418.168379891455	25.2956017654385	1
417.83630601191	17.3575550143342	1
417.356710720489	0.576589964065952	1
417.21865292993	4.26849292816076	1
417.014601377877	4.00451086741552	1
416.855318965726	6.42413335087315	1
416.6798134343	7.87128543796952	1
416.651559936709	18.1452009884979	1
416.283620324973	8.05721925045742	1
416.698546169372	44.8967425873309	1
416.745918252819	59.7038910004934	1
415.9878481647	26.230204973255	1
415.91411415878	33.7778519987397	1
415.177471462855	1.58858635159285	1
415.212983937364	15.684816336126	1
414.934410001861	10.9536788115	1
414.864571949103	18.7348472100727	1
414.511660675622	9.54767982132551	1
414.754857295407	36.0931600981367	1
414.105644521328	9.14470700576161	1
413.918532401928	9.89607063465123	1
413.547736057267	-0.363200964055815	1
413.251996200878	-6.12334552730602	1
413.207347947728	3.16775588311346	1
413.247959719649	17.569617609541	1
413.047555229953	17.5241748701664	1
412.371950184308	-11.0063427341055	1
412.278419356647	-4.64543691514192	1
412.534367439926	22.6643710085125	1
412.09507045643	8.298918414819	1
411.810841948327	3.22877234902657	1
411.55002757683	-0.437857647713023	1
411.429584561717	4.30982564065584	1
411.217228519243	3.54793865244707	1
410.90176180395	-3.39474199984763	1
410.856074697664	5.83404337318089	1
410.927200867046	22.064993849258	1
410.59278281785	13.9862975407159	1
410.487039576587	19.6151114249583	1
410.354904400897	23.6619030597896	1
410.009340708106	14.9150896565431	1
409.681664859873	7.24052838196167	1
409.958388368096	35.795632188169	1
409.048152004739	-6.79951362582721	1
409.117365174265	9.31673645995616	1
408.648193377493	-6.83956789808143	1
409.020011890436	27.4158262238665	1
408.462694338707	5.97577062404448	1
408.520807927537	21.4266612424154	1
408.081981533328	7.08934489958369	1
407.929024852055	9.88798793397311	1
407.728387331313	9.82848235197889	1
407.563035082457	11.8840874674608	1
407.250891313515	5.14052652366297	1
406.988490044899	1.37868970885518	1
406.6435498034	-7.33080591818535	1
406.663960189522	5.86000310595093	1
406.703664272161	20.2073356582518	1
406.461265974227	17.6445278681232	1
406.383304036705	24.9385682734749	1
406.133068263697	21.905949544259	1
405.921052673633	21.1643696811572	1
405.522768350404	9.2572308779636	1
405.342689320054	10.4300254637058	1
405.007780590881	2.32181937346723	1
404.831009909806	3.69292011482652	1
404.662247854225	5.54408044842199	1
404.489417944443	7.15139679643035	1
403.973687809639	-11.7958482577035	1
404.190724817697	13.1813556436637	1
403.609148330774	-9.71294157548482	1
403.988298469465	24.9818450603787	1
403.832405889727	27.6044225730458	1
403.282202339602	6.59071094421647	1
403.155957577457	10.9904683066174	1
402.93129806935	9.49092130099887	1
403.046578081974	28.3684543824785	1
402.616842035065	14.5759437622907	1
402.389692143311	12.9271045205981	1
402.127551100142	9.18077803859794	1
401.855164099656	4.82027196119411	1
401.523889270942	-3.07016609806312	1
401.491406859215	6.94998434800269	1
401.390032961526	12.8405509467871	1
400.900959972082	-4.50883399085278	1
401.06532585115	17.3110345815372	1
400.663100518911	5.16757451547807	1
400.767611134232	23.399516407936	1
400.258454564457	4.84624225958678	1
400.066879943611	5.32986246637033	1
399.748873636754	-1.76524841167531	1
399.751089835411	10.3348186456376	1
399.589982169995	12.6447171466723	1
399.360759445032	10.8715733644696	1
399.123717514854	8.62971746784566	1
398.774358300503	-0.344806216496293	1
398.645682950682	3.90917726188897	1
398.480281870118	5.96169721580391	1
398.222955068089	2.5038861683746	1
398.154170169603	10.3478883198092	1
397.903502070338	7.28921476722621	1
397.660542423281	4.69260755295176	1
397.536882201057	9.24719353725078	1
397.55054913859	22.033613952503	1
397.100747406762	7.03820729005715	1
396.785482104049	0.107349568556133	1
396.585408654152	0.0814637951395511	1
396.169882333223	-12.8593731827612	1
396.38422075933	11.9559336957196	1
396.406287373873	25.2458376867466	1
395.793051722284	0.45364838876948	1
395.66578695833	4.79213571033395	1
395.62302834926	14.1961941834502	1
395.225262540039	2.3199598240296	1
395.208513201272	13.2830920160022	1
394.766255860878	-1.26011659890233	1
394.712667863819	7.49477950502229	1
394.552813952585	9.87974674896708	1
394.632366986815	26.6155437660276	1
394.008464917507	1.18394416778546	1
393.775970572506	-0.785403211299326	1
393.705475079829	6.95598562118612	1
393.773718591449	23.0138395152656	1
393.571721337231	22.8725771517598	1
393.189127581633	11.9057681234008	1
393.085959279336	17.6886287735294	1
392.842156227944	15.0413805339508	1
392.852837962825	27.6487770533737	1
392.334397033443	8.53883198909807	1
392.227488179994	14.0974584477042	1
391.974824389564	10.9190552688517	1
391.611255687329	1.09264662978501	1
391.597094681333	12.2108715842017	1
391.324897353602	7.86155450028821	1
390.988142955967	-0.357527225147512	1
391.14614073652	21.0804469471781	1
390.906937225554	18.7088769116817	1
390.424585577784	1.76221121467908	1
390.757330175462	33.6750696298416	1
390.213910057947	13.0677540780376	1
390.010180049166	12.8225682584804	1
389.505323872903	-5.47310546469193	1
389.792214729874	23.6911170040738	1
389.066063232705	-7.86972658948484	1
388.861751784009	-8.14977896099257	1
388.926170131592	7.67870584936895	1
388.840476737292	14.5089999825476	1
388.598726691094	11.9847461463769	1
388.591129443085	23.4963714630024	1
388.032943483462	2.00391037903901	1
387.813831601975	0.836652179124126	1
387.666083546981	3.9471712378921	1
387.510454239814	6.58525908336689	1
387.566889132767	21.9351634885432	1
387.203815925028	12.138380853012	1
386.691407049307	-6.61007202690015	1
386.738532736535	8.18179849713444	1
386.64626789484	14.6181428557704	1
386.317216152066	6.86070484376776	1
385.930897290796	-4.32951425761629	1
386.246866094315	26.5776765774878	1
385.73510071601	7.86777765153201	1
385.738356047431	20.0298966056949	1
385.680980330844	28.5575895783724	1
385.425769493262	25.2263969426292	1
384.769128347248	-2.16784086485424	1
384.842861075241	14.2189102703271	1
384.504922943109	5.92876417264442	1
384.150143009125	-3.37093765392575	1
384.371553361516	21.8680823557175	1
384.383793287781	34.5687416187949	1
383.713381590825	6.34903291109684	1
383.703240609558	17.7081012145114	1
383.717641470983	30.5382844352704	1
382.931161418049	-4.63894962335383	1
383.061189720602	15.1223131969617	1
382.628628974757	1.1601503874829	1
382.412674833733	0.182090777191087	1
382.194517843237	-0.928017974394517	1
382.382737485974	22.3214109247927	1
381.996851579639	11.1570775968253	1
381.537720902931	-4.39778930570511	1
381.669971336032	15.4966531774364	1
381.330995347227	7.14424387046939	1
381.455970033014	26.6025480512112	1
380.895694664266	4.98472586455716	1
380.736360939636	7.40065038038148	1
380.419285687764	0.361030148045916	1
380.682545660104	28.1085929142371	1
380.055236035034	2.47250627162122	1
380.004942474913	11.4246414033615	1
379.461736120799	-9.17002709914316	1
379.762346932076	20.8164543208119	1
379.441412418378	13.5454786678558	1
378.892137222353	-7.41298532456751	1
379.29245110417	28.5500140275409	1
379.388269421838	46.2605530496482	1
379.109080622047	41.4919392644884	1
378.593982519146	22.5821493396448	1
378.40180634308	23.0293498480733	1
377.565140147191	-15.1562865345988	1
377.713092487069	5.6793204075008	1
377.546441434915	7.65657087169221	1
377.569141667804	20.9841518700665	1
377.160045981109	8.42847406936522	1
376.935254539731	6.92059078814529	1
376.873038669528	15.1580144330323	1
376.970363695541	32.9588366934469	1
376.469241612848	14.8867843557307	1
376.039691164086	1.10496614480765	1
376.165154725098	20.5924948354546	1
375.914214304295	17.5171381660461	1
376.002217348893	34.7591552549264	1
375.491668409545	16.1220112007079	1
375.000585716565	-1.34826558160333	1
375.173220508254	20.9668453815537	1
374.828542604305	12.272543118665	1
374.772122379259	20.8573432771879	1
374.338105417996	6.8077605129151	1
374.32885133605	18.2198471065341	1
374.192250240255	21.9983353413028	1
373.979540140484	21.2145986472086	1
373.840764972937	24.8627599370368	1
373.0260187997	-12.0089885463344	1
373.139300123231	6.74825493091924	1
373.18036057016	21.1763405306611	1
372.871733700783	14.643024895118	1
372.581979608261	9.24100208287487	1
372.172215868304	-3.35479338381146	1
372.173973622559	8.71734873507906	1
372.095971314839	16.0084096350835	1
372.293802267504	39.8338128412319	1
371.700762481442	16.2518415614194	1
371.746215732786	30.9432224564884	1
370.959858071533	-4.22685867617825	1
370.999230967015	10.1000399635573	1
370.686356539851	3.31208227694267	1
370.727274984373	17.7316202886454	1
370.539304750273	18.4308214426926	1
370.479676795062	26.8232744562945	1
369.752696436666	-4.78755509401312	1
370.122642611389	29.3549664902141	1
369.747282587705	18.8214007838804	1
369.549192607842	18.9139767621184	1
369.677120389198	38.5491177549733	1
368.728341796186	-6.35703595034294	1
369.043136870855	24.4795342686268	1
368.814051697718	22.7141456528254	1
368.400843045471	9.91179227989499	1
368.360650220718	19.4692213191037	1
368.097758275923	15.6773358758882	1
367.778007778424	8.47716045463472	1
367.620915691533	11.0272578017348	1
367.512934728588	16.5212332205286	1
367.415476734238	22.6459868265756	1
366.97103173067	7.97120452335932	1
366.826387166727	11.2674355165565	1
366.837927498244	23.9258956861541	1
366.369079388764	7.7883030443302	1
366.231619516916	11.5151993478356	1
365.712355042195	-7.64452036075627	1
365.798548707177	9.48889270161236	1
365.409758779061	-1.84976282047714	1
365.271510331678	1.82985232545961	1
365.722821514167	40.8495917213583	1
365.336609888311	29.6654795493773	1
365.049167926263	24.4019403421062	1
364.934086449968	29.4702479897062	1
364.351279782457	6.50157935868846	1
364.351850235552	18.5024352272733	1
363.888426753193	2.68997846518874	1
363.921662577811	16.6488976287726	1
363.65610820551	12.6973550744935	1
363.297270719893	3.15411566536771	1
363.093360334582	2.89770915545562	1
363.151055645524	18.322798525381	1
362.623757445337	-1.31853392185149	1
362.859269427767	24.7654611258546	1
362.1888330893	-3.45604373754864	1
362.237711865432	11.4405426641751	1
362.092731771024	14.7165933197302	1
361.56401737377	-5.00964446431012	1
361.743354347861	17.7070235210873	1
361.356805668918	6.50265705211254	1
361.483098408673	26.0396751152845	1
360.935791722063	5.19894384661047	1
360.338249816594	-18.6530530296146	1
360.600429220371	9.02944663751469	1
360.060816436365	-11.3500952394614	1
360.661606037848	36.6297985951281	1
359.775681012643	-4.50883399085278	1
359.848747492578	11.837609297151	1
359.90501499402	27.1770643023649	1
359.638368597088	23.1600043272855	1
358.874340670219	-10.6717294916082	1
358.805690816556	-2.82023631431649	1
359.025106160328	22.2988216253776	1
358.491997615956	2.30914062730489	1
358.23802015922	-0.948515280692351	1
358.193130384362	8.32722371562804	1
357.884041685743	1.76601483852547	1
357.820265348777	9.90962632742585	1
357.665777711719	12.6157039492016	1
357.16607712296	-5.3714113548406	1
356.903833499491	-9.12458435976853	1
357.076182438364	13.1731355899012	1
356.938578255948	16.8912518616861	1
356.712703450531	15.3181364314555	1
356.549974850375	17.5302078402161	1
356.212835418839	9.28752251567192	1
356.186601532078	19.6815269236111	1
356.017774103017	21.528006686748	1
355.09855077633	-21.606693735856	1
355.199562912265	-3.58515563598072	1
355.38547971515	19.5258424863444	1
355.238513860123	22.6827657560737	1
354.900889844327	14.4110144059489	1
354.763644484044	18.1506105868603	1
353.996532890857	-15.8660321792071	1
354.052443255685	-0.548057083119629	1
354.112265058048	15.004379726399	1
354.159491337429	29.8017972018802	1
353.511598558701	2.93150857960145	1
353.344848882617	4.90250419568612	1
353.218136441639	9.27345967305233	1
353.084724386979	13.2428158656909	1
352.699282070644	2.10465358292957	1
352.743061309007	16.6954286271923	1
352.475443675875	12.6200569853834	1
352.089182230313	1.43278569248538	1
352.317567197007	27.0894224695106	1
352.11566290951	26.9531153826303	1
351.436865948141	-1.76969653845592	1
351.638863454696	22.305182129704	1
351.53669640509	28.1474427056055	1
351.272362096844	24.2688663354982	1
351.211781829034	32.6039691539541	1
350.944417161007	28.5437380481889	1
350.476394022059	12.455381203965	1
350.315046000668	14.7501286033334	1
349.874989298701	0.338166142463827	1
350.075682817382	24.3348592092805	1
349.596111972302	7.55428508701816	1
349.413681086959	8.58524676567873	1
349.333212993202	15.7281882136269	1
348.907771482782	2.1922954157856	1
348.832391404682	9.64022410269562	1
348.450159503858	-1.30554877265432	1
348.628098101039	21.3271225194105	1
347.961172815894	-6.68410533887502	1
348.111610294798	14.300054245774	1
348.105863848702	25.9220374821307	1
347.421766697073	-3.11853551467516	1
347.375711524611	6.08720623720141	1
347.232738039437	9.48334575016737	1
347.060662949849	11.1350377097456	1
346.776769376547	6.08396259130819	1
346.70501754477	13.7493529061647	1
346.427193579545	9.06210497450726	1
346.249734957109	10.3910805817403	1
346.015457609568	8.31415404145974	1
345.790283093656	6.78287847356749	1
346.491049495066	60.755519035399	1
345.825373766134	32.8191591732118	1
345.281262391311	12.1697607497686	1
344.990702136333	6.719040986635	1
344.648680942491	-1.81641771806809	1
344.729050506056	14.9676007969009	1
344.259046734049	-1.23955589887367	1
344.036735539252	-2.59921407182259	1
344.224271884539	20.6087236305434	1
344.071300015511	23.4054859842548	1
343.696629824738	12.9129254561395	1
343.193742765047	-5.26537477442671	1
343.529503494508	26.8276063612345	1
343.098325404541	12.9477708768464	1
342.613682294562	-4.13693466901406	1
342.393748642969	-5.35409430070516	1
342.538035417529	15.2613039517787	1
342.496219652759	24.7211066455283	1
342.208890850072	19.4640547300403	1
341.95358965466	16.1268396898718	1
341.607918041351	7.3725246951423	1
341.791164548983	30.3232845972052	1
340.969186187088	-6.98241510485467	1
341.338465024128	27.1197246728399	1
340.973435243062	17.2050085667459	1
340.797322253085	18.6145787370887	1
340.224171701232	-3.77557983773314	1
340.396155934018	18.5000685279907	1
340.10250347662	12.8639326678401	1
339.748635225807	3.61826343116931	1
339.685999741198	11.8300337463178	1
339.406649871815	7.05123470173988	1
339.454925248286	21.9113591426213	1
339.057967130299	10.0827334750445	1
338.963746821753	16.401197191226	1
338.559062935757	4.1094591887827	1
338.510812643684	13.1835110305102	1
338.242539030398	9.0686450944019	1
338.08679430941	11.6991256921789	1
337.848686149337	9.39247083704076	1
337.50921703055	1.00990724544637	1
337.415805847955	7.37685660008223	1
337.211630039204	7.10421072945878	1
337.317321771491	25.4060336445215	1
336.818836862202	7.49153585913073	1
336.564859502572	4.23361581059085	1
336.417055438075	7.34006710496484	1
336.49843396473	24.1844681485387	1
336.023607754714	7.68814094963807	1
335.794150654807	5.90003624696154	1
335.8336374902	20.2333059566445	1
335.537588589914	14.453467074352	1
335.431008173876	20.03098486474	1
335.187467842675	17.3986764143915	1
334.88698064131	11.3527846094817	1
335.011462707024	30.7809345055961	1
334.52357431427	13.5015996405082	1
334.210273270683	6.68759769614914	1
334.13751444621	14.2924786949409	1
333.71303248513	0.813925526626326	1
333.503271126761	0.206423404203204	1
333.377456100349	4.6309360184884	1
333.481107795812	22.810430164316	1
333.266117077986	21.8894566086243	1
332.835340512828	8.03357338886178	1
332.750993353241	14.943796450979	1
332.53510469783	13.9689910522031	1
332.503623208976	24.0481504960358	1
332.085927952579	10.9763948983751	1
331.739633519101	2.18463533997966	1
331.682740503839	10.7405385228691	1
331.768018614839	27.8186405551008	1
[truncated: 5,469 more rows]
