# Supplementary material for: Fibronectin binding protein B binds to loricrin and promotes corneocyte adhesion by Staphylococcus aureus
Source: Nat Commun. 2022 May 6;13:2517. doi: 10.1038/s41467-022-30271-1 (PMC9076634; doi:10.1038/s41467-022-30271-1)
Supplement: Supplementary file 3 — Source Data [file 41467_2022_30271_MOESM3_ESM.zip › Fig. 4a top curve 3.leveled_FD.tsv]

vertical tip position (nm)	force (pN)	segment no
478.516499406272	1.62240344638658	1
478.583080847707	17.5763867125215	1
478.646429384071	33.3367126966316	1
478.035986041109	8.70788904297041	1
478.139868263485	26.8982023855254	1
477.603728697404	6.72365470276692	1
478.015054132373	43.3433814092762	1
477.812366420326	43.1572891124619	1
477.15583301865	15.7663372133607	1
477.108669739985	24.903148848596	1
477.291990812186	47.8560747031272	1
477.1619057224	52.0225431361198	1
476.722782561657	37.6643913870921	1
476.063314147348	10.0981558222808	1
475.98756841701	17.5222907288907	1
475.731784668581	14.1544882136002	1
475.7618345925	27.9206164761468	1
475.698247584622	36.0739694683476	1
475.597711808297	42.0126202119595	1
475.234686608124	32.2169258354745	1
474.852725757499	21.2862934961676	1
474.545756478105	14.8510268309551	1
474.506182134784	24.4444106811584	1
474.265232271586	21.9668146308697	1
473.723348336646	1.45037399219204	1
473.635703110359	8.16260786734552	1
473.589099270625	17.3351207386527	1
473.630031314381	31.7549440221435	1
473.302724286866	24.101440031815	1
472.84858458122	8.84529495451691	1
472.976326444202	28.4691518632869	1
472.790566561703	29.3008142178789	1
472.487370636545	23.0930993494352	1
472.165233501665	15.7501084182714	1
472.277174293232	34.4272856135032	1
472.049754556775	32.7622070110996	1
471.839046344038	32.0989923649108	1
471.162977180881	3.5406449128088	1
471.122485596476	13.0810104728053	1
471.251057620032	32.7557197193126	1
471.073930647684	34.1059533576121	1
470.618431036616	18.7697419982918	1
470.376377766913	16.2283190266913	1
470.30741285892	24.0624951498494	1
469.938362343497	13.9086790223558	1
469.719008863675	12.7283088857812	1
469.746158325334	26.3242461123271	1
469.879199724767	46.2678081712307	1
469.120570550284	12.7618441693838	1
468.610619388361	-5.83743269629528	1
469.187598642215	40.7175602507146	1
468.878367181529	34.1503078379404	1
468.339982977026	13.8470074878928	1
468.081970892204	10.350240992876	1
468.02610657824	18.9709853967712	1
468.339108737673	49.702903131784	1
467.544817351769	14.0601477765221	1
467.406860080733	17.7603130568661	1
467.378765606792	28.0461254975433	1
467.496379303427	47.0662733421181	1
466.990648602831	28.7212370338817	1
466.570919997407	15.5315585312788	1
466.232720533468	7.22911404981729	1
466.478219023881	33.9155397214804	1
466.26767332009	33.2652996588655	1
465.970472473705	27.4207780398957	1
465.225508509754	-5.26401526980919	1
465.434435669096	19.2306461181989	1
465.177370169386	15.7922969461304	1
464.856517747742	8.53046055603469	1
465.017374661231	30.143961403371	1
464.771061250674	27.3504532611757	1
464.513248575982	23.8677496087789	1
464.48857388252	34.3602044806766	1
463.952116234127	14.1748270355704	1
463.681682005532	9.9358678713887	1
464.237134965752	55.2033869736081	1
463.172682797287	3.36861545861467	1
463.233899184789	19.0101944192818	1
463.182893942827	27.9249483810859	1
462.981831377343	27.8448820990635	1
462.453104488958	8.12365241975816	1
462.380764381186	15.7598393559517	1
462.463969497784	32.7200184832406	1
462.467377871956	44.8970243985245	1
461.785804444402	16.0140904790162	1
461.411045556506	5.52272386616413	1
461.174287838986	3.30370027825748	1
461.578035527948	39.4787622255704	1
461.239441728559	31.155556297266	1
460.779863400814	15.5802449165466	1
460.592336864338	16.3127066480313	1
460.770013265636	38.9367246958389	1
460.230539686278	18.5725346673409	1
459.708943050032	-0.719952644825179	1
459.777922935068	15.3887430213691	1
460.043997094109	43.3120120781434	1
459.737607267953	36.9200221998353	1
458.994085826102	4.32503667545499	1
458.748229324453	1.5618096053469	1
458.96477018242	26.5162868542165	1
458.892361891567	34.1503078379404	1
458.264817095422	8.50773390353647	1
458.375495307074	27.1167522725179	1
458.346454175845	37.3506346820338	1
458.010956326974	29.2145987439676	1
457.4297729945	6.35147010913885	1
457.231372539367	6.43369177800885	1
457.120941686194	11.7891941574544	1
457.411529443371	41.1831555067025	1
456.609593698399	5.08779004464863	1
456.033672758971	-17.4594159326518	1
456.470122156447	20.6782525270337	1
456.439496201851	30.8179952462858	1
456.046371591558	19.2284801657294	1
455.699035750218	10.3837868420999	1
455.736251607333	24.5904698369613	1
455.589185161876	27.7507635400434	1
455.499170010537	34.3309905363916	1
454.941448174353	12.8754457350084	1
455.090327444378	33.7759678574646	1
454.77601212947	26.9111875347209	1
454.04766795159	-4.77174181876924	1
454.139904725261	12.7337184841444	1
454.382741256483	39.2667101959866	1
454.532067153144	60.1944599258286	1
453.908434452701	34.7886404447835	1
453.296607407697	10.090580271448	1
452.917106437028	-0.681007762860041	1
453.261028381136	31.9118223746728	1
452.814634508426	17.1306336942796	1
452.383887730535	3.28747148316834	1
452.645303047731	30.9348510234258	1
453.028078687994	65.8570521029747	1
452.211889778979	28.9094952831654	1
451.552329141897	1.3508352691868	1
451.8116268452	28.8716280946239	1
451.760154202951	37.7639195444751	1
451.363203260878	25.9472013326697	1
450.695442502025	-2.10265443892501	1
450.643614263114	6.7685797266729	1
451.160509498957	49.7310393826452	1
450.701301377803	34.1827654281189	1
449.926323668539	-0.293682633187888	1
449.748010420223	0.995967729693553	1
450.457077922501	55.4781987967011	1
450.181603622457	50.943867109398	1
449.306339777757	10.4562775732894	1
449.023823556022	5.49999721366633	1
448.966143330946	14.0212028945565	1
449.291607011501	45.5093867069764	1
448.624100319814	17.4757702960926	1
448.09988365817	-1.96849217327193	1
448.244600019128	18.685354376952	1
448.555925844013	49.3263971988382	1
447.956242038691	25.3586328045181	1
447.171252586267	-9.71687544739064	1
447.349998705085	12.9771504104832	1
447.981545635777	62.8136141770322	1
447.160556793345	25.5804263374044	1
446.514173320027	-1.1862663630953	1
446.754701471455	25.2114959552913	1
447.285348825359	69.0000287519218	1
446.175046368186	14.4247568193178	1
445.637006103138	-5.84717419959757	1
445.848993321922	18.8400667770117	1
446.224539877485	53.3316659399842	1
445.519993103059	23.0790259411936	1
445.418897461053	28.9992925028684	1
444.92073913484	11.1184039604326	1
445.23471524629	41.9195793463633	1
445.174604751882	50.2968601270547	1
444.905918793153	46.1715236597411	1
444.667517504408	43.8616251587074	1
444.377512611203	38.4585140874186	1
444.259496045296	43.3650198027284	1
443.608435297599	16.3191939398184	1
443.436575908627	17.9983353848413	1
443.329367051328	23.5529152102964	1
443.279209793092	32.5274283290176	1
442.610257522858	4.40942429679475	1
442.828992871211	29.5023851506343	1
442.760765054368	37.3939114689384	1
442.292694993492	21.3176628273004	1
441.867021033638	7.7828477228843	1
441.75711420927	13.1762172908713	1
441.802608604902	27.8849152400747	1
441.858608501966	43.2234193393262	1
441.04913226939	6.68253330271042	1
441.231814098633	29.614909022835	1
441.03315400535	29.6884774474486	1
440.615593732714	16.6405261957094	1
440.640884006309	30.138551805008	1
439.993647057681	3.32317271924005	1
440.337374734821	35.909515564986	1
440.198108157207	39.5436774059272	1
439.600863788263	15.7252263789254	1
439.487621674557	20.9195185009023	1
439.567936624475	37.7163214182534	1
439.274382075303	32.1022360108044	1
438.921824102773	22.9513615329494	1
438.64337437092	18.2428450046036	1
438.779889605426	38.4087500087271	1
438.537292493976	35.8494922675238	1
438.099402695564	21.5838214061368	1
437.75956348391	13.1956897318538	1
437.617360565704	16.654589038329	1
437.503493563085	21.8121022308099	1
437.160709228225	13.2476303286369	1
436.86947184167	7.77311678520381	1
437.293427280398	45.1696597035262	1
437.30817359707	58.0369388224362	1
436.230607364399	5.42750648247682	1
436.289373062334	20.9335813435219	1
436.068395188799	19.6709789724558	1
436.381181303757	50.4039955321361	1
435.65352796298	18.7697419982918	1
435.558258591062	25.04271014699	1
435.366024325868	25.5033501263522	1
435.162228259096	25.2710015372851	1
435.055350195874	30.8482974496165	1
434.691669055813	21.0320423731031	1
434.62243916847	28.866218496261	1
434.603835858874	39.7351793011045	1
434.37530293587	38.0203366200094	1
433.823745048758	16.9423860106178	1
433.73409759797	23.5529152102964	1
433.818243438667	40.5812425982138	1
433.338986949219	23.8374579710699	1
432.751308689348	0.594579757402223	1
433.222224909842	40.8073680360392	1
432.885967893057	32.6356202962795	1
432.690348378472	32.8942033242829	1
432.085862486857	8.64406212165889	1
431.849881052025	6.48333963486071	1
432.072710024142	31.8252688008635	1
431.740400843863	23.8904656956549	1
431.302810710498	9.64483781882836	1
431.20881945956	15.9957062970791	1
430.97584945271	14.0157932961935	1
430.989049532594	26.7921763707333	1
430.351670365146	0.570775411480342	1
430.385282111546	14.5708159751207	1
430.341769290967	23.9478158908009	1
430.363629079542	37.2435204081962	1
429.591924929067	2.97047113221635	1
429.43396004746	5.48701206447062	1
429.602158937842	27.554929739927	1
429.728519198902	47.1149597273857	1
429.524237680219	46.8552990059582	1
428.458642160963	-5.03427638932744	1
428.321855935421	-1.24793789755907	1
428.328402844656	11.1303114162044	1
427.899785763786	-2.57653314240606	1
427.730948066761	-0.711299400568774	1
427.56358934244	1.24264330192578	1
428.004248515719	39.6432161289324	1
427.801295374407	39.4636216895269	1
426.907657826546	-2.11779497496868	1
427.488320920534	44.6752308656387	1
427.106516868372	33.7748901640405	1
426.962436062163	37.1245092442084	1
426.189218344613	2.76166274852601	1
426.473674634554	31.799298502472	1
426.434311891449	41.4262176362779	1
425.96933287807	25.540361499528	1
425.471522917614	7.68656321139491	1
425.678978506675	32.1087338682131	1
425.62589502093	40.9133940508313	1
425.266066864329	31.330829397354	1
424.418046850909	-7.51549644789434	1
424.82752232901	29.0166095570032	1
424.935902292947	47.5001189045883	1
424.223644835635	16.7919949498755	1
424.016633914414	16.3700462775555	1
423.676925419794	7.9938220590444	1
423.761549557108	25.0535293437164	1
423.794444328734	39.0124590729221	1
422.939017537754	-0.277453838098745	1
422.74405923934	0.0233177177638873	1
423.34491942734	48.0280935917	1
422.959717808054	36.9251570920316	1
422.440059210994	17.7624790093357	1
422.236361871849	17.5395972174039	1
422.455463200996	42.6606943221046	1
422.246078817836	42.097007833299	1
421.860913931914	30.9965119922672	1
421.015786058236	-7.67561844631725	1
421.292081611977	20.8740757615283	1
421.453909198402	42.5622332925237	1
421.094262638579	32.9915760948184	1
420.147750041849	-11.7576992579698	1
420.430179187845	17.1598476385645	1
420.634671754319	41.4056675018712	1
420.08633716547	20.5246178203981	1
419.901527917893	21.4345080388185	1
420.007600945286	39.780875615402	1
419.516926624937	22.3563057130112	1
419.415447689192	28.2614211730205	1
418.788884827805	2.69133796980584	1
418.822212931865	16.677315690827	1
418.888533776892	32.6410298946423	1
418.581545344055	26.2274121885039	1
418.158428622478	12.852729648132	1
417.942857065435	11.9190245181681	1
418.102470862359	33.4751963016017	1
417.567339395349	13.3861139336071	1
417.433112850984	17.3286228812438	1
416.974309518986	1.81498303498778	1
417.325366739168	34.8470683333534	1
417.389226716723	50.6636562535638	1
416.738306988797	23.6340591857428	1
416.453159278135	18.530071433315	1
416.226382496481	16.9250689564827	1
416.159059152699	24.8782668092502	1
415.701694708652	9.45116997118149	1
415.283694695307	-3.61625372154046	1
415.427073960181	16.9672680499635	1
415.772583896666	49.6672018957121	1
414.572480028938	-10.281956598274	1
414.621081551377	4.62039863295464	1
415.038587269407	41.6361142790137	1
414.702399612193	33.4730303491322	1
414.119516748228	10.5222704470705	1
413.995638869076	15.0858055130371	1
413.894556447678	21.0158135780139	1
414.090344148678	44.7412237394195	1
413.260258805648	6.9724962274689	1
412.768859779644	-10.4942305059161	1
412.960642338188	12.9912132531026	1
413.535981295622	59.4683164361816	1
412.463747089227	7.18454825705267	1
412.443790578544	17.9777746848131	1
412.535972412022	35.4929764910292	1
412.147254335613	24.1815063138372	1
411.815426324061	16.2802490578528	1
411.059859825433	-17.0212384652428	1
411.799097917875	39.280773038606	1
411.509520865088	33.9122855099652	1
410.806998815568	3.79056413093445	1
410.612593409503	4.12704748849081	1
410.351369567208	0.458251539279388	1
410.861020767544	42.9982553730851	1
410.418163304765	28.4418185996827	1
410.006882655258	15.7782341035108	1
409.923169169858	22.7501287000916	1
410.376143801978	61.8928941962636	1
409.579328681731	26.1192202212422	1
408.943510626246	-0.00373027405162671	1
408.664431721349	-4.74253844010618	1
408.700452924135	9.40681549085296	1
408.797082104339	27.1892430037076	1
407.921967355803	-13.2777963979939	1
408.100664542228	9.42412197936577	1
407.874827573287	7.87697684752594	1
408.076987437587	31.9853907992864	1
407.449792334055	6.37959579437782	1
407.772067618524	37.6881851673922	1
407.452842724788	30.5431939888148	1
407.208548575809	27.889828254213	1
406.698462058911	9.3040331219545	1
406.310342079372	-1.97065812574148	1
406.31782106427	10.4681744634397	1
406.535155832738	35.4864786336201	1
406.009554710676	15.9708136921118	1
405.540916016905	-0.130306423250366	1
405.949154198513	36.3314642373058	1
405.522424258803	22.7425531492592	1
405.118038513818	10.4930565027856	1
404.704284904865	-2.3179501144022	1
405.253141230387	42.5730524892498	1
405.441413097039	65.8494765521419	1
404.371971681069	13.7344941813137	1
404.32322205654	22.8031364246767	1
403.99801459199	15.3000234950904	1
404.178334264168	38.0998851865633	1
403.781461706783	26.3009911787391	1
403.013707753838	-7.72971442994787	1
403.361620161981	25.1162891372254	1
403.418310294794	40.5055082211309	1
403.147138910953	36.2416670176033	1
402.479591490255	8.2177815443998	1
402.110358471947	-1.92413769294361	1
402.494889972114	33.1170745505931	1
402.066527546752	19.4308012576326	1
401.463196804814	-4.74361613353026	1
401.524757112311	10.9377318276032	1
401.657069116212	30.8601943397665	1
401.579434117033	38.197775672567	1
401.298836963868	33.3691702868097	1
400.881407908715	20.3384409986093	1
401.052272446104	42.571974795826	1
400.20303825776	3.65749012432726	1
400.010861599365	4.12920287533856	1
399.588180178898	-9.21626572074801	1
399.781079407553	14.3382032455085	1
399.520639872487	10.7180936815651	1
399.417587915195	16.5323342284478	1
398.91958591702	-1.32799361395931	1
398.731052656	-0.637730975955177	1
399.107851750441	33.9404217608264	1
398.527364292404	11.1357210145674	1
398.407650835527	15.9513412511292	1
398.342752010347	24.0527536465473	1
398.397066839344	39.3002454795888	1
397.71306638836	10.290735410882	1
397.606041541345	15.8670487203857	1
397.509066313314	22.045792653846	1
397.245120472787	18.2157970127883	1
396.864523187135	7.39335664074301	1
396.400484734075	-8.43079626467816	1
396.822492352634	28.8575652520046	1
396.767029620546	37.524819523076	1
396.480809246085	32.3597307797624	1
395.77245723403	1.89071741207093	1
395.798051819769	15.4168792722303	1
396.096403326293	45.2930027724531	1
395.272734672354	7.91160039017398	1
395.54708019311	36.348770725819	1
394.941696244029	12.0521090903971	1
395.217484967893	40.5758329998511	1
394.532900875125	11.531699388496	1
394.103796148472	-2.19814652877966	1
394.230521467356	17.3902944157074	1
394.348325370916	36.4439775438847	1
393.956694315979	24.96048847812	1
393.452057631475	6.70309400273888	1
393.642724604622	30.1244889623882	1
393.611044944474	40.217721814464	1
393.468308926141	43.6538944684409	1
392.530186524585	-0.587966897263668	1
392.693904944942	21.2181241042954	1
392.642568457936	30.1331422066446	1
392.644097420106	42.2171072563327	1
392.372345098772	37.9197202035807	1
391.548868750649	0.550214711451888	1
391.84510180922	30.2997620624762	1
391.692088981134	33.1200646215632	1
390.933755055144	-0.344534970925076	1
390.774591351357	2.10710134659401	1
391.071328503594	31.886940335327	1
390.883754716458	32.6356202962795	1
390.278724142922	8.36059705430949	1
389.870337629031	-4.12692192013911	1
390.144638627573	24.3080930286576	1
390.190275688269	39.0362634188438	1
389.467834602857	7.72334214089029	1
389.603752527232	27.8632768466224	1
389.464819076104	31.5277408908943	1
389.474988574773	44.129939124392	1
388.652211712462	6.80263272574349	1
388.432002344857	5.59520403173205	1
388.478287283568	20.3623298695056	1
388.356502038637	25.054797218333	1
388.225685997045	29.2059454997109	1
387.812874059065	16.4533562054712	1
387.312776657735	-1.53139239928667	1
387.8253755772	41.1881953083023	1
387.227812710319	17.3610804714223	1
386.996049967491	15.461233752559	1
386.778419347261	14.4085280242287	1
386.795245792959	27.4099588431698	1
386.623928487573	29.1334547685212	1
386.178138802889	14.4041961192894	1
385.979242065817	14.4745208980095	1
386.180727400289	38.5450676612279	1
385.657777411201	19.1906129771877	1
384.764243794551	-22.377818538112	1
384.983404323836	2.75228047636508	1
385.025491503949	17.2680396058261	1
385.242317345795	42.2582180907676	1
384.391161950016	3.23013185364409	1
384.661268197556	31.4141393252696	1
384.591781107009	39.2418281566407	1
383.976454008471	14.3501001356587	1
383.310914336179	-13.5515199620415	1
383.591686612769	15.271897809851	1
383.578890669755	26.4978921066576	1
383.25382775118	19.0055983737974	1
382.751234110722	0.871546967343181	1
382.07939416456	-27.4076673223487	1
382.788812627244	27.1102649807308	1
382.659671440045	31.3622092941086	1
382.07657797182	8.40278558216846	1
381.668832176789	-4.04571455096236	1
381.696932791743	9.63185266963244	1
381.776528206081	26.396197996805	1
380.898945507791	-14.215822867276	1
381.109071387504	10.3729676453738	1
381.128634932982	23.5388418020553	1
381.254182595475	43.0577609550789	1
380.323264155656	-0.751332541579798	1
380.210924626196	4.50787476075389	1
379.960870743427	1.51204552665518	1
380.346883444047	36.6441326833187	1
379.969493066267	26.0153601589201	1
379.613923722887	16.6946221793399	1
379.432076431628	17.7873610486814	1
379.511507126213	34.5419648725515	1
379.110940989	22.5240032622664	1
378.995384010093	27.5904302291846	1
378.640304525677	18.2991069407041	1
378.600484538262	27.9054759401031	1
378.507329233431	34.3147617413022	1
377.655012398979	-4.7825610154954	1
377.550630225248	0.953768636213184	1
378.185194668981	50.9849779438331	1
377.191119961504	3.390253852067	1
376.772160500255	-9.7301775652405	1
376.951851982748	13.0344900400071	1
377.022887962107	29.2860012161112	1
377.064503824667	43.7739833258528	1
376.391268622509	15.4114696738673	1
375.92195137585	-0.727528195657917	1
376.172520847327	26.2858400770738	1
375.994223129955	27.5915184882303	1
375.467025443108	7.98300286231823	1
374.932153599211	-12.085518805648	1
375.113576471301	10.7830088619219	1
375.238866806525	30.2867769132802	1
374.712477635544	10.7267574914435	1
374.578041533759	14.6616908882473	1
374.472050913589	20.3017465940879	1
374.228833009481	17.7159585765376	1
373.743396567959	0.610808552491159	1
373.478700043579	-3.26246387547129	1
373.799226100245	27.9444208220685	1
373.692296132373	33.5282040261867	1
373.139464141049	12.3831722839685	1
372.980606941052	14.8542810424703	1
372.859706600634	19.6006541937358	1
373.047716916731	42.864145935541	1
372.474903271304	20.5213741745044	1
371.908208932031	-1.45458032877985	1
371.943685329335	12.6655490922724	1
372.310416213551	46.6421587173287	1
371.256884253915	-4.51641300228102	1
371.107628209038	-1.46973143044491	1
371.019143476893	5.21978635783216	1
371.497543397304	45.890224544861	1
370.491588330977	-2.41641114398315	1
370.361445956335	1.77602758740084	1
370.639320709128	30.4263487772963	1
370.490569477695	33.5033219868409	1
369.969899430517	14.2862732143472	1
369.700201341624	10.1133069239462	1
370.09075585938	45.5180399512328	1
369.26950153448	8.28300312778912	1
369.042646652073	6.67821196339333	1
368.814858222728	5.01746526592888	1
368.694533735437	9.7984619598422	1
368.731922028696	24.0332812055646	1
368.467096682672	20.1524332267696	1
367.889372795163	-2.48456997023356	1
368.006790507413	16.5474853301133	1
368.126500248277	35.7169359763846	1
367.619781082857	17.3361984320766	1
367.148979670225	1.1084916018943	1
367.346155849078	24.9215435961549	1
367.258878572669	31.6835309843779	1
366.862078153226	19.891694811918	1
366.568427898727	14.283019002832	1
366.511010034932	22.8348861181945	1
366.670764119041	44.404750947485	1
366.088725837188	21.5091647224778	1
365.873895687454	20.6252342368266	1
365.485325290464	9.3267492088307	1
365.521214690415	23.4717712348505	1
365.479095791854	32.9407237570812	1
364.981364583351	15.0987906622328	1
365.237380166934	42.4389007892186	1
365.022838502904	41.5722767920808	1
364.453560814627	19.4416204543588	1
364.210068497199	16.8396036417191	1
363.702319721256	-1.60280543705231	1
364.436545061985	54.4027664158732	1
363.606006905328	16.6113122514242	1
363.268587266332	8.37899180186839	1
362.901385770462	-1.63854893561145	1
363.312894485931	35.0223414334414	1
363.164213689673	38.1036465479251	1
362.744670736143	24.94859158797	1
362.535904506679	24.4281818860692	1
362.313854223263	23.1114835313723	1
362.595318658212	51.9771003967454	1
361.929351835189	24.0505982596994	1
361.211511750104	-6.98535580831312	1
361.164230637602	2.17418247942034	1
361.565649035475	38.2302332627455	1
360.966878630994	14.3317053880998	1
360.543834001066	0.9667537854089	1
360.215077742074	-6.74624522129224	1
360.976123698904	50.867055038891	1
360.363499400361	26.1380798561605	1
360.005784622498	16.6892125809771	1
360.002543036513	28.4886243042695	1
359.666188029572	20.3201307760248	1
359.566781263034	26.3550871623697	1
358.978389092955	3.078663099478	1
359.054003963097	19.6049860986751	1
358.88622723735	21.5416223126563	1
358.997904123852	40.2296187046138	1
358.151952057996	1.51421147912494	1
358.393221243785	27.9703911204599	1
358.05257069422	19.5444028232575	1
357.944301666821	25.0481197453534	1
357.263823443599	-3.74825003472398	1
357.534296056128	24.458473523778	1
357.593757173059	40.0164784159844	1
357.572185427167	50.7171077342644	1
356.989255079944	27.7680700285566	1
356.475351672454	8.95673056767198	1
356.522106462822	23.7530703497302	1
356.732151010894	48.337528957441	1
355.963467199331	14.2538156241689	1
355.811573997891	17.1425411500517	1
356.108741329345	46.9494175649784	1
355.176839985017	3.08190674537142	1
355.057958697509	7.94946757871587	1
354.862693781152	8.23834224442846	1
355.160204267786	38.0657793593836	1
355.139311355273	48.8070757559828	1
354.205984265399	4.85408905599073	1
353.69940932356	-13.5179846784391	1
353.901657068021	10.5990825175771	1
353.890367176789	21.9160045556195	1
353.671006366759	20.7604741959037	1
353.317993003734	11.5933709229593	1
353.369657651011	26.6839844034717	1
352.918457491323	11.631238111501	1
352.992972463316	28.0915682369171	1
352.692157059681	22.0533682046788	1
352.404806418611	16.8222865875843	1
352.483003462182	33.5033219868409	1
351.668800803623	-3.30899487389097	1
351.641898310491	7.07202438485171	1
351.528920005508	12.2933750642657	1
351.78240982198	39.4820164370856	1
351.291592499077	22.0544564637245	1
350.748523029199	1.49472847252057	1
351.092065524704	34.0814094181639	1
350.919050617615	35.7039508271891	1
350.605908428184	28.9268017716786	1
349.851972246051	-4.27298107594222	1
349.875770237558	9.14715476942501	1
350.020370465356	29.8085663048601	1
349.492535142038	10.1619933092139	1
349.127087167912	0.249443155589049	1
348.979906547386	3.42054548977553	1
348.943926384049	13.2573612663174	1
348.759131779265	14.1737493421467	1
348.496130701906	10.4021815896588	1
348.225115851388	6.15023727628125	1
347.932875279913	0.625949088535037	1
348.239574951712	31.0040875430999	1
347.842704274136	19.2079194657009	1
347.24588637972	-4.57374206618305	1
347.719702296396	35.821873732131	1
347.40062333899	28.6887794437034	1
346.983195235164	15.6603111985686	1
346.748315157665	13.574361617269	1
346.709827302589	23.2607968986904	1
346.512904728763	23.4501328413982	1
346.107966803697	11.1703445572155	1
345.747736360346	1.57046284960372	1
346.093513246782	34.2909573953805	1
345.963589210213	38.4963812759602	1
345.253622515798	7.93215052458104	1
345.257496341859	20.1578428251326	1
345.080446571897	21.5383786667626	1
345.121573759282	35.997146832219	1
344.732664333492	24.6781116698163	1
344.183934969738	3.77894194695113	1
344.375298352272	27.2433389873384	1
343.80362432863	4.96877888066083	1
343.808617958208	17.2615523140391	1
343.455734743995	8.10201402630562	1
343.373551618976	15.1691154409526	1
343.576291033923	39.3153965812541	1
343.214744776486	29.6365474162873	1
342.683663646429	9.79521831394878	1
342.43766774779	7.04282100618866	1
342.815158495749	41.6642399642529	1
342.331925879051	24.6910862533904	1
341.825319842812	6.3168465664908	1
341.596055747512	4.56738034274749	1
342.093320823604	46.3684351532814	1
341.604662326529	29.0700082095951	1
341.082708541127	9.77574587296579	1
340.86884074046	8.94915501683924	1
340.463328328281	-3.36524624436933	1
340.692944217041	22.3920069490831	1
340.085390776674	-2.03340735362892	1
340.002902667712	5.01529931345912	1
340.260242398146	32.4343874634215	1
340.148912176131	37.7541886067948	1
339.634311914596	18.9006606180512	1
339.253419025559	8.06198088529502	1
338.978654930271	3.58499939313733	1
339.048736283264	19.7791709397172	1
338.821928845277	18.1768521308229	1
338.846960073736	31.6705564008042	1
338.237151620447	7.1098915733936	1
338.298534704907	22.7826285527573	1
337.841114192561	7.35657771124721	1
337.769583301407	15.0620011671152	1
337.934062194502	36.9146126014724	1
337.538208257591	25.1790383651129	1
337.112807933197	11.6723489459363	1
337.288766553706	34.2130676314494	1
336.815771097592	17.8533539224621	1
336.842139406576	31.4271244744656	1
336.554147125694	26.1570874097841	1
335.783703724714	-8.03265193828026	1
335.968272321224	15.0241339785733	1
336.155656822687	38.2497057037282	1
335.577743242768	15.6008056165746	1
335.344187767294	13.5938446238733	1
335.32419462267	24.3884974105776	1
335.347020559978	37.7498567018557	1
334.830582610054	18.7859707933809	1
334.444783889622	7.65301736217053	1
334.012346648845	-6.27561016370462	1
334.623072928534	42.3263769170178	1
333.904431973919	11.2417470293597	1
333.299536400103	-13.0246229683537	1
333.602490492528	17.1284677418101	1
333.542406179671	25.5198430619865	1
333.569047591971	39.1098318434573	1
332.537436670986	-10.7352851673485	1
332.998284729399	28.8824472913503	1
332.97715071143	39.6085925862842	1
332.752856852307	38.1566648381321	1
332.189691828999	16.3916846710077	1
331.665420228583	-3.04190652033597	1
331.941990627331	25.5295739996672	1
331.973398340449	39.4051938009568	1
331.052014363267	-3.83263765606353	1
331.115188753444	11.9471607690289	1
331.074346596476	21.4918582339645	1
331.278953699819	45.7495749874213	1
330.555803200744	14.3944651816089	1
330.367825549623	15.119351362261	1
330.723269203983	48.4186729328871	1
330.042570461656	19.6082297445686	1
329.750179489057	14.0742106191421	1
329.211112290314	-6.24639621941955	1
329.416424379541	18.0535090618962	1
329.198089362681	16.9586148057071	1
328.918333417054	12.1819394511109	1
328.766464064668	15.0711932580834	1
329.22005103892	54.2534636141767	1
328.833463141696	43.0729014911225	1
328.107805801845	11.5674006245677	1
327.816752083221	6.11344778116344	1
328.096301496014	34.8632971284425	1
328.025464670764	42.6098419843674	1
327.26852904601	9.22937643829543	1
326.642846416789	-16.2833671353949	1
327.193764194371	28.7331444896538	1
327.059485627528	32.676741696336	1
326.68311520077	22.1085524473553	1
326.164103072741	2.98994357319892	1
325.817730584732	-5.78009306677082	1
326.135599734855	25.266669632346	1
326.234423776763	43.1831431890137	1
325.139342529775	-10.4669712016643	1
324.974508207745	-8.35506188759522	1
325.349034168777	26.0878508901094	1
325.275672829228	33.6829269918682	1
324.119602528916	-23.6231144206649	1
324.834101116645	31.1988330841706	1
325.089774744223	58.5173048177043	1
324.192528736032	16.7260020760947	1
323.72425484259	0.648675741032838	1
323.639776296341	7.57728298508738	1
323.910557776843	35.8013235977246	1
323.817271701846	42.2019561546673	1
322.933400923228	1.21235166421663	1
322.999434338741	17.1630912844581	1
322.862686728511	20.9584633828679	1
322.945768783068	37.9311310751278	1
322.319015773394	12.3539583396836	1
322.418964215957	30.3376292510176	1
321.787835576182	4.4981438230732	1
321.895545502935	22.9470401936319	1
321.626752004564	18.8270816278158	1
321.453510684708	20.4348206006951	1
321.530501656817	37.0422875753384	1
321.362783494845	38.9810791761673	1
320.852711123809	20.3980311055775	1
320.570851190051	15.4947690361609	1
320.527184966634	24.8696029993718	1
320.29151304986	22.7349775984265	1
319.881415121323	10.144676255079	1
319.872710562802	21.6151907372699	1
319.86091970836	32.9006906160698	1
319.573143025178	27.6426877946218	1
319.528086245457	36.9340956080769	1
318.792636987156	4.84111447241682	1
318.892534498944	22.8215311722356	1
319.202631700013	53.401990718704	1
318.821901237028	42.571974795826	1
317.645821060133	-15.9339091942647	1
318.066631713109	21.2830392846524	1
318.00076775485	29.3271120505463	1
317.747392396397	26.1311276770143	1
317.349714811751	14.2851849553018	1
317.127636831498	12.9652429547112	1
317.560613646017	50.9114095192195	1
316.899456675176	23.2716160954168	1
316.113797336648	-11.8312676825834	1
315.878288082573	-13.9563734582843	1
316.926814545661	60.8877971597775	1
316.033926242605	19.3572222673974	1
315.665309476861	9.25318078421731	1
315.236896234471	-4.43526902683468	1
315.563222903239	27.1178405315635	1
315.359683242435	26.9090215822514	1
314.975382606701	15.8647876773199	1
314.791101926543	16.8103896974342	1
314.958904377473	38.8609903187558	1
314.1610280845	3.02564480927105	1
314.024866766463	6.85564045032905	1
314.131646040828	25.2482748847871	1
313.459157254436	-3.07097254591557	1
313.832774362951	31.3167665547344	1
313.241452670449	7.86291400490655	1
313.410078153491	29.9627609894514	1
313.286579244737	34.551706375854	1
313.354193329623	50.5965751207373	1
312.868730242104	33.4881814507975	1
311.998461356759	-6.68673963929824	1
312.05782762755	8.8636897020754	1
312.227545975483	31.0289695824459	1
311.506038143042	-0.228767452831316	1
311.398433253011	5.31282722342812	1
311.51626136921	24.3675986106514	1
311.297781379397	23.2629522855382	1
310.896446800855	11.1973925490312	1
310.515038322064	0.326255226096072	1
310.987314758527	40.6277630310119	1
310.958946552576	50.9189850700523	1
310.521297917768	36.6765902734972	1
310.174917123508	27.9050744464746	1
310.190884696311	40.8538884688373	1
310.054962928994	44.6979469525149	1
309.365187919755	15.3422225885708	1
309.171148609162	15.7024997264276	1
309.065116852339	21.3382235273287	1
308.78689708283	16.6524230858593	1
308.232418829665	-4.59322507278784	1
308.126586201692	1.05439561826348	1
308.221242744893	18.7199779196003	1
308.449877664283	44.4166478376348	1
307.784651140097	16.5323342284478	1
307.202450524462	-6.37514888670923	1
307.646519646533	32.2353100174116	1
307.26105425493	21.1207513337603	1
306.989200354291	16.8164226674839	1
306.675271385169	9.98996385501932	1
306.631403145785	19.3518126690343	1
306.259006234682	9.02056805460488	1
306.203659307332	17.6943201830852	1
305.923385151065	12.8851872383107	1
305.744312170278	14.1423694453921	1
305.957120868927	38.8902042630408	1
305.656812923415	32.8801404816633	1
305.1183298437	12.5930689267049	1
304.956981972195	14.9126983654185	1
305.013685154417	30.3030057083698	1
304.970775714654	39.7221941519088	1
304.481170357868	22.3649589572676	1
303.857948051505	-3.00172546061948	1
304.334960685395	37.5832474116458	1
303.976204127031	28.0694755217273	1
303.39526083834	5.23709284634538	1
303.251729225032	8.62457911505452	1
303.07655804226	10.115472876416	1
303.533826058216	49.5168214005915	1
303.016282414075	30.4847661002446	1
302.226541331458	-4.86370499094153	1
302.476769123989	22.1269366292922	1
302.281618723844	22.4201431999441	1
302.085872790072	22.6776379689021	1
301.746221942983	14.3089893012236	1
301.553996029685	14.7774584063415	1
301.626171129993	31.0949730218483	1
301.274734960879	22.0198329210762	1
300.710482417398	0.187771621125696	1
300.58609879702	4.72287459882076	1
300.823338593842	30.9348510234258	1
300.447212075297	20.3796363580188	1
299.727395677571	-10.777484260829	1
299.792821949219	5.13538817087059	1
300.306352558044	47.9090824277122	1
299.630233729577	19.3712956756386	1
299.225518740544	7.10232658818225	1
299.104914201527	11.863850841113	1
299.107747499429	24.0246279613082	1
298.701481045877	11.6626180082556	1
298.373746220949	4.008036324503	1
298.224101582857	7.02874759794726	1
298.892043746401	59.0582646540119	1
298.379667697599	40.3356447194059	1
297.601772189737	5.69690870720684	1
297.831268588061	31.444515487953	1
297.454223650288	20.8340426205171	1
297.560570377924	39.1996290631601	1
296.953275558741	14.787199909644	1
296.47972434512	-1.6082150354155	1
297.112382421206	48.3061490606864	1
296.761402954477	39.2580569517302	1
295.777984567448	-7.7005004856628	1
295.331092770194	-22.4979179611453	1
296.112439903718	36.3292982848362	1
295.51696882327	12.6255265168828	1
295.352726031679	14.7709711145549	1
295.201641306268	17.7051393798114	1
295.084940097765	22.7003540557785	1
295.065451474701	33.5227944278237	1
294.510573951997	12.252264229831	1
293.966745363876	-8.35597053107042	1
294.182036777684	16.5399097792805	1
293.697966203154	-0.486262221789292	1
293.983507881947	28.6206206174528	1
293.649064493765	20.5635627023632	1
293.556298457632	26.9934197692127	1
293.694686676584	47.2794030651259	1
293.017961660833	18.7048268179346	1
292.356109372218	-8.9782433927726	1
292.273776399315	-1.92304943389772	1
292.553291224858	26.8224680084421	1
292.107595125317	12.0964635707252	1
291.997124457014	17.4649510993667	1
291.483528207254	-1.33123725985315	1
292.261595188007	57.2990674925885	1
291.739387666747	37.9866639833236	1
291.223393905164	19.0467197738543	1
291.038110841358	19.9306396938833	1
290.801514733254	17.738674663414	1
291.091806944812	47.1301002634294	1
290.271179765729	9.92938057960144	1
290.131453521082	13.5440699795602	1
290.372472478037	39.9818548733363	1
290.255759421442	44.9760024215013	1
289.639213765063	20.008540023436	1
289.332625028053	13.6208926156891	1
289.524100222228	37.0888080081365	1
289.508300316899	48.1319642196443	1
289.062499704727	33.3994619245188	1
288.369282807432	3.83600687030846	1
288.91313072567	48.4262379180981	1
288.48556740104	34.7868971171861	1
287.509317035112	-11.7425481563046	1
287.787790306456	16.940220058148	1
287.674400680454	22.133434486701	1
287.875895155505	46.2018152974498	1
287.179593533152	16.4533562054712	1
286.810305016885	6.30711562881032	1
286.805499389798	18.0091545815677	1
287.208115441925	54.1333641911432	1
287.070974683864	57.9027765567833	1
286.185357510225	16.8060577924951	1
286.36214451427	39.3932969108068	1
286.350156529978	50.6647339469875	1
285.724211933408	25.1335956257386	1
284.784917860024	-19.1807459055339	1
285.553967600319	38.9085990105995	1
285.364337911671	39.5315586377194	1
285.320119205036	48.8709132429159	1
284.60923674528	18.2482546029667	1
284.716374156174	36.6603614784078	1
284.500776576934	35.7266669140651	1
284.284439282044	34.748617869394	1
283.596498188381	5.50108547271181	1
283.532495254919	13.6544278992912	1
283.839057953925	44.0206694637065	1
283.579872838037	40.4741283243765	1
282.799575732134	5.69042141541978	1
282.801560999406	17.7992579388314	1
282.827515786949	31.3448922399738	1
282.523931051113	25.1368392716321	1
281.727246152282	-10.6292591525566	1
281.88900829233	11.057070525867	1
281.861100038282	21.3739247634006	1
281.638881335561	20.0431635660841	1
281.22727407872	7.35982135714064	1
281.044962228898	8.42118032972716	1
280.932338137909	13.6598374976546	1
280.914760562087	24.5958794353245	1
280.32031719332	0.952690942789103	1
280.025271859969	-4.74361613353026	1
280.600534386618	41.7291551446101	1
279.962016014454	15.4439272640456	1
279.645835788744	8.48068591172117	1
279.537003555245	13.9465462108975	1
279.521882310619	25.0297355634163	1
279.921943659711	61.000310466356	1
278.898728605484	11.6550424574229	1
279.000371180398	29.7373962763957	1
278.779451495145	28.4843029649522	1
278.633493628976	31.7246523844348	1
277.99467019833	5.42101919068976	1
277.610104165761	-5.64160946180065	1
277.888678886687	23.0465683510151	1
277.736513127005	25.9147437424912	1
277.346442787994	14.5221295898533	1
277.21600843148	18.6929299277847	1
277.115950830351	24.6845989616033	1
277.083631543697	34.7367104136224	1
277.016748696649	42.7169562582052	1
276.273621631912	10.1609050501682	1
276.321729726648	25.0340569027336	1
276.153375667555	26.9317482347492	1
275.703174257896	11.9345771134618	1
275.182604458874	-7.28071776581236	1
275.536518651329	25.9233969867476	1
275.581198507765	40.5909841015163	1
275.391258746446	41.1946931657113	1
274.748396132675	14.6487163046732	1
274.642998505283	20.3201307760248	1
274.990813228115	53.1585587923654	1
274.270340290988	21.9603273390826	1
273.637098652119	-4.00898844957559	1
273.600324454264	5.77588673018301	1
273.996403122021	41.5073616117238	1
273.344643857485	14.4280004652112	1
273.433762511496	31.759265361461	1
273.115839062589	24.6910862533904	1
273.294445535308	47.3865173389637	1
272.895196679394	35.44340259353	1
272.283720672683	10.7786875226044	1
271.816189323854	-5.25752797802234	1
271.661665063409	-2.53109040303185	1
272.029895975615	31.5309845367879	1
271.542042086862	14.2765317110451	1
271.371454793811	16.0400607774076	1
271.336903530295	25.9580205293956	1
271.299103469337	35.6812241746911	1
270.765730826891	15.6981783871101	1
270.180052069795	-7.42027906420682	1
270.440603639892	20.1870567694174	1
270.274313245946	22.2080806047383	1
270.318529417156	36.8475420342676	1
269.695977118861	11.5187142393002	1
269.791236419425	29.217842389861	1
269.706585728067	36.1325664068666	1
269.20198185528	17.8739146224905	1
268.996851089352	17.5666452092194	1
268.967482441302	27.7951180203719	1
269.018612641752	42.8489420057667	1
268.425157091143	19.2641814018013	1
268.056105704499	9.13092597433608	1
268.276031388739	34.3028648511522	1
268.039370108895	32.1054796566976	1
267.553054542199	14.9429900031274	1
266.83049510647	-16.3807399059304	1
267.098883340182	11.6961532918578	1
267.201238557187	29.8204737606319	1
267.092401791288	35.2852458007627	1
266.715428426258	24.6770234107706	1
266.486583954442	22.948117887056	1
266.746598541709	50.5230066961237	1
266.307482719029	36.1897264208204	1
265.765162769686	15.6700421362489	1
265.491214425304	11.2374151244204	1
265.819635762948	42.9127794926996	1
265.360215723319	27.3623501513258	1
265.187902355376	29.0220191553664	1
264.633328021868	7.76770718684083	1
264.832663050672	31.7051693778302	1
264.604001070835	29.9870830508417	1
263.681533327317	-13.3199954914747	1
263.893016110272	11.3456070916818	1
263.835983328976	19.9154991578399	1
263.700238677303	23.76713319235	1
262.880073772868	-13.4076267587079	1
263.177057020479	16.3831053861037	1
262.995304592393	17.4768479895167	1
262.750219538902	14.7742147604481	1
262.528147234922	13.4510291139643	1
261.966030788271	-8.25552316459019	1
262.342736344268	26.313965762313	1
262.24937241643	32.7059450749992	1
261.670741658488	10.0094362960021	1
261.549672982019	14.7406794768457	1
261.665624469143	33.679672780353	1
261.66349949876	45.5407666037308	1
260.888766445671	11.0892005817695	1
260.60135809439	5.8494551547966	1
260.448000532358	8.64513981508298	1
260.491540277433	23.2434798445554	1
260.171698472707	16.0595332183906	1
259.967238309466	15.7919271493672	1
259.815963317259	18.7124023687673	1
260.046871066236	44.5421462934095	1
259.783018243653	40.7143166048212	1
258.87549990736	-1.69693456169436	1
259.119945192505	24.9442596830309	1
259.048062689683	32.6237234061292	1
258.69443450792	23.4144210397045	1
258.211394910359	6.44776518625024	1
258.594186827711	41.3818631559491	1
258.420995715228	42.9885138697826	1
258.018599672391	30.8558624348272	1
257.376025080276	4.32611436887865	1
257.217670884784	6.82210516672647	1
257.646831834777	44.5356590016226	1
257.102706967652	23.9072755999435	1
256.46171169543	-2.52784675713842	1
256.265906425435	-2.2768392799673	1
256.504397913457	24.0073214727949	1
256.257135022887	21.1737696239669	1
256.121523919031	25.0329792093099	1
255.793582079632	17.3632464238919	1
255.944085108974	38.3730487726551	1
255.559974910467	27.3363798529344	1
255.435915923762	31.8880180287509	1
254.752895628738	2.93368163709876	1
254.758898647767	15.2816393131531	1
254.926639246074	37.3246643836421	1
254.651871297265	32.8422732931221	1
253.934396155418	1.82255858582052	1
253.929858980975	13.5386603811973	1
254.201707945314	41.8222382726932	1
253.752856962044	26.9047002429341	1
253.126169128211	1.32703092326492	1
253.701910186808	47.8268607588422	1
253.566825050065	51.7174396753178	1
252.639458510035	8.11607686892542	1
252.102674030638	-12.0725336564523	1
252.676628675531	34.3201713396656	1
252.676406857163	46.294856163046	1
251.823042335861	7.12937457999797	1
251.546958917219	2.56799490087934	1
251.724250139338	25.1833597044302	1
251.638404354661	32.0254239402974	1
251.364415241025	27.589553282575	1
250.89392611725	11.3748210359669	1
250.89322094443	23.3204609650113	1
250.604465416238	17.9994130782654	1
250.428248779581	19.4243034002238	1
249.914099747672	0.592413804932671	1
249.897978627296	11.6139316229878	1
250.012027369787	30.4382456674463	1
249.822978406075	31.0938847628026	1
249.550795871593	26.7662166379635	1
249.366259501477	27.6923356514735	1
249.242115563383	32.2385642289271	1
249.088190658633	34.9996147809434	1
248.306032515598	0.102306306362061	1
248.572019373251	28.0342180417712	1
248.148803117513	14.6530376439907	1
248.250453759278	32.7340813258604	1
247.226980118082	-16.6285037372077	1
247.617267491644	18.754347887325	1
247.939103249728	50.0339768909772	1
247.21825875143	18.8119410917725	1
246.798310261182	5.62658392848667	1
246.908607250625	24.2258607941658	1
247.118264662168	48.7811160232133	1
246.38287314238	16.6870466285073	1
245.910673242736	0.369532013000936	1
245.774619308493	4.20169360652807	1
245.935165737465	25.8130390670166	1
245.786928994989	28.9149048815286	1
245.391835343388	17.2193532205585	1
244.908138926683	0.212653660471451	1
245.003673387157	17.9269329126977	1
244.887871280317	22.9729999264015	1
244.80370947249	29.9156805786979	1
243.969276313724	-8.11535962575328	1
244.364541971759	27.5657489366531	1
244.107506729903	24.1458050777653	1
243.574736074575	4.19737226721057	1
243.121760402692	-10.9678978969607	1
243.52326363014	25.0870751929406	1
243.941534478493	62.1471453193282	1
243.006450812084	18.0827230061811	1
242.873251004765	22.0858257948573	1
242.438559909493	8.0165487115422	1
242.856019134941	45.0279324526624	1
242.579546341079	40.4427589932437	1
241.845421557494	8.42442397562059	1
241.716770873309	12.7001726349205	1
242.025828075947	43.2135510485625	1
241.469571768445	21.8572068702864	1
240.461342225755	-26.5918956629481	1
241.122952156579	25.0546176027621	1
241.237856125774	43.929783984958	1
240.837297165679	31.9064127763098	1
240.001088089	-6.23125568337588	1
239.912417207448	0.440945050766578	1
239.804271455569	5.945750231908	1
239.836078342678	19.8397647807569	1
239.49585805615	11.4332489245368	1
239.286222873532	10.8544218996875	1
239.430475654232	31.4887854433073	1
238.848308270305	8.57914694130232	1
238.397899001355	-6.43248851623369	1
238.509537672573	12.2468546314677	1
238.324521981102	13.1437597006928	1
238.440052572532	32.0563812121796	1
238.016977063583	18.6831884244825	1
237.72850468543	13.3785383827743	1
237.966180588761	39.6129244912233	1
237.633289624804	31.6456637958362	1
237.021468685519	6.95842281922709	1
237.187345844993	28.8889345831374	1
237.164448095051	39.5036548305377	1
236.783095916724	28.6314398141792	1
235.996091363557	-6.55690927858427	1
236.141393105484	14.1402140585443	1
235.925767836704	13.2021875892623	1
235.928933464904	25.3791935045466	1
235.757528651312	27.0918702331721	1
235.287014864226	10.8749720340942	1
235.414647308545	30.5129023511056	1
235.214774702859	30.5191043711039	1
234.685823217683	10.799237657011	1
234.373437867455	4.06104404908815	1
234.470802491077	21.8845929619997	1
234.44528907792	32.3424242912494	1
233.922145154637	12.9706525530742	1
233.640624186411	8.08254158532306	1
233.599390471512	17.5980251059738	1
233.3974661078	17.4811798944556	1
233.054416172644	8.90480053651071	1
233.061879148823	21.3393012207526	1
232.572812533574	4.01019171135096	1
233.154994026636	50.8951807241304	1
232.467550469127	21.6746963192634	1
232.411246608715	30.2867769132802	1
232.120339421802	24.8359620595514	1
231.976698069466	28.2127347877526	1
231.831141938151	31.4747226006875	1
231.155394709638	2.95532003055108	1
230.819385237713	-5.19910008945241	1
231.51877814914	48.711868937917	1
230.635268568684	7.73849324255577	1
230.43009697884	7.42690248996738	1
230.360925008605	15.2675659049121	1
230.010711442737	6.26167288943611	1
230.007924283644	18.081645312757	1
229.884533362057	22.6722283705393	1
229.165613731592	-8.43512816961747	1
229.52994482623	25.3910903946966	1
229.571468544826	39.8671756142878	1
228.744489637514	2.28237444668198	1
228.513506565622	0.423501209169687	1
229.007107618031	41.9985573693399	1
228.489381555153	22.9513615329494	1
228.327168014503	25.2147396011846	1
227.553723075687	-9.16109204369373	1
227.680150205984	10.4043369765066	1
228.002030805838	41.6858783577054	1
227.119299098096	0.759023095142227	1
226.609443142844	-17.8164494246148	1
227.286728062145	34.7691680038009	1
226.914767142818	24.4595617828239	1
226.680285889747	22.3909292556592	1
226.396765396404	17.3827188648746	1
226.146437296576	14.3641629782783	1
226.360547804213	39.1855662205403	1
225.811562024643	18.2644833980559	1
225.663371636103	21.3683778119544	1
225.428315646229	19.2652590952249	1
225.475905953653	34.1048756641882	1
225.099469588604	23.526944911905	1
224.857805701084	21.027710468164	1
224.360513069035	3.20524981429833	1
224.500496791247	23.5832068480054	1
224.360070263883	27.15245350859	1
223.514882225128	-11.5240088349339	1
223.801731474691	17.6575306879676	1
223.889716101829	34.9184708054972	1
223.383959104755	16.5885961645482	1
222.929876449771	1.35624486754999	1
223.039321745868	19.903591702068	1
222.825689086306	19.0845869623958	1
222.785489848185	28.6617420175097	1
222.246017317454	8.31082240999638	1
222.022548174455	6.90217144874873	1
222.064851384151	21.424777101138	1
221.759313109803	15.0966247097632	1
221.840115100513	31.9269629107162	1
221.094396666663	-0.787033777651924	1
220.997000462237	5.36151360869617	1
220.940774355871	13.9779261076521	1
220.725319288955	13.0496305760507	1
220.182256015264	-7.51657414131842	1
220.522080690206	24.8403996207085	1
220.53687778527	37.7141554657838	1
219.714938576232	0.431203547464288	1
219.202847735025	-18.278431237946	1
219.39869531256	5.44806718250548	1
219.609689901214	30.0825223125871	1
219.123911083566	12.9501024186679	1
218.818446176016	6.62628193223185	1
218.845571275596	20.2389868005787	1
218.559148275981	15.056591568752	1
217.963057724975	-8.68829103363634	1
218.442023342846	32.009195145208	1
217.915981276034	12.4632385659907	1
218.064432568478	33.3486095867814	1
217.888163318379	34.7691680038009	1
217.39206492679	17.0181203877007	1
217.394228776	29.1345324619451	1
217.119141115085	24.6315806713962	1
216.773355484928	15.8907579757113	1
216.616146314894	18.4538193407637	1
216.389498907256	16.8545222997047	1
216.39531291431	29.1897167046218	1
216.344611388201	38.1371818315275	1
215.712405442949	12.2273716248631	1
215.468651519306	9.60263872534758	1
215.553498819701	26.6753311592153	1
215.284512291146	22.538066104886	1
214.599495110471	-6.53743683760149	1
214.680985364797	10.3340121977868	1
214.960997388336	39.1054999385182	1
214.338899350459	13.8015647485182	1
213.951042069417	2.53878095659428	1
213.972122490819	15.7890533002369	1
213.886550989487	22.6462580721476	1
213.609190278078	18.0069886290979	1
213.266437905247	9.44792632528765	1
213.111932727367	12.1730115006873	1
213.552351672067	50.5597856256195	1
213.24501176134	44.1234518326049	1
212.388456912076	4.76538009533367	1
212.417352988196	18.4841215440944	1
212.286623138129	22.6343611819976	1
212.110806817494	24.0819675908322	1
211.440464391355	-4.11393677094339	1
211.388879835116	4.78052063137714	1
211.55473242017	26.7088664428177	1
211.26751762959	21.4788730847688	1
211.016274458104	18.405132955496	1
210.525069225665	0.947281344425917	1
210.643074011664	20.0074623300121	1
210.855908513361	44.7520429361455	1
210.161218221586	15.0966247097632	1
209.805247892384	5.7451830332243	1
209.909921409816	24.0062332137493	1
210.088444896671	46.6940887484898	1
209.529375510773	25.1682191683867	1
209.263819881302	21.2365188518541	1
209.18189552677	28.3122735107579	1
209.066291734289	33.3691702868097	1
208.804472422411	29.6614294556331	1
208.083845983181	-1.5487094534219	1
208.035312558996	7.52859659981996	1
207.578256800023	-7.88226087753804	1
208.104658184906	35.6585080878149	1
207.383201716513	4.39860510006858	1
207.398002677763	17.2723715107653	1
207.297127164179	23.2121105134226	1
206.933163687582	13.3814967568793	1
206.873083886552	21.7666594914357	1
206.513294679241	12.1862607904284	1
206.541398014023	25.8574041129669	1
206.395905358837	29.1226355717951	1
205.89264418527	10.9420531669207	1
205.762962680625	15.1550525983332	1
205.962116971629	39.0795402057486	1
205.797727042382	41.2119996542242	1
205.191026889356	16.8309398318407	1
204.568100765136	-8.52275943685045	1
205.049777117991	32.3370146928862	1
204.620842340609	18.6117859523386	1
203.916605100567	-11.6159720071058	1
204.238601623716	19.6720672315015	1
204.138881652873	25.6810427538331	1
203.94247337434	25.8942041737061	1
203.486266140793	10.5341673372203	1
202.73315238348	-22.6234164169197	1
203.064390014918	9.21855724156927	1
203.593192814013	52.9032299758771	1
202.708393063099	11.8519539509632	1
202.26005562282	-3.03634900326752	1
202.409196460956	17.8901434175799	1
202.416020462968	30.2856992198564	1
201.852277487543	8.47960821829709	1
201.441897451554	-4.13340921192637	1
201.806688535362	29.719857344203	1
201.447152606118	20.1545991792391	1
201.259895172954	20.9162748550091	1
201.022064249308	18.6464094949867	1
200.754903440098	14.6184141013429	1
201.103138299745	47.4792412359057	1
200.150804618384	2.37974721721705	1
200.179107009965	16.0627768642841	1
200.101948955769	23.4241625430066	1
200.103250049335	35.4886445860899	1
199.541330338047	13.7918338108377	1
199.413003056142	18.0859666520743	1
198.772786572362	-8.30420954985803	1
199.477369436027	45.9172725366765	1
198.726295421849	12.8819330267955	1
198.262923650378	-2.90759633597742	1
198.391182002081	16.7671129105298	1
198.31203848039	24.0094768596429	1
198.255618807571	32.6139819028269	1
197.824248024665	18.7426940064763	1
197.491165322605	10.7631137960674	1
197.654572325151	32.5447453831527	1
197.65500722795	44.5572973950749	1
197.153407463582	26.4762537132052	1
196.557212638362	2.72487325340842	1
197.344604835385	61.9102112503986	1
196.452405393905	20.4153481597125	1
196.019590552952	6.45749612393073	1
195.950193763992	14.2841072618779	1
196.278977274001	45.9789440711401	1
196.073165533446	45.6283978709637	1
195.262060505008	8.99459775621345	1
194.89669522965	-0.920107784259114	1
194.940808893497	13.7106898353918	1
194.899243621648	23.2056126560139	1
194.891339849881	34.7183156660635	1
194.173270331334	3.66136770752856	1
194.160934135244	14.9083770261014	1
194.480151458236	46.0297858432553	1
193.823672769431	18.6647936769238	1
193.23402971935	-4.69385205483813	1
193.40529918132	17.5590802240083	1
193.890730372491	58.6438915325246	1
192.814141754877	6.09614129265022	1
192.488448065366	-1.44051748616026	1
192.314456914955	0.116369148981858	1
192.752743891642	38.3752041595029	1
192.33435044036	25.2818207340111	1
191.978821653142	15.9567508494922	1
191.527705091919	0.901838605051915	1
192.134877320428	49.2842086709795	1
191.701780894019	35.3094833371782	1
191.237715860761	19.4783993838546	1
191.069933402863	21.4074600470032	1
190.932708136258	25.1682191683867	1
190.560718489405	14.8564364293181	1
190.554673746952	26.4805856181445	1
189.955662999649	2.56041935004661	1
190.565271749391	51.088848571777	1
189.965845878791	27.1438002643334	1
189.279766513821	-1.99554016508724	1
189.430297311678	19.0142621836756	1
189.334458213396	25.2558504356197	1
189.308757860062	35.7017848747193	1
188.417965923926	-5.70869059462698	1
188.25711418911	-3.36416855094567	1
188.392393438366	16.7314116744579	1
188.597910312398	41.0372654008482	1
187.59255205018	-7.24068462480175	1
187.716045059424	12.1483936018865	1
187.908593865957	35.6769028353738	1
187.678234961709	33.854945880441	1
186.901928204474	-0.692904653009872	1
186.793526804856	4.79567173304261	1
187.054463311781	32.4235682666955	1
186.89604798254	34.9141494661799	1
186.528498106272	24.8685253059479	1
185.988074319459	4.46027663453194	1
186.042457360742	19.7066907741495	1
186.138659912318	37.4599043427193	1
185.918877641071	36.271958655312	1
184.977367445655	-8.17871109408316	1
185.092611851765	10.7159382947174	1
185.333168543405	37.1222165042772	1
184.960927807832	26.795420016627	1
184.322984749172	0.541561467195069	1
184.354120406385	14.3944651816089	1
184.422906130388	30.5042385412274	1
183.97440604494	15.6062152149382	1
183.768990489613	15.2794733606838	1
183.223386207548	-5.43928836989696	1
183.417504563485	18.18333942261	1
183.189744205349	16.5171831267825	1
182.651521960048	-3.75906923145014	1
182.590155910971	4.54899616081039	1
182.952545504268	38.2583589479846	1
182.763969627545	38.941056600778	1
181.958079468334	2.61992493204061	1
181.859871508603	8.71957462068435	1
182.178423591104	39.8011827405072	1
181.909926177383	35.6931316304629	1
181.290753596377	10.5644695405509	1
181.12703091358	12.7369621300383	1
181.240577924691	31.529906843364	1
180.929538679863	24.8717689518414	1
180.354134917726	2.36676206802133	1
180.639364349602	31.4509182547654	1
180.298183224635	22.9859850755974	1
180.400593725516	41.1113832377955	1
179.788947315389	16.4338837644885	1
179.413003463717	5.88516695649053	1
179.905255431213	47.3789417881309	1
179.613636747774	41.8849558037153	1
178.848248108602	7.99165610657484	1
178.210829569084	-18.2306957586406	1
178.60431491475	17.3426962894854	1
178.605776692788	29.4169198358708	1
178.441078649695	31.5309845367879	1
177.758228285774	2.58531195501396	1
177.926445106264	24.6553850173185	1
177.748859996808	25.9969654113612	1
177.106294856361	-0.533870913633053	1
177.174519902544	15.5423777280051	1
177.023286278421	18.4635608440659	1
176.965925708157	27.0118039511498	1
176.399744037962	5.05965379378765	1
175.982196522994	-7.98287729396674	1
176.229287351723	18.8151847376658	1
175.96719609784	15.0912151114001	1
175.995189359403	28.75586057653	1
175.450743156187	8.10662063741207	1
175.301526069433	11.1487061637631	1
175.279468980967	21.8131799242338	1
174.862444415918	8.80201816761225	1
174.721768921662	12.3561242921532	1
174.71487305897	23.9294211432422	1
174.651357196778	32.1087338682131	1
174.082792377324	10.0137682009412	1
173.496322972731	-13.1544533290674	1
173.555161430829	2.35918651718859	1
173.630298276274	18.8498082803138	1
173.337143944291	13.2638591237261	1
172.8448179736	-4.26108418579239	1
172.89094976643	10.4908905503159	1
172.87663529589	21.6195226422088	1
172.708767133153	23.5436491599754	1
172.557795054	26.4805856181445	1
172.281534219361	21.9073090488757	1
172.258646027898	32.5220187306547	1
172.325714373236	48.5290202869965	1
171.593064831949	16.5983271022289	1
171.389974721838	16.4111571119904	1
171.520034109311	36.1940583257593	1
171.16457365325	26.8733203461795	1
170.556841352391	2.43058898933284	1
170.051357103038	-15.8830568565271	1
170.240454649449	7.43879938011722	1
170.398453631908	28.8965101339701	1
170.057125235902	20.4229131449235	1
169.654827076698	8.29459361490682	1
169.641107188306	19.4589269428718	1
169.638345164986	31.2801144127	1
169.203935339314	17.226928771391	1
168.837590682073	7.25379534234876	1
169.238998787045	43.3022705748411	1
168.905557400104	35.3014745958519	1
168.542425237094	25.5209207554104	1
167.873415508301	-2.59492788996496	1
168.173315517685	27.3688374431128	1
167.652308138885	8.12474067880384	1
167.641601622157	19.469746139598	1
167.124600854025	0.465827090112126	1
167.141671773966	13.4759111533098	1
167.392080867305	40.4730506309526	1
167.065641852319	32.8920373718134	1
166.285196753611	-1.90357699291515	1
166.31668107909	11.9705107932132	1
166.290874540688	22.4104016966418	1
165.995281154188	16.6783933842507	1
165.347117237303	-10.1878380392538	1
165.639219156497	19.3085358821298	1
165.696069626924	34.70317513002	1
165.312125783685	23.6751700201779	1
164.715076549582	-0.127062777356527	1
164.482419656833	-2.08642564383586	1
164.514434387395	11.8194963607847	1
164.388591659468	16.262932003718	1
164.049752115599	7.9386483819897	1
163.969970477233	15.1431451425609	1
163.866995892728	20.957385689444	1
163.496570081922	10.7397320750175	1
163.174335366369	3.41081455209504	1
162.894052304671	-1.40337932552311	1
163.279641558055	33.6969898344878	1
162.906616474576	23.3235461265777	1
162.794923581748	28.61521101909	1
162.211825230754	5.64930001536267	1
162.188879630148	16.2607766168702	1
162.268560671768	33.0240336849969	1
161.497643606325	-1.2003292057153	1
161.292203587422	-1.52814875339324	1
161.363076478984	14.7071336276218	1
161.126483685861	12.5119249512586	1
160.906062524015	11.2861015096878	1
160.442664941812	-4.50451611213077	1
160.543246367565	13.5116123893819	1
160.65487377189	32.1898778436592	1
159.909585718386	-0.498159111939123	1
160.32455424246	36.3633724151506	1
160.309413876296	47.4427792750638	1
159.720430452245	24.124166684313	1
159.691148194921	34.3558725757373	1
159.360555085773	26.5260283575188	1
159.013031729889	17.6813350338895	1
159.093054445345	34.4651528020446	1
158.707627887109	23.3484281659234	1
158.085686257606	-1.94577608639593	1
158.340098791914	25.2915516716916	1
158.089282023682	22.243792406432	1
157.696039734493	10.6585880995711	1
157.457676645254	8.35735340841606	1
157.149770289778	1.88747376617709	1
157.642664615357	43.4202040454051	1
157.099750301275	22.8631914190044	1
156.695091541179	10.5936729192145	1
156.549500192772	13.8535053453013	1
156.51768976332	23.9337424825597	1
156.600274343692	40.8711949573505	1
155.84706103939	7.70820160484703	1
155.551120467028	1.95563259242771	1
155.875255346163	33.3724139327033	1
155.20183660663	4.99258322658291	1
154.863281821256	-3.31440447225395	1
154.920416682857	12.0975412641493	1
155.120427937776	36.0739694683476	1
154.830623502839	30.6892531446177	1
154.354245782265	14.12073105194	1
154.156311068294	14.2429964274428	1
153.900384483537	10.8890454423356	1
154.065356655718	32.7651442539609	1
153.207444828359	-6.67375449010231	1
152.753122636034	-21.9201686297201	1
153.193348020576	16.4555221579406	1
153.290821439151	34.2855477970176	1
153.013217443645	29.6322155113482	1
152.714568041845	23.7173585480365	1
151.882911752558	-14.1476640410254	1
152.714819303049	47.7067613358089	1
152.002918354819	17.0202757745484	1
151.31576268243	-12.1828915761835	1
151.361398675656	2.53986921563996	1
151.404904819755	17.134965599219	1
151.12554927426	12.3766849921818	1
150.711114379242	-0.478686670956554	1
150.729568173605	12.614707320157	1
151.084155520294	45.8570484924	1
150.376362967704	15.4168792722303	1
149.922129506197	0.175874730975658	1
149.950545857527	13.8664799288754	1
149.845579716781	19.5617093117703	1
149.678326058856	21.5232275650971	1
149.306540468931	11.2244405408465	1
149.150765750074	13.8740554797077	1
149.069515583345	20.9909209730464	1
149.132152480419	36.7328522095973	1
148.461889119246	8.54235744618452	1
148.540030035903	25.2136619077609	1
148.572127590368	39.1249829451226	1
148.428878404622	42.5254543630279	1
147.673260563945	9.21855724156927	1
147.112532135873	-12.4060269430385	1
147.532183031544	24.7365289927644	1
147.301702367597	22.9080847460449	1
146.813083877802	5.60602322845822	1
146.321469214975	-11.875632728534	1
146.704223306097	23.0552321608933	1
146.355863712395	14.160764192951	1
145.670780956242	-14.9179823954304	1
145.676236899737	-2.60358113422178	1
145.65581049352	8.15935365582987	1
145.661104077589	20.4640345449802	1
145.363949210042	14.6389748013713	1
145.028404027344	6.51268036660723	1
145.453789063573	43.9990310702539	1
144.905878305085	23.1428634281267	1
144.688915161349	22.1247812424446	1
144.013462193574	-6.37667033624911	1
144.284588857731	21.8629545685473	1
144.188499841839	28.0904799778716	1
143.656165061002	8.1680174657087	1
143.341808565543	1.31189038722166	1
143.425848889659	18.3369741292456	1
143.426737222562	30.3776623920289	1
142.618684452221	-6.07221137837684	1
142.375332633361	-8.67206223854679	1
142.431017544752	6.65332992404716	1
142.764423137765	38.626211636674	1
142.363556810172	26.5844456804669	1
141.62715848544	-5.57019642403501	1
141.605773316331	5.13538817087059	1
141.777386987526	27.4099588431698	1
141.645649751991	31.500692899079	1
140.870649115302	-2.96787320836317	1
140.90910922294	11.3250569572752	1
140.731545216749	12.6688033037876	1
140.937252773667	36.9871033326619	1
140.266696575849	8.77930208073626	1
139.945948908694	1.54017121189478	1
140.197320462482	28.5957385781073	1
139.924240269967	24.2139639040157	1
139.493158411375	10.3610601896021	1
139.205007046394	5.07588258887658	1
139.425424047442	30.2759577165543	1
139.367000909004	38.7614515957507	1
138.992917719849	28.3252586599534	1
138.355787320816	2.1211641892136	1
138.396020155259	16.5204373382978	1
138.28537700162	21.8757178396852	1
138.05088844607	19.8073071905784	1
137.779016548288	15.4980232476766	1
137.508804920357	11.2882674621576	1
137.490684656694	22.1896964228014	1
137.06611720539	8.72736148395298	1
137.292290796585	34.2725732134436	1
136.981504499853	27.6306641170101	1
136.600110308814	16.7562937138034	1
136.335312782242	12.8711138300691	1
136.136231895037	12.9252098136999	1
136.347388116569	37.5702622624503	1
135.715526638775	11.6820904492382	1
135.688019760461	22.0209106145003	1
135.397844808336	16.6145558973178	1
135.128408196731	12.4513311102191	1
135.14572790139	25.4772213436337	1
134.430829294199	-5.38843603215977	1
134.423212004295	6.14266172544851	1
134.489379143927	22.0966449915834	1
134.897287200463	58.535699565263	1
133.996277143449	16.5139394808889	1
133.582681916207	3.70942015548812	1
133.746909343254	25.541481455439	1
133.31921748765	11.8919765263528	1
133.336597608177	24.9215435961549	1
132.546913621425	-10.4269380606533	1
132.855045779246	20.0312666759342	1
132.790717275874	28.1629707090613	1
132.67978595589	33.5011560343716	1
131.669758817612	-15.0553883069769	1
131.812563975305	5.49260127840448	1
132.004799667248	29.0036244078075	1
131.853456194798	31.9193979255055	1
131.249496245687	7.70386969990772	1
131.599104299226	40.6483237310404	1
131.098763920631	22.6441026852997	1
130.992705034325	28.2744063222162	1
130.49989094751	10.7213478930804	1
130.196212779563	4.50571937390594	1
130.282304014871	21.6541461848568	1
130.000465010663	16.747640469547	1
129.57181476099	3.04079591093611	1
129.76388982418	26.5422571526079	1
129.492194126455	22.243792406432	1
129.472084104506	33.0261996374665	1
129.31391680917	35.5330096320402	1
128.801891022192	16.8283935169864	1
129.076564545248	45.281105882303	1
128.571945195747	27.0204677610283	1
127.896978553892	-1.45133668288643	1
127.867807444298	8.78795532499266	1
128.044594016796	31.3730284908347	1
128.125323344328	48.2001230458945	1
127.312678092024	11.4754374523958	1
126.806957224575	-6.85119354266005	1
126.915066718535	11.6171752688812	1
126.800486816349	16.7368212728206	1
126.347342360816	1.5618096053469	1
126.199822723087	4.70695220676375	1
125.927818568204	0.390092713028977	1
126.079299433229	21.4583123847406	1
126.014155493783	29.5413405982214	1
125.67269987527	21.0613514079842	1
125.538498159803	25.0048429584488	1
125.651137194159	43.7447799471894	1
125.268166678331	32.7762698537192	1
124.572424144226	3.05919065849501	1
124.811225659298	29.3617355931941	1
124.794109527074	40.3237478292561	1
124.268731699499	20.8189020844736	1
123.581652154957	-8.37886623351669	1
123.688875621284	10.0364842878174	1
124.163289189954	50.462412855084	1
123.520971210893	23.9478158908009	1
122.981388259691	3.59149725054641	1
123.119836224567	23.8785688055048	1
122.748849306686	13.6284576009	1
122.935579735485	36.8097488050786	1
122.226496322379	6.29304222056892	1
121.771003553687	-9.02260843872315	1
122.221374982779	29.9622010114959	1
121.72873709254	12.4199617790863	1
120.918291076453	-24.1727275012291	1
120.987466027875	-8.03806153664324	1
121.713536516091	47.4730709127728	1
120.958284397632	14.1889004438122	1
120.678642786232	9.41438047606389	1
120.457732979615	8.16044191487597	1
120.396430729998	16.4739063398779	1
120.473997946911	33.1116649522299	1
119.786772360504	3.90525395560455	1
119.56059165397	2.33538217126692	1
119.380652767248	3.53740126691538	1
119.705611637477	35.0046440169216	1
119.006497635308	5.08562409217929	1
118.574015963704	-8.8505789845286	1
118.679757070484	9.47605201052703	1
118.768911106441	26.8084051658225	1
118.585488077755	27.8016053121588	1
117.755258829069	-9.97686370309412	1
118.235337317312	30.7887918676225	1
118.179845746796	39.4506365403312	1
117.682693707215	21.6379173897677	1
117.213986657243	5.53028885137548	1
116.750171099484	-10.2841225507436	1
117.300929039179	34.7183156660635	1
117.003579779036	28.8824472913503	1
116.392176570853	4.22116604751106	1
116.522968882384	24.0495100006537	1
116.455315017018	31.982347900207	1
116.344246374995	37.3127674934921	1
115.297391221182	-13.4509035456128	1
115.636180489755	18.8454763753747	1
115.653443782748	31.8685455877681	1
115.275161789578	21.1813451747996	1
114.857478470485	8.13230566401477	1
114.76251248367	14.4280004652112	1
114.935863708467	36.8075088932564	1
114.736754293895	36.8605166178415	1
113.926034515041	0.251609108058808	1
113.635975821082	-5.14717005829114	1
113.84374632467	19.2955612985557	1
114.016447280271	41.6361142790137	1
113.599918534526	28.6563218535249	1
113.074959086933	9.17684416669109	1
113.459385359155	44.2089171473683	1
113.419071110469	53.7806626041193	1
112.530288336828	12.4924419446538	1
111.88639530802	-14.1162841442712	1
112.152265021799	13.8091402993509	1
112.244990039494	31.3557114366997	1
111.616871560641	5.69257680226753	1
110.919408650731	-24.1272847618551	1
111.51032370418	23.2824352921425	1
111.432214050393	30.5886367281888	1
110.870732452278	8.91995163817619	1
110.642634944641	7.23540059478985	1
110.675779566254	21.2105591190847	1
110.495259174147	22.3779441064633	1
110.093872474916	10.3058865125474	1
109.941625869049	13.1681028933265	1
109.393924410967	-7.67453018727137	1
109.739443665604	25.025403658477	1
109.708333205982	35.1489281482619	1
109.33842362082	24.9637321240136	1
109.002861475113	16.8374376892498	1
108.946463970853	25.4451863783274	1
108.26365570831	-3.49616486412919	1
108.097032588294	-1.49569116321454	1
107.872128909745	-2.98874031142376	1
108.104606388259	22.9351327378602	1
108.028372743711	30.353858046107	1
107.165434514011	-9.38505152904913	1
106.707824052625	-24.8272889031615	1
107.435639819047	30.7887918676225	1
107.113795902866	23.4848514746423	1
106.652736192776	7.83586601309124	1
106.426261708599	6.24868774024039	1
106.647891273713	31.5223312925313	1
106.322038602346	23.9781075285101	1
105.637641245878	-5.05845053201248	1
105.474933827216	-2.82320871463828	1
105.906852714206	35.0558767170437	1
105.713678398471	35.464840240168	1
105.100899633219	10.7213478930804	1
104.983459000751	15.6700421362489	1
105.066687930675	32.6475277520511	1
104.902373914064	34.7864850579357	1
104.206406553304	5.05641014789401	1
103.756881108786	-9.90112932601097	1
104.14708824341	25.4776439685057	1
104.344590033395	49.3050335115528	1
103.184396169604	-8.25227951869676	1
103.246904265866	7.48315386044575	1
103.341792576885	25.1595659241301	1
103.261965737419	32.3629849912776	1
102.855757687634	20.002052731649	1
102.715448413472	23.579963202112	1
102.459209822597	20.20869516287	1
102.737043120041	48.8514408019333	1
101.924171349567	12.1137700592385	1
102.11668660207	35.6422792927257	1
101.476977517576	9.28455011535013	1
101.835381544274	42.7569788335944	1
100.787980360869	-8.03913923006711	1
100.591141028049	-7.84980328735955	1
100.921659125721	23.9510595366946	1
100.94324068642	37.2332611894253	1
100.623730530523	30.0693152853333	1
100.040965945747	7.12504267505866	1
100.085749245961	21.7980393881904	1
99.7343735651908	12.7239769808423	1
99.5276431042635	12.320423056081	1
99.362262938352	14.395542875033	1
99.01772781291	5.73153224985489	1
99.2001350314551	28.6541664666772	1
98.7488394557469	13.5905904123581	1
98.2995475744268	-1.35287565330548	1
98.367505481339	14.7092995800911	1
98.2450639019029	19.3583105264431	1
98.1549480916392	25.9450353801999	1
97.4503700736458	-4.30110676118161	1
97.2362516800049	-5.14749759256688	1
97.561594529802	26.343179706598	1
97.7252665758719	48.1427834163703	1
97.0881737829977	21.9419325915237	1
96.5356769548072	0.812041385349175	1
96.9557176993547	37.9792257855743	1
96.5502304347017	25.6615703128503	1
96.2033305086779	16.8558324368087	1
95.977720083152	15.3205841951187	1
95.7915649917	16.150418697139	1
95.6951137193495	22.3573939720569	1
95.3532852457608	13.8556607321492	1
95.1714980009728	14.9473219080665	1
95.1058744329419	23.0022138706868	1
95.3223756720283	47.9685880097062	1
94.7556198491352	25.9839802621655	1
94.1167139402914	-0.325537982923719	1
94.4520942935915	31.7668409122935	1
94.4603815551827	44.2521939342728	1
93.5894989698006	4.03723970316627	1
93.4560469526863	8.02627964922289	1
93.5693978746137	26.8094934248682	1
93.5585890380781	38.1501669807232	1
93.1480117887062	25.527418612819	1
92.4741346657962	-2.87838239169256	1
92.6878561392698	21.9213718914953	1
92.9717886348118	50.9298042667784	1
92.1441154993131	13.304969958161	1
91.4989002252905	-13.3827447193622	1
91.6670118355348	8.68300700362445	1
92.0875214262487	45.8783170890894	1
91.3178760107846	11.7318545279299	1
91.2432388274706	19.2464522884161	1
90.5633943697891	-9.51704784223265	1
91.2188667924568	41.7627009938342	1
90.5042528621781	10.9150051751054	1
89.9987013658937	-7.40080662322425	1
90.1376637391952	12.9176448284892	1
90.381310502872	39.5112198157489	1
90.0363956754137	30.8244931036946	1
89.4165213658765	5.65579787277174	1
89.1030478777263	-1.14623322208428	1
89.4042172420037	28.895432440546	1
89.0079888198882	17.1327996467492	1
87.9916848665657	-31.7991834997423	1
88.2948035251658	-1.64067262559378	1
88.2309847558808	6.52241130428751	1
88.1275946642899	12.3134603113132	1
87.2959585817769	-25.5489314379203	1
87.0843000554135	-26.247847320181	1
87.7095402630725	23.2196754986335	1
87.2048372628211	4.95471603804144	1
86.9411973128784	1.13986093302711	1
86.6458091874518	-4.57808453674437	1
86.9486754134598	25.5652858013607	1
86.76356710232	26.4578695312683	1
85.983200733494	-8.33125754167334	1
86.2948206472046	22.3368332720284	1
86.1825765084655	27.5971288334076	1
86.0051752803353	28.9516943766462	1
85.1441838166109	-10.6703699869917	1
85.1379780017231	0.946203651001837	1
85.1321150427456	12.5833274234024	1
85.0366080261072	18.8468921686963	1
84.6946120100685	10.3351004568325	1
84.5309823616244	12.515168597152	1
84.6700714820574	32.8411850340762	1
84.4008369086493	28.690945396173	1
83.7519403422496	1.78252544480929	1
83.4339552190074	-5.28998556820062	1
83.4905784260955	10.0927462239178	1
83.3805728691124	15.48720405095	1
83.2193258178819	17.8100771355576	1
82.8553880133352	7.98300286231823	1
82.691361597554	10.1392666567161	1
82.9208409216291	35.8835452665944	1
82.5922073223402	28.1727122123634	1
82.0993992155301	10.6207209110296	1
81.6060717174007	-6.96240727775701	1
82.0356754991789	30.7779726708965	1
81.9295687036387	36.4061103553433	1
81.4702781166502	20.8632565648022	1
81.2963432603256	22.4255527983073	1
81.4155432113123	41.5593022085069	1
80.9701144313246	26.8473606134098	1
80.364554390326	2.53662556974653	1
80.0134139213336	-6.5233739949819	1
80.3269483920158	24.2594066433899	1
80.2017461712448	28.742875427334	1
79.806963461609	17.0668067729685	1
79.6673762271825	20.6879834647142	1
79.1862288805129	3.83492917688438	1
79.0505404788216	7.68980685728834	1
[truncated: 2,964 more rows]
