# Supplementary material for: Fibronectin binding protein B binds to loricrin and promotes corneocyte adhesion by Staphylococcus aureus
Source: Nat Commun. 2022 May 6;13:2517. doi: 10.1038/s41467-022-30271-1 (PMC9076634; doi:10.1038/s41467-022-30271-1)
Supplement: Supplementary file 3 — Source Data [file 41467_2022_30271_MOESM3_ESM.zip › Fig 4a top data table.tsv]

description	cell	scan.line	scan.pixel	rupture.force.(pN)	rupture.length.(nm)
01 SH1000 pALC-FnBPB before Fg injection	1	1	1	0	0
01 SH1000 pALC-FnBPB before Fg injection	1	1	2	0	0
01 SH1000 pALC-FnBPB before Fg injection	1	1	3	0	0
01 SH1000 pALC-FnBPB before Fg injection	1	1	4	0	0
01 SH1000 pALC-FnBPB before Fg injection	1	1	5	0	0
01 SH1000 pALC-FnBPB before Fg injection	1	1	6	0	0
01 SH1000 pALC-FnBPB before Fg injection	1	1	7	1186.36	318.704
01 SH1000 pALC-FnBPB before Fg injection	1	1	8	108.957	143.032
01 SH1000 pALC-FnBPB before Fg injection	1	1	9	41.1542	89.878
01 SH1000 pALC-FnBPB before Fg injection	1	1	10	0	0
01 SH1000 pALC-FnBPB before Fg injection	1	1	11	0	0
01 SH1000 pALC-FnBPB before Fg injection	1	1	12	0	0
01 SH1000 pALC-FnBPB before Fg injection	1	1	13	0	0
01 SH1000 pALC-FnBPB before Fg injection	1	1	14	0	0
01 SH1000 pALC-FnBPB before Fg injection	1	1	15	0	0
01 SH1000 pALC-FnBPB before Fg injection	1	1	16	0	0
01 SH1000 pALC-FnBPB before Fg injection	1	2	16	2314.29	346.812
01 SH1000 pALC-FnBPB before Fg injection	1	2	15	90.0062	80.3143
01 SH1000 pALC-FnBPB before Fg injection	1	2	14	1916.68	260.835
01 SH1000 pALC-FnBPB before Fg injection	1	2	13	0	0
01 SH1000 pALC-FnBPB before Fg injection	1	2	12	113.022	144.427
01 SH1000 pALC-FnBPB before Fg injection	1	2	11	0	0
01 SH1000 pALC-FnBPB before Fg injection	1	2	10	0	0
01 SH1000 pALC-FnBPB before Fg injection	1	2	9	0	0
01 SH1000 pALC-FnBPB before Fg injection	1	2	8	0	0
01 SH1000 pALC-FnBPB before Fg injection	1	2	7	2035.61	213.41
01 SH1000 pALC-FnBPB before Fg injection	1	2	6	0	0
01 SH1000 pALC-FnBPB before Fg injection	1	2	5	0	0
01 SH1000 pALC-FnBPB before Fg injection	1	2	4	0	0
01 SH1000 pALC-FnBPB before Fg injection	1	2	3	0	0
01 SH1000 pALC-FnBPB before Fg injection	1	2	2	0	0
01 SH1000 pALC-FnBPB before Fg injection	1	2	1	0	0
01 SH1000 pALC-FnBPB before Fg injection	1	3	1	0	0
01 SH1000 pALC-FnBPB before Fg injection	1	3	2	0	0
01 SH1000 pALC-FnBPB before Fg injection	1	3	3	0	0
01 SH1000 pALC-FnBPB before Fg injection	1	3	4	0	0
01 SH1000 pALC-FnBPB before Fg injection	1	3	5	0	0
01 SH1000 pALC-FnBPB before Fg injection	1	3	6	0	0
01 SH1000 pALC-FnBPB before Fg injection	1	3	7	0	0
01 SH1000 pALC-FnBPB before Fg injection	1	3	8	0	0
01 SH1000 pALC-FnBPB before Fg injection	1	3	9	0	0
01 SH1000 pALC-FnBPB before Fg injection	1	3	10	97.4087	74.4293
01 SH1000 pALC-FnBPB before Fg injection	1	3	11	0	0
01 SH1000 pALC-FnBPB before Fg injection	1	3	12	0	0
01 SH1000 pALC-FnBPB before Fg injection	1	3	13	2031.22	269.462
01 SH1000 pALC-FnBPB before Fg injection	1	3	14	0	0
01 SH1000 pALC-FnBPB before Fg injection	1	3	15	0	0
01 SH1000 pALC-FnBPB before Fg injection	1	3	16	1599.96	239.321
01 SH1000 pALC-FnBPB before Fg injection	1	4	16	3147.66	557.201
01 SH1000 pALC-FnBPB before Fg injection	1	4	15	0	0
01 SH1000 pALC-FnBPB before Fg injection	1	4	14	3967.33	585.523
01 SH1000 pALC-FnBPB before Fg injection	1	4	13	0	0
01 SH1000 pALC-FnBPB before Fg injection	1	4	12	0	0
01 SH1000 pALC-FnBPB before Fg injection	1	4	11	0	0
01 SH1000 pALC-FnBPB before Fg injection	1	4	10	0	0
01 SH1000 pALC-FnBPB before Fg injection	1	4	9	0	0
01 SH1000 pALC-FnBPB before Fg injection	1	4	8	0	0
01 SH1000 pALC-FnBPB before Fg injection	1	4	7	0	0
01 SH1000 pALC-FnBPB before Fg injection	1	4	6	0	0
01 SH1000 pALC-FnBPB before Fg injection	1	4	5	0	0
01 SH1000 pALC-FnBPB before Fg injection	1	4	4	0	0
01 SH1000 pALC-FnBPB before Fg injection	1	4	3	0	0
01 SH1000 pALC-FnBPB before Fg injection	1	4	2	0	0
01 SH1000 pALC-FnBPB before Fg injection	1	4	1	0	0
01 SH1000 pALC-FnBPB before Fg injection	1	5	1	0	0
01 SH1000 pALC-FnBPB before Fg injection	1	5	2	0	0
01 SH1000 pALC-FnBPB before Fg injection	1	5	3	0	0
01 SH1000 pALC-FnBPB before Fg injection	1	5	4	0	0
01 SH1000 pALC-FnBPB before Fg injection	1	5	5	0	0
01 SH1000 pALC-FnBPB before Fg injection	1	5	6	0	0
01 SH1000 pALC-FnBPB before Fg injection	1	5	7	0	0
01 SH1000 pALC-FnBPB before Fg injection	1	5	8	0	0
01 SH1000 pALC-FnBPB before Fg injection	1	5	9	44.3922	59.5708
01 SH1000 pALC-FnBPB before Fg injection	1	5	10	0	0
01 SH1000 pALC-FnBPB before Fg injection	1	5	11	0	0
01 SH1000 pALC-FnBPB before Fg injection	1	5	12	0	0
01 SH1000 pALC-FnBPB before Fg injection	1	5	13	0	0
01 SH1000 pALC-FnBPB before Fg injection	1	5	14	0	0
01 SH1000 pALC-FnBPB before Fg injection	1	5	15	2332.14	558.198
01 SH1000 pALC-FnBPB before Fg injection	1	5	16	2073.15	600.89
01 SH1000 pALC-FnBPB before Fg injection	1	6	16	2083.85	586.305
01 SH1000 pALC-FnBPB before Fg injection	1	6	15	2402.65	619.394
01 SH1000 pALC-FnBPB before Fg injection	1	6	14	0	0
01 SH1000 pALC-FnBPB before Fg injection	1	6	13	126.693	215.13
01 SH1000 pALC-FnBPB before Fg injection	1	6	12	55.7668	59.0287
01 SH1000 pALC-FnBPB before Fg injection	1	6	11	0	0
01 SH1000 pALC-FnBPB before Fg injection	1	6	10	0	0
01 SH1000 pALC-FnBPB before Fg injection	1	6	9	1865.65	610.809
01 SH1000 pALC-FnBPB before Fg injection	1	6	8	97.5174	82.9644
01 SH1000 pALC-FnBPB before Fg injection	1	6	7	2154.33	568.736
01 SH1000 pALC-FnBPB before Fg injection	1	6	6	0	0
01 SH1000 pALC-FnBPB before Fg injection	1	6	5	0	0
01 SH1000 pALC-FnBPB before Fg injection	1	6	4	0	0
01 SH1000 pALC-FnBPB before Fg injection	1	6	3	0	0
01 SH1000 pALC-FnBPB before Fg injection	1	6	2	0	0
01 SH1000 pALC-FnBPB before Fg injection	1	6	1	0	0
01 SH1000 pALC-FnBPB before Fg injection	1	7	1	1786.28	559.493
01 SH1000 pALC-FnBPB before Fg injection	1	7	2	0	0
01 SH1000 pALC-FnBPB before Fg injection	1	7	3	0	0
01 SH1000 pALC-FnBPB before Fg injection	1	7	4	0	0
01 SH1000 pALC-FnBPB before Fg injection	1	7	5	0	0
01 SH1000 pALC-FnBPB before Fg injection	1	7	6	1957.28	631.602
01 SH1000 pALC-FnBPB before Fg injection	1	7	7	0	0
01 SH1000 pALC-FnBPB before Fg injection	1	7	8	0	0
01 SH1000 pALC-FnBPB before Fg injection	1	7	9	0	0
01 SH1000 pALC-FnBPB before Fg injection	1	7	10	0	0
01 SH1000 pALC-FnBPB before Fg injection	1	7	11	0	0
01 SH1000 pALC-FnBPB before Fg injection	1	7	12	0	0
01 SH1000 pALC-FnBPB before Fg injection	1	7	13	1793.84	323.751
01 SH1000 pALC-FnBPB before Fg injection	1	7	14	2030.51	385.503
01 SH1000 pALC-FnBPB before Fg injection	1	7	15	0	0
01 SH1000 pALC-FnBPB before Fg injection	1	7	16	0	0
01 SH1000 pALC-FnBPB before Fg injection	1	8	16	0	0
01 SH1000 pALC-FnBPB before Fg injection	1	8	15	1969.73	803.688
01 SH1000 pALC-FnBPB before Fg injection	1	8	14	0	0
01 SH1000 pALC-FnBPB before Fg injection	1	8	13	0	0
01 SH1000 pALC-FnBPB before Fg injection	1	8	12	1790.01	827.794
01 SH1000 pALC-FnBPB before Fg injection	1	8	11	0	0
01 SH1000 pALC-FnBPB before Fg injection	1	8	10	1931.24	679.875
01 SH1000 pALC-FnBPB before Fg injection	1	8	9	0	0
01 SH1000 pALC-FnBPB before Fg injection	1	8	8	0	0
01 SH1000 pALC-FnBPB before Fg injection	1	8	7	0	0
01 SH1000 pALC-FnBPB before Fg injection	1	8	6	0	0
01 SH1000 pALC-FnBPB before Fg injection	1	8	5	2067.47	858.999
01 SH1000 pALC-FnBPB before Fg injection	1	8	4	0	0
01 SH1000 pALC-FnBPB before Fg injection	1	8	3	0	0
01 SH1000 pALC-FnBPB before Fg injection	1	8	2	0	0
01 SH1000 pALC-FnBPB before Fg injection	1	8	1	0	0
01 SH1000 pALC-FnBPB before Fg injection	1	9	1	1813.56	333.49
01 SH1000 pALC-FnBPB before Fg injection	1	9	2	1922.4	368.607
01 SH1000 pALC-FnBPB before Fg injection	1	9	3	1888.42	376.839
01 SH1000 pALC-FnBPB before Fg injection	1	9	4	0	0
01 SH1000 pALC-FnBPB before Fg injection	1	9	5	3730.63	787.709
01 SH1000 pALC-FnBPB before Fg injection	1	9	6	2045.13	843.544
01 SH1000 pALC-FnBPB before Fg injection	1	9	7	0	0
01 SH1000 pALC-FnBPB before Fg injection	1	9	8	1969.08	842.306
01 SH1000 pALC-FnBPB before Fg injection	1	9	9	2050.28	779.925
01 SH1000 pALC-FnBPB before Fg injection	1	9	10	0	0
01 SH1000 pALC-FnBPB before Fg injection	1	9	11	0	0
01 SH1000 pALC-FnBPB before Fg injection	1	9	12	1632.83	351.48
01 SH1000 pALC-FnBPB before Fg injection	1	9	13	2166.07	362.448
01 SH1000 pALC-FnBPB before Fg injection	1	9	14	1690.19	225.036
01 SH1000 pALC-FnBPB before Fg injection	1	9	15	2086.88	512.712
01 SH1000 pALC-FnBPB before Fg injection	1	9	16	2050.39	634.96
01 SH1000 pALC-FnBPB before Fg injection	1	10	16	1750.09	504.074
01 SH1000 pALC-FnBPB before Fg injection	1	10	15	2073.41	508.202
01 SH1000 pALC-FnBPB before Fg injection	1	10	14	2635.67	249.697
01 SH1000 pALC-FnBPB before Fg injection	1	10	13	1929.54	388.313
01 SH1000 pALC-FnBPB before Fg injection	1	10	12	166.268	148.145
01 SH1000 pALC-FnBPB before Fg injection	1	10	11	2187.94	336.389
01 SH1000 pALC-FnBPB before Fg injection	1	10	10	0	0
01 SH1000 pALC-FnBPB before Fg injection	1	10	9	0	0
01 SH1000 pALC-FnBPB before Fg injection	1	10	8	2070.36	326.176
01 SH1000 pALC-FnBPB before Fg injection	1	10	7	1841.52	442.991
01 SH1000 pALC-FnBPB before Fg injection	1	10	6	1612.71	315.535
01 SH1000 pALC-FnBPB before Fg injection	1	10	5	1994.63	621.606
01 SH1000 pALC-FnBPB before Fg injection	1	10	4	1873.92	346.721
01 SH1000 pALC-FnBPB before Fg injection	1	10	3	1832.9	494.266
01 SH1000 pALC-FnBPB before Fg injection	1	10	2	1979.17	567.254
01 SH1000 pALC-FnBPB before Fg injection	1	10	1	1837.5	348.31
01 SH1000 pALC-FnBPB before Fg injection	1	11	1	1925.78	402.382
01 SH1000 pALC-FnBPB before Fg injection	1	11	2	1823.36	593.612
01 SH1000 pALC-FnBPB before Fg injection	1	11	3	1985.28	626.087
01 SH1000 pALC-FnBPB before Fg injection	1	11	4	2101.84	576.527
01 SH1000 pALC-FnBPB before Fg injection	1	11	5	1876.34	636.17
01 SH1000 pALC-FnBPB before Fg injection	1	11	6	1759.2	455.524
01 SH1000 pALC-FnBPB before Fg injection	1	11	7	1922.83	389.681
01 SH1000 pALC-FnBPB before Fg injection	1	11	8	0	0
01 SH1000 pALC-FnBPB before Fg injection	1	11	9	2177.52	364.422
01 SH1000 pALC-FnBPB before Fg injection	1	11	10	3074	283.642
01 SH1000 pALC-FnBPB before Fg injection	1	11	11	1714.59	192.711
01 SH1000 pALC-FnBPB before Fg injection	1	11	12	1901.07	326.584
01 SH1000 pALC-FnBPB before Fg injection	1	11	13	2036.2	572.184
01 SH1000 pALC-FnBPB before Fg injection	1	11	14	3701.4	428.209
01 SH1000 pALC-FnBPB before Fg injection	1	11	15	1979.76	481.295
01 SH1000 pALC-FnBPB before Fg injection	1	11	16	4339.73	409.147
01 SH1000 pALC-FnBPB before Fg injection	1	12	16	1664.45	453.213
01 SH1000 pALC-FnBPB before Fg injection	1	12	15	4303.04	477.462
01 SH1000 pALC-FnBPB before Fg injection	1	12	14	3363.45	555.992
01 SH1000 pALC-FnBPB before Fg injection	1	12	13	4663.94	504.149
01 SH1000 pALC-FnBPB before Fg injection	1	12	12	1961.65	510.661
01 SH1000 pALC-FnBPB before Fg injection	1	12	11	1942.56	637.665
01 SH1000 pALC-FnBPB before Fg injection	1	12	10	1817.28	537.076
01 SH1000 pALC-FnBPB before Fg injection	1	12	9	1959.19	641.692
01 SH1000 pALC-FnBPB before Fg injection	1	12	8	2018.45	547.122
01 SH1000 pALC-FnBPB before Fg injection	1	12	7	3305.79	619.4
01 SH1000 pALC-FnBPB before Fg injection	1	12	6	2030.64	737.746
01 SH1000 pALC-FnBPB before Fg injection	1	12	5	1714.31	750.989
01 SH1000 pALC-FnBPB before Fg injection	1	12	4	2942.59	569.931
01 SH1000 pALC-FnBPB before Fg injection	1	12	3	1793.69	563.24
01 SH1000 pALC-FnBPB before Fg injection	1	12	2	1592.1	764.182
01 SH1000 pALC-FnBPB before Fg injection	1	12	1	1894.83	545.503
01 SH1000 pALC-FnBPB before Fg injection	1	13	1	2019.75	610.679
01 SH1000 pALC-FnBPB before Fg injection	1	13	2	1874.28	590
01 SH1000 pALC-FnBPB before Fg injection	1	13	3	1676.28	718.653
01 SH1000 pALC-FnBPB before Fg injection	1	13	4	1785.99	637.463
01 SH1000 pALC-FnBPB before Fg injection	1	13	5	1774.05	586.491
01 SH1000 pALC-FnBPB before Fg injection	1	13	6	68.5869	49.1797
01 SH1000 pALC-FnBPB before Fg injection	1	13	7	2000.65	492.179
01 SH1000 pALC-FnBPB before Fg injection	1	13	8	2003.87	648.303
01 SH1000 pALC-FnBPB before Fg injection	1	13	9	1763.2	795.071
01 SH1000 pALC-FnBPB before Fg injection	1	13	10	3283.32	721.279
01 SH1000 pALC-FnBPB before Fg injection	1	13	11	3726.68	864.462
01 SH1000 pALC-FnBPB before Fg injection	1	13	12	1976.83	678.182
01 SH1000 pALC-FnBPB before Fg injection	1	13	13	1882.2	359.448
01 SH1000 pALC-FnBPB before Fg injection	1	13	14	2098.2	706.947
01 SH1000 pALC-FnBPB before Fg injection	1	13	15	1958.41	676.973
01 SH1000 pALC-FnBPB before Fg injection	1	13	16	1738.12	592.695
01 SH1000 pALC-FnBPB before Fg injection	1	14	16	1888.76	652.655
01 SH1000 pALC-FnBPB before Fg injection	1	14	15	3057.87	627.458
01 SH1000 pALC-FnBPB before Fg injection	1	14	14	2863.5	605.415
01 SH1000 pALC-FnBPB before Fg injection	1	14	13	1943.66	547.885
01 SH1000 pALC-FnBPB before Fg injection	1	14	12	3903.51	614.081
01 SH1000 pALC-FnBPB before Fg injection	1	14	11	1729.09	692.378
01 SH1000 pALC-FnBPB before Fg injection	1	14	10	3288.42	768.717
01 SH1000 pALC-FnBPB before Fg injection	1	14	9	2070.6	846.064
01 SH1000 pALC-FnBPB before Fg injection	1	14	8	1685.82	858.66
01 SH1000 pALC-FnBPB before Fg injection	1	14	7	1884.22	763.045
01 SH1000 pALC-FnBPB before Fg injection	1	14	6	1311.65	912.503
01 SH1000 pALC-FnBPB before Fg injection	1	14	5	1771.52	786.34
01 SH1000 pALC-FnBPB before Fg injection	1	14	4	0	0
01 SH1000 pALC-FnBPB before Fg injection	1	14	3	0	0
01 SH1000 pALC-FnBPB before Fg injection	1	14	2	1971.26	796.666
01 SH1000 pALC-FnBPB before Fg injection	1	14	1	3087.93	409.875
01 SH1000 pALC-FnBPB before Fg injection	1	15	1	1965.35	916.265
01 SH1000 pALC-FnBPB before Fg injection	1	15	2	1840.9	885.092
01 SH1000 pALC-FnBPB before Fg injection	1	15	3	0	0
01 SH1000 pALC-FnBPB before Fg injection	1	15	4	0	0
01 SH1000 pALC-FnBPB before Fg injection	1	15	5	384.943	130.143
01 SH1000 pALC-FnBPB before Fg injection	1	15	6	2479.33	224.62
01 SH1000 pALC-FnBPB before Fg injection	1	15	7	1817.3	352.666
01 SH1000 pALC-FnBPB before Fg injection	1	15	8	1590.23	635.562
01 SH1000 pALC-FnBPB before Fg injection	1	15	9	1698.75	145.518
01 SH1000 pALC-FnBPB before Fg injection	1	15	10	0	0
01 SH1000 pALC-FnBPB before Fg injection	1	15	11	0	0
01 SH1000 pALC-FnBPB before Fg injection	1	15	12	1752.39	408.132
01 SH1000 pALC-FnBPB before Fg injection	1	15	13	1720.18	540.001
01 SH1000 pALC-FnBPB before Fg injection	1	15	14	3124.05	462.658
01 SH1000 pALC-FnBPB before Fg injection	1	15	15	3184.65	322.389
01 SH1000 pALC-FnBPB before Fg injection	1	15	16	2053.94	359.275
01 SH1000 pALC-FnBPB before Fg injection	1	16	16	3445.4	328.559
01 SH1000 pALC-FnBPB before Fg injection	1	16	15	1733.85	353.951
01 SH1000 pALC-FnBPB before Fg injection	1	16	14	1718.32	215.412
01 SH1000 pALC-FnBPB before Fg injection	1	16	13	1130.44	423.62
01 SH1000 pALC-FnBPB before Fg injection	1	16	12	1756.93	599.983
01 SH1000 pALC-FnBPB before Fg injection	1	16	11	1763.71	324.544
01 SH1000 pALC-FnBPB before Fg injection	1	16	10	1962.46	428.269
01 SH1000 pALC-FnBPB before Fg injection	1	16	9	1618.72	308.63
01 SH1000 pALC-FnBPB before Fg injection	1	16	8	2035.54	510.073
01 SH1000 pALC-FnBPB before Fg injection	1	16	7	1750.96	376.931
01 SH1000 pALC-FnBPB before Fg injection	1	16	6	1714.66	301.691
01 SH1000 pALC-FnBPB before Fg injection	1	16	5	2059.37	242.402
01 SH1000 pALC-FnBPB before Fg injection	1	16	4	1965.34	424.438
01 SH1000 pALC-FnBPB before Fg injection	1	16	3	4065.34	306.537
01 SH1000 pALC-FnBPB before Fg injection	1	16	2	3173.81	276.682
01 SH1000 pALC-FnBPB before Fg injection	1	16	1	1861.12	300.933
01 SH1000 pALC-FnBPB before Fg injection	2	1	1	1953.65	396.452
01 SH1000 pALC-FnBPB before Fg injection	2	1	2	1846.55	210.593
01 SH1000 pALC-FnBPB before Fg injection	2	1	3	1873.05	501.505
01 SH1000 pALC-FnBPB before Fg injection	2	1	4	1905.31	188.793
01 SH1000 pALC-FnBPB before Fg injection	2	1	5	1975.17	225.852
01 SH1000 pALC-FnBPB before Fg injection	2	1	6	0	0
01 SH1000 pALC-FnBPB before Fg injection	2	1	7	1850.32	483.822
01 SH1000 pALC-FnBPB before Fg injection	2	1	8	0	0
01 SH1000 pALC-FnBPB before Fg injection	2	1	9	0	0
01 SH1000 pALC-FnBPB before Fg injection	2	1	10	0	0
01 SH1000 pALC-FnBPB before Fg injection	2	1	11	0	0
01 SH1000 pALC-FnBPB before Fg injection	2	1	12	0	0
01 SH1000 pALC-FnBPB before Fg injection	2	1	13	0	0
01 SH1000 pALC-FnBPB before Fg injection	2	1	14	0	0
01 SH1000 pALC-FnBPB before Fg injection	2	1	15	0	0
01 SH1000 pALC-FnBPB before Fg injection	2	1	16	0	0
01 SH1000 pALC-FnBPB before Fg injection	2	2	16	0	0
01 SH1000 pALC-FnBPB before Fg injection	2	2	15	0	0
01 SH1000 pALC-FnBPB before Fg injection	2	2	14	0	0
01 SH1000 pALC-FnBPB before Fg injection	2	2	13	0	0
01 SH1000 pALC-FnBPB before Fg injection	2	2	12	0	0
01 SH1000 pALC-FnBPB before Fg injection	2	2	11	0	0
01 SH1000 pALC-FnBPB before Fg injection	2	2	10	0	0
01 SH1000 pALC-FnBPB before Fg injection	2	2	9	0	0
01 SH1000 pALC-FnBPB before Fg injection	2	2	8	0	0
01 SH1000 pALC-FnBPB before Fg injection	2	2	7	0	0
01 SH1000 pALC-FnBPB before Fg injection	2	2	6	62.6392	26.8921
01 SH1000 pALC-FnBPB before Fg injection	2	2	5	1753.19	411.092
01 SH1000 pALC-FnBPB before Fg injection	2	2	4	0	0
01 SH1000 pALC-FnBPB before Fg injection	2	2	3	1964.53	502.171
01 SH1000 pALC-FnBPB before Fg injection	2	2	2	59.8148	104.164
01 SH1000 pALC-FnBPB before Fg injection	2	2	1	1778.34	323.287
01 SH1000 pALC-FnBPB before Fg injection	2	3	1	1948.68	642.29
01 SH1000 pALC-FnBPB before Fg injection	2	3	2	1630	451.572
01 SH1000 pALC-FnBPB before Fg injection	2	3	3	1857.76	455.812
01 SH1000 pALC-FnBPB before Fg injection	2	3	4	0	0
01 SH1000 pALC-FnBPB before Fg injection	2	3	5	0	0
01 SH1000 pALC-FnBPB before Fg injection	2	3	6	2021.79	239.219
01 SH1000 pALC-FnBPB before Fg injection	2	3	7	128.143	136.816
01 SH1000 pALC-FnBPB before Fg injection	2	3	8	0	0
01 SH1000 pALC-FnBPB before Fg injection	2	3	9	0	0
01 SH1000 pALC-FnBPB before Fg injection	2	3	10	0	0
01 SH1000 pALC-FnBPB before Fg injection	2	3	11	0	0
01 SH1000 pALC-FnBPB before Fg injection	2	3	12	90.438	134.099
01 SH1000 pALC-FnBPB before Fg injection	2	3	13	0	0
01 SH1000 pALC-FnBPB before Fg injection	2	3	14	0	0
01 SH1000 pALC-FnBPB before Fg injection	2	3	15	76.1128	20.5297
01 SH1000 pALC-FnBPB before Fg injection	2	3	16	0	0
01 SH1000 pALC-FnBPB before Fg injection	2	4	16	0	0
01 SH1000 pALC-FnBPB before Fg injection	2	4	15	0	0
01 SH1000 pALC-FnBPB before Fg injection	2	4	14	46.4424	15.0213
01 SH1000 pALC-FnBPB before Fg injection	2	4	13	35.9923	74.6246
01 SH1000 pALC-FnBPB before Fg injection	2	4	12	0	0
01 SH1000 pALC-FnBPB before Fg injection	2	4	11	0	0
01 SH1000 pALC-FnBPB before Fg injection	2	4	10	0	0
01 SH1000 pALC-FnBPB before Fg injection	2	4	9	0	0
01 SH1000 pALC-FnBPB before Fg injection	2	4	8	0	0
01 SH1000 pALC-FnBPB before Fg injection	2	4	7	143.882	152.083
01 SH1000 pALC-FnBPB before Fg injection	2	4	6	943.341	278.181
01 SH1000 pALC-FnBPB before Fg injection	2	4	5	1517.16	273.192
01 SH1000 pALC-FnBPB before Fg injection	2	4	4	2015.51	383.131
01 SH1000 pALC-FnBPB before Fg injection	2	4	3	1618.28	327.993
01 SH1000 pALC-FnBPB before Fg injection	2	4	2	1692.68	320.05
01 SH1000 pALC-FnBPB before Fg injection	2	4	1	1675.35	236.26
01 SH1000 pALC-FnBPB before Fg injection	2	5	1	0	0
01 SH1000 pALC-FnBPB before Fg injection	2	5	2	0	0
01 SH1000 pALC-FnBPB before Fg injection	2	5	3	979.36	383.311
01 SH1000 pALC-FnBPB before Fg injection	2	5	4	1790.91	280.665
01 SH1000 pALC-FnBPB before Fg injection	2	5	5	2006.51	801.525
01 SH1000 pALC-FnBPB before Fg injection	2	5	6	1661.27	302.58
01 SH1000 pALC-FnBPB before Fg injection	2	5	7	1856.57	437.808
01 SH1000 pALC-FnBPB before Fg injection	2	5	8	1986.34	437.981
01 SH1000 pALC-FnBPB before Fg injection	2	5	9	0	0
01 SH1000 pALC-FnBPB before Fg injection	2	5	10	0	0
01 SH1000 pALC-FnBPB before Fg injection	2	5	11	0	0
01 SH1000 pALC-FnBPB before Fg injection	2	5	12	0	0
01 SH1000 pALC-FnBPB before Fg injection	2	5	13	0	0
01 SH1000 pALC-FnBPB before Fg injection	2	5	14	0	0
01 SH1000 pALC-FnBPB before Fg injection	2	5	15	0	0
01 SH1000 pALC-FnBPB before Fg injection	2	5	16	0	0
01 SH1000 pALC-FnBPB before Fg injection	2	6	16	0	0
01 SH1000 pALC-FnBPB before Fg injection	2	6	15	0	0
01 SH1000 pALC-FnBPB before Fg injection	2	6	14	0	0
01 SH1000 pALC-FnBPB before Fg injection	2	6	13	1750.3	256.267
01 SH1000 pALC-FnBPB before Fg injection	2	6	12	1314.68	261.845
01 SH1000 pALC-FnBPB before Fg injection	2	6	11	0	0
01 SH1000 pALC-FnBPB before Fg injection	2	6	10	0	0
01 SH1000 pALC-FnBPB before Fg injection	2	6	9	1821.28	329.992
01 SH1000 pALC-FnBPB before Fg injection	2	6	8	59.7866	128.42
01 SH1000 pALC-FnBPB before Fg injection	2	6	7	0	0
01 SH1000 pALC-FnBPB before Fg injection	2	6	6	2704.28	434.94
01 SH1000 pALC-FnBPB before Fg injection	2	6	5	1673.12	460.343
01 SH1000 pALC-FnBPB before Fg injection	2	6	4	1882.82	621.356
01 SH1000 pALC-FnBPB before Fg injection	2	6	3	1575.5	417.735
01 SH1000 pALC-FnBPB before Fg injection	2	6	2	1630.7	164.555
01 SH1000 pALC-FnBPB before Fg injection	2	6	1	0	0
01 SH1000 pALC-FnBPB before Fg injection	2	7	1	1743.8	288.691
01 SH1000 pALC-FnBPB before Fg injection	2	7	2	0	0
01 SH1000 pALC-FnBPB before Fg injection	2	7	3	0	0
01 SH1000 pALC-FnBPB before Fg injection	2	7	4	1738.89	541.692
01 SH1000 pALC-FnBPB before Fg injection	2	7	5	1750.41	452.132
01 SH1000 pALC-FnBPB before Fg injection	2	7	6	0	0
01 SH1000 pALC-FnBPB before Fg injection	2	7	7	0	0
01 SH1000 pALC-FnBPB before Fg injection	2	7	8	0	0
01 SH1000 pALC-FnBPB before Fg injection	2	7	9	2046.95	366.558
01 SH1000 pALC-FnBPB before Fg injection	2	7	10	0	0
01 SH1000 pALC-FnBPB before Fg injection	2	7	11	1798.42	401.64
01 SH1000 pALC-FnBPB before Fg injection	2	7	12	2556.35	207.266
01 SH1000 pALC-FnBPB before Fg injection	2	7	13	176.191	232.565
01 SH1000 pALC-FnBPB before Fg injection	2	7	14	1573.67	316.531
01 SH1000 pALC-FnBPB before Fg injection	2	7	15	2139.57	545.896
01 SH1000 pALC-FnBPB before Fg injection	2	7	16	1523.64	247.708
01 SH1000 pALC-FnBPB before Fg injection	2	8	16	1793.59	403.185
01 SH1000 pALC-FnBPB before Fg injection	2	8	15	0	0
01 SH1000 pALC-FnBPB before Fg injection	2	8	14	1588.23	362.058
01 SH1000 pALC-FnBPB before Fg injection	2	8	13	120.05	725.411
01 SH1000 pALC-FnBPB before Fg injection	2	8	12	1655.3	197.871
01 SH1000 pALC-FnBPB before Fg injection	2	8	11	1637.77	419.138
01 SH1000 pALC-FnBPB before Fg injection	2	8	10	1800.35	448.95
01 SH1000 pALC-FnBPB before Fg injection	2	8	9	2475.87	223.917
01 SH1000 pALC-FnBPB before Fg injection	2	8	8	1805.45	354.186
01 SH1000 pALC-FnBPB before Fg injection	2	8	7	0	0
01 SH1000 pALC-FnBPB before Fg injection	2	8	6	1739.87	398.049
01 SH1000 pALC-FnBPB before Fg injection	2	8	5	1675.91	400.048
01 SH1000 pALC-FnBPB before Fg injection	2	8	4	0	0
01 SH1000 pALC-FnBPB before Fg injection	2	8	3	1714.73	239.411
01 SH1000 pALC-FnBPB before Fg injection	2	8	2	1804.04	304.858
01 SH1000 pALC-FnBPB before Fg injection	2	8	1	1867.74	281.693
01 SH1000 pALC-FnBPB before Fg injection	2	9	1	1766.18	287.879
01 SH1000 pALC-FnBPB before Fg injection	2	9	2	1805.08	173.608
01 SH1000 pALC-FnBPB before Fg injection	2	9	3	1825.75	344.595
01 SH1000 pALC-FnBPB before Fg injection	2	9	4	0	0
01 SH1000 pALC-FnBPB before Fg injection	2	9	5	1682	410.697
01 SH1000 pALC-FnBPB before Fg injection	2	9	6	1678.62	401.548
01 SH1000 pALC-FnBPB before Fg injection	2	9	7	1749.9	420.925
01 SH1000 pALC-FnBPB before Fg injection	2	9	8	1677.53	371.887
01 SH1000 pALC-FnBPB before Fg injection	2	9	9	1715.18	394.069
01 SH1000 pALC-FnBPB before Fg injection	2	9	10	2726.12	422.582
01 SH1000 pALC-FnBPB before Fg injection	2	9	11	1270.48	367.767
01 SH1000 pALC-FnBPB before Fg injection	2	9	12	67.423	65.4627
01 SH1000 pALC-FnBPB before Fg injection	2	9	13	337.177	265.358
01 SH1000 pALC-FnBPB before Fg injection	2	9	14	286.868	215.354
01 SH1000 pALC-FnBPB before Fg injection	2	9	15	1547.38	407.459
01 SH1000 pALC-FnBPB before Fg injection	2	9	16	1806.35	492.927
01 SH1000 pALC-FnBPB before Fg injection	2	10	16	1750.9	450.608
01 SH1000 pALC-FnBPB before Fg injection	2	10	15	0	0
01 SH1000 pALC-FnBPB before Fg injection	2	10	14	1567.27	293.34
01 SH1000 pALC-FnBPB before Fg injection	2	10	13	1851.7	320.332
01 SH1000 pALC-FnBPB before Fg injection	2	10	12	1541.76	343.571
01 SH1000 pALC-FnBPB before Fg injection	2	10	11	1479.15	300.204
01 SH1000 pALC-FnBPB before Fg injection	2	10	10	0	0
01 SH1000 pALC-FnBPB before Fg injection	2	10	9	2259.08	481.352
01 SH1000 pALC-FnBPB before Fg injection	2	10	8	1452.47	170.34
01 SH1000 pALC-FnBPB before Fg injection	2	10	7	1429.15	417.966
01 SH1000 pALC-FnBPB before Fg injection	2	10	6	669.934	496.442
01 SH1000 pALC-FnBPB before Fg injection	2	10	5	1886.86	272.675
01 SH1000 pALC-FnBPB before Fg injection	2	10	4	1874.79	300.055
01 SH1000 pALC-FnBPB before Fg injection	2	10	3	0	0
01 SH1000 pALC-FnBPB before Fg injection	2	10	2	120.227	72.2511
01 SH1000 pALC-FnBPB before Fg injection	2	10	1	1911.15	213.502
01 SH1000 pALC-FnBPB before Fg injection	2	11	1	1584.98	422.008
01 SH1000 pALC-FnBPB before Fg injection	2	11	2	1699.79	363.528
01 SH1000 pALC-FnBPB before Fg injection	2	11	3	1742.75	371.67
01 SH1000 pALC-FnBPB before Fg injection	2	11	4	207.771	130.091
01 SH1000 pALC-FnBPB before Fg injection	2	11	5	63.1139	52.3643
01 SH1000 pALC-FnBPB before Fg injection	2	11	6	0	0
01 SH1000 pALC-FnBPB before Fg injection	2	11	7	223.818	228.566
01 SH1000 pALC-FnBPB before Fg injection	2	11	8	1826.01	179.105
01 SH1000 pALC-FnBPB before Fg injection	2	11	9	0	0
01 SH1000 pALC-FnBPB before Fg injection	2	11	10	1579.98	466.24
01 SH1000 pALC-FnBPB before Fg injection	2	11	11	1857.37	562.76
01 SH1000 pALC-FnBPB before Fg injection	2	11	12	1673.15	449.441
01 SH1000 pALC-FnBPB before Fg injection	2	11	13	0	0
01 SH1000 pALC-FnBPB before Fg injection	2	11	14	67.6976	90.7315
01 SH1000 pALC-FnBPB before Fg injection	2	11	15	1231.52	407.759
01 SH1000 pALC-FnBPB before Fg injection	2	11	16	1718.49	489.24
01 SH1000 pALC-FnBPB before Fg injection	2	12	16	1626.34	467.476
01 SH1000 pALC-FnBPB before Fg injection	2	12	15	1448.42	334.815
01 SH1000 pALC-FnBPB before Fg injection	2	12	14	1597.93	590.796
01 SH1000 pALC-FnBPB before Fg injection	2	12	13	1313.18	408.7
01 SH1000 pALC-FnBPB before Fg injection	2	12	12	0	0
01 SH1000 pALC-FnBPB before Fg injection	2	12	11	0	0
01 SH1000 pALC-FnBPB before Fg injection	2	12	10	0	0
01 SH1000 pALC-FnBPB before Fg injection	2	12	9	1797	296.879
01 SH1000 pALC-FnBPB before Fg injection	2	12	8	3084.13	237.353
01 SH1000 pALC-FnBPB before Fg injection	2	12	7	1653.14	217.771
01 SH1000 pALC-FnBPB before Fg injection	2	12	6	1725.18	223.807
01 SH1000 pALC-FnBPB before Fg injection	2	12	5	1799.88	351.907
01 SH1000 pALC-FnBPB before Fg injection	2	12	4	2733.34	281.909
01 SH1000 pALC-FnBPB before Fg injection	2	12	3	1775.55	254.106
01 SH1000 pALC-FnBPB before Fg injection	2	12	2	1656.57	302.763
01 SH1000 pALC-FnBPB before Fg injection	2	12	1	1397.18	270.583
01 SH1000 pALC-FnBPB before Fg injection	2	13	1	1202.17	277.71
01 SH1000 pALC-FnBPB before Fg injection	2	13	2	1565.64	383.82
01 SH1000 pALC-FnBPB before Fg injection	2	13	3	1704.2	343.542
01 SH1000 pALC-FnBPB before Fg injection	2	13	4	1762.14	264.21
01 SH1000 pALC-FnBPB before Fg injection	2	13	5	1455.98	343.482
01 SH1000 pALC-FnBPB before Fg injection	2	13	6	2048.41	442.797
01 SH1000 pALC-FnBPB before Fg injection	2	13	7	1648.2	327.36
01 SH1000 pALC-FnBPB before Fg injection	2	13	8	1757.83	232.032
01 SH1000 pALC-FnBPB before Fg injection	2	13	9	1940.99	408.654
01 SH1000 pALC-FnBPB before Fg injection	2	13	10	1244.8	278.061
01 SH1000 pALC-FnBPB before Fg injection	2	13	11	1709.49	287.844
01 SH1000 pALC-FnBPB before Fg injection	2	13	12	0	0
01 SH1000 pALC-FnBPB before Fg injection	2	13	13	0	0
01 SH1000 pALC-FnBPB before Fg injection	2	13	14	1857.38	612.516
01 SH1000 pALC-FnBPB before Fg injection	2	13	15	0	0
01 SH1000 pALC-FnBPB before Fg injection	2	13	16	123.506	454.413
01 SH1000 pALC-FnBPB before Fg injection	2	14	16	1742.62	207.305
01 SH1000 pALC-FnBPB before Fg injection	2	14	15	58.254	105.5
01 SH1000 pALC-FnBPB before Fg injection	2	14	14	0	0
01 SH1000 pALC-FnBPB before Fg injection	2	14	13	76.6316	219.43
01 SH1000 pALC-FnBPB before Fg injection	2	14	12	0	0
01 SH1000 pALC-FnBPB before Fg injection	2	14	11	58.9005	208.052
01 SH1000 pALC-FnBPB before Fg injection	2	14	10	0	0
01 SH1000 pALC-FnBPB before Fg injection	2	14	9	55.3873	75.7719
01 SH1000 pALC-FnBPB before Fg injection	2	14	8	0	0
01 SH1000 pALC-FnBPB before Fg injection	2	14	7	1714.57	460.018
01 SH1000 pALC-FnBPB before Fg injection	2	14	6	1572.44	222.223
01 SH1000 pALC-FnBPB before Fg injection	2	14	5	4072.57	297.432
01 SH1000 pALC-FnBPB before Fg injection	2	14	4	1373.94	277.841
01 SH1000 pALC-FnBPB before Fg injection	2	14	3	167.365	171.638
01 SH1000 pALC-FnBPB before Fg injection	2	14	2	0	0
01 SH1000 pALC-FnBPB before Fg injection	2	14	1	1594.27	338.343
01 SH1000 pALC-FnBPB before Fg injection	2	15	1	1504.15	344.97
01 SH1000 pALC-FnBPB before Fg injection	2	15	2	1678.01	332.908
01 SH1000 pALC-FnBPB before Fg injection	2	15	3	150.695	271.621
01 SH1000 pALC-FnBPB before Fg injection	2	15	4	3097.29	280.858
01 SH1000 pALC-FnBPB before Fg injection	2	15	5	3102.8	272.439
01 SH1000 pALC-FnBPB before Fg injection	2	15	6	2746.57	245.163
01 SH1000 pALC-FnBPB before Fg injection	2	15	7	1934.88	417.647
01 SH1000 pALC-FnBPB before Fg injection	2	15	8	693.441	271.326
01 SH1000 pALC-FnBPB before Fg injection	2	15	9	1574.45	273.759
01 SH1000 pALC-FnBPB before Fg injection	2	15	10	1610.2	302.45
01 SH1000 pALC-FnBPB before Fg injection	2	15	11	1310	216.793
01 SH1000 pALC-FnBPB before Fg injection	2	15	12	321.991	152.359
01 SH1000 pALC-FnBPB before Fg injection	2	15	13	1619.48	219.462
01 SH1000 pALC-FnBPB before Fg injection	2	15	14	972.241	274.233
01 SH1000 pALC-FnBPB before Fg injection	2	15	15	1413.29	258.246
01 SH1000 pALC-FnBPB before Fg injection	2	15	16	1433.28	420.371
01 SH1000 pALC-FnBPB before Fg injection	2	16	16	1635.59	257.296
01 SH1000 pALC-FnBPB before Fg injection	2	16	15	1788.61	230.19
01 SH1000 pALC-FnBPB before Fg injection	2	16	14	81.5646	147.762
01 SH1000 pALC-FnBPB before Fg injection	2	16	13	251.276	125.131
01 SH1000 pALC-FnBPB before Fg injection	2	16	12	1809.8	425.416
01 SH1000 pALC-FnBPB before Fg injection	2	16	11	1386.72	370.732
01 SH1000 pALC-FnBPB before Fg injection	2	16	10	3021.06	301.464
01 SH1000 pALC-FnBPB before Fg injection	2	16	9	264.913	406.94
01 SH1000 pALC-FnBPB before Fg injection	2	16	8	2226.42	278.775
01 SH1000 pALC-FnBPB before Fg injection	2	16	7	234.998	576.705
01 SH1000 pALC-FnBPB before Fg injection	2	16	6	1614.28	178.919
01 SH1000 pALC-FnBPB before Fg injection	2	16	5	76.1663	47.159
01 SH1000 pALC-FnBPB before Fg injection	2	16	4	1677.08	233.268
01 SH1000 pALC-FnBPB before Fg injection	2	16	3	1711.19	212.57
01 SH1000 pALC-FnBPB before Fg injection	2	16	2	686.045	195.522
01 SH1000 pALC-FnBPB before Fg injection	2	16	1	1713.87	304.496
01 SH1000 pALC-FnBPB before Fg injection	3	1	1	0	0
01 SH1000 pALC-FnBPB before Fg injection	3	1	2	2066.16	548.94
01 SH1000 pALC-FnBPB before Fg injection	3	1	3	1770.82	356.24
01 SH1000 pALC-FnBPB before Fg injection	3	1	4	0	0
01 SH1000 pALC-FnBPB before Fg injection	3	1	5	0	0
01 SH1000 pALC-FnBPB before Fg injection	3	1	6	0	0
01 SH1000 pALC-FnBPB before Fg injection	3	1	7	0	0
01 SH1000 pALC-FnBPB before Fg injection	3	1	8	0	0
01 SH1000 pALC-FnBPB before Fg injection	3	1	9	157.807	56.9569
01 SH1000 pALC-FnBPB before Fg injection	3	1	10	0	0
01 SH1000 pALC-FnBPB before Fg injection	3	1	11	0	0
01 SH1000 pALC-FnBPB before Fg injection	3	1	12	0	0
01 SH1000 pALC-FnBPB before Fg injection	3	1	13	0	0
01 SH1000 pALC-FnBPB before Fg injection	3	1	14	0	0
01 SH1000 pALC-FnBPB before Fg injection	3	1	15	0	0
01 SH1000 pALC-FnBPB before Fg injection	3	1	16	0	0
01 SH1000 pALC-FnBPB before Fg injection	3	2	16	0	0
01 SH1000 pALC-FnBPB before Fg injection	3	2	15	0	0
01 SH1000 pALC-FnBPB before Fg injection	3	2	14	0	0
01 SH1000 pALC-FnBPB before Fg injection	3	2	13	0	0
01 SH1000 pALC-FnBPB before Fg injection	3	2	12	0	0
01 SH1000 pALC-FnBPB before Fg injection	3	2	11	0	0
01 SH1000 pALC-FnBPB before Fg injection	3	2	10	0	0
01 SH1000 pALC-FnBPB before Fg injection	3	2	9	1755.03	293.92
01 SH1000 pALC-FnBPB before Fg injection	3	2	8	40.9363	50.1512
01 SH1000 pALC-FnBPB before Fg injection	3	2	7	0	0
01 SH1000 pALC-FnBPB before Fg injection	3	2	6	0	0
01 SH1000 pALC-FnBPB before Fg injection	3	2	5	0	0
01 SH1000 pALC-FnBPB before Fg injection	3	2	4	0	0
01 SH1000 pALC-FnBPB before Fg injection	3	2	3	123.863	61.5663
01 SH1000 pALC-FnBPB before Fg injection	3	2	2	3527.75	316.814
01 SH1000 pALC-FnBPB before Fg injection	3	2	1	107.332	109.441
01 SH1000 pALC-FnBPB before Fg injection	3	3	1	1716.74	268.305
01 SH1000 pALC-FnBPB before Fg injection	3	3	2	2185.28	322.085
01 SH1000 pALC-FnBPB before Fg injection	3	3	3	0	0
01 SH1000 pALC-FnBPB before Fg injection	3	3	4	1672.59	145.444
01 SH1000 pALC-FnBPB before Fg injection	3	3	5	2035.57	139.175
01 SH1000 pALC-FnBPB before Fg injection	3	3	6	1990.28	235.179
01 SH1000 pALC-FnBPB before Fg injection	3	3	7	0	0
01 SH1000 pALC-FnBPB before Fg injection	3	3	8	0	0
01 SH1000 pALC-FnBPB before Fg injection	3	3	9	2077.66	559.159
01 SH1000 pALC-FnBPB before Fg injection	3	3	10	0	0
01 SH1000 pALC-FnBPB before Fg injection	3	3	11	0	0
01 SH1000 pALC-FnBPB before Fg injection	3	3	12	0	0
01 SH1000 pALC-FnBPB before Fg injection	3	3	13	51.3823	152.268
01 SH1000 pALC-FnBPB before Fg injection	3	3	14	0	0
01 SH1000 pALC-FnBPB before Fg injection	3	3	15	0	0
01 SH1000 pALC-FnBPB before Fg injection	3	3	16	0	0
01 SH1000 pALC-FnBPB before Fg injection	3	4	16	0	0
01 SH1000 pALC-FnBPB before Fg injection	3	4	15	0	0
01 SH1000 pALC-FnBPB before Fg injection	3	4	14	0	0
01 SH1000 pALC-FnBPB before Fg injection	3	4	13	75.0441	16.6286
01 SH1000 pALC-FnBPB before Fg injection	3	4	12	0	0
01 SH1000 pALC-FnBPB before Fg injection	3	4	11	0	0
01 SH1000 pALC-FnBPB before Fg injection	3	4	10	0	0
01 SH1000 pALC-FnBPB before Fg injection	3	4	9	0	0
01 SH1000 pALC-FnBPB before Fg injection	3	4	8	70.3942	535.254
01 SH1000 pALC-FnBPB before Fg injection	3	4	7	0	0
01 SH1000 pALC-FnBPB before Fg injection	3	4	6	0	0
01 SH1000 pALC-FnBPB before Fg injection	3	4	5	0	0
01 SH1000 pALC-FnBPB before Fg injection	3	4	4	2280.43	263.507
01 SH1000 pALC-FnBPB before Fg injection	3	4	3	1966.92	253.252
01 SH1000 pALC-FnBPB before Fg injection	3	4	2	0	0
01 SH1000 pALC-FnBPB before Fg injection	3	4	1	119.806	42.9781
01 SH1000 pALC-FnBPB before Fg injection	3	5	1	2305.32	299.334
01 SH1000 pALC-FnBPB before Fg injection	3	5	2	2142.78	214.791
01 SH1000 pALC-FnBPB before Fg injection	3	5	3	0	0
01 SH1000 pALC-FnBPB before Fg injection	3	5	4	92.4962	103.846
01 SH1000 pALC-FnBPB before Fg injection	3	5	5	0	0
01 SH1000 pALC-FnBPB before Fg injection	3	5	6	0	0
01 SH1000 pALC-FnBPB before Fg injection	3	5	7	0	0
01 SH1000 pALC-FnBPB before Fg injection	3	5	8	0	0
01 SH1000 pALC-FnBPB before Fg injection	3	5	9	0	0
01 SH1000 pALC-FnBPB before Fg injection	3	5	10	0	0
01 SH1000 pALC-FnBPB before Fg injection	3	5	11	0	0
01 SH1000 pALC-FnBPB before Fg injection	3	5	12	0	0
01 SH1000 pALC-FnBPB before Fg injection	3	5	13	0	0
01 SH1000 pALC-FnBPB before Fg injection	3	5	14	0	0
01 SH1000 pALC-FnBPB before Fg injection	3	5	15	0	0
01 SH1000 pALC-FnBPB before Fg injection	3	5	16	0	0
01 SH1000 pALC-FnBPB before Fg injection	3	6	16	0	0
01 SH1000 pALC-FnBPB before Fg injection	3	6	15	0	0
01 SH1000 pALC-FnBPB before Fg injection	3	6	14	0	0
01 SH1000 pALC-FnBPB before Fg injection	3	6	13	0	0
01 SH1000 pALC-FnBPB before Fg injection	3	6	12	0	0
01 SH1000 pALC-FnBPB before Fg injection	3	6	11	0	0
01 SH1000 pALC-FnBPB before Fg injection	3	6	10	0	0
01 SH1000 pALC-FnBPB before Fg injection	3	6	9	0	0
01 SH1000 pALC-FnBPB before Fg injection	3	6	8	0	0
01 SH1000 pALC-FnBPB before Fg injection	3	6	7	0	0
01 SH1000 pALC-FnBPB before Fg injection	3	6	6	0	0
01 SH1000 pALC-FnBPB before Fg injection	3	6	5	0	0
01 SH1000 pALC-FnBPB before Fg injection	3	6	4	0	0
01 SH1000 pALC-FnBPB before Fg injection	3	6	3	0	0
01 SH1000 pALC-FnBPB before Fg injection	3	6	2	0	0
01 SH1000 pALC-FnBPB before Fg injection	3	6	1	0	0
01 SH1000 pALC-FnBPB before Fg injection	3	7	1	0	0
01 SH1000 pALC-FnBPB before Fg injection	3	7	2	0	0
01 SH1000 pALC-FnBPB before Fg injection	3	7	3	0	0
01 SH1000 pALC-FnBPB before Fg injection	3	7	4	0	0
01 SH1000 pALC-FnBPB before Fg injection	3	7	5	2160.39	759.451
01 SH1000 pALC-FnBPB before Fg injection	3	7	6	1024.72	399.1
01 SH1000 pALC-FnBPB before Fg injection	3	7	7	433.468	354.678
01 SH1000 pALC-FnBPB before Fg injection	3	7	8	0	0
01 SH1000 pALC-FnBPB before Fg injection	3	7	9	0	0
01 SH1000 pALC-FnBPB before Fg injection	3	7	10	0	0
01 SH1000 pALC-FnBPB before Fg injection	3	7	11	0	0
01 SH1000 pALC-FnBPB before Fg injection	3	7	12	0	0
01 SH1000 pALC-FnBPB before Fg injection	3	7	13	1997.28	314.834
01 SH1000 pALC-FnBPB before Fg injection	3	7	14	0	0
01 SH1000 pALC-FnBPB before Fg injection	3	7	15	0	0
01 SH1000 pALC-FnBPB before Fg injection	3	7	16	0	0
01 SH1000 pALC-FnBPB before Fg injection	3	8	16	0	0
01 SH1000 pALC-FnBPB before Fg injection	3	8	15	0	0
01 SH1000 pALC-FnBPB before Fg injection	3	8	14	1191.66	361.332
01 SH1000 pALC-FnBPB before Fg injection	3	8	13	1845.57	273.507
01 SH1000 pALC-FnBPB before Fg injection	3	8	12	0	0
01 SH1000 pALC-FnBPB before Fg injection	3	8	11	0	0
01 SH1000 pALC-FnBPB before Fg injection	3	8	10	1853.09	259.946
01 SH1000 pALC-FnBPB before Fg injection	3	8	9	1687.22	265.236
01 SH1000 pALC-FnBPB before Fg injection	3	8	8	3423.98	323.173
01 SH1000 pALC-FnBPB before Fg injection	3	8	7	2252.04	668.797
01 SH1000 pALC-FnBPB before Fg injection	3	8	6	2044.13	533.061
01 SH1000 pALC-FnBPB before Fg injection	3	8	5	2250.36	618.336
01 SH1000 pALC-FnBPB before Fg injection	3	8	4	1748.53	484.563
01 SH1000 pALC-FnBPB before Fg injection	3	8	3	2005.9	508.126
01 SH1000 pALC-FnBPB before Fg injection	3	8	2	0	0
01 SH1000 pALC-FnBPB before Fg injection	3	8	1	0	0
01 SH1000 pALC-FnBPB before Fg injection	3	9	1	0	0
01 SH1000 pALC-FnBPB before Fg injection	3	9	2	0	0
01 SH1000 pALC-FnBPB before Fg injection	3	9	3	0	0
01 SH1000 pALC-FnBPB before Fg injection	3	9	4	0	0
01 SH1000 pALC-FnBPB before Fg injection	3	9	5	1737.73	245.031
01 SH1000 pALC-FnBPB before Fg injection	3	9	6	1979.98	373.256
01 SH1000 pALC-FnBPB before Fg injection	3	9	7	2025.09	597.891
01 SH1000 pALC-FnBPB before Fg injection	3	9	8	1564.09	408.151
01 SH1000 pALC-FnBPB before Fg injection	3	9	9	2031.03	448.034
01 SH1000 pALC-FnBPB before Fg injection	3	9	10	1802.38	391.976
01 SH1000 pALC-FnBPB before Fg injection	3	9	11	704.871	349.361
01 SH1000 pALC-FnBPB before Fg injection	3	9	12	0	0
01 SH1000 pALC-FnBPB before Fg injection	3	9	13	1663.94	360.2
01 SH1000 pALC-FnBPB before Fg injection	3	9	14	0	0
01 SH1000 pALC-FnBPB before Fg injection	3	9	15	2069.93	369.247
01 SH1000 pALC-FnBPB before Fg injection	3	9	16	0	0
01 SH1000 pALC-FnBPB before Fg injection	3	10	16	2084.1	215.954
01 SH1000 pALC-FnBPB before Fg injection	3	10	15	1926.18	285.317
01 SH1000 pALC-FnBPB before Fg injection	3	10	14	88.5569	535.898
01 SH1000 pALC-FnBPB before Fg injection	3	10	13	1833.96	473.533
01 SH1000 pALC-FnBPB before Fg injection	3	10	12	58.6579	66.9609
01 SH1000 pALC-FnBPB before Fg injection	3	10	11	1843.08	486.556
01 SH1000 pALC-FnBPB before Fg injection	3	10	10	1653.8	306.134
01 SH1000 pALC-FnBPB before Fg injection	3	10	9	1616.95	473.29
01 SH1000 pALC-FnBPB before Fg injection	3	10	8	1912.43	524.484
01 SH1000 pALC-FnBPB before Fg injection	3	10	7	1834.57	569.167
01 SH1000 pALC-FnBPB before Fg injection	3	10	6	1814.18	546.908
01 SH1000 pALC-FnBPB before Fg injection	3	10	5	1994.85	301.655
01 SH1000 pALC-FnBPB before Fg injection	3	10	4	3657.25	333.573
01 SH1000 pALC-FnBPB before Fg injection	3	10	3	1786.92	325.901
01 SH1000 pALC-FnBPB before Fg injection	3	10	2	2321.93	329.399
01 SH1000 pALC-FnBPB before Fg injection	3	10	1	2006.38	472.746
01 SH1000 pALC-FnBPB before Fg injection	3	11	1	3255.59	353.224
01 SH1000 pALC-FnBPB before Fg injection	3	11	2	2007.44	332.937
01 SH1000 pALC-FnBPB before Fg injection	3	11	3	1815.54	452.053
01 SH1000 pALC-FnBPB before Fg injection	3	11	4	2005.19	427.009
01 SH1000 pALC-FnBPB before Fg injection	3	11	5	3755.73	239.033
01 SH1000 pALC-FnBPB before Fg injection	3	11	6	1914.09	321.088
01 SH1000 pALC-FnBPB before Fg injection	3	11	7	4476.04	283.9
01 SH1000 pALC-FnBPB before Fg injection	3	11	8	1814.13	366.654
01 SH1000 pALC-FnBPB before Fg injection	3	11	9	1697.25	250.134
01 SH1000 pALC-FnBPB before Fg injection	3	11	10	979.703	179.307
01 SH1000 pALC-FnBPB before Fg injection	3	11	11	0	0
01 SH1000 pALC-FnBPB before Fg injection	3	11	12	1818.27	308.574
01 SH1000 pALC-FnBPB before Fg injection	3	11	13	2178.73	317.677
01 SH1000 pALC-FnBPB before Fg injection	3	11	14	1732.18	258.781
01 SH1000 pALC-FnBPB before Fg injection	3	11	15	1907.3	621.373
01 SH1000 pALC-FnBPB before Fg injection	3	11	16	1808.19	140.825
01 SH1000 pALC-FnBPB before Fg injection	3	12	16	123.357	176.906
01 SH1000 pALC-FnBPB before Fg injection	3	12	15	66.619	76.3926
01 SH1000 pALC-FnBPB before Fg injection	3	12	14	2056.18	269.197
01 SH1000 pALC-FnBPB before Fg injection	3	12	13	0	0
01 SH1000 pALC-FnBPB before Fg injection	3	12	12	46.0341	67.202
01 SH1000 pALC-FnBPB before Fg injection	3	12	11	0	0
01 SH1000 pALC-FnBPB before Fg injection	3	12	10	0	0
01 SH1000 pALC-FnBPB before Fg injection	3	12	9	1312.77	700.521
01 SH1000 pALC-FnBPB before Fg injection	3	12	8	1652.9	261.227
01 SH1000 pALC-FnBPB before Fg injection	3	12	7	1721.71	309.482
01 SH1000 pALC-FnBPB before Fg injection	3	12	6	2075.74	389.262
01 SH1000 pALC-FnBPB before Fg injection	3	12	5	2214.65	400.872
01 SH1000 pALC-FnBPB before Fg injection	3	12	4	1979.62	329.112
01 SH1000 pALC-FnBPB before Fg injection	3	12	3	5785.73	275.191
01 SH1000 pALC-FnBPB before Fg injection	3	12	2	2585.74	361.07
01 SH1000 pALC-FnBPB before Fg injection	3	12	1	3585.9	249.163
01 SH1000 pALC-FnBPB before Fg injection	3	13	1	2347.46	339.727
01 SH1000 pALC-FnBPB before Fg injection	3	13	2	2115.58	365.781
01 SH1000 pALC-FnBPB before Fg injection	3	13	3	3277.74	306.271
01 SH1000 pALC-FnBPB before Fg injection	3	13	4	1932.13	306.814
01 SH1000 pALC-FnBPB before Fg injection	3	13	5	1809.6	288.005
01 SH1000 pALC-FnBPB before Fg injection	3	13	6	2226.93	347.7
01 SH1000 pALC-FnBPB before Fg injection	3	13	7	2178.88	370.725
01 SH1000 pALC-FnBPB before Fg injection	3	13	8	1796.5	296.934
01 SH1000 pALC-FnBPB before Fg injection	3	13	9	1850.28	284.119
01 SH1000 pALC-FnBPB before Fg injection	3	13	10	2115.94	341.584
01 SH1000 pALC-FnBPB before Fg injection	3	13	11	2161.29	197.102
01 SH1000 pALC-FnBPB before Fg injection	3	13	12	76.0271	483.762
01 SH1000 pALC-FnBPB before Fg injection	3	13	13	1629.72	357.349
01 SH1000 pALC-FnBPB before Fg injection	3	13	14	1980.29	167.497
01 SH1000 pALC-FnBPB before Fg injection	3	13	15	1857.61	294.972
01 SH1000 pALC-FnBPB before Fg injection	3	13	16	165.217	211.085
01 SH1000 pALC-FnBPB before Fg injection	3	14	16	0	0
01 SH1000 pALC-FnBPB before Fg injection	3	14	15	0	0
01 SH1000 pALC-FnBPB before Fg injection	3	14	14	0	0
01 SH1000 pALC-FnBPB before Fg injection	3	14	13	1774.41	134.374
01 SH1000 pALC-FnBPB before Fg injection	3	14	12	2266.29	259.878
01 SH1000 pALC-FnBPB before Fg injection	3	14	11	53.1791	495.93
01 SH1000 pALC-FnBPB before Fg injection	3	14	10	1821.82	289.144
01 SH1000 pALC-FnBPB before Fg injection	3	14	9	46.4058	504.393
01 SH1000 pALC-FnBPB before Fg injection	3	14	8	1850.76	218.872
01 SH1000 pALC-FnBPB before Fg injection	3	14	7	65.953	474.917
01 SH1000 pALC-FnBPB before Fg injection	3	14	6	3451.25	399.889
01 SH1000 pALC-FnBPB before Fg injection	3	14	5	1824.09	441.649
01 SH1000 pALC-FnBPB before Fg injection	3	14	4	1877.06	329.298
01 SH1000 pALC-FnBPB before Fg injection	3	14	3	2866.94	217.942
01 SH1000 pALC-FnBPB before Fg injection	3	14	2	5116.1	252.68
01 SH1000 pALC-FnBPB before Fg injection	3	14	1	2857.69	359.101
01 SH1000 pALC-FnBPB before Fg injection	3	15	1	1375.51	175.31
01 SH1000 pALC-FnBPB before Fg injection	3	15	2	3125.36	189.219
01 SH1000 pALC-FnBPB before Fg injection	3	15	3	3242.13	334.131
01 SH1000 pALC-FnBPB before Fg injection	3	15	4	1565.41	247.795
01 SH1000 pALC-FnBPB before Fg injection	3	15	5	1767.49	300.824
01 SH1000 pALC-FnBPB before Fg injection	3	15	6	0	0
01 SH1000 pALC-FnBPB before Fg injection	3	15	7	0	0
01 SH1000 pALC-FnBPB before Fg injection	3	15	8	1801.75	238.098
01 SH1000 pALC-FnBPB before Fg injection	3	15	9	1880.01	187.513
01 SH1000 pALC-FnBPB before Fg injection	3	15	10	2018.47	254.812
01 SH1000 pALC-FnBPB before Fg injection	3	15	11	2222.03	564.988
01 SH1000 pALC-FnBPB before Fg injection	3	15	12	1957.89	210.316
01 SH1000 pALC-FnBPB before Fg injection	3	15	13	2200.54	191.942
01 SH1000 pALC-FnBPB before Fg injection	3	15	14	0	0
01 SH1000 pALC-FnBPB before Fg injection	3	15	15	0	0
01 SH1000 pALC-FnBPB before Fg injection	3	15	16	0	0
01 SH1000 pALC-FnBPB before Fg injection	3	16	16	2092.71	375.231
01 SH1000 pALC-FnBPB before Fg injection	3	16	15	1562.5	171.601
01 SH1000 pALC-FnBPB before Fg injection	3	16	14	0	0
01 SH1000 pALC-FnBPB before Fg injection	3	16	13	0	0
01 SH1000 pALC-FnBPB before Fg injection	3	16	12	0	0
01 SH1000 pALC-FnBPB before Fg injection	3	16	11	1575.1	195.079
01 SH1000 pALC-FnBPB before Fg injection	3	16	10	2027.95	210.87
01 SH1000 pALC-FnBPB before Fg injection	3	16	9	1055.84	127.617
01 SH1000 pALC-FnBPB before Fg injection	3	16	8	1678.9	466.284
01 SH1000 pALC-FnBPB before Fg injection	3	16	7	0	0
01 SH1000 pALC-FnBPB before Fg injection	3	16	6	0	0
01 SH1000 pALC-FnBPB before Fg injection	3	16	5	0	0
01 SH1000 pALC-FnBPB before Fg injection	3	16	4	0	0
01 SH1000 pALC-FnBPB before Fg injection	3	16	3	1837.45	412.733
01 SH1000 pALC-FnBPB before Fg injection	3	16	2	2142.27	445.314
01 SH1000 pALC-FnBPB before Fg injection	3	16	1	1672.24	445.086
01 SH1000 pALC-FnBPB before Fg injection	4	1	1	2279.21	225.86
01 SH1000 pALC-FnBPB before Fg injection	4	1	2	637.507	288.011
01 SH1000 pALC-FnBPB before Fg injection	4	1	3	1896.81	250.607
01 SH1000 pALC-FnBPB before Fg injection	4	1	4	1331.4	358.908
01 SH1000 pALC-FnBPB before Fg injection	4	1	5	1740.31	243.194
01 SH1000 pALC-FnBPB before Fg injection	4	1	6	0	0
01 SH1000 pALC-FnBPB before Fg injection	4	1	7	2168.6	208.704
01 SH1000 pALC-FnBPB before Fg injection	4	1	8	0	0
01 SH1000 pALC-FnBPB before Fg injection	4	1	9	1778.78	263.775
01 SH1000 pALC-FnBPB before Fg injection	4	1	10	0	0
01 SH1000 pALC-FnBPB before Fg injection	4	1	11	0	0
01 SH1000 pALC-FnBPB before Fg injection	4	1	12	0	0
01 SH1000 pALC-FnBPB before Fg injection	4	1	13	1999.74	187.205
01 SH1000 pALC-FnBPB before Fg injection	4	1	14	1911.51	156.054
01 SH1000 pALC-FnBPB before Fg injection	4	1	15	4340.74	468.089
01 SH1000 pALC-FnBPB before Fg injection	4	1	16	2137.13	333.984
01 SH1000 pALC-FnBPB before Fg injection	4	2	16	2107.23	436.15
01 SH1000 pALC-FnBPB before Fg injection	4	2	15	2181.4	418.272
01 SH1000 pALC-FnBPB before Fg injection	4	2	14	2206.25	374.252
01 SH1000 pALC-FnBPB before Fg injection	4	2	13	2118.02	211.911
01 SH1000 pALC-FnBPB before Fg injection	4	2	12	1989.83	431.48
01 SH1000 pALC-FnBPB before Fg injection	4	2	11	2239.03	365.966
01 SH1000 pALC-FnBPB before Fg injection	4	2	10	1869.75	271.018
01 SH1000 pALC-FnBPB before Fg injection	4	2	9	1986.46	352.871
01 SH1000 pALC-FnBPB before Fg injection	4	2	8	2379.65	471.034
01 SH1000 pALC-FnBPB before Fg injection	4	2	7	1991.24	440.877
01 SH1000 pALC-FnBPB before Fg injection	4	2	6	2128.8	428.818
01 SH1000 pALC-FnBPB before Fg injection	4	2	5	2280	477.303
01 SH1000 pALC-FnBPB before Fg injection	4	2	4	1432.78	308.768
01 SH1000 pALC-FnBPB before Fg injection	4	2	3	1920.33	420.443
01 SH1000 pALC-FnBPB before Fg injection	4	2	2	0	0
01 SH1000 pALC-FnBPB before Fg injection	4	2	1	0	0
01 SH1000 pALC-FnBPB before Fg injection	4	3	1	0	0
01 SH1000 pALC-FnBPB before Fg injection	4	3	2	0	0
01 SH1000 pALC-FnBPB before Fg injection	4	3	3	0	0
01 SH1000 pALC-FnBPB before Fg injection	4	3	4	815.463	125.59
01 SH1000 pALC-FnBPB before Fg injection	4	3	5	82.64	184.02
01 SH1000 pALC-FnBPB before Fg injection	4	3	6	2033.92	169.622
01 SH1000 pALC-FnBPB before Fg injection	4	3	7	3666.02	229.084
01 SH1000 pALC-FnBPB before Fg injection	4	3	8	1333.88	240.566
01 SH1000 pALC-FnBPB before Fg injection	4	3	9	2165.1	366.612
01 SH1000 pALC-FnBPB before Fg injection	4	3	10	1764.02	366.493
01 SH1000 pALC-FnBPB before Fg injection	4	3	11	212.387	165.996
01 SH1000 pALC-FnBPB before Fg injection	4	3	12	0	0
01 SH1000 pALC-FnBPB before Fg injection	4	3	13	0	0
01 SH1000 pALC-FnBPB before Fg injection	4	3	14	0	0
01 SH1000 pALC-FnBPB before Fg injection	4	3	15	1840.18	442.051
01 SH1000 pALC-FnBPB before Fg injection	4	3	16	1527.8	440.818
01 SH1000 pALC-FnBPB before Fg injection	4	4	16	2097.99	429.865
01 SH1000 pALC-FnBPB before Fg injection	4	4	15	1861.76	471.837
01 SH1000 pALC-FnBPB before Fg injection	4	4	14	0	0
01 SH1000 pALC-FnBPB before Fg injection	4	4	13	3498.3	239.288
01 SH1000 pALC-FnBPB before Fg injection	4	4	12	2150.13	472.071
01 SH1000 pALC-FnBPB before Fg injection	4	4	11	66.9292	57.9503
01 SH1000 pALC-FnBPB before Fg injection	4	4	10	2188.53	423.259
01 SH1000 pALC-FnBPB before Fg injection	4	4	9	1993.32	479.894
01 SH1000 pALC-FnBPB before Fg injection	4	4	8	2358.84	239.267
01 SH1000 pALC-FnBPB before Fg injection	4	4	7	0	0
01 SH1000 pALC-FnBPB before Fg injection	4	4	6	128.236	111.553
01 SH1000 pALC-FnBPB before Fg injection	4	4	5	67.2365	131.669
01 SH1000 pALC-FnBPB before Fg injection	4	4	4	109.729	96.6743
01 SH1000 pALC-FnBPB before Fg injection	4	4	3	0	0
01 SH1000 pALC-FnBPB before Fg injection	4	4	2	78.0976	54.3636
01 SH1000 pALC-FnBPB before Fg injection	4	4	1	1893.82	219.4
01 SH1000 pALC-FnBPB before Fg injection	4	5	1	0	0
01 SH1000 pALC-FnBPB before Fg injection	4	5	2	0	0
01 SH1000 pALC-FnBPB before Fg injection	4	5	3	0	0
01 SH1000 pALC-FnBPB before Fg injection	4	5	4	0	0
01 SH1000 pALC-FnBPB before Fg injection	4	5	5	0	0
01 SH1000 pALC-FnBPB before Fg injection	4	5	6	1366.91	157.709
01 SH1000 pALC-FnBPB before Fg injection	4	5	7	74.8982	100.14
01 SH1000 pALC-FnBPB before Fg injection	4	5	8	3252.24	217.403
01 SH1000 pALC-FnBPB before Fg injection	4	5	9	2040.07	211.966
01 SH1000 pALC-FnBPB before Fg injection	4	5	10	1966.75	213.626
01 SH1000 pALC-FnBPB before Fg injection	4	5	11	2208.81	221.373
01 SH1000 pALC-FnBPB before Fg injection	4	5	12	1828.06	429.019
01 SH1000 pALC-FnBPB before Fg injection	4	5	13	1980.23	448.084
01 SH1000 pALC-FnBPB before Fg injection	4	5	14	0	0
01 SH1000 pALC-FnBPB before Fg injection	4	5	15	2224.47	154.748
01 SH1000 pALC-FnBPB before Fg injection	4	5	16	3116.2	423.299
01 SH1000 pALC-FnBPB before Fg injection	4	6	16	2277.86	427.69
01 SH1000 pALC-FnBPB before Fg injection	4	6	15	0	0
01 SH1000 pALC-FnBPB before Fg injection	4	6	14	1899.35	461.144
01 SH1000 pALC-FnBPB before Fg injection	4	6	13	1728.77	424.536
01 SH1000 pALC-FnBPB before Fg injection	4	6	12	2330.41	441.819
01 SH1000 pALC-FnBPB before Fg injection	4	6	11	67.5911	60.2668
01 SH1000 pALC-FnBPB before Fg injection	4	6	10	2007.07	464.433
01 SH1000 pALC-FnBPB before Fg injection	4	6	9	0	0
01 SH1000 pALC-FnBPB before Fg injection	4	6	8	2015.46	418.058
01 SH1000 pALC-FnBPB before Fg injection	4	6	7	1735.52	435.133
01 SH1000 pALC-FnBPB before Fg injection	4	6	6	80.1256	26.561
01 SH1000 pALC-FnBPB before Fg injection	4	6	5	0	0
01 SH1000 pALC-FnBPB before Fg injection	4	6	4	2057.12	418.684
01 SH1000 pALC-FnBPB before Fg injection	4	6	3	4513.43	460.432
01 SH1000 pALC-FnBPB before Fg injection	4	6	2	0	0
01 SH1000 pALC-FnBPB before Fg injection	4	6	1	0	0
01 SH1000 pALC-FnBPB before Fg injection	4	7	1	2098.38	237.394
01 SH1000 pALC-FnBPB before Fg injection	4	7	2	2042.76	246.141
01 SH1000 pALC-FnBPB before Fg injection	4	7	3	0	0
01 SH1000 pALC-FnBPB before Fg injection	4	7	4	1942.18	494.737
01 SH1000 pALC-FnBPB before Fg injection	4	7	5	2696.07	475.314
01 SH1000 pALC-FnBPB before Fg injection	4	7	6	1950.6	480.756
01 SH1000 pALC-FnBPB before Fg injection	4	7	7	3213.37	501.499
01 SH1000 pALC-FnBPB before Fg injection	4	7	8	1987.13	159.037
01 SH1000 pALC-FnBPB before Fg injection	4	7	9	0	0
01 SH1000 pALC-FnBPB before Fg injection	4	7	10	1890.98	484.378
01 SH1000 pALC-FnBPB before Fg injection	4	7	11	3374.03	484.433
01 SH1000 pALC-FnBPB before Fg injection	4	7	12	1906.62	444.903
01 SH1000 pALC-FnBPB before Fg injection	4	7	13	2265.23	287.941
01 SH1000 pALC-FnBPB before Fg injection	4	7	14	2255.93	279.583
01 SH1000 pALC-FnBPB before Fg injection	4	7	15	2215.17	227.505
01 SH1000 pALC-FnBPB before Fg injection	4	7	16	0	0
01 SH1000 pALC-FnBPB before Fg injection	4	8	16	2550.63	455.41
01 SH1000 pALC-FnBPB before Fg injection	4	8	15	3881.01	241.301
01 SH1000 pALC-FnBPB before Fg injection	4	8	14	2053.56	462.065
01 SH1000 pALC-FnBPB before Fg injection	4	8	13	1668.13	464.073
01 SH1000 pALC-FnBPB before Fg injection	4	8	12	4009.45	355.084
01 SH1000 pALC-FnBPB before Fg injection	4	8	11	2116.02	394.601
01 SH1000 pALC-FnBPB before Fg injection	4	8	10	3653.68	473.001
01 SH1000 pALC-FnBPB before Fg injection	4	8	9	1793.35	467.633
01 SH1000 pALC-FnBPB before Fg injection	4	8	8	2036.34	498.206
01 SH1000 pALC-FnBPB before Fg injection	4	8	7	2168.72	401.691
01 SH1000 pALC-FnBPB before Fg injection	4	8	6	1871.51	384.474
01 SH1000 pALC-FnBPB before Fg injection	4	8	5	2264.93	539.516
01 SH1000 pALC-FnBPB before Fg injection	4	8	4	1933.6	490.427
01 SH1000 pALC-FnBPB before Fg injection	4	8	3	0	0
01 SH1000 pALC-FnBPB before Fg injection	4	8	2	0	0
01 SH1000 pALC-FnBPB before Fg injection	4	8	1	0	0
01 SH1000 pALC-FnBPB before Fg injection	4	9	1	183.907	111.228
01 SH1000 pALC-FnBPB before Fg injection	4	9	2	0	0
01 SH1000 pALC-FnBPB before Fg injection	4	9	3	0	0
01 SH1000 pALC-FnBPB before Fg injection	4	9	4	0	0
01 SH1000 pALC-FnBPB before Fg injection	4	9	5	0	0
01 SH1000 pALC-FnBPB before Fg injection	4	9	6	3020.5	476.023
01 SH1000 pALC-FnBPB before Fg injection	4	9	7	1715.54	442.657
01 SH1000 pALC-FnBPB before Fg injection	4	9	8	1692.76	403.224
01 SH1000 pALC-FnBPB before Fg injection	4	9	9	0	0
01 SH1000 pALC-FnBPB before Fg injection	4	9	10	1664.97	468.927
01 SH1000 pALC-FnBPB before Fg injection	4	9	11	64.9623	66.7823
01 SH1000 pALC-FnBPB before Fg injection	4	9	12	2206.86	411.386
01 SH1000 pALC-FnBPB before Fg injection	4	9	13	2248.87	409.45
01 SH1000 pALC-FnBPB before Fg injection	4	9	14	1888.45	406.095
01 SH1000 pALC-FnBPB before Fg injection	4	9	15	2134.18	466.718
01 SH1000 pALC-FnBPB before Fg injection	4	9	16	2063.75	456.049
01 SH1000 pALC-FnBPB before Fg injection	4	10	16	0	0
01 SH1000 pALC-FnBPB before Fg injection	4	10	15	2068.07	430.208
01 SH1000 pALC-FnBPB before Fg injection	4	10	14	1984.34	457.029
01 SH1000 pALC-FnBPB before Fg injection	4	10	13	3532.86	462.337
01 SH1000 pALC-FnBPB before Fg injection	4	10	12	2096.97	494.548
01 SH1000 pALC-FnBPB before Fg injection	4	10	11	1169.1	361.937
01 SH1000 pALC-FnBPB before Fg injection	4	10	10	0	0
01 SH1000 pALC-FnBPB before Fg injection	4	10	9	0	0
01 SH1000 pALC-FnBPB before Fg injection	4	10	8	1651.19	490.349
01 SH1000 pALC-FnBPB before Fg injection	4	10	7	2156.36	524.564
01 SH1000 pALC-FnBPB before Fg injection	4	10	6	0	0
01 SH1000 pALC-FnBPB before Fg injection	4	10	5	2180.94	496.511
01 SH1000 pALC-FnBPB before Fg injection	4	10	4	0	0
01 SH1000 pALC-FnBPB before Fg injection	4	10	3	0	0
01 SH1000 pALC-FnBPB before Fg injection	4	10	2	0	0
01 SH1000 pALC-FnBPB before Fg injection	4	10	1	121.776	84.8726
01 SH1000 pALC-FnBPB before Fg injection	4	11	1	0	0
01 SH1000 pALC-FnBPB before Fg injection	4	11	2	0	0
01 SH1000 pALC-FnBPB before Fg injection	4	11	3	0	0
01 SH1000 pALC-FnBPB before Fg injection	4	11	4	0	0
01 SH1000 pALC-FnBPB before Fg injection	4	11	5	0	0
01 SH1000 pALC-FnBPB before Fg injection	4	11	6	0	0
01 SH1000 pALC-FnBPB before Fg injection	4	11	7	2297.68	528.986
01 SH1000 pALC-FnBPB before Fg injection	4	11	8	1983.03	498.004
01 SH1000 pALC-FnBPB before Fg injection	4	11	9	3790.07	506.069
01 SH1000 pALC-FnBPB before Fg injection	4	11	10	2004.5	515.685
01 SH1000 pALC-FnBPB before Fg injection	4	11	11	2947.43	446.34
01 SH1000 pALC-FnBPB before Fg injection	4	11	12	2119.43	546.613
01 SH1000 pALC-FnBPB before Fg injection	4	11	13	2193.72	400.499
01 SH1000 pALC-FnBPB before Fg injection	4	11	14	2353.59	613.081
01 SH1000 pALC-FnBPB before Fg injection	4	11	15	2082.95	165.03
01 SH1000 pALC-FnBPB before Fg injection	4	11	16	0	0
01 SH1000 pALC-FnBPB before Fg injection	4	12	16	0	0
01 SH1000 pALC-FnBPB before Fg injection	4	12	15	2016.19	312.218
01 SH1000 pALC-FnBPB before Fg injection	4	12	14	2078.4	459.65
01 SH1000 pALC-FnBPB before Fg injection	4	12	13	1466.33	454.451
01 SH1000 pALC-FnBPB before Fg injection	4	12	12	1710.41	421.223
01 SH1000 pALC-FnBPB before Fg injection	4	12	11	1905.33	331.874
01 SH1000 pALC-FnBPB before Fg injection	4	12	10	0	0
01 SH1000 pALC-FnBPB before Fg injection	4	12	9	2278.26	534.952
01 SH1000 pALC-FnBPB before Fg injection	4	12	8	1684.04	428.174
01 SH1000 pALC-FnBPB before Fg injection	4	12	7	0	0
01 SH1000 pALC-FnBPB before Fg injection	4	12	6	2212.79	531.009
01 SH1000 pALC-FnBPB before Fg injection	4	12	5	0	0
01 SH1000 pALC-FnBPB before Fg injection	4	12	4	0	0
01 SH1000 pALC-FnBPB before Fg injection	4	12	3	0	0
01 SH1000 pALC-FnBPB before Fg injection	4	12	2	0	0
01 SH1000 pALC-FnBPB before Fg injection	4	12	1	0	0
01 SH1000 pALC-FnBPB before Fg injection	4	13	1	0	0
01 SH1000 pALC-FnBPB before Fg injection	4	13	2	0	0
01 SH1000 pALC-FnBPB before Fg injection	4	13	3	0	0
01 SH1000 pALC-FnBPB before Fg injection	4	13	4	0	0
01 SH1000 pALC-FnBPB before Fg injection	4	13	5	0	0
01 SH1000 pALC-FnBPB before Fg injection	4	13	6	0	0
01 SH1000 pALC-FnBPB before Fg injection	4	13	7	0	0
01 SH1000 pALC-FnBPB before Fg injection	4	13	8	0	0
01 SH1000 pALC-FnBPB before Fg injection	4	13	9	2142.11	453.162
01 SH1000 pALC-FnBPB before Fg injection	4	13	10	2211.57	426.24
01 SH1000 pALC-FnBPB before Fg injection	4	13	11	3420.72	444.44
01 SH1000 pALC-FnBPB before Fg injection	4	13	12	1653.78	354.252
01 SH1000 pALC-FnBPB before Fg injection	4	13	13	2150.11	429.648
01 SH1000 pALC-FnBPB before Fg injection	4	13	14	1846.94	382.051
01 SH1000 pALC-FnBPB before Fg injection	4	13	15	3028.42	456.801
01 SH1000 pALC-FnBPB before Fg injection	4	13	16	1753.43	454.407
01 SH1000 pALC-FnBPB before Fg injection	4	14	16	2379.38	498.077
01 SH1000 pALC-FnBPB before Fg injection	4	14	15	2165.65	329.708
01 SH1000 pALC-FnBPB before Fg injection	4	14	14	1836.15	425.257
01 SH1000 pALC-FnBPB before Fg injection	4	14	13	2172.55	454.255
01 SH1000 pALC-FnBPB before Fg injection	4	14	12	0	0
01 SH1000 pALC-FnBPB before Fg injection	4	14	11	0	0
01 SH1000 pALC-FnBPB before Fg injection	4	14	10	2177.69	480.842
01 SH1000 pALC-FnBPB before Fg injection	4	14	9	0	0
01 SH1000 pALC-FnBPB before Fg injection	4	14	8	2250.24	441.383
01 SH1000 pALC-FnBPB before Fg injection	4	14	7	2212.1	444.998
01 SH1000 pALC-FnBPB before Fg injection	4	14	6	0	0
01 SH1000 pALC-FnBPB before Fg injection	4	14	5	0	0
01 SH1000 pALC-FnBPB before Fg injection	4	14	4	0	0
01 SH1000 pALC-FnBPB before Fg injection	4	14	3	0	0
01 SH1000 pALC-FnBPB before Fg injection	4	14	2	0	0
01 SH1000 pALC-FnBPB before Fg injection	4	14	1	0	0
01 SH1000 pALC-FnBPB before Fg injection	4	15	1	0	0
01 SH1000 pALC-FnBPB before Fg injection	4	15	2	0	0
01 SH1000 pALC-FnBPB before Fg injection	4	15	3	0	0
01 SH1000 pALC-FnBPB before Fg injection	4	15	4	0	0
01 SH1000 pALC-FnBPB before Fg injection	4	15	5	0	0
01 SH1000 pALC-FnBPB before Fg injection	4	15	6	0	0
01 SH1000 pALC-FnBPB before Fg injection	4	15	7	0	0
01 SH1000 pALC-FnBPB before Fg injection	4	15	8	2158.33	426.102
01 SH1000 pALC-FnBPB before Fg injection	4	15	9	95.2331	73.1772
01 SH1000 pALC-FnBPB before Fg injection	4	15	10	2155.45	502.407
01 SH1000 pALC-FnBPB before Fg injection	4	15	11	1985.72	496.185
01 SH1000 pALC-FnBPB before Fg injection	4	15	12	0	0
01 SH1000 pALC-FnBPB before Fg injection	4	15	13	0	0
01 SH1000 pALC-FnBPB before Fg injection	4	15	14	1698.76	433.959
01 SH1000 pALC-FnBPB before Fg injection	4	15	15	1877.84	381.927
01 SH1000 pALC-FnBPB before Fg injection	4	15	16	1775.78	492.273
01 SH1000 pALC-FnBPB before Fg injection	4	16	16	2180.53	334.348
01 SH1000 pALC-FnBPB before Fg injection	4	16	15	2525.46	279.933
01 SH1000 pALC-FnBPB before Fg injection	4	16	14	2097.94	489.488
01 SH1000 pALC-FnBPB before Fg injection	4	16	13	2070.95	477.759
01 SH1000 pALC-FnBPB before Fg injection	4	16	12	2137.28	475.258
01 SH1000 pALC-FnBPB before Fg injection	4	16	11	2117.45	443.018
01 SH1000 pALC-FnBPB before Fg injection	4	16	10	1931.08	477.881
01 SH1000 pALC-FnBPB before Fg injection	4	16	9	2236.66	442.249
01 SH1000 pALC-FnBPB before Fg injection	4	16	8	3635.98	465.444
01 SH1000 pALC-FnBPB before Fg injection	4	16	7	1809.44	469.457
01 SH1000 pALC-FnBPB before Fg injection	4	16	6	0	0
01 SH1000 pALC-FnBPB before Fg injection	4	16	5	2128.44	443.493
01 SH1000 pALC-FnBPB before Fg injection	4	16	4	0	0
01 SH1000 pALC-FnBPB before Fg injection	4	16	3	0	0
01 SH1000 pALC-FnBPB before Fg injection	4	16	2	0	0
01 SH1000 pALC-FnBPB before Fg injection	4	16	1	0	0
01 SH1000 pALC-FnBPB before Fg injection	5	1	1	0	0
01 SH1000 pALC-FnBPB before Fg injection	5	1	2	0	0
01 SH1000 pALC-FnBPB before Fg injection	5	1	3	0	0
01 SH1000 pALC-FnBPB before Fg injection	5	1	4	0	0
01 SH1000 pALC-FnBPB before Fg injection	5	1	5	0	0
01 SH1000 pALC-FnBPB before Fg injection	5	1	6	0	0
01 SH1000 pALC-FnBPB before Fg injection	5	1	7	0	0
01 SH1000 pALC-FnBPB before Fg injection	5	1	8	2146.8	211.059
01 SH1000 pALC-FnBPB before Fg injection	5	1	9	2356.41	244.396
01 SH1000 pALC-FnBPB before Fg injection	5	1	10	2162.86	227.23
01 SH1000 pALC-FnBPB before Fg injection	5	1	11	0	0
01 SH1000 pALC-FnBPB before Fg injection	5	1	12	0	0
01 SH1000 pALC-FnBPB before Fg injection	5	1	13	0	0
01 SH1000 pALC-FnBPB before Fg injection	5	1	14	2362.94	240.887
01 SH1000 pALC-FnBPB before Fg injection	5	1	15	2130.56	222.527
01 SH1000 pALC-FnBPB before Fg injection	5	1	16	2033.04	256.952
01 SH1000 pALC-FnBPB before Fg injection	5	2	16	0	0
01 SH1000 pALC-FnBPB before Fg injection	5	2	15	2238.43	261.102
01 SH1000 pALC-FnBPB before Fg injection	5	2	14	3315.08	230.966
01 SH1000 pALC-FnBPB before Fg injection	5	2	13	1765.06	228.195
01 SH1000 pALC-FnBPB before Fg injection	5	2	12	1967.19	196.508
01 SH1000 pALC-FnBPB before Fg injection	5	2	11	2152.95	220.733
01 SH1000 pALC-FnBPB before Fg injection	5	2	10	0	0
01 SH1000 pALC-FnBPB before Fg injection	5	2	9	86.584	150.16
01 SH1000 pALC-FnBPB before Fg injection	5	2	8	0	0
01 SH1000 pALC-FnBPB before Fg injection	5	2	7	0	0
01 SH1000 pALC-FnBPB before Fg injection	5	2	6	0	0
01 SH1000 pALC-FnBPB before Fg injection	5	2	5	0	0
01 SH1000 pALC-FnBPB before Fg injection	5	2	4	0	0
01 SH1000 pALC-FnBPB before Fg injection	5	2	3	0	0
01 SH1000 pALC-FnBPB before Fg injection	5	2	2	0	0
01 SH1000 pALC-FnBPB before Fg injection	5	2	1	0	0
01 SH1000 pALC-FnBPB before Fg injection	5	3	1	0	0
01 SH1000 pALC-FnBPB before Fg injection	5	3	2	91.7211	47.6488
01 SH1000 pALC-FnBPB before Fg injection	5	3	3	0	0
01 SH1000 pALC-FnBPB before Fg injection	5	3	4	0	0
01 SH1000 pALC-FnBPB before Fg injection	5	3	5	0	0
01 SH1000 pALC-FnBPB before Fg injection	5	3	6	0	0
01 SH1000 pALC-FnBPB before Fg injection	5	3	7	0	0
01 SH1000 pALC-FnBPB before Fg injection	5	3	8	0	0
01 SH1000 pALC-FnBPB before Fg injection	5	3	9	0	0
01 SH1000 pALC-FnBPB before Fg injection	5	3	10	2011.54	172.479
01 SH1000 pALC-FnBPB before Fg injection	5	3	11	0	0
01 SH1000 pALC-FnBPB before Fg injection	5	3	12	0	0
01 SH1000 pALC-FnBPB before Fg injection	5	3	13	0	0
01 SH1000 pALC-FnBPB before Fg injection	5	3	14	2259.89	247.534
01 SH1000 pALC-FnBPB before Fg injection	5	3	15	2324.48	257.07
01 SH1000 pALC-FnBPB before Fg injection	5	3	16	2113.7	230.617
01 SH1000 pALC-FnBPB before Fg injection	5	4	16	0	0
01 SH1000 pALC-FnBPB before Fg injection	5	4	15	0	0
01 SH1000 pALC-FnBPB before Fg injection	5	4	14	2083.09	184.903
01 SH1000 pALC-FnBPB before Fg injection	5	4	13	0	0
01 SH1000 pALC-FnBPB before Fg injection	5	4	12	0	0
01 SH1000 pALC-FnBPB before Fg injection	5	4	11	0	0
01 SH1000 pALC-FnBPB before Fg injection	5	4	10	0	0
01 SH1000 pALC-FnBPB before Fg injection	5	4	9	0	0
01 SH1000 pALC-FnBPB before Fg injection	5	4	8	105.77	14.7478
01 SH1000 pALC-FnBPB before Fg injection	5	4	7	0	0
01 SH1000 pALC-FnBPB before Fg injection	5	4	6	0	0
01 SH1000 pALC-FnBPB before Fg injection	5	4	5	0	0
01 SH1000 pALC-FnBPB before Fg injection	5	4	4	0	0
01 SH1000 pALC-FnBPB before Fg injection	5	4	3	0	0
01 SH1000 pALC-FnBPB before Fg injection	5	4	2	0	0
01 SH1000 pALC-FnBPB before Fg injection	5	4	1	0	0
01 SH1000 pALC-FnBPB before Fg injection	5	5	1	0	0
01 SH1000 pALC-FnBPB before Fg injection	5	5	2	94.3254	27.9658
01 SH1000 pALC-FnBPB before Fg injection	5	5	3	0	0
01 SH1000 pALC-FnBPB before Fg injection	5	5	4	0	0
01 SH1000 pALC-FnBPB before Fg injection	5	5	5	0	0
01 SH1000 pALC-FnBPB before Fg injection	5	5	6	0	0
01 SH1000 pALC-FnBPB before Fg injection	5	5	7	0	0
01 SH1000 pALC-FnBPB before Fg injection	5	5	8	0	0
01 SH1000 pALC-FnBPB before Fg injection	5	5	9	0	0
01 SH1000 pALC-FnBPB before Fg injection	5	5	10	0	0
01 SH1000 pALC-FnBPB before Fg injection	5	5	11	0	0
01 SH1000 pALC-FnBPB before Fg injection	5	5	12	0	0
01 SH1000 pALC-FnBPB before Fg injection	5	5	13	0	0
01 SH1000 pALC-FnBPB before Fg injection	5	5	14	0	0
01 SH1000 pALC-FnBPB before Fg injection	5	5	15	0	0
01 SH1000 pALC-FnBPB before Fg injection	5	5	16	0	0
01 SH1000 pALC-FnBPB before Fg injection	5	6	16	1515.75	220.387
01 SH1000 pALC-FnBPB before Fg injection	5	6	15	2356.77	259.965
01 SH1000 pALC-FnBPB before Fg injection	5	6	14	0	0
01 SH1000 pALC-FnBPB before Fg injection	5	6	13	2092.53	195.55
01 SH1000 pALC-FnBPB before Fg injection	5	6	12	0	0
01 SH1000 pALC-FnBPB before Fg injection	5	6	11	1976.81	182.68
01 SH1000 pALC-FnBPB before Fg injection	5	6	10	2064.57	173.793
01 SH1000 pALC-FnBPB before Fg injection	5	6	9	0	0
01 SH1000 pALC-FnBPB before Fg injection	5	6	8	0	0
01 SH1000 pALC-FnBPB before Fg injection	5	6	7	0	0
01 SH1000 pALC-FnBPB before Fg injection	5	6	6	0	0
01 SH1000 pALC-FnBPB before Fg injection	5	6	5	0	0
01 SH1000 pALC-FnBPB before Fg injection	5	6	4	0	0
01 SH1000 pALC-FnBPB before Fg injection	5	6	3	0	0
01 SH1000 pALC-FnBPB before Fg injection	5	6	2	0	0
01 SH1000 pALC-FnBPB before Fg injection	5	6	1	0	0
01 SH1000 pALC-FnBPB before Fg injection	5	7	1	0	0
01 SH1000 pALC-FnBPB before Fg injection	5	7	2	0	0
01 SH1000 pALC-FnBPB before Fg injection	5	7	3	0	0
01 SH1000 pALC-FnBPB before Fg injection	5	7	4	0	0
01 SH1000 pALC-FnBPB before Fg injection	5	7	5	0	0
01 SH1000 pALC-FnBPB before Fg injection	5	7	6	0	0
01 SH1000 pALC-FnBPB before Fg injection	5	7	7	0	0
01 SH1000 pALC-FnBPB before Fg injection	5	7	8	0	0
01 SH1000 pALC-FnBPB before Fg injection	5	7	9	0	0
01 SH1000 pALC-FnBPB before Fg injection	5	7	10	2053.81	170.6
01 SH1000 pALC-FnBPB before Fg injection	5	7	11	2019.87	196.556
01 SH1000 pALC-FnBPB before Fg injection	5	7	12	2069.21	202.546
01 SH1000 pALC-FnBPB before Fg injection	5	7	13	2039.75	198.793
01 SH1000 pALC-FnBPB before Fg injection	5	7	14	0	0
01 SH1000 pALC-FnBPB before Fg injection	5	7	15	0	0
01 SH1000 pALC-FnBPB before Fg injection	5	7	16	0	0
01 SH1000 pALC-FnBPB before Fg injection	5	8	16	1951.89	195.282
01 SH1000 pALC-FnBPB before Fg injection	5	8	15	2152.59	206.642
01 SH1000 pALC-FnBPB before Fg injection	5	8	14	0	0
01 SH1000 pALC-FnBPB before Fg injection	5	8	13	2063.51	199.436
01 SH1000 pALC-FnBPB before Fg injection	5	8	12	2307.98	210.742
01 SH1000 pALC-FnBPB before Fg injection	5	8	11	0	0
01 SH1000 pALC-FnBPB before Fg injection	5	8	10	2226.01	230.291
01 SH1000 pALC-FnBPB before Fg injection	5	8	9	0	0
01 SH1000 pALC-FnBPB before Fg injection	5	8	8	0	0
01 SH1000 pALC-FnBPB before Fg injection	5	8	7	0	0
01 SH1000 pALC-FnBPB before Fg injection	5	8	6	0	0
01 SH1000 pALC-FnBPB before Fg injection	5	8	5	0	0
01 SH1000 pALC-FnBPB before Fg injection	5	8	4	0	0
01 SH1000 pALC-FnBPB before Fg injection	5	8	3	0	0
01 SH1000 pALC-FnBPB before Fg injection	5	8	2	0	0
01 SH1000 pALC-FnBPB before Fg injection	5	8	1	85.7007	17.1964
01 SH1000 pALC-FnBPB before Fg injection	5	9	1	0	0
01 SH1000 pALC-FnBPB before Fg injection	5	9	2	0	0
01 SH1000 pALC-FnBPB before Fg injection	5	9	3	0	0
01 SH1000 pALC-FnBPB before Fg injection	5	9	4	0	0
01 SH1000 pALC-FnBPB before Fg injection	5	9	5	0	0
01 SH1000 pALC-FnBPB before Fg injection	5	9	6	0	0
01 SH1000 pALC-FnBPB before Fg injection	5	9	7	0	0
01 SH1000 pALC-FnBPB before Fg injection	5	9	8	2252.17	184.473
01 SH1000 pALC-FnBPB before Fg injection	5	9	9	2233.77	181.984
01 SH1000 pALC-FnBPB before Fg injection	5	9	10	0	0
01 SH1000 pALC-FnBPB before Fg injection	5	9	11	2267.56	298.625
01 SH1000 pALC-FnBPB before Fg injection	5	9	12	2210.29	246.95
01 SH1000 pALC-FnBPB before Fg injection	5	9	13	0	0
01 SH1000 pALC-FnBPB before Fg injection	5	9	14	741.321	165.539
01 SH1000 pALC-FnBPB before Fg injection	5	9	15	0	0
01 SH1000 pALC-FnBPB before Fg injection	5	9	16	2014.01	210.237
01 SH1000 pALC-FnBPB before Fg injection	5	10	16	0	0
01 SH1000 pALC-FnBPB before Fg injection	5	10	15	0	0
01 SH1000 pALC-FnBPB before Fg injection	5	10	14	0	0
01 SH1000 pALC-FnBPB before Fg injection	5	10	13	2305.98	223.771
01 SH1000 pALC-FnBPB before Fg injection	5	10	12	0	0
01 SH1000 pALC-FnBPB before Fg injection	5	10	11	96.9755	31.4311
01 SH1000 pALC-FnBPB before Fg injection	5	10	10	2210.51	233.003
01 SH1000 pALC-FnBPB before Fg injection	5	10	9	2058.47	167.934
01 SH1000 pALC-FnBPB before Fg injection	5	10	8	0	0
01 SH1000 pALC-FnBPB before Fg injection	5	10	7	0	0
01 SH1000 pALC-FnBPB before Fg injection	5	10	6	2413.11	227.966
01 SH1000 pALC-FnBPB before Fg injection	5	10	5	0	0
01 SH1000 pALC-FnBPB before Fg injection	5	10	4	0	0
01 SH1000 pALC-FnBPB before Fg injection	5	10	3	0	0
01 SH1000 pALC-FnBPB before Fg injection	5	10	2	0	0
01 SH1000 pALC-FnBPB before Fg injection	5	10	1	0	0
01 SH1000 pALC-FnBPB before Fg injection	5	11	1	0	0
01 SH1000 pALC-FnBPB before Fg injection	5	11	2	0	0
01 SH1000 pALC-FnBPB before Fg injection	5	11	3	0	0
01 SH1000 pALC-FnBPB before Fg injection	5	11	4	0	0
01 SH1000 pALC-FnBPB before Fg injection	5	11	5	2151.33	169.929
01 SH1000 pALC-FnBPB before Fg injection	5	11	6	0	0
01 SH1000 pALC-FnBPB before Fg injection	5	11	7	0	0
01 SH1000 pALC-FnBPB before Fg injection	5	11	8	1923.97	185.338
01 SH1000 pALC-FnBPB before Fg injection	5	11	9	0	0
01 SH1000 pALC-FnBPB before Fg injection	5	11	10	1803.11	216.135
01 SH1000 pALC-FnBPB before Fg injection	5	11	11	110.806	32.5108
01 SH1000 pALC-FnBPB before Fg injection	5	11	12	0	0
01 SH1000 pALC-FnBPB before Fg injection	5	11	13	2093.79	212.083
01 SH1000 pALC-FnBPB before Fg injection	5	11	14	2122.41	227.236
01 SH1000 pALC-FnBPB before Fg injection	5	11	15	0	0
01 SH1000 pALC-FnBPB before Fg injection	5	11	16	0	0
01 SH1000 pALC-FnBPB before Fg injection	5	12	16	0	0
01 SH1000 pALC-FnBPB before Fg injection	5	12	15	2038.88	207.429
01 SH1000 pALC-FnBPB before Fg injection	5	12	14	2062.25	211.41
01 SH1000 pALC-FnBPB before Fg injection	5	12	13	2163	237.157
01 SH1000 pALC-FnBPB before Fg injection	5	12	12	0	0
01 SH1000 pALC-FnBPB before Fg injection	5	12	11	2284.33	234.896
01 SH1000 pALC-FnBPB before Fg injection	5	12	10	2088.35	180.81
01 SH1000 pALC-FnBPB before Fg injection	5	12	9	2100.47	178.226
01 SH1000 pALC-FnBPB before Fg injection	5	12	8	0	0
01 SH1000 pALC-FnBPB before Fg injection	5	12	7	2806.51	188.66
01 SH1000 pALC-FnBPB before Fg injection	5	12	6	2379.31	222.669
01 SH1000 pALC-FnBPB before Fg injection	5	12	5	0	0
01 SH1000 pALC-FnBPB before Fg injection	5	12	4	0	0
01 SH1000 pALC-FnBPB before Fg injection	5	12	3	0	0
01 SH1000 pALC-FnBPB before Fg injection	5	12	2	0	0
01 SH1000 pALC-FnBPB before Fg injection	5	12	1	0	0
01 SH1000 pALC-FnBPB before Fg injection	5	13	1	0	0
01 SH1000 pALC-FnBPB before Fg injection	5	13	2	149.548	32.8685
01 SH1000 pALC-FnBPB before Fg injection	5	13	3	0	0
01 SH1000 pALC-FnBPB before Fg injection	5	13	4	71.4878	29.0127
01 SH1000 pALC-FnBPB before Fg injection	5	13	5	0	0
01 SH1000 pALC-FnBPB before Fg injection	5	13	6	0	0
01 SH1000 pALC-FnBPB before Fg injection	5	13	7	2225.03	186.57
01 SH1000 pALC-FnBPB before Fg injection	5	13	8	1872.71	192.46
01 SH1000 pALC-FnBPB before Fg injection	5	13	9	2963.26	183.44
01 SH1000 pALC-FnBPB before Fg injection	5	13	10	2729.31	197.361
01 SH1000 pALC-FnBPB before Fg injection	5	13	11	3394.69	213.297
01 SH1000 pALC-FnBPB before Fg injection	5	13	12	0	0
01 SH1000 pALC-FnBPB before Fg injection	5	13	13	0	0
01 SH1000 pALC-FnBPB before Fg injection	5	13	14	2198.59	248.6
01 SH1000 pALC-FnBPB before Fg injection	5	13	15	0	0
01 SH1000 pALC-FnBPB before Fg injection	5	13	16	0	0
01 SH1000 pALC-FnBPB before Fg injection	5	14	16	2335.09	263.447
01 SH1000 pALC-FnBPB before Fg injection	5	14	15	0	0
01 SH1000 pALC-FnBPB before Fg injection	5	14	14	2013.91	231.449
01 SH1000 pALC-FnBPB before Fg injection	5	14	13	0	0
01 SH1000 pALC-FnBPB before Fg injection	5	14	12	0	0
01 SH1000 pALC-FnBPB before Fg injection	5	14	11	0	0
01 SH1000 pALC-FnBPB before Fg injection	5	14	10	3870.76	201.373
01 SH1000 pALC-FnBPB before Fg injection	5	14	9	2095.93	187.483
01 SH1000 pALC-FnBPB before Fg injection	5	14	8	125.323	96.393
01 SH1000 pALC-FnBPB before Fg injection	5	14	7	0	0
01 SH1000 pALC-FnBPB before Fg injection	5	14	6	0	0
01 SH1000 pALC-FnBPB before Fg injection	5	14	5	168.988	112.739
01 SH1000 pALC-FnBPB before Fg injection	5	14	4	2020.69	178.543
01 SH1000 pALC-FnBPB before Fg injection	5	14	3	0	0
01 SH1000 pALC-FnBPB before Fg injection	5	14	2	0	0
01 SH1000 pALC-FnBPB before Fg injection	5	14	1	0	0
01 SH1000 pALC-FnBPB before Fg injection	5	15	1	0	0
01 SH1000 pALC-FnBPB before Fg injection	5	15	2	0	0
01 SH1000 pALC-FnBPB before Fg injection	5	15	3	0	0
01 SH1000 pALC-FnBPB before Fg injection	5	15	4	0	0
01 SH1000 pALC-FnBPB before Fg injection	5	15	5	0	0
01 SH1000 pALC-FnBPB before Fg injection	5	15	6	137.343	27.9434
01 SH1000 pALC-FnBPB before Fg injection	5	15	7	595.615	131.753
01 SH1000 pALC-FnBPB before Fg injection	5	15	8	1803.22	196.136
01 SH1000 pALC-FnBPB before Fg injection	5	15	9	2135.62	199.631
01 SH1000 pALC-FnBPB before Fg injection	5	15	10	2095.46	196.887
01 SH1000 pALC-FnBPB before Fg injection	5	15	11	2762.56	185.207
01 SH1000 pALC-FnBPB before Fg injection	5	15	12	1977.96	228.868
01 SH1000 pALC-FnBPB before Fg injection	5	15	13	0	0
01 SH1000 pALC-FnBPB before Fg injection	5	15	14	0	0
01 SH1000 pALC-FnBPB before Fg injection	5	15	15	0	0
01 SH1000 pALC-FnBPB before Fg injection	5	15	16	0	0
01 SH1000 pALC-FnBPB before Fg injection	5	16	16	3310.77	212.807
01 SH1000 pALC-FnBPB before Fg injection	5	16	15	3540.29	223.732
01 SH1000 pALC-FnBPB before Fg injection	5	16	14	0	0
01 SH1000 pALC-FnBPB before Fg injection	5	16	13	0	0
01 SH1000 pALC-FnBPB before Fg injection	5	16	12	2069.91	218.757
01 SH1000 pALC-FnBPB before Fg injection	5	16	11	92.3708	31.2699
01 SH1000 pALC-FnBPB before Fg injection	5	16	10	0	0
01 SH1000 pALC-FnBPB before Fg injection	5	16	9	1986.6	205.301
01 SH1000 pALC-FnBPB before Fg injection	5	16	8	3423.93	209.383
01 SH1000 pALC-FnBPB before Fg injection	5	16	7	0	0
01 SH1000 pALC-FnBPB before Fg injection	5	16	6	2107.68	201.202
01 SH1000 pALC-FnBPB before Fg injection	5	16	5	0	0
01 SH1000 pALC-FnBPB before Fg injection	5	16	4	0	0
01 SH1000 pALC-FnBPB before Fg injection	5	16	3	0	0
01 SH1000 pALC-FnBPB before Fg injection	5	16	2	0	0
01 SH1000 pALC-FnBPB before Fg injection	5	16	1	0	0
01 SH1000 pALC-FnBPB before Fg injection	6	1	1	0	0
01 SH1000 pALC-FnBPB before Fg injection	6	1	2	0	0
01 SH1000 pALC-FnBPB before Fg injection	6	1	3	0	0
01 SH1000 pALC-FnBPB before Fg injection	6	1	4	0	0
01 SH1000 pALC-FnBPB before Fg injection	6	1	5	0	0
01 SH1000 pALC-FnBPB before Fg injection	6	1	6	2124.97	207.235
01 SH1000 pALC-FnBPB before Fg injection	6	1	7	2022.87	209.587
01 SH1000 pALC-FnBPB before Fg injection	6	1	8	2056.25	225.665
01 SH1000 pALC-FnBPB before Fg injection	6	1	9	1840.44	248.005
01 SH1000 pALC-FnBPB before Fg injection	6	1	10	2077.91	234.452
01 SH1000 pALC-FnBPB before Fg injection	6	1	11	3878.91	254.942
01 SH1000 pALC-FnBPB before Fg injection	6	1	12	2092.09	242.423
01 SH1000 pALC-FnBPB before Fg injection	6	1	13	1750.95	270.928
01 SH1000 pALC-FnBPB before Fg injection	6	1	14	1886.22	255.466
01 SH1000 pALC-FnBPB before Fg injection	6	1	15	2035.51	236.717
01 SH1000 pALC-FnBPB before Fg injection	6	1	16	2225.73	244.797
01 SH1000 pALC-FnBPB before Fg injection	6	2	16	2028.38	255.979
01 SH1000 pALC-FnBPB before Fg injection	6	2	15	2060.16	290.05
01 SH1000 pALC-FnBPB before Fg injection	6	2	14	3735.72	247.516
01 SH1000 pALC-FnBPB before Fg injection	6	2	13	2997.18	206.293
01 SH1000 pALC-FnBPB before Fg injection	6	2	12	1934.02	260.756
01 SH1000 pALC-FnBPB before Fg injection	6	2	11	3107.9	266.977
01 SH1000 pALC-FnBPB before Fg injection	6	2	10	3327.44	278.092
01 SH1000 pALC-FnBPB before Fg injection	6	2	9	0	0
01 SH1000 pALC-FnBPB before Fg injection	6	2	8	2235.01	277.519
01 SH1000 pALC-FnBPB before Fg injection	6	2	7	2289.21	277.221
01 SH1000 pALC-FnBPB before Fg injection	6	2	6	2264.87	276.41
01 SH1000 pALC-FnBPB before Fg injection	6	2	5	0	0
01 SH1000 pALC-FnBPB before Fg injection	6	2	4	2040.42	211.863
01 SH1000 pALC-FnBPB before Fg injection	6	2	3	2858.23	222.153
01 SH1000 pALC-FnBPB before Fg injection	6	2	2	1604.04	232.537
01 SH1000 pALC-FnBPB before Fg injection	6	2	1	2004.06	233.205
01 SH1000 pALC-FnBPB before Fg injection	6	3	1	1974.39	253.497
01 SH1000 pALC-FnBPB before Fg injection	6	3	2	2087.37	208.84
01 SH1000 pALC-FnBPB before Fg injection	6	3	3	96.6009	49.3073
01 SH1000 pALC-FnBPB before Fg injection	6	3	4	0	0
01 SH1000 pALC-FnBPB before Fg injection	6	3	5	3121.18	257.138
01 SH1000 pALC-FnBPB before Fg injection	6	3	6	2062.97	285.583
01 SH1000 pALC-FnBPB before Fg injection	6	3	7	2243.92	273.657
01 SH1000 pALC-FnBPB before Fg injection	6	3	8	1980.79	230.241
01 SH1000 pALC-FnBPB before Fg injection	6	3	9	2087.92	249.627
01 SH1000 pALC-FnBPB before Fg injection	6	3	10	1965.31	241.25
01 SH1000 pALC-FnBPB before Fg injection	6	3	11	2039.32	252.055
01 SH1000 pALC-FnBPB before Fg injection	6	3	12	1989.61	271.083
01 SH1000 pALC-FnBPB before Fg injection	6	3	13	1977.69	308.832
01 SH1000 pALC-FnBPB before Fg injection	6	3	14	1849.32	304.551
01 SH1000 pALC-FnBPB before Fg injection	6	3	15	1821.13	272.334
01 SH1000 pALC-FnBPB before Fg injection	6	3	16	0	0
01 SH1000 pALC-FnBPB before Fg injection	6	4	16	1842.37	204.638
01 SH1000 pALC-FnBPB before Fg injection	6	4	15	1882.61	308.854
01 SH1000 pALC-FnBPB before Fg injection	6	4	14	1645.31	343.185
01 SH1000 pALC-FnBPB before Fg injection	6	4	13	1990.32	370.963
01 SH1000 pALC-FnBPB before Fg injection	6	4	12	3336.7	348.317
01 SH1000 pALC-FnBPB before Fg injection	6	4	11	2615.61	311.359
01 SH1000 pALC-FnBPB before Fg injection	6	4	10	1969.3	354.136
01 SH1000 pALC-FnBPB before Fg injection	6	4	9	1869.28	336.301
01 SH1000 pALC-FnBPB before Fg injection	6	4	8	1784.93	251.69
01 SH1000 pALC-FnBPB before Fg injection	6	4	7	0	0
01 SH1000 pALC-FnBPB before Fg injection	6	4	6	1390.12	136.268
01 SH1000 pALC-FnBPB before Fg injection	6	4	5	2179.79	281.88
01 SH1000 pALC-FnBPB before Fg injection	6	4	4	0	0
01 SH1000 pALC-FnBPB before Fg injection	6	4	3	0	0
01 SH1000 pALC-FnBPB before Fg injection	6	4	2	0	0
01 SH1000 pALC-FnBPB before Fg injection	6	4	1	1926.01	275.313
01 SH1000 pALC-FnBPB before Fg injection	6	5	1	0	0
01 SH1000 pALC-FnBPB before Fg injection	6	5	2	0	0
01 SH1000 pALC-FnBPB before Fg injection	6	5	3	0	0
01 SH1000 pALC-FnBPB before Fg injection	6	5	4	0	0
01 SH1000 pALC-FnBPB before Fg injection	6	5	5	0	0
01 SH1000 pALC-FnBPB before Fg injection	6	5	6	0	0
01 SH1000 pALC-FnBPB before Fg injection	6	5	7	2201.72	264.405
01 SH1000 pALC-FnBPB before Fg injection	6	5	8	1968.77	343.34
01 SH1000 pALC-FnBPB before Fg injection	6	5	9	1797.99	360.147
01 SH1000 pALC-FnBPB before Fg injection	6	5	10	1676.06	359.182
01 SH1000 pALC-FnBPB before Fg injection	6	5	11	1949.6	295.298
01 SH1000 pALC-FnBPB before Fg injection	6	5	12	1637.54	369.723
01 SH1000 pALC-FnBPB before Fg injection	6	5	13	1655.69	353.619
01 SH1000 pALC-FnBPB before Fg injection	6	5	14	1740.79	277.438
01 SH1000 pALC-FnBPB before Fg injection	6	5	15	1922.54	260.752
01 SH1000 pALC-FnBPB before Fg injection	6	5	16	1800.29	355.586
01 SH1000 pALC-FnBPB before Fg injection	6	6	16	1993.85	328.987
01 SH1000 pALC-FnBPB before Fg injection	6	6	15	2040.37	343.51
01 SH1000 pALC-FnBPB before Fg injection	6	6	14	1946.32	345.916
01 SH1000 pALC-FnBPB before Fg injection	6	6	13	1960.58	352.503
01 SH1000 pALC-FnBPB before Fg injection	6	6	12	1838.14	328.722
01 SH1000 pALC-FnBPB before Fg injection	6	6	11	2201	353.427
01 SH1000 pALC-FnBPB before Fg injection	6	6	10	3240.6	349.716
01 SH1000 pALC-FnBPB before Fg injection	6	6	9	3453.57	298.163
01 SH1000 pALC-FnBPB before Fg injection	6	6	8	2192.79	370.213
01 SH1000 pALC-FnBPB before Fg injection	6	6	7	2158.55	324.174
01 SH1000 pALC-FnBPB before Fg injection	6	6	6	2075.49	332.931
01 SH1000 pALC-FnBPB before Fg injection	6	6	5	2062.63	360.794
01 SH1000 pALC-FnBPB before Fg injection	6	6	4	1800.86	324.978
01 SH1000 pALC-FnBPB before Fg injection	6	6	3	0	0
01 SH1000 pALC-FnBPB before Fg injection	6	6	2	1594.21	257.383
01 SH1000 pALC-FnBPB before Fg injection	6	6	1	2191.73	307.835
01 SH1000 pALC-FnBPB before Fg injection	6	7	1	2642.69	320.933
01 SH1000 pALC-FnBPB before Fg injection	6	7	2	1749.01	312.019
01 SH1000 pALC-FnBPB before Fg injection	6	7	3	1637.51	266.908
01 SH1000 pALC-FnBPB before Fg injection	6	7	4	0	0
01 SH1000 pALC-FnBPB before Fg injection	6	7	5	1965.44	324.52
01 SH1000 pALC-FnBPB before Fg injection	6	7	6	1932.51	314.779
01 SH1000 pALC-FnBPB before Fg injection	6	7	7	1817.54	204.965
01 SH1000 pALC-FnBPB before Fg injection	6	7	8	1958.6	294.347
01 SH1000 pALC-FnBPB before Fg injection	6	7	9	1910.62	345.977
01 SH1000 pALC-FnBPB before Fg injection	6	7	10	1807.64	347.109
01 SH1000 pALC-FnBPB before Fg injection	6	7	11	1850.87	340.559
01 SH1000 pALC-FnBPB before Fg injection	6	7	12	2926.31	370.942
01 SH1000 pALC-FnBPB before Fg injection	6	7	13	1878.82	375.615
01 SH1000 pALC-FnBPB before Fg injection	6	7	14	1850.84	403.507
01 SH1000 pALC-FnBPB before Fg injection	6	7	15	0	0
01 SH1000 pALC-FnBPB before Fg injection	6	7	16	0	0
01 SH1000 pALC-FnBPB before Fg injection	6	8	16	2751.36	366.292
01 SH1000 pALC-FnBPB before Fg injection	6	8	15	1799.22	396.947
01 SH1000 pALC-FnBPB before Fg injection	6	8	14	1516.28	365.066
01 SH1000 pALC-FnBPB before Fg injection	6	8	13	2017.96	400.915
01 SH1000 pALC-FnBPB before Fg injection	6	8	12	1984.19	337.539
01 SH1000 pALC-FnBPB before Fg injection	6	8	11	2715.13	320.899
01 SH1000 pALC-FnBPB before Fg injection	6	8	10	1800.85	328.105
01 SH1000 pALC-FnBPB before Fg injection	6	8	9	2122.63	181.958
01 SH1000 pALC-FnBPB before Fg injection	6	8	8	0	0
01 SH1000 pALC-FnBPB before Fg injection	6	8	7	1863.86	314.979
01 SH1000 pALC-FnBPB before Fg injection	6	8	6	1901.96	312.716
01 SH1000 pALC-FnBPB before Fg injection	6	8	5	2932.52	315.063
01 SH1000 pALC-FnBPB before Fg injection	6	8	4	3618.3	324.483
01 SH1000 pALC-FnBPB before Fg injection	6	8	3	2002.41	354.432
01 SH1000 pALC-FnBPB before Fg injection	6	8	2	1866.16	339.471
01 SH1000 pALC-FnBPB before Fg injection	6	8	1	2030.59	324.561
01 SH1000 pALC-FnBPB before Fg injection	6	9	1	2031.82	359.908
01 SH1000 pALC-FnBPB before Fg injection	6	9	2	1944.78	318.393
01 SH1000 pALC-FnBPB before Fg injection	6	9	3	3387	355.263
01 SH1000 pALC-FnBPB before Fg injection	6	9	4	1801.23	342.981
01 SH1000 pALC-FnBPB before Fg injection	6	9	5	1852.06	358.691
01 SH1000 pALC-FnBPB before Fg injection	6	9	6	1502.91	363.704
01 SH1000 pALC-FnBPB before Fg injection	6	9	7	1907.56	367.355
01 SH1000 pALC-FnBPB before Fg injection	6	9	8	2672.28	338.584
01 SH1000 pALC-FnBPB before Fg injection	6	9	9	2866.41	343.987
01 SH1000 pALC-FnBPB before Fg injection	6	9	10	1549.8	339.731
01 SH1000 pALC-FnBPB before Fg injection	6	9	11	1837.73	236.415
01 SH1000 pALC-FnBPB before Fg injection	6	9	12	0	0
01 SH1000 pALC-FnBPB before Fg injection	6	9	13	2800.32	177.794
01 SH1000 pALC-FnBPB before Fg injection	6	9	14	1957.23	420.586
01 SH1000 pALC-FnBPB before Fg injection	6	9	15	1755.68	377.884
01 SH1000 pALC-FnBPB before Fg injection	6	9	16	1782.11	362.318
01 SH1000 pALC-FnBPB before Fg injection	6	10	16	555.516	228.828
01 SH1000 pALC-FnBPB before Fg injection	6	10	15	123.624	160.254
01 SH1000 pALC-FnBPB before Fg injection	6	10	14	943.274	333.629
01 SH1000 pALC-FnBPB before Fg injection	6	10	13	1830.59	245.538
01 SH1000 pALC-FnBPB before Fg injection	6	10	12	2678.92	349.917
01 SH1000 pALC-FnBPB before Fg injection	6	10	11	1864.37	366.441
01 SH1000 pALC-FnBPB before Fg injection	6	10	10	3240.22	343.7
01 SH1000 pALC-FnBPB before Fg injection	6	10	9	3296.98	312.382
01 SH1000 pALC-FnBPB before Fg injection	6	10	8	3763.3	272.043
01 SH1000 pALC-FnBPB before Fg injection	6	10	7	1775.1	209.457
01 SH1000 pALC-FnBPB before Fg injection	6	10	6	0	0
01 SH1000 pALC-FnBPB before Fg injection	6	10	5	1961.41	170.029
01 SH1000 pALC-FnBPB before Fg injection	6	10	4	1867.29	287.673
01 SH1000 pALC-FnBPB before Fg injection	6	10	3	3184.04	221.36
01 SH1000 pALC-FnBPB before Fg injection	6	10	2	1787.72	158.854
01 SH1000 pALC-FnBPB before Fg injection	6	10	1	1690.23	289.07
01 SH1000 pALC-FnBPB before Fg injection	6	11	1	2008.13	295.288
01 SH1000 pALC-FnBPB before Fg injection	6	11	2	1566.45	285.177
01 SH1000 pALC-FnBPB before Fg injection	6	11	3	1903.22	345.421
01 SH1000 pALC-FnBPB before Fg injection	6	11	4	4036.6	286.125
01 SH1000 pALC-FnBPB before Fg injection	6	11	5	1601.92	257.208
01 SH1000 pALC-FnBPB before Fg injection	6	11	6	1752.06	341.496
01 SH1000 pALC-FnBPB before Fg injection	6	11	7	1713.35	306.825
01 SH1000 pALC-FnBPB before Fg injection	6	11	8	2768.34	333.395
01 SH1000 pALC-FnBPB before Fg injection	6	11	9	2547.1	328.33
01 SH1000 pALC-FnBPB before Fg injection	6	11	10	1852.26	235.766
01 SH1000 pALC-FnBPB before Fg injection	6	11	11	1880.33	339.017
01 SH1000 pALC-FnBPB before Fg injection	6	11	12	2056.22	330.683
01 SH1000 pALC-FnBPB before Fg injection	6	11	13	3007.44	304.991
01 SH1000 pALC-FnBPB before Fg injection	6	11	14	1834.38	384.153
01 SH1000 pALC-FnBPB before Fg injection	6	11	15	1821.9	358.258
01 SH1000 pALC-FnBPB before Fg injection	6	11	16	1938.23	386.047
01 SH1000 pALC-FnBPB before Fg injection	6	12	16	1649.83	383.063
01 SH1000 pALC-FnBPB before Fg injection	6	12	15	208.295	149.88
01 SH1000 pALC-FnBPB before Fg injection	6	12	14	1817.72	384.16
01 SH1000 pALC-FnBPB before Fg injection	6	12	13	1652.88	392.376
01 SH1000 pALC-FnBPB before Fg injection	6	12	12	1798.01	351.751
01 SH1000 pALC-FnBPB before Fg injection	6	12	11	3078.61	265.038
01 SH1000 pALC-FnBPB before Fg injection	6	12	10	1978	372.931
01 SH1000 pALC-FnBPB before Fg injection	6	12	9	1679.22	354.215
01 SH1000 pALC-FnBPB before Fg injection	6	12	8	1870.5	302.161
01 SH1000 pALC-FnBPB before Fg injection	6	12	7	2149.85	298.736
01 SH1000 pALC-FnBPB before Fg injection	6	12	6	1791.58	370.52
01 SH1000 pALC-FnBPB before Fg injection	6	12	5	1785.6	323.786
01 SH1000 pALC-FnBPB before Fg injection	6	12	4	1735.78	391.573
01 SH1000 pALC-FnBPB before Fg injection	6	12	3	3536.87	315.73
01 SH1000 pALC-FnBPB before Fg injection	6	12	2	1493.44	212.367
01 SH1000 pALC-FnBPB before Fg injection	6	12	1	1972.98	404.252
01 SH1000 pALC-FnBPB before Fg injection	6	13	1	3305.52	325.708
01 SH1000 pALC-FnBPB before Fg injection	6	13	2	1864.81	364.863
01 SH1000 pALC-FnBPB before Fg injection	6	13	3	1992.67	370.187
01 SH1000 pALC-FnBPB before Fg injection	6	13	4	1829.06	205.791
01 SH1000 pALC-FnBPB before Fg injection	6	13	5	1922.71	377.062
01 SH1000 pALC-FnBPB before Fg injection	6	13	6	1802.43	221.188
01 SH1000 pALC-FnBPB before Fg injection	6	13	7	1917.76	254.094
01 SH1000 pALC-FnBPB before Fg injection	6	13	8	1938.27	188.954
01 SH1000 pALC-FnBPB before Fg injection	6	13	9	1883.53	239.464
01 SH1000 pALC-FnBPB before Fg injection	6	13	10	0	0
01 SH1000 pALC-FnBPB before Fg injection	6	13	11	0	0
01 SH1000 pALC-FnBPB before Fg injection	6	13	12	0	0
01 SH1000 pALC-FnBPB before Fg injection	6	13	13	0	0
01 SH1000 pALC-FnBPB before Fg injection	6	13	14	0	0
01 SH1000 pALC-FnBPB before Fg injection	6	13	15	0	0
01 SH1000 pALC-FnBPB before Fg injection	6	13	16	0	0
01 SH1000 pALC-FnBPB before Fg injection	6	14	16	0	0
01 SH1000 pALC-FnBPB before Fg injection	6	14	15	0	0
01 SH1000 pALC-FnBPB before Fg injection	6	14	14	0	0
01 SH1000 pALC-FnBPB before Fg injection	6	14	13	2466.71	400.849
01 SH1000 pALC-FnBPB before Fg injection	6	14	12	0	0
01 SH1000 pALC-FnBPB before Fg injection	6	14	11	0	0
01 SH1000 pALC-FnBPB before Fg injection	6	14	10	1615.21	389.672
01 SH1000 pALC-FnBPB before Fg injection	6	14	9	0	0
01 SH1000 pALC-FnBPB before Fg injection	6	14	8	0	0
01 SH1000 pALC-FnBPB before Fg injection	6	14	7	0	0
01 SH1000 pALC-FnBPB before Fg injection	6	14	6	0	0
01 SH1000 pALC-FnBPB before Fg injection	6	14	5	1656.67	206.087
01 SH1000 pALC-FnBPB before Fg injection	6	14	4	2044.2	409.617
01 SH1000 pALC-FnBPB before Fg injection	6	14	3	0	0
01 SH1000 pALC-FnBPB before Fg injection	6	14	2	1578.83	386.213
01 SH1000 pALC-FnBPB before Fg injection	6	14	1	4614.22	354.598
01 SH1000 pALC-FnBPB before Fg injection	6	15	1	1679.88	321.321
01 SH1000 pALC-FnBPB before Fg injection	6	15	2	0	0
01 SH1000 pALC-FnBPB before Fg injection	6	15	3	0	0
01 SH1000 pALC-FnBPB before Fg injection	6	15	4	0	0
01 SH1000 pALC-FnBPB before Fg injection	6	15	5	0	0
01 SH1000 pALC-FnBPB before Fg injection	6	15	6	1863.4	399.533
01 SH1000 pALC-FnBPB before Fg injection	6	15	7	0	0
01 SH1000 pALC-FnBPB before Fg injection	6	15	8	0	0
01 SH1000 pALC-FnBPB before Fg injection	6	15	9	1843.71	399.758
01 SH1000 pALC-FnBPB before Fg injection	6	15	10	0	0
01 SH1000 pALC-FnBPB before Fg injection	6	15	11	0	0
01 SH1000 pALC-FnBPB before Fg injection	6	15	12	3104.68	224.79
01 SH1000 pALC-FnBPB before Fg injection	6	15	13	1730.21	340.139
01 SH1000 pALC-FnBPB before Fg injection	6	15	14	1761.86	373.205
01 SH1000 pALC-FnBPB before Fg injection	6	15	15	0	0
01 SH1000 pALC-FnBPB before Fg injection	6	15	16	0	0
01 SH1000 pALC-FnBPB before Fg injection	6	16	16	904.631	190.019
01 SH1000 pALC-FnBPB before Fg injection	6	16	15	236.576	145.979
01 SH1000 pALC-FnBPB before Fg injection	6	16	14	1923.75	279.317
01 SH1000 pALC-FnBPB before Fg injection	6	16	13	170.267	133.28
01 SH1000 pALC-FnBPB before Fg injection	6	16	12	1989.27	423.323
01 SH1000 pALC-FnBPB before Fg injection	6	16	11	1702	357.067
01 SH1000 pALC-FnBPB before Fg injection	6	16	10	1805.6	361.452
01 SH1000 pALC-FnBPB before Fg injection	6	16	9	1597.51	356.096
01 SH1000 pALC-FnBPB before Fg injection	6	16	8	1836.15	425.295
01 SH1000 pALC-FnBPB before Fg injection	6	16	7	0	0
01 SH1000 pALC-FnBPB before Fg injection	6	16	6	1753.06	347.553
01 SH1000 pALC-FnBPB before Fg injection	6	16	5	2038.53	337.153
01 SH1000 pALC-FnBPB before Fg injection	6	16	4	0	0
01 SH1000 pALC-FnBPB before Fg injection	6	16	3	2634.45	296.519
01 SH1000 pALC-FnBPB before Fg injection	6	16	2	0	0
01 SH1000 pALC-FnBPB before Fg injection	6	16	1	0	0
