# Supplementary material for: Fibronectin binding protein B binds to loricrin and promotes corneocyte adhesion by Staphylococcus aureus
Source: Nat Commun. 2022 May 6;13:2517. doi: 10.1038/s41467-022-30271-1 (PMC9076634; doi:10.1038/s41467-022-30271-1)
Supplement: Supplementary file 3 — Source Data [file 41467_2022_30271_MOESM3_ESM.zip › Fig 4a bottom data table.tsv]

description	cell	scan.line	scan.pixel	rupture.force.(pN)	rupture.length.(nm)
02 SH1000 pALC-FnBPB after Fg injection	1	1	1	122.316	139.013
02 SH1000 pALC-FnBPB after Fg injection	1	1	2	253.366	149.775
02 SH1000 pALC-FnBPB after Fg injection	1	1	3	363.397	87.2826
02 SH1000 pALC-FnBPB after Fg injection	1	1	4	95.0734	108.025
02 SH1000 pALC-FnBPB after Fg injection	1	1	5	181.221	57.8528
02 SH1000 pALC-FnBPB after Fg injection	1	1	6	280.164	186.078
02 SH1000 pALC-FnBPB after Fg injection	1	1	7	139.64	142.299
02 SH1000 pALC-FnBPB after Fg injection	1	1	8	104.216	149.518
02 SH1000 pALC-FnBPB after Fg injection	1	1	9	191.066	191.407
02 SH1000 pALC-FnBPB after Fg injection	1	1	10	145.467	186.961
02 SH1000 pALC-FnBPB after Fg injection	1	1	11	124.664	157.995
02 SH1000 pALC-FnBPB after Fg injection	1	1	12	135.591	121.311
02 SH1000 pALC-FnBPB after Fg injection	1	1	13	0	0
02 SH1000 pALC-FnBPB after Fg injection	1	1	14	0	0
02 SH1000 pALC-FnBPB after Fg injection	1	1	15	0	0
02 SH1000 pALC-FnBPB after Fg injection	1	1	16	0	0
02 SH1000 pALC-FnBPB after Fg injection	1	2	16	0	0
02 SH1000 pALC-FnBPB after Fg injection	1	2	15	45.0361	42.6485
02 SH1000 pALC-FnBPB after Fg injection	1	2	14	0	0
02 SH1000 pALC-FnBPB after Fg injection	1	2	13	0	0
02 SH1000 pALC-FnBPB after Fg injection	1	2	12	138.332	145.096
02 SH1000 pALC-FnBPB after Fg injection	1	2	11	80.2384	157.581
02 SH1000 pALC-FnBPB after Fg injection	1	2	10	116.732	141.2
02 SH1000 pALC-FnBPB after Fg injection	1	2	9	211.996	201.246
02 SH1000 pALC-FnBPB after Fg injection	1	2	8	157.71	175.962
02 SH1000 pALC-FnBPB after Fg injection	1	2	7	128.166	111.272
02 SH1000 pALC-FnBPB after Fg injection	1	2	6	115.224	144.647
02 SH1000 pALC-FnBPB after Fg injection	1	2	5	115.873	156.354
02 SH1000 pALC-FnBPB after Fg injection	1	2	4	129.385	89.2582
02 SH1000 pALC-FnBPB after Fg injection	1	2	3	101.015	71.9357
02 SH1000 pALC-FnBPB after Fg injection	1	2	2	208.636	69.4516
02 SH1000 pALC-FnBPB after Fg injection	1	2	1	211.5	176.862
02 SH1000 pALC-FnBPB after Fg injection	1	3	1	193.563	155.207
02 SH1000 pALC-FnBPB after Fg injection	1	3	2	0	0
02 SH1000 pALC-FnBPB after Fg injection	1	3	3	60.0138	67.0949
02 SH1000 pALC-FnBPB after Fg injection	1	3	4	123.966	145.173
02 SH1000 pALC-FnBPB after Fg injection	1	3	5	183.365	176.619
02 SH1000 pALC-FnBPB after Fg injection	1	3	6	0	0
02 SH1000 pALC-FnBPB after Fg injection	1	3	7	0	0
02 SH1000 pALC-FnBPB after Fg injection	1	3	8	0	0
02 SH1000 pALC-FnBPB after Fg injection	1	3	9	106.528	90.7599
02 SH1000 pALC-FnBPB after Fg injection	1	3	10	148.405	156.773
02 SH1000 pALC-FnBPB after Fg injection	1	3	11	0	0
02 SH1000 pALC-FnBPB after Fg injection	1	3	12	107.203	46.4382
02 SH1000 pALC-FnBPB after Fg injection	1	3	13	0	0
02 SH1000 pALC-FnBPB after Fg injection	1	3	14	0	0
02 SH1000 pALC-FnBPB after Fg injection	1	3	15	0	0
02 SH1000 pALC-FnBPB after Fg injection	1	3	16	0	0
02 SH1000 pALC-FnBPB after Fg injection	1	4	16	1850.85	229.704
02 SH1000 pALC-FnBPB after Fg injection	1	4	15	0	0
02 SH1000 pALC-FnBPB after Fg injection	1	4	14	0	0
02 SH1000 pALC-FnBPB after Fg injection	1	4	13	0	0
02 SH1000 pALC-FnBPB after Fg injection	1	4	12	0	0
02 SH1000 pALC-FnBPB after Fg injection	1	4	11	0	0
02 SH1000 pALC-FnBPB after Fg injection	1	4	10	83.5893	121.032
02 SH1000 pALC-FnBPB after Fg injection	1	4	9	291.178	93.1524
02 SH1000 pALC-FnBPB after Fg injection	1	4	8	38.0704	120.338
02 SH1000 pALC-FnBPB after Fg injection	1	4	7	97.4706	208.608
02 SH1000 pALC-FnBPB after Fg injection	1	4	6	187.751	153.104
02 SH1000 pALC-FnBPB after Fg injection	1	4	5	150.369	127.496
02 SH1000 pALC-FnBPB after Fg injection	1	4	4	234.186	120.928
02 SH1000 pALC-FnBPB after Fg injection	1	4	3	170.804	142.756
02 SH1000 pALC-FnBPB after Fg injection	1	4	2	0	0
02 SH1000 pALC-FnBPB after Fg injection	1	4	1	78.7163	140
02 SH1000 pALC-FnBPB after Fg injection	1	5	1	102.684	152.097
02 SH1000 pALC-FnBPB after Fg injection	1	5	2	0	0
02 SH1000 pALC-FnBPB after Fg injection	1	5	3	1317.32	227.485
02 SH1000 pALC-FnBPB after Fg injection	1	5	4	0	0
02 SH1000 pALC-FnBPB after Fg injection	1	5	5	162.991	128.132
02 SH1000 pALC-FnBPB after Fg injection	1	5	6	103.211	133.623
02 SH1000 pALC-FnBPB after Fg injection	1	5	7	1513.34	204.26
02 SH1000 pALC-FnBPB after Fg injection	1	5	8	84.0947	79.4947
02 SH1000 pALC-FnBPB after Fg injection	1	5	9	0	0
02 SH1000 pALC-FnBPB after Fg injection	1	5	10	0	0
02 SH1000 pALC-FnBPB after Fg injection	1	5	11	0	0
02 SH1000 pALC-FnBPB after Fg injection	1	5	12	0	0
02 SH1000 pALC-FnBPB after Fg injection	1	5	13	0	0
02 SH1000 pALC-FnBPB after Fg injection	1	5	14	0	0
02 SH1000 pALC-FnBPB after Fg injection	1	5	15	2279.58	212.215
02 SH1000 pALC-FnBPB after Fg injection	1	5	16	1757.12	218.093
02 SH1000 pALC-FnBPB after Fg injection	1	6	16	83.8665	101.198
02 SH1000 pALC-FnBPB after Fg injection	1	6	15	1794.24	238.306
02 SH1000 pALC-FnBPB after Fg injection	1	6	14	0	0
02 SH1000 pALC-FnBPB after Fg injection	1	6	13	0	0
02 SH1000 pALC-FnBPB after Fg injection	1	6	12	0	0
02 SH1000 pALC-FnBPB after Fg injection	1	6	11	0	0
02 SH1000 pALC-FnBPB after Fg injection	1	6	10	0	0
02 SH1000 pALC-FnBPB after Fg injection	1	6	9	0	0
02 SH1000 pALC-FnBPB after Fg injection	1	6	8	96.8507	113.709
02 SH1000 pALC-FnBPB after Fg injection	1	6	7	50.5872	157.112
02 SH1000 pALC-FnBPB after Fg injection	1	6	6	0	0
02 SH1000 pALC-FnBPB after Fg injection	1	6	5	75.5541	109.024
02 SH1000 pALC-FnBPB after Fg injection	1	6	4	0	0
02 SH1000 pALC-FnBPB after Fg injection	1	6	3	73.1228	107.949
02 SH1000 pALC-FnBPB after Fg injection	1	6	2	0	0
02 SH1000 pALC-FnBPB after Fg injection	1	6	1	0	0
02 SH1000 pALC-FnBPB after Fg injection	1	7	1	0	0
02 SH1000 pALC-FnBPB after Fg injection	1	7	2	65.9766	86.674
02 SH1000 pALC-FnBPB after Fg injection	1	7	3	0	0
02 SH1000 pALC-FnBPB after Fg injection	1	7	4	100.979	102.336
02 SH1000 pALC-FnBPB after Fg injection	1	7	5	0	0
02 SH1000 pALC-FnBPB after Fg injection	1	7	6	0	0
02 SH1000 pALC-FnBPB after Fg injection	1	7	7	59.5636	71.3201
02 SH1000 pALC-FnBPB after Fg injection	1	7	8	0	0
02 SH1000 pALC-FnBPB after Fg injection	1	7	9	0	0
02 SH1000 pALC-FnBPB after Fg injection	1	7	10	0	0
02 SH1000 pALC-FnBPB after Fg injection	1	7	11	0	0
02 SH1000 pALC-FnBPB after Fg injection	1	7	12	2091.45	241.819
02 SH1000 pALC-FnBPB after Fg injection	1	7	13	0	0
02 SH1000 pALC-FnBPB after Fg injection	1	7	14	0	0
02 SH1000 pALC-FnBPB after Fg injection	1	7	15	90.0397	77.7268
02 SH1000 pALC-FnBPB after Fg injection	1	7	16	1700.3	257.751
02 SH1000 pALC-FnBPB after Fg injection	1	8	16	547.259	159.537
02 SH1000 pALC-FnBPB after Fg injection	1	8	15	0	0
02 SH1000 pALC-FnBPB after Fg injection	1	8	14	0	0
02 SH1000 pALC-FnBPB after Fg injection	1	8	13	126.783	97.1447
02 SH1000 pALC-FnBPB after Fg injection	1	8	12	0	0
02 SH1000 pALC-FnBPB after Fg injection	1	8	11	0	0
02 SH1000 pALC-FnBPB after Fg injection	1	8	10	0	0
02 SH1000 pALC-FnBPB after Fg injection	1	8	9	0	0
02 SH1000 pALC-FnBPB after Fg injection	1	8	8	64.8097	78.017
02 SH1000 pALC-FnBPB after Fg injection	1	8	7	0	0
02 SH1000 pALC-FnBPB after Fg injection	1	8	6	77.0479	94.4867
02 SH1000 pALC-FnBPB after Fg injection	1	8	5	46.3893	82.3392
02 SH1000 pALC-FnBPB after Fg injection	1	8	4	55.9986	116.19
02 SH1000 pALC-FnBPB after Fg injection	1	8	3	60.5867	77.4481
02 SH1000 pALC-FnBPB after Fg injection	1	8	2	0	0
02 SH1000 pALC-FnBPB after Fg injection	1	8	1	0	0
02 SH1000 pALC-FnBPB after Fg injection	1	9	1	118.103	49.8371
02 SH1000 pALC-FnBPB after Fg injection	1	9	2	0	0
02 SH1000 pALC-FnBPB after Fg injection	1	9	3	0	0
02 SH1000 pALC-FnBPB after Fg injection	1	9	4	0	0
02 SH1000 pALC-FnBPB after Fg injection	1	9	5	0	0
02 SH1000 pALC-FnBPB after Fg injection	1	9	6	90.4291	87.4546
02 SH1000 pALC-FnBPB after Fg injection	1	9	7	1842.16	197.12
02 SH1000 pALC-FnBPB after Fg injection	1	9	8	0	0
02 SH1000 pALC-FnBPB after Fg injection	1	9	9	0	0
02 SH1000 pALC-FnBPB after Fg injection	1	9	10	0	0
02 SH1000 pALC-FnBPB after Fg injection	1	9	11	0	0
02 SH1000 pALC-FnBPB after Fg injection	1	9	12	0	0
02 SH1000 pALC-FnBPB after Fg injection	1	9	13	0	0
02 SH1000 pALC-FnBPB after Fg injection	1	9	14	0	0
02 SH1000 pALC-FnBPB after Fg injection	1	9	15	96.0273	82.808
02 SH1000 pALC-FnBPB after Fg injection	1	9	16	0	0
02 SH1000 pALC-FnBPB after Fg injection	1	10	16	0	0
02 SH1000 pALC-FnBPB after Fg injection	1	10	15	0	0
02 SH1000 pALC-FnBPB after Fg injection	1	10	14	58.6651	97.4057
02 SH1000 pALC-FnBPB after Fg injection	1	10	13	0	0
02 SH1000 pALC-FnBPB after Fg injection	1	10	12	0	0
02 SH1000 pALC-FnBPB after Fg injection	1	10	11	0	0
02 SH1000 pALC-FnBPB after Fg injection	1	10	10	0	0
02 SH1000 pALC-FnBPB after Fg injection	1	10	9	0	0
02 SH1000 pALC-FnBPB after Fg injection	1	10	8	0	0
02 SH1000 pALC-FnBPB after Fg injection	1	10	7	0	0
02 SH1000 pALC-FnBPB after Fg injection	1	10	6	0	0
02 SH1000 pALC-FnBPB after Fg injection	1	10	5	0	0
02 SH1000 pALC-FnBPB after Fg injection	1	10	4	0	0
02 SH1000 pALC-FnBPB after Fg injection	1	10	3	0	0
02 SH1000 pALC-FnBPB after Fg injection	1	10	2	0	0
02 SH1000 pALC-FnBPB after Fg injection	1	10	1	0	0
02 SH1000 pALC-FnBPB after Fg injection	1	11	1	120.205	89.771
02 SH1000 pALC-FnBPB after Fg injection	1	11	2	0	0
02 SH1000 pALC-FnBPB after Fg injection	1	11	3	0	0
02 SH1000 pALC-FnBPB after Fg injection	1	11	4	0	0
02 SH1000 pALC-FnBPB after Fg injection	1	11	5	88.2168	74.9618
02 SH1000 pALC-FnBPB after Fg injection	1	11	6	0	0
02 SH1000 pALC-FnBPB after Fg injection	1	11	7	0	0
02 SH1000 pALC-FnBPB after Fg injection	1	11	8	0	0
02 SH1000 pALC-FnBPB after Fg injection	1	11	9	0	0
02 SH1000 pALC-FnBPB after Fg injection	1	11	10	0	0
02 SH1000 pALC-FnBPB after Fg injection	1	11	11	0	0
02 SH1000 pALC-FnBPB after Fg injection	1	11	12	0	0
02 SH1000 pALC-FnBPB after Fg injection	1	11	13	0	0
02 SH1000 pALC-FnBPB after Fg injection	1	11	14	0	0
02 SH1000 pALC-FnBPB after Fg injection	1	11	15	0	0
02 SH1000 pALC-FnBPB after Fg injection	1	11	16	49.7694	66.6769
02 SH1000 pALC-FnBPB after Fg injection	1	12	16	0	0
02 SH1000 pALC-FnBPB after Fg injection	1	12	15	0	0
02 SH1000 pALC-FnBPB after Fg injection	1	12	14	0	0
02 SH1000 pALC-FnBPB after Fg injection	1	12	13	0	0
02 SH1000 pALC-FnBPB after Fg injection	1	12	12	0	0
02 SH1000 pALC-FnBPB after Fg injection	1	12	11	0	0
02 SH1000 pALC-FnBPB after Fg injection	1	12	10	0	0
02 SH1000 pALC-FnBPB after Fg injection	1	12	9	0	0
02 SH1000 pALC-FnBPB after Fg injection	1	12	8	0	0
02 SH1000 pALC-FnBPB after Fg injection	1	12	7	0	0
02 SH1000 pALC-FnBPB after Fg injection	1	12	6	0	0
02 SH1000 pALC-FnBPB after Fg injection	1	12	5	0	0
02 SH1000 pALC-FnBPB after Fg injection	1	12	4	0	0
02 SH1000 pALC-FnBPB after Fg injection	1	12	3	0	0
02 SH1000 pALC-FnBPB after Fg injection	1	12	2	0	0
02 SH1000 pALC-FnBPB after Fg injection	1	12	1	0	0
02 SH1000 pALC-FnBPB after Fg injection	1	13	1	187.996	64.4
02 SH1000 pALC-FnBPB after Fg injection	1	13	2	0	0
02 SH1000 pALC-FnBPB after Fg injection	1	13	3	0	0
02 SH1000 pALC-FnBPB after Fg injection	1	13	4	0	0
02 SH1000 pALC-FnBPB after Fg injection	1	13	5	66.389	69.3529
02 SH1000 pALC-FnBPB after Fg injection	1	13	6	0	0
02 SH1000 pALC-FnBPB after Fg injection	1	13	7	0	0
02 SH1000 pALC-FnBPB after Fg injection	1	13	8	0	0
02 SH1000 pALC-FnBPB after Fg injection	1	13	9	0	0
02 SH1000 pALC-FnBPB after Fg injection	1	13	10	0	0
02 SH1000 pALC-FnBPB after Fg injection	1	13	11	0	0
02 SH1000 pALC-FnBPB after Fg injection	1	13	12	0	0
02 SH1000 pALC-FnBPB after Fg injection	1	13	13	0	0
02 SH1000 pALC-FnBPB after Fg injection	1	13	14	0	0
02 SH1000 pALC-FnBPB after Fg injection	1	13	15	0	0
02 SH1000 pALC-FnBPB after Fg injection	1	13	16	0	0
02 SH1000 pALC-FnBPB after Fg injection	1	14	16	0	0
02 SH1000 pALC-FnBPB after Fg injection	1	14	15	0	0
02 SH1000 pALC-FnBPB after Fg injection	1	14	14	0	0
02 SH1000 pALC-FnBPB after Fg injection	1	14	13	0	0
02 SH1000 pALC-FnBPB after Fg injection	1	14	12	0	0
02 SH1000 pALC-FnBPB after Fg injection	1	14	11	0	0
02 SH1000 pALC-FnBPB after Fg injection	1	14	10	0	0
02 SH1000 pALC-FnBPB after Fg injection	1	14	9	110.673	57.595
02 SH1000 pALC-FnBPB after Fg injection	1	14	8	0	0
02 SH1000 pALC-FnBPB after Fg injection	1	14	7	0	0
02 SH1000 pALC-FnBPB after Fg injection	1	14	6	256.581	79.9102
02 SH1000 pALC-FnBPB after Fg injection	1	14	5	0	0
02 SH1000 pALC-FnBPB after Fg injection	1	14	4	0	0
02 SH1000 pALC-FnBPB after Fg injection	1	14	3	0	0
02 SH1000 pALC-FnBPB after Fg injection	1	14	2	177.739	68.7865
02 SH1000 pALC-FnBPB after Fg injection	1	14	1	0	0
02 SH1000 pALC-FnBPB after Fg injection	1	15	1	0	0
02 SH1000 pALC-FnBPB after Fg injection	1	15	2	0	0
02 SH1000 pALC-FnBPB after Fg injection	1	15	3	0	0
02 SH1000 pALC-FnBPB after Fg injection	1	15	4	0	0
02 SH1000 pALC-FnBPB after Fg injection	1	15	5	0	0
02 SH1000 pALC-FnBPB after Fg injection	1	15	6	0	0
02 SH1000 pALC-FnBPB after Fg injection	1	15	7	0	0
02 SH1000 pALC-FnBPB after Fg injection	1	15	8	0	0
02 SH1000 pALC-FnBPB after Fg injection	1	15	9	119.66	71.4255
02 SH1000 pALC-FnBPB after Fg injection	1	15	10	0	0
02 SH1000 pALC-FnBPB after Fg injection	1	15	11	0	0
02 SH1000 pALC-FnBPB after Fg injection	1	15	12	0	0
02 SH1000 pALC-FnBPB after Fg injection	1	15	13	0	0
02 SH1000 pALC-FnBPB after Fg injection	1	15	14	0	0
02 SH1000 pALC-FnBPB after Fg injection	1	15	15	0	0
02 SH1000 pALC-FnBPB after Fg injection	1	15	16	0	0
02 SH1000 pALC-FnBPB after Fg injection	1	16	16	0	0
02 SH1000 pALC-FnBPB after Fg injection	1	16	15	0	0
02 SH1000 pALC-FnBPB after Fg injection	1	16	14	0	0
02 SH1000 pALC-FnBPB after Fg injection	1	16	13	0	0
02 SH1000 pALC-FnBPB after Fg injection	1	16	12	0	0
02 SH1000 pALC-FnBPB after Fg injection	1	16	11	0	0
02 SH1000 pALC-FnBPB after Fg injection	1	16	10	101.177	57.5838
02 SH1000 pALC-FnBPB after Fg injection	1	16	9	0	0
02 SH1000 pALC-FnBPB after Fg injection	1	16	8	0	0
02 SH1000 pALC-FnBPB after Fg injection	1	16	7	0	0
02 SH1000 pALC-FnBPB after Fg injection	1	16	6	0	0
02 SH1000 pALC-FnBPB after Fg injection	1	16	5	0	0
02 SH1000 pALC-FnBPB after Fg injection	1	16	4	0	0
02 SH1000 pALC-FnBPB after Fg injection	1	16	3	401.641	149.494
02 SH1000 pALC-FnBPB after Fg injection	1	16	2	0	0
02 SH1000 pALC-FnBPB after Fg injection	1	16	1	0	0
02 SH1000 pALC-FnBPB after Fg injection	2	1	1	0	0
02 SH1000 pALC-FnBPB after Fg injection	2	1	2	39.4328	71.8398
02 SH1000 pALC-FnBPB after Fg injection	2	1	3	1655.24	515.886
02 SH1000 pALC-FnBPB after Fg injection	2	1	4	1875.14	290.709
02 SH1000 pALC-FnBPB after Fg injection	2	1	5	1629.26	201.232
02 SH1000 pALC-FnBPB after Fg injection	2	1	6	1751.97	280.326
02 SH1000 pALC-FnBPB after Fg injection	2	1	7	84.034	210.631
02 SH1000 pALC-FnBPB after Fg injection	2	1	8	75.1656	35.2287
02 SH1000 pALC-FnBPB after Fg injection	2	1	9	121.962	58.8543
02 SH1000 pALC-FnBPB after Fg injection	2	1	10	0	0
02 SH1000 pALC-FnBPB after Fg injection	2	1	11	0	0
02 SH1000 pALC-FnBPB after Fg injection	2	1	12	50.3331	36.6512
02 SH1000 pALC-FnBPB after Fg injection	2	1	13	25.6134	30.9
02 SH1000 pALC-FnBPB after Fg injection	2	1	14	146.792	46.3219
02 SH1000 pALC-FnBPB after Fg injection	2	1	15	134.575	10.3892
02 SH1000 pALC-FnBPB after Fg injection	2	1	16	169.879	17.5784
02 SH1000 pALC-FnBPB after Fg injection	2	2	16	202.29	17.4527
02 SH1000 pALC-FnBPB after Fg injection	2	2	15	117.486	28.487
02 SH1000 pALC-FnBPB after Fg injection	2	2	14	62.0582	33.2129
02 SH1000 pALC-FnBPB after Fg injection	2	2	13	45.3024	45.3665
02 SH1000 pALC-FnBPB after Fg injection	2	2	12	74.2456	28.5729
02 SH1000 pALC-FnBPB after Fg injection	2	2	11	85.5492	24.6166
02 SH1000 pALC-FnBPB after Fg injection	2	2	10	87.4947	134.584
02 SH1000 pALC-FnBPB after Fg injection	2	2	9	0	0
02 SH1000 pALC-FnBPB after Fg injection	2	2	8	133.554	30.0836
02 SH1000 pALC-FnBPB after Fg injection	2	2	7	123.754	98.0272
02 SH1000 pALC-FnBPB after Fg injection	2	2	6	1667.72	236.43
02 SH1000 pALC-FnBPB after Fg injection	2	2	5	1864.57	240.73
02 SH1000 pALC-FnBPB after Fg injection	2	2	4	1810.46	226.524
02 SH1000 pALC-FnBPB after Fg injection	2	2	3	1588.31	259.886
02 SH1000 pALC-FnBPB after Fg injection	2	2	2	1659.89	303.378
02 SH1000 pALC-FnBPB after Fg injection	2	2	1	73.7044	46.4476
02 SH1000 pALC-FnBPB after Fg injection	2	3	1	309.856	143.883
02 SH1000 pALC-FnBPB after Fg injection	2	3	2	1671.11	232.457
02 SH1000 pALC-FnBPB after Fg injection	2	3	3	67.2124	52.0486
02 SH1000 pALC-FnBPB after Fg injection	2	3	4	0	0
02 SH1000 pALC-FnBPB after Fg injection	2	3	5	0	0
02 SH1000 pALC-FnBPB after Fg injection	2	3	6	93.4881	104.727
02 SH1000 pALC-FnBPB after Fg injection	2	3	7	76.9686	105.233
02 SH1000 pALC-FnBPB after Fg injection	2	3	8	0	0
02 SH1000 pALC-FnBPB after Fg injection	2	3	9	0	0
02 SH1000 pALC-FnBPB after Fg injection	2	3	10	110.595	37.0529
02 SH1000 pALC-FnBPB after Fg injection	2	3	11	1749.33	549.897
02 SH1000 pALC-FnBPB after Fg injection	2	3	12	71.6988	31.1561
02 SH1000 pALC-FnBPB after Fg injection	2	3	13	154.574	46.0734
02 SH1000 pALC-FnBPB after Fg injection	2	3	14	1860.99	294.682
02 SH1000 pALC-FnBPB after Fg injection	2	3	15	1772.6	282.069
02 SH1000 pALC-FnBPB after Fg injection	2	3	16	0	0
02 SH1000 pALC-FnBPB after Fg injection	2	4	16	3215.43	315.194
02 SH1000 pALC-FnBPB after Fg injection	2	4	15	0	0
02 SH1000 pALC-FnBPB after Fg injection	2	4	14	1621.08	302.647
02 SH1000 pALC-FnBPB after Fg injection	2	4	13	435.247	239.603
02 SH1000 pALC-FnBPB after Fg injection	2	4	12	0	0
02 SH1000 pALC-FnBPB after Fg injection	2	4	11	93.0883	6.06062
02 SH1000 pALC-FnBPB after Fg injection	2	4	10	0	0
02 SH1000 pALC-FnBPB after Fg injection	2	4	9	67.0433	42.7804
02 SH1000 pALC-FnBPB after Fg injection	2	4	8	1810.69	314.366
02 SH1000 pALC-FnBPB after Fg injection	2	4	7	109.527	53.8639
02 SH1000 pALC-FnBPB after Fg injection	2	4	6	28.6159	28.0737
02 SH1000 pALC-FnBPB after Fg injection	2	4	5	0	0
02 SH1000 pALC-FnBPB after Fg injection	2	4	4	45.3062	98.2456
02 SH1000 pALC-FnBPB after Fg injection	2	4	3	1828.69	223.081
02 SH1000 pALC-FnBPB after Fg injection	2	4	2	131.993	196.523
02 SH1000 pALC-FnBPB after Fg injection	2	4	1	1746.59	260.681
02 SH1000 pALC-FnBPB after Fg injection	2	5	1	1975.86	195.676
02 SH1000 pALC-FnBPB after Fg injection	2	5	2	1461.42	186.335
02 SH1000 pALC-FnBPB after Fg injection	2	5	3	0	0
02 SH1000 pALC-FnBPB after Fg injection	2	5	4	96.6256	84.3712
02 SH1000 pALC-FnBPB after Fg injection	2	5	5	0	0
02 SH1000 pALC-FnBPB after Fg injection	2	5	6	90.0205	46.3204
02 SH1000 pALC-FnBPB after Fg injection	2	5	7	1547.56	281.077
02 SH1000 pALC-FnBPB after Fg injection	2	5	8	89.4523	23.3446
02 SH1000 pALC-FnBPB after Fg injection	2	5	9	0	0
02 SH1000 pALC-FnBPB after Fg injection	2	5	10	186.828	15.9091
02 SH1000 pALC-FnBPB after Fg injection	2	5	11	1705.26	400.669
02 SH1000 pALC-FnBPB after Fg injection	2	5	12	1628.77	521.484
02 SH1000 pALC-FnBPB after Fg injection	2	5	13	0	0
02 SH1000 pALC-FnBPB after Fg injection	2	5	14	1645.82	427.272
02 SH1000 pALC-FnBPB after Fg injection	2	5	15	1623.64	311.623
02 SH1000 pALC-FnBPB after Fg injection	2	5	16	1621.19	470.919
02 SH1000 pALC-FnBPB after Fg injection	2	6	16	0	0
02 SH1000 pALC-FnBPB after Fg injection	2	6	15	1522.06	347.883
02 SH1000 pALC-FnBPB after Fg injection	2	6	14	1578.85	541.811
02 SH1000 pALC-FnBPB after Fg injection	2	6	13	0	0
02 SH1000 pALC-FnBPB after Fg injection	2	6	12	0	0
02 SH1000 pALC-FnBPB after Fg injection	2	6	11	1453.54	207.607
02 SH1000 pALC-FnBPB after Fg injection	2	6	10	1753.76	230.052
02 SH1000 pALC-FnBPB after Fg injection	2	6	9	1849.49	272.423
02 SH1000 pALC-FnBPB after Fg injection	2	6	8	0	0
02 SH1000 pALC-FnBPB after Fg injection	2	6	7	1648.81	224.503
02 SH1000 pALC-FnBPB after Fg injection	2	6	6	74.9858	25.3144
02 SH1000 pALC-FnBPB after Fg injection	2	6	5	71.8579	45.2425
02 SH1000 pALC-FnBPB after Fg injection	2	6	4	51.6478	73.467
02 SH1000 pALC-FnBPB after Fg injection	2	6	3	1554.73	209.077
02 SH1000 pALC-FnBPB after Fg injection	2	6	2	112.445	30.7109
02 SH1000 pALC-FnBPB after Fg injection	2	6	1	1622.1	247.878
02 SH1000 pALC-FnBPB after Fg injection	2	7	1	137.118	32.2628
02 SH1000 pALC-FnBPB after Fg injection	2	7	2	83.9798	37.0546
02 SH1000 pALC-FnBPB after Fg injection	2	7	3	1818.62	209.667
02 SH1000 pALC-FnBPB after Fg injection	2	7	4	1610.39	216.922
02 SH1000 pALC-FnBPB after Fg injection	2	7	5	1543.68	202.611
02 SH1000 pALC-FnBPB after Fg injection	2	7	6	96.7991	66.8845
02 SH1000 pALC-FnBPB after Fg injection	2	7	7	89.2273	22.6661
02 SH1000 pALC-FnBPB after Fg injection	2	7	8	78.4702	79.9975
02 SH1000 pALC-FnBPB after Fg injection	2	7	9	187.918	115.998
02 SH1000 pALC-FnBPB after Fg injection	2	7	10	1429.68	299.545
02 SH1000 pALC-FnBPB after Fg injection	2	7	11	80.9247	103.003
02 SH1000 pALC-FnBPB after Fg injection	2	7	12	1531.12	231.906
02 SH1000 pALC-FnBPB after Fg injection	2	7	13	1519.94	179.729
02 SH1000 pALC-FnBPB after Fg injection	2	7	14	0	0
02 SH1000 pALC-FnBPB after Fg injection	2	7	15	1515.12	221.388
02 SH1000 pALC-FnBPB after Fg injection	2	7	16	821.224	91.7651
02 SH1000 pALC-FnBPB after Fg injection	2	8	16	1570.58	256.684
02 SH1000 pALC-FnBPB after Fg injection	2	8	15	1522.25	313.793
02 SH1000 pALC-FnBPB after Fg injection	2	8	14	0	0
02 SH1000 pALC-FnBPB after Fg injection	2	8	13	1463.51	197.018
02 SH1000 pALC-FnBPB after Fg injection	2	8	12	209.655	71.882
02 SH1000 pALC-FnBPB after Fg injection	2	8	11	1408.52	251.798
02 SH1000 pALC-FnBPB after Fg injection	2	8	10	1706.29	227.052
02 SH1000 pALC-FnBPB after Fg injection	2	8	9	1786.81	291.996
02 SH1000 pALC-FnBPB after Fg injection	2	8	8	1824.36	350.489
02 SH1000 pALC-FnBPB after Fg injection	2	8	7	1758.66	286.979
02 SH1000 pALC-FnBPB after Fg injection	2	8	6	1702.84	295.625
02 SH1000 pALC-FnBPB after Fg injection	2	8	5	62.519	30.9028
02 SH1000 pALC-FnBPB after Fg injection	2	8	4	101.612	58.7727
02 SH1000 pALC-FnBPB after Fg injection	2	8	3	60.6458	68.2218
02 SH1000 pALC-FnBPB after Fg injection	2	8	2	96.5834	56.6271
02 SH1000 pALC-FnBPB after Fg injection	2	8	1	141.803	57.116
02 SH1000 pALC-FnBPB after Fg injection	2	9	1	830.242	194.941
02 SH1000 pALC-FnBPB after Fg injection	2	9	2	54.5616	26.6903
02 SH1000 pALC-FnBPB after Fg injection	2	9	3	56.9958	35.4793
02 SH1000 pALC-FnBPB after Fg injection	2	9	4	58.9033	40.0393
02 SH1000 pALC-FnBPB after Fg injection	2	9	5	51.7239	37.3684
02 SH1000 pALC-FnBPB after Fg injection	2	9	6	1579.3	199.553
02 SH1000 pALC-FnBPB after Fg injection	2	9	7	163.216	63.3251
02 SH1000 pALC-FnBPB after Fg injection	2	9	8	1650.82	415.173
02 SH1000 pALC-FnBPB after Fg injection	2	9	9	86.6323	21.7652
02 SH1000 pALC-FnBPB after Fg injection	2	9	10	1740.74	345.775
02 SH1000 pALC-FnBPB after Fg injection	2	9	11	1467.27	387.387
02 SH1000 pALC-FnBPB after Fg injection	2	9	12	1566.04	270.563
02 SH1000 pALC-FnBPB after Fg injection	2	9	13	1711.6	325.308
02 SH1000 pALC-FnBPB after Fg injection	2	9	14	2569.12	285.29
02 SH1000 pALC-FnBPB after Fg injection	2	9	15	1726.51	315.946
02 SH1000 pALC-FnBPB after Fg injection	2	9	16	1597.11	313.052
02 SH1000 pALC-FnBPB after Fg injection	2	10	16	779.192	172.169
02 SH1000 pALC-FnBPB after Fg injection	2	10	15	1438.47	336.949
02 SH1000 pALC-FnBPB after Fg injection	2	10	14	1648.97	174.413
02 SH1000 pALC-FnBPB after Fg injection	2	10	13	1650.8	327.589
02 SH1000 pALC-FnBPB after Fg injection	2	10	12	1659.31	342.747
02 SH1000 pALC-FnBPB after Fg injection	2	10	11	1782.59	308.568
02 SH1000 pALC-FnBPB after Fg injection	2	10	10	1454.98	350.337
02 SH1000 pALC-FnBPB after Fg injection	2	10	9	153.657	137.847
02 SH1000 pALC-FnBPB after Fg injection	2	10	8	2035.99	408.878
02 SH1000 pALC-FnBPB after Fg injection	2	10	7	58.0093	9.95221
02 SH1000 pALC-FnBPB after Fg injection	2	10	6	45.4336	7.67189
02 SH1000 pALC-FnBPB after Fg injection	2	10	5	201.745	13.5511
02 SH1000 pALC-FnBPB after Fg injection	2	10	4	84.1864	9.78083
02 SH1000 pALC-FnBPB after Fg injection	2	10	3	118.569	15.1213
02 SH1000 pALC-FnBPB after Fg injection	2	10	2	104.729	49.9642
02 SH1000 pALC-FnBPB after Fg injection	2	10	1	98.3011	57.9442
02 SH1000 pALC-FnBPB after Fg injection	2	11	1	80.5695	80.3099
02 SH1000 pALC-FnBPB after Fg injection	2	11	2	93.6662	40.979
02 SH1000 pALC-FnBPB after Fg injection	2	11	3	0	0
02 SH1000 pALC-FnBPB after Fg injection	2	11	4	125.898	10.9365
02 SH1000 pALC-FnBPB after Fg injection	2	11	5	110.92	21.3434
02 SH1000 pALC-FnBPB after Fg injection	2	11	6	104.1	6.18713
02 SH1000 pALC-FnBPB after Fg injection	2	11	7	305.751	133.996
02 SH1000 pALC-FnBPB after Fg injection	2	11	8	1802.39	251.034
02 SH1000 pALC-FnBPB after Fg injection	2	11	9	1547.64	244.465
02 SH1000 pALC-FnBPB after Fg injection	2	11	10	1554.83	323.67
02 SH1000 pALC-FnBPB after Fg injection	2	11	11	101.62	125.594
02 SH1000 pALC-FnBPB after Fg injection	2	11	12	1582.19	370.226
02 SH1000 pALC-FnBPB after Fg injection	2	11	13	68.7391	91.5473
02 SH1000 pALC-FnBPB after Fg injection	2	11	14	1653.66	350.27
02 SH1000 pALC-FnBPB after Fg injection	2	11	15	2934.91	243.152
02 SH1000 pALC-FnBPB after Fg injection	2	11	16	1525.27	228.664
02 SH1000 pALC-FnBPB after Fg injection	2	12	16	154.268	87.2818
02 SH1000 pALC-FnBPB after Fg injection	2	12	15	91.8568	60.068
02 SH1000 pALC-FnBPB after Fg injection	2	12	14	216.39	137.66
02 SH1000 pALC-FnBPB after Fg injection	2	12	13	0	0
02 SH1000 pALC-FnBPB after Fg injection	2	12	12	89.2906	23.1912
02 SH1000 pALC-FnBPB after Fg injection	2	12	11	1571.34	290.123
02 SH1000 pALC-FnBPB after Fg injection	2	12	10	1797.45	302.486
02 SH1000 pALC-FnBPB after Fg injection	2	12	9	112.64	118.024
02 SH1000 pALC-FnBPB after Fg injection	2	12	8	1526.61	190.857
02 SH1000 pALC-FnBPB after Fg injection	2	12	7	107.518	15.0559
02 SH1000 pALC-FnBPB after Fg injection	2	12	6	0	0
02 SH1000 pALC-FnBPB after Fg injection	2	12	5	1579.13	235.755
02 SH1000 pALC-FnBPB after Fg injection	2	12	4	0	0
02 SH1000 pALC-FnBPB after Fg injection	2	12	3	0	0
02 SH1000 pALC-FnBPB after Fg injection	2	12	2	159.522	148.082
02 SH1000 pALC-FnBPB after Fg injection	2	12	1	114.251	122.22
02 SH1000 pALC-FnBPB after Fg injection	2	13	1	140.967	17.5146
02 SH1000 pALC-FnBPB after Fg injection	2	13	2	98.6654	18.2333
02 SH1000 pALC-FnBPB after Fg injection	2	13	3	139.486	15.3645
02 SH1000 pALC-FnBPB after Fg injection	2	13	4	0	0
02 SH1000 pALC-FnBPB after Fg injection	2	13	5	101.697	21.5208
02 SH1000 pALC-FnBPB after Fg injection	2	13	6	0	0
02 SH1000 pALC-FnBPB after Fg injection	2	13	7	0	0
02 SH1000 pALC-FnBPB after Fg injection	2	13	8	106.211	7.90544
02 SH1000 pALC-FnBPB after Fg injection	2	13	9	1384.55	192.996
02 SH1000 pALC-FnBPB after Fg injection	2	13	10	66.1808	78.8043
02 SH1000 pALC-FnBPB after Fg injection	2	13	11	87.1514	143.912
02 SH1000 pALC-FnBPB after Fg injection	2	13	12	135.349	17.117
02 SH1000 pALC-FnBPB after Fg injection	2	13	13	85.3157	27.5668
02 SH1000 pALC-FnBPB after Fg injection	2	13	14	152.754	34.7975
02 SH1000 pALC-FnBPB after Fg injection	2	13	15	111.407	38.5801
02 SH1000 pALC-FnBPB after Fg injection	2	13	16	103.165	14.6977
02 SH1000 pALC-FnBPB after Fg injection	2	14	16	60.3572	46.8248
02 SH1000 pALC-FnBPB after Fg injection	2	14	15	47.781	42.7127
02 SH1000 pALC-FnBPB after Fg injection	2	14	14	46.1026	78.2747
02 SH1000 pALC-FnBPB after Fg injection	2	14	13	0	0
02 SH1000 pALC-FnBPB after Fg injection	2	14	12	0	0
02 SH1000 pALC-FnBPB after Fg injection	2	14	11	64.3641	12.908
02 SH1000 pALC-FnBPB after Fg injection	2	14	10	0	0
02 SH1000 pALC-FnBPB after Fg injection	2	14	9	81.4914	10.5149
02 SH1000 pALC-FnBPB after Fg injection	2	14	8	0	0
02 SH1000 pALC-FnBPB after Fg injection	2	14	7	1432.67	276.589
02 SH1000 pALC-FnBPB after Fg injection	2	14	6	0	0
02 SH1000 pALC-FnBPB after Fg injection	2	14	5	1853.36	319.163
02 SH1000 pALC-FnBPB after Fg injection	2	14	4	113.368	10.8475
02 SH1000 pALC-FnBPB after Fg injection	2	14	3	69.2855	61.3205
02 SH1000 pALC-FnBPB after Fg injection	2	14	2	0	0
02 SH1000 pALC-FnBPB after Fg injection	2	14	1	115.324	8.80211
02 SH1000 pALC-FnBPB after Fg injection	2	15	1	44.4316	19.0579
02 SH1000 pALC-FnBPB after Fg injection	2	15	2	0	0
02 SH1000 pALC-FnBPB after Fg injection	2	15	3	0	0
02 SH1000 pALC-FnBPB after Fg injection	2	15	4	112.03	8.79204
02 SH1000 pALC-FnBPB after Fg injection	2	15	5	1603.88	270.733
02 SH1000 pALC-FnBPB after Fg injection	2	15	6	0	0
02 SH1000 pALC-FnBPB after Fg injection	2	15	7	1839.83	270.83
02 SH1000 pALC-FnBPB after Fg injection	2	15	8	55.4853	18.2201
02 SH1000 pALC-FnBPB after Fg injection	2	15	9	90.6043	9.94302
02 SH1000 pALC-FnBPB after Fg injection	2	15	10	46.0208	92.6297
02 SH1000 pALC-FnBPB after Fg injection	2	15	11	118.034	23.3897
02 SH1000 pALC-FnBPB after Fg injection	2	15	12	122.381	16.0569
02 SH1000 pALC-FnBPB after Fg injection	2	15	13	0	0
02 SH1000 pALC-FnBPB after Fg injection	2	15	14	0	0
02 SH1000 pALC-FnBPB after Fg injection	2	15	15	118.282	52.0219
02 SH1000 pALC-FnBPB after Fg injection	2	15	16	120.27	80.7449
02 SH1000 pALC-FnBPB after Fg injection	2	16	16	49.9249	31.7733
02 SH1000 pALC-FnBPB after Fg injection	2	16	15	1607.83	260.718
02 SH1000 pALC-FnBPB after Fg injection	2	16	14	79.3925	56.2622
02 SH1000 pALC-FnBPB after Fg injection	2	16	13	72.7119	57.5287
02 SH1000 pALC-FnBPB after Fg injection	2	16	12	0	0
02 SH1000 pALC-FnBPB after Fg injection	2	16	11	115.745	22.3061
02 SH1000 pALC-FnBPB after Fg injection	2	16	10	58.2945	11.4107
02 SH1000 pALC-FnBPB after Fg injection	2	16	9	88.5166	19.0891
02 SH1000 pALC-FnBPB after Fg injection	2	16	8	97.7912	48.6595
02 SH1000 pALC-FnBPB after Fg injection	2	16	7	1728.19	327.785
02 SH1000 pALC-FnBPB after Fg injection	2	16	6	400.688	381.68
02 SH1000 pALC-FnBPB after Fg injection	2	16	5	1197.99	530.572
02 SH1000 pALC-FnBPB after Fg injection	2	16	4	33.6406	145.759
02 SH1000 pALC-FnBPB after Fg injection	2	16	3	145.419	9.40994
02 SH1000 pALC-FnBPB after Fg injection	2	16	2	0	0
02 SH1000 pALC-FnBPB after Fg injection	2	16	1	0	0
02 SH1000 pALC-FnBPB after Fg injection	3	1	1	86.8726	36.7073
02 SH1000 pALC-FnBPB after Fg injection	3	1	2	0	0
02 SH1000 pALC-FnBPB after Fg injection	3	1	3	0	0
02 SH1000 pALC-FnBPB after Fg injection	3	1	4	0	0
02 SH1000 pALC-FnBPB after Fg injection	3	1	5	0	0
02 SH1000 pALC-FnBPB after Fg injection	3	1	6	0	0
02 SH1000 pALC-FnBPB after Fg injection	3	1	7	0	0
02 SH1000 pALC-FnBPB after Fg injection	3	1	8	0	0
02 SH1000 pALC-FnBPB after Fg injection	3	1	9	0	0
02 SH1000 pALC-FnBPB after Fg injection	3	1	10	123.374	196.828
02 SH1000 pALC-FnBPB after Fg injection	3	1	11	0	0
02 SH1000 pALC-FnBPB after Fg injection	3	1	12	0	0
02 SH1000 pALC-FnBPB after Fg injection	3	1	13	0	0
02 SH1000 pALC-FnBPB after Fg injection	3	1	14	0	0
02 SH1000 pALC-FnBPB after Fg injection	3	1	15	0	0
02 SH1000 pALC-FnBPB after Fg injection	3	1	16	0	0
02 SH1000 pALC-FnBPB after Fg injection	3	2	16	0	0
02 SH1000 pALC-FnBPB after Fg injection	3	2	15	0	0
02 SH1000 pALC-FnBPB after Fg injection	3	2	14	0	0
02 SH1000 pALC-FnBPB after Fg injection	3	2	13	0	0
02 SH1000 pALC-FnBPB after Fg injection	3	2	12	0	0
02 SH1000 pALC-FnBPB after Fg injection	3	2	11	57.8943	102.865
02 SH1000 pALC-FnBPB after Fg injection	3	2	10	0	0
02 SH1000 pALC-FnBPB after Fg injection	3	2	9	0	0
02 SH1000 pALC-FnBPB after Fg injection	3	2	8	0	0
02 SH1000 pALC-FnBPB after Fg injection	3	2	7	0	0
02 SH1000 pALC-FnBPB after Fg injection	3	2	6	0	0
02 SH1000 pALC-FnBPB after Fg injection	3	2	5	0	0
02 SH1000 pALC-FnBPB after Fg injection	3	2	4	58.4541	50.4986
02 SH1000 pALC-FnBPB after Fg injection	3	2	3	0	0
02 SH1000 pALC-FnBPB after Fg injection	3	2	2	0	0
02 SH1000 pALC-FnBPB after Fg injection	3	2	1	0	0
02 SH1000 pALC-FnBPB after Fg injection	3	3	1	0	0
02 SH1000 pALC-FnBPB after Fg injection	3	3	2	141.802	32.4171
02 SH1000 pALC-FnBPB after Fg injection	3	3	3	0	0
02 SH1000 pALC-FnBPB after Fg injection	3	3	4	39.8575	51.6321
02 SH1000 pALC-FnBPB after Fg injection	3	3	5	0	0
02 SH1000 pALC-FnBPB after Fg injection	3	3	6	0	0
02 SH1000 pALC-FnBPB after Fg injection	3	3	7	0	0
02 SH1000 pALC-FnBPB after Fg injection	3	3	8	0	0
02 SH1000 pALC-FnBPB after Fg injection	3	3	9	0	0
02 SH1000 pALC-FnBPB after Fg injection	3	3	10	72.6278	480.723
02 SH1000 pALC-FnBPB after Fg injection	3	3	11	0	0
02 SH1000 pALC-FnBPB after Fg injection	3	3	12	75.5712	77.4815
02 SH1000 pALC-FnBPB after Fg injection	3	3	13	0	0
02 SH1000 pALC-FnBPB after Fg injection	3	3	14	298.915	78.9494
02 SH1000 pALC-FnBPB after Fg injection	3	3	15	119.609	68.5471
02 SH1000 pALC-FnBPB after Fg injection	3	3	16	125.975	150.271
02 SH1000 pALC-FnBPB after Fg injection	3	4	16	87.1294	70.7176
02 SH1000 pALC-FnBPB after Fg injection	3	4	15	59.6693	142.213
02 SH1000 pALC-FnBPB after Fg injection	3	4	14	70.1253	54.8233
02 SH1000 pALC-FnBPB after Fg injection	3	4	13	0	0
02 SH1000 pALC-FnBPB after Fg injection	3	4	12	0	0
02 SH1000 pALC-FnBPB after Fg injection	3	4	11	0	0
02 SH1000 pALC-FnBPB after Fg injection	3	4	10	0	0
02 SH1000 pALC-FnBPB after Fg injection	3	4	9	0	0
02 SH1000 pALC-FnBPB after Fg injection	3	4	8	0	0
02 SH1000 pALC-FnBPB after Fg injection	3	4	7	0	0
02 SH1000 pALC-FnBPB after Fg injection	3	4	6	0	0
02 SH1000 pALC-FnBPB after Fg injection	3	4	5	0	0
02 SH1000 pALC-FnBPB after Fg injection	3	4	4	0	0
02 SH1000 pALC-FnBPB after Fg injection	3	4	3	0	0
02 SH1000 pALC-FnBPB after Fg injection	3	4	2	0	0
02 SH1000 pALC-FnBPB after Fg injection	3	4	1	0	0
02 SH1000 pALC-FnBPB after Fg injection	3	5	1	0	0
02 SH1000 pALC-FnBPB after Fg injection	3	5	2	56.4715	84.7723
02 SH1000 pALC-FnBPB after Fg injection	3	5	3	0	0
02 SH1000 pALC-FnBPB after Fg injection	3	5	4	0	0
02 SH1000 pALC-FnBPB after Fg injection	3	5	5	0	0
02 SH1000 pALC-FnBPB after Fg injection	3	5	6	0	0
02 SH1000 pALC-FnBPB after Fg injection	3	5	7	0	0
02 SH1000 pALC-FnBPB after Fg injection	3	5	8	0	0
02 SH1000 pALC-FnBPB after Fg injection	3	5	9	0	0
02 SH1000 pALC-FnBPB after Fg injection	3	5	10	1900.84	233
02 SH1000 pALC-FnBPB after Fg injection	3	5	11	1567.55	240.558
02 SH1000 pALC-FnBPB after Fg injection	3	5	12	2175.98	288.006
02 SH1000 pALC-FnBPB after Fg injection	3	5	13	99.4734	114.354
02 SH1000 pALC-FnBPB after Fg injection	3	5	14	0	0
02 SH1000 pALC-FnBPB after Fg injection	3	5	15	0	0
02 SH1000 pALC-FnBPB after Fg injection	3	5	16	0	0
02 SH1000 pALC-FnBPB after Fg injection	3	6	16	0	0
02 SH1000 pALC-FnBPB after Fg injection	3	6	15	0	0
02 SH1000 pALC-FnBPB after Fg injection	3	6	14	0	0
02 SH1000 pALC-FnBPB after Fg injection	3	6	13	0	0
02 SH1000 pALC-FnBPB after Fg injection	3	6	12	0	0
02 SH1000 pALC-FnBPB after Fg injection	3	6	11	0	0
02 SH1000 pALC-FnBPB after Fg injection	3	6	10	0	0
02 SH1000 pALC-FnBPB after Fg injection	3	6	9	2362.23	245.779
02 SH1000 pALC-FnBPB after Fg injection	3	6	8	1985.16	325.641
02 SH1000 pALC-FnBPB after Fg injection	3	6	7	1896.9	436.856
02 SH1000 pALC-FnBPB after Fg injection	3	6	6	1832.14	430.126
02 SH1000 pALC-FnBPB after Fg injection	3	6	5	1867.46	443.444
02 SH1000 pALC-FnBPB after Fg injection	3	6	4	2939.26	455.917
02 SH1000 pALC-FnBPB after Fg injection	3	6	3	1400.13	353.212
02 SH1000 pALC-FnBPB after Fg injection	3	6	2	710.253	48.9146
02 SH1000 pALC-FnBPB after Fg injection	3	6	1	0	0
02 SH1000 pALC-FnBPB after Fg injection	3	7	1	1784.35	180.02
02 SH1000 pALC-FnBPB after Fg injection	3	7	2	1855.39	519.262
02 SH1000 pALC-FnBPB after Fg injection	3	7	3	1741.92	396.43
02 SH1000 pALC-FnBPB after Fg injection	3	7	4	1835.46	488.836
02 SH1000 pALC-FnBPB after Fg injection	3	7	5	1774.62	308.843
02 SH1000 pALC-FnBPB after Fg injection	3	7	6	3422.02	278.373
02 SH1000 pALC-FnBPB after Fg injection	3	7	7	2233.19	534.315
02 SH1000 pALC-FnBPB after Fg injection	3	7	8	789.075	57.1619
02 SH1000 pALC-FnBPB after Fg injection	3	7	9	1709.42	293.109
02 SH1000 pALC-FnBPB after Fg injection	3	7	10	1876.73	193.469
02 SH1000 pALC-FnBPB after Fg injection	3	7	11	1916.02	563.74
02 SH1000 pALC-FnBPB after Fg injection	3	7	12	0	0
02 SH1000 pALC-FnBPB after Fg injection	3	7	13	1753.52	222.065
02 SH1000 pALC-FnBPB after Fg injection	3	7	14	1785.72	279.613
02 SH1000 pALC-FnBPB after Fg injection	3	7	15	59.4551	30.9762
02 SH1000 pALC-FnBPB after Fg injection	3	7	16	0	0
02 SH1000 pALC-FnBPB after Fg injection	3	8	16	1907.68	274.048
02 SH1000 pALC-FnBPB after Fg injection	3	8	15	90.5549	16.6633
02 SH1000 pALC-FnBPB after Fg injection	3	8	14	1381.28	292.727
02 SH1000 pALC-FnBPB after Fg injection	3	8	13	0	0
02 SH1000 pALC-FnBPB after Fg injection	3	8	12	1727.82	302.103
02 SH1000 pALC-FnBPB after Fg injection	3	8	11	1659.31	306.107
02 SH1000 pALC-FnBPB after Fg injection	3	8	10	66.9479	97.4975
02 SH1000 pALC-FnBPB after Fg injection	3	8	9	2155.88	319.667
02 SH1000 pALC-FnBPB after Fg injection	3	8	8	1871.27	194.342
02 SH1000 pALC-FnBPB after Fg injection	3	8	7	3134.88	239.341
02 SH1000 pALC-FnBPB after Fg injection	3	8	6	1775.92	283.625
02 SH1000 pALC-FnBPB after Fg injection	3	8	5	90.2972	173.53
02 SH1000 pALC-FnBPB after Fg injection	3	8	4	377.031	161.048
02 SH1000 pALC-FnBPB after Fg injection	3	8	3	1732.27	241.094
02 SH1000 pALC-FnBPB after Fg injection	3	8	2	1946.64	266.705
02 SH1000 pALC-FnBPB after Fg injection	3	8	1	1898.97	166.798
02 SH1000 pALC-FnBPB after Fg injection	3	9	1	3167.76	219.943
02 SH1000 pALC-FnBPB after Fg injection	3	9	2	1723.34	206.913
02 SH1000 pALC-FnBPB after Fg injection	3	9	3	1957.41	262.868
02 SH1000 pALC-FnBPB after Fg injection	3	9	4	2079.7	203.885
02 SH1000 pALC-FnBPB after Fg injection	3	9	5	1862.96	227.421
02 SH1000 pALC-FnBPB after Fg injection	3	9	6	0	0
02 SH1000 pALC-FnBPB after Fg injection	3	9	7	1789.51	280.16
02 SH1000 pALC-FnBPB after Fg injection	3	9	8	1959.56	188.351
02 SH1000 pALC-FnBPB after Fg injection	3	9	9	49.332	100.428
02 SH1000 pALC-FnBPB after Fg injection	3	9	10	47.6514	126.561
02 SH1000 pALC-FnBPB after Fg injection	3	9	11	1720.78	320.702
02 SH1000 pALC-FnBPB after Fg injection	3	9	12	1967.29	518.329
02 SH1000 pALC-FnBPB after Fg injection	3	9	13	84.843	107.631
02 SH1000 pALC-FnBPB after Fg injection	3	9	14	0	0
02 SH1000 pALC-FnBPB after Fg injection	3	9	15	183.188	150.067
02 SH1000 pALC-FnBPB after Fg injection	3	9	16	0	0
02 SH1000 pALC-FnBPB after Fg injection	3	10	16	37.8622	467.007
02 SH1000 pALC-FnBPB after Fg injection	3	10	15	116.762	9.2532
02 SH1000 pALC-FnBPB after Fg injection	3	10	14	67.4742	119.655
02 SH1000 pALC-FnBPB after Fg injection	3	10	13	82.7565	60.6576
02 SH1000 pALC-FnBPB after Fg injection	3	10	12	0	0
02 SH1000 pALC-FnBPB after Fg injection	3	10	11	127.65	94.7562
02 SH1000 pALC-FnBPB after Fg injection	3	10	10	41.7959	116.337
02 SH1000 pALC-FnBPB after Fg injection	3	10	9	1617.45	211.882
02 SH1000 pALC-FnBPB after Fg injection	3	10	8	1987.29	242.938
02 SH1000 pALC-FnBPB after Fg injection	3	10	7	57.476	71.1762
02 SH1000 pALC-FnBPB after Fg injection	3	10	6	0	0
02 SH1000 pALC-FnBPB after Fg injection	3	10	5	8.82003e-14	600.845
02 SH1000 pALC-FnBPB after Fg injection	3	10	4	3076.99	244.981
02 SH1000 pALC-FnBPB after Fg injection	3	10	3	0	0
02 SH1000 pALC-FnBPB after Fg injection	3	10	2	1947.7	231.898
02 SH1000 pALC-FnBPB after Fg injection	3	10	1	1940.83	220.324
02 SH1000 pALC-FnBPB after Fg injection	3	11	1	1823.48	193.439
02 SH1000 pALC-FnBPB after Fg injection	3	11	2	2102.86	230.138
02 SH1000 pALC-FnBPB after Fg injection	3	11	3	1892.46	270.58
02 SH1000 pALC-FnBPB after Fg injection	3	11	4	2774.12	213.339
02 SH1000 pALC-FnBPB after Fg injection	3	11	5	1866.77	216.889
02 SH1000 pALC-FnBPB after Fg injection	3	11	6	4407.23	264.29
02 SH1000 pALC-FnBPB after Fg injection	3	11	7	0	0
02 SH1000 pALC-FnBPB after Fg injection	3	11	8	1672.44	219.774
02 SH1000 pALC-FnBPB after Fg injection	3	11	9	1627.48	239.691
02 SH1000 pALC-FnBPB after Fg injection	3	11	10	0	7.20946
02 SH1000 pALC-FnBPB after Fg injection	3	11	11	0	0
02 SH1000 pALC-FnBPB after Fg injection	3	11	12	34.9906	35.3702
02 SH1000 pALC-FnBPB after Fg injection	3	11	13	127.999	11.8069
02 SH1000 pALC-FnBPB after Fg injection	3	11	14	68.2475	12.1699
02 SH1000 pALC-FnBPB after Fg injection	3	11	15	70.1657	15.7102
02 SH1000 pALC-FnBPB after Fg injection	3	11	16	53.6775	7.18032
02 SH1000 pALC-FnBPB after Fg injection	3	12	16	1556.31	238.638
02 SH1000 pALC-FnBPB after Fg injection	3	12	15	0	0
02 SH1000 pALC-FnBPB after Fg injection	3	12	14	0	0
02 SH1000 pALC-FnBPB after Fg injection	3	12	13	0	0
02 SH1000 pALC-FnBPB after Fg injection	3	12	12	1639.16	196.775
02 SH1000 pALC-FnBPB after Fg injection	3	12	11	3259.87	220.733
02 SH1000 pALC-FnBPB after Fg injection	3	12	10	1864.5	225.587
02 SH1000 pALC-FnBPB after Fg injection	3	12	9	0	0
02 SH1000 pALC-FnBPB after Fg injection	3	12	8	1987.13	248.177
02 SH1000 pALC-FnBPB after Fg injection	3	12	7	1873.57	169.366
02 SH1000 pALC-FnBPB after Fg injection	3	12	6	1977.87	173.988
02 SH1000 pALC-FnBPB after Fg injection	3	12	5	2672.71	211.924
02 SH1000 pALC-FnBPB after Fg injection	3	12	4	3671.92	272.88
02 SH1000 pALC-FnBPB after Fg injection	3	12	3	1956.65	256.563
02 SH1000 pALC-FnBPB after Fg injection	3	12	2	2206.74	248.533
02 SH1000 pALC-FnBPB after Fg injection	3	12	1	1870.84	125.898
02 SH1000 pALC-FnBPB after Fg injection	3	13	1	1657.44	164.036
02 SH1000 pALC-FnBPB after Fg injection	3	13	2	1682.82	131.388
02 SH1000 pALC-FnBPB after Fg injection	3	13	3	0	0
02 SH1000 pALC-FnBPB after Fg injection	3	13	4	0	0
02 SH1000 pALC-FnBPB after Fg injection	3	13	5	1654.5	250.257
02 SH1000 pALC-FnBPB after Fg injection	3	13	6	1719.64	198.329
02 SH1000 pALC-FnBPB after Fg injection	3	13	7	1825.69	276.251
02 SH1000 pALC-FnBPB after Fg injection	3	13	8	0	0
02 SH1000 pALC-FnBPB after Fg injection	3	13	9	0	0
02 SH1000 pALC-FnBPB after Fg injection	3	13	10	0	0
02 SH1000 pALC-FnBPB after Fg injection	3	13	11	0	0
02 SH1000 pALC-FnBPB after Fg injection	3	13	12	0	0
02 SH1000 pALC-FnBPB after Fg injection	3	13	13	0	0
02 SH1000 pALC-FnBPB after Fg injection	3	13	14	80.1658	12.0681
02 SH1000 pALC-FnBPB after Fg injection	3	13	15	60.1451	122.726
02 SH1000 pALC-FnBPB after Fg injection	3	13	16	0	0
02 SH1000 pALC-FnBPB after Fg injection	3	14	16	53.9773	88.0833
02 SH1000 pALC-FnBPB after Fg injection	3	14	15	1692.9	294.763
02 SH1000 pALC-FnBPB after Fg injection	3	14	14	1826.51	269.243
02 SH1000 pALC-FnBPB after Fg injection	3	14	13	63.757	42.4759
02 SH1000 pALC-FnBPB after Fg injection	3	14	12	2087.4	279.895
02 SH1000 pALC-FnBPB after Fg injection	3	14	11	0	0
02 SH1000 pALC-FnBPB after Fg injection	3	14	10	0	0
02 SH1000 pALC-FnBPB after Fg injection	3	14	9	1628.63	219.514
02 SH1000 pALC-FnBPB after Fg injection	3	14	8	0	0
02 SH1000 pALC-FnBPB after Fg injection	3	14	7	2009.34	283.732
02 SH1000 pALC-FnBPB after Fg injection	3	14	6	2287.84	312.081
02 SH1000 pALC-FnBPB after Fg injection	3	14	5	70.2245	83.2193
02 SH1000 pALC-FnBPB after Fg injection	3	14	4	1888.91	224.163
02 SH1000 pALC-FnBPB after Fg injection	3	14	3	51.5341	51.9422
02 SH1000 pALC-FnBPB after Fg injection	3	14	2	2248.33	393.769
02 SH1000 pALC-FnBPB after Fg injection	3	14	1	973.397	378.327
02 SH1000 pALC-FnBPB after Fg injection	3	15	1	0	0
02 SH1000 pALC-FnBPB after Fg injection	3	15	2	218.952	126.237
02 SH1000 pALC-FnBPB after Fg injection	3	15	3	99.222	60.3115
02 SH1000 pALC-FnBPB after Fg injection	3	15	4	108.414	48.7272
02 SH1000 pALC-FnBPB after Fg injection	3	15	5	0	0
02 SH1000 pALC-FnBPB after Fg injection	3	15	6	85.3914	127.334
02 SH1000 pALC-FnBPB after Fg injection	3	15	7	1708.98	150.215
02 SH1000 pALC-FnBPB after Fg injection	3	15	8	1806.24	237.018
02 SH1000 pALC-FnBPB after Fg injection	3	15	9	0	0
02 SH1000 pALC-FnBPB after Fg injection	3	15	10	0	0
02 SH1000 pALC-FnBPB after Fg injection	3	15	11	0	0
02 SH1000 pALC-FnBPB after Fg injection	3	15	12	0	0
02 SH1000 pALC-FnBPB after Fg injection	3	15	13	1873.22	270.604
02 SH1000 pALC-FnBPB after Fg injection	3	15	14	1832.87	267.489
02 SH1000 pALC-FnBPB after Fg injection	3	15	15	2023.14	283.836
02 SH1000 pALC-FnBPB after Fg injection	3	15	16	1842.66	289.001
02 SH1000 pALC-FnBPB after Fg injection	3	16	16	1300.48	146.189
02 SH1000 pALC-FnBPB after Fg injection	3	16	15	1563.42	215.585
02 SH1000 pALC-FnBPB after Fg injection	3	16	14	48.0183	77.2685
02 SH1000 pALC-FnBPB after Fg injection	3	16	13	46.0279	81.1719
02 SH1000 pALC-FnBPB after Fg injection	3	16	12	37.9396	83.7691
02 SH1000 pALC-FnBPB after Fg injection	3	16	11	0	0
02 SH1000 pALC-FnBPB after Fg injection	3	16	10	75.3814	22.8872
02 SH1000 pALC-FnBPB after Fg injection	3	16	9	43.4519	22.233
02 SH1000 pALC-FnBPB after Fg injection	3	16	8	0	0
02 SH1000 pALC-FnBPB after Fg injection	3	16	7	0	0
02 SH1000 pALC-FnBPB after Fg injection	3	16	6	1874.44	333.112
02 SH1000 pALC-FnBPB after Fg injection	3	16	5	1785.01	239.873
02 SH1000 pALC-FnBPB after Fg injection	3	16	4	63.5131	11.354
02 SH1000 pALC-FnBPB after Fg injection	3	16	3	0	0
02 SH1000 pALC-FnBPB after Fg injection	3	16	2	0	0
02 SH1000 pALC-FnBPB after Fg injection	3	16	1	1780.84	409.894
02 SH1000 pALC-FnBPB after Fg injection	4	1	1	0	0
02 SH1000 pALC-FnBPB after Fg injection	4	1	2	0	0
02 SH1000 pALC-FnBPB after Fg injection	4	1	3	0	0
02 SH1000 pALC-FnBPB after Fg injection	4	1	4	0	0
02 SH1000 pALC-FnBPB after Fg injection	4	1	5	154.996	189.147
02 SH1000 pALC-FnBPB after Fg injection	4	1	6	0	0
02 SH1000 pALC-FnBPB after Fg injection	4	1	7	71.1071	63.4277
02 SH1000 pALC-FnBPB after Fg injection	4	1	8	58.7173	51.6964
02 SH1000 pALC-FnBPB after Fg injection	4	1	9	0	0
02 SH1000 pALC-FnBPB after Fg injection	4	1	10	0	0
02 SH1000 pALC-FnBPB after Fg injection	4	1	11	0	0
02 SH1000 pALC-FnBPB after Fg injection	4	1	12	0	0
02 SH1000 pALC-FnBPB after Fg injection	4	1	13	0	0
02 SH1000 pALC-FnBPB after Fg injection	4	1	14	0	0
02 SH1000 pALC-FnBPB after Fg injection	4	1	15	0	0
02 SH1000 pALC-FnBPB after Fg injection	4	1	16	0	0
02 SH1000 pALC-FnBPB after Fg injection	4	2	16	0	0
02 SH1000 pALC-FnBPB after Fg injection	4	2	15	162.621	92.7506
02 SH1000 pALC-FnBPB after Fg injection	4	2	14	0	0
02 SH1000 pALC-FnBPB after Fg injection	4	2	13	0	0
02 SH1000 pALC-FnBPB after Fg injection	4	2	12	0	0
02 SH1000 pALC-FnBPB after Fg injection	4	2	11	0	0
02 SH1000 pALC-FnBPB after Fg injection	4	2	10	0	0
02 SH1000 pALC-FnBPB after Fg injection	4	2	9	0	0
02 SH1000 pALC-FnBPB after Fg injection	4	2	8	0	0
02 SH1000 pALC-FnBPB after Fg injection	4	2	7	108.817	26.0436
02 SH1000 pALC-FnBPB after Fg injection	4	2	6	182.918	68.6032
02 SH1000 pALC-FnBPB after Fg injection	4	2	5	81.4373	45.1243
02 SH1000 pALC-FnBPB after Fg injection	4	2	4	0	0
02 SH1000 pALC-FnBPB after Fg injection	4	2	3	0	0
02 SH1000 pALC-FnBPB after Fg injection	4	2	2	68.0365	60.6795
02 SH1000 pALC-FnBPB after Fg injection	4	2	1	0	0
02 SH1000 pALC-FnBPB after Fg injection	4	3	1	0	0
02 SH1000 pALC-FnBPB after Fg injection	4	3	2	102.812	71.055
02 SH1000 pALC-FnBPB after Fg injection	4	3	3	0	0
02 SH1000 pALC-FnBPB after Fg injection	4	3	4	0	0
02 SH1000 pALC-FnBPB after Fg injection	4	3	5	0	0
02 SH1000 pALC-FnBPB after Fg injection	4	3	6	77.1623	47.7668
02 SH1000 pALC-FnBPB after Fg injection	4	3	7	0	0
02 SH1000 pALC-FnBPB after Fg injection	4	3	8	0	0
02 SH1000 pALC-FnBPB after Fg injection	4	3	9	0	0
02 SH1000 pALC-FnBPB after Fg injection	4	3	10	0	0
02 SH1000 pALC-FnBPB after Fg injection	4	3	11	0	0
02 SH1000 pALC-FnBPB after Fg injection	4	3	12	147.989	57.1219
02 SH1000 pALC-FnBPB after Fg injection	4	3	13	0	0
02 SH1000 pALC-FnBPB after Fg injection	4	3	14	136.365	73.1039
02 SH1000 pALC-FnBPB after Fg injection	4	3	15	0	0
02 SH1000 pALC-FnBPB after Fg injection	4	3	16	152.666	132.189
02 SH1000 pALC-FnBPB after Fg injection	4	4	16	0	0
02 SH1000 pALC-FnBPB after Fg injection	4	4	15	95.304	70.3801
02 SH1000 pALC-FnBPB after Fg injection	4	4	14	0	0
02 SH1000 pALC-FnBPB after Fg injection	4	4	13	0	0
02 SH1000 pALC-FnBPB after Fg injection	4	4	12	0	0
02 SH1000 pALC-FnBPB after Fg injection	4	4	11	0	0
02 SH1000 pALC-FnBPB after Fg injection	4	4	10	0	0
02 SH1000 pALC-FnBPB after Fg injection	4	4	9	0	0
02 SH1000 pALC-FnBPB after Fg injection	4	4	8	0	0
02 SH1000 pALC-FnBPB after Fg injection	4	4	7	301.038	93.0294
02 SH1000 pALC-FnBPB after Fg injection	4	4	6	0	0
02 SH1000 pALC-FnBPB after Fg injection	4	4	5	0	0
02 SH1000 pALC-FnBPB after Fg injection	4	4	4	0	0
02 SH1000 pALC-FnBPB after Fg injection	4	4	3	0	0
02 SH1000 pALC-FnBPB after Fg injection	4	4	2	0	0
02 SH1000 pALC-FnBPB after Fg injection	4	4	1	0	0
02 SH1000 pALC-FnBPB after Fg injection	4	5	1	0	0
02 SH1000 pALC-FnBPB after Fg injection	4	5	2	0	0
02 SH1000 pALC-FnBPB after Fg injection	4	5	3	291.104	36.8366
02 SH1000 pALC-FnBPB after Fg injection	4	5	4	0	0
02 SH1000 pALC-FnBPB after Fg injection	4	5	5	0	0
02 SH1000 pALC-FnBPB after Fg injection	4	5	6	0	0
02 SH1000 pALC-FnBPB after Fg injection	4	5	7	0	0
02 SH1000 pALC-FnBPB after Fg injection	4	5	8	0	0
02 SH1000 pALC-FnBPB after Fg injection	4	5	9	0	0
02 SH1000 pALC-FnBPB after Fg injection	4	5	10	0	0
02 SH1000 pALC-FnBPB after Fg injection	4	5	11	0	0
02 SH1000 pALC-FnBPB after Fg injection	4	5	12	0	0
02 SH1000 pALC-FnBPB after Fg injection	4	5	13	0	0
02 SH1000 pALC-FnBPB after Fg injection	4	5	14	0	0
02 SH1000 pALC-FnBPB after Fg injection	4	5	15	0	0
02 SH1000 pALC-FnBPB after Fg injection	4	5	16	0	0
02 SH1000 pALC-FnBPB after Fg injection	4	6	16	0	0
02 SH1000 pALC-FnBPB after Fg injection	4	6	15	0	0
02 SH1000 pALC-FnBPB after Fg injection	4	6	14	0	0
02 SH1000 pALC-FnBPB after Fg injection	4	6	13	0	0
02 SH1000 pALC-FnBPB after Fg injection	4	6	12	0	0
02 SH1000 pALC-FnBPB after Fg injection	4	6	11	0	0
02 SH1000 pALC-FnBPB after Fg injection	4	6	10	85.8322	24.5376
02 SH1000 pALC-FnBPB after Fg injection	4	6	9	116.577	33.0904
02 SH1000 pALC-FnBPB after Fg injection	4	6	8	0	0
02 SH1000 pALC-FnBPB after Fg injection	4	6	7	0	0
02 SH1000 pALC-FnBPB after Fg injection	4	6	6	0	0
02 SH1000 pALC-FnBPB after Fg injection	4	6	5	84.3276	63.2756
02 SH1000 pALC-FnBPB after Fg injection	4	6	4	0	0
02 SH1000 pALC-FnBPB after Fg injection	4	6	3	0	0
02 SH1000 pALC-FnBPB after Fg injection	4	6	2	181.124	26.4228
02 SH1000 pALC-FnBPB after Fg injection	4	6	1	0	0
02 SH1000 pALC-FnBPB after Fg injection	4	7	1	0	0
02 SH1000 pALC-FnBPB after Fg injection	4	7	2	0	0
02 SH1000 pALC-FnBPB after Fg injection	4	7	3	0	0
02 SH1000 pALC-FnBPB after Fg injection	4	7	4	0	0
02 SH1000 pALC-FnBPB after Fg injection	4	7	5	93.8458	24.8839
02 SH1000 pALC-FnBPB after Fg injection	4	7	6	0	0
02 SH1000 pALC-FnBPB after Fg injection	4	7	7	0	0
02 SH1000 pALC-FnBPB after Fg injection	4	7	8	0	0
02 SH1000 pALC-FnBPB after Fg injection	4	7	9	0	0
02 SH1000 pALC-FnBPB after Fg injection	4	7	10	124.143	33.9918
02 SH1000 pALC-FnBPB after Fg injection	4	7	11	0	0
02 SH1000 pALC-FnBPB after Fg injection	4	7	12	0	0
02 SH1000 pALC-FnBPB after Fg injection	4	7	13	0	0
02 SH1000 pALC-FnBPB after Fg injection	4	7	14	79.0578	41.9358
02 SH1000 pALC-FnBPB after Fg injection	4	7	15	0	0
02 SH1000 pALC-FnBPB after Fg injection	4	7	16	143.6	33.4056
02 SH1000 pALC-FnBPB after Fg injection	4	8	16	0	0
02 SH1000 pALC-FnBPB after Fg injection	4	8	15	0	0
02 SH1000 pALC-FnBPB after Fg injection	4	8	14	0	0
02 SH1000 pALC-FnBPB after Fg injection	4	8	13	0	0
02 SH1000 pALC-FnBPB after Fg injection	4	8	12	78.5523	76.882
02 SH1000 pALC-FnBPB after Fg injection	4	8	11	0	0
02 SH1000 pALC-FnBPB after Fg injection	4	8	10	79.9252	26.5329
02 SH1000 pALC-FnBPB after Fg injection	4	8	9	154.03	22.8089
02 SH1000 pALC-FnBPB after Fg injection	4	8	8	0	0
02 SH1000 pALC-FnBPB after Fg injection	4	8	7	0	0
02 SH1000 pALC-FnBPB after Fg injection	4	8	6	0	0
02 SH1000 pALC-FnBPB after Fg injection	4	8	5	0	0
02 SH1000 pALC-FnBPB after Fg injection	4	8	4	0	0
02 SH1000 pALC-FnBPB after Fg injection	4	8	3	0	0
02 SH1000 pALC-FnBPB after Fg injection	4	8	2	0	0
02 SH1000 pALC-FnBPB after Fg injection	4	8	1	0	0
02 SH1000 pALC-FnBPB after Fg injection	4	9	1	0	0
02 SH1000 pALC-FnBPB after Fg injection	4	9	2	0	0
02 SH1000 pALC-FnBPB after Fg injection	4	9	3	0	0
02 SH1000 pALC-FnBPB after Fg injection	4	9	4	0	0
02 SH1000 pALC-FnBPB after Fg injection	4	9	5	0	0
02 SH1000 pALC-FnBPB after Fg injection	4	9	6	0	0
02 SH1000 pALC-FnBPB after Fg injection	4	9	7	0	0
02 SH1000 pALC-FnBPB after Fg injection	4	9	8	0	0
02 SH1000 pALC-FnBPB after Fg injection	4	9	9	171.603	19.3923
02 SH1000 pALC-FnBPB after Fg injection	4	9	10	78.8918	24.9403
02 SH1000 pALC-FnBPB after Fg injection	4	9	11	0	0
02 SH1000 pALC-FnBPB after Fg injection	4	9	12	0	0
02 SH1000 pALC-FnBPB after Fg injection	4	9	13	158.618	79.9429
02 SH1000 pALC-FnBPB after Fg injection	4	9	14	0	0
02 SH1000 pALC-FnBPB after Fg injection	4	9	15	0	0
02 SH1000 pALC-FnBPB after Fg injection	4	9	16	0	0
02 SH1000 pALC-FnBPB after Fg injection	4	10	16	0	0
02 SH1000 pALC-FnBPB after Fg injection	4	10	15	0	0
02 SH1000 pALC-FnBPB after Fg injection	4	10	14	0	0
02 SH1000 pALC-FnBPB after Fg injection	4	10	13	0	0
02 SH1000 pALC-FnBPB after Fg injection	4	10	12	0	0
02 SH1000 pALC-FnBPB after Fg injection	4	10	11	0	0
02 SH1000 pALC-FnBPB after Fg injection	4	10	10	0	0
02 SH1000 pALC-FnBPB after Fg injection	4	10	9	0	0
02 SH1000 pALC-FnBPB after Fg injection	4	10	8	0	0
02 SH1000 pALC-FnBPB after Fg injection	4	10	7	0	0
02 SH1000 pALC-FnBPB after Fg injection	4	10	6	0	0
02 SH1000 pALC-FnBPB after Fg injection	4	10	5	0	0
02 SH1000 pALC-FnBPB after Fg injection	4	10	4	0	0
02 SH1000 pALC-FnBPB after Fg injection	4	10	3	0	0
02 SH1000 pALC-FnBPB after Fg injection	4	10	2	0	0
02 SH1000 pALC-FnBPB after Fg injection	4	10	1	69.0568	62.7883
02 SH1000 pALC-FnBPB after Fg injection	4	11	1	0	0
02 SH1000 pALC-FnBPB after Fg injection	4	11	2	0	0
02 SH1000 pALC-FnBPB after Fg injection	4	11	3	0	0
02 SH1000 pALC-FnBPB after Fg injection	4	11	4	131.717	175.304
02 SH1000 pALC-FnBPB after Fg injection	4	11	5	0	0
02 SH1000 pALC-FnBPB after Fg injection	4	11	6	0	0
02 SH1000 pALC-FnBPB after Fg injection	4	11	7	134.237	36.5077
02 SH1000 pALC-FnBPB after Fg injection	4	11	8	0	0
02 SH1000 pALC-FnBPB after Fg injection	4	11	9	0	0
02 SH1000 pALC-FnBPB after Fg injection	4	11	10	0	0
02 SH1000 pALC-FnBPB after Fg injection	4	11	11	0	0
02 SH1000 pALC-FnBPB after Fg injection	4	11	12	0	0
02 SH1000 pALC-FnBPB after Fg injection	4	11	13	114.486	67.021
02 SH1000 pALC-FnBPB after Fg injection	4	11	14	0	0
02 SH1000 pALC-FnBPB after Fg injection	4	11	15	0	0
02 SH1000 pALC-FnBPB after Fg injection	4	11	16	53.2897	42.6651
02 SH1000 pALC-FnBPB after Fg injection	4	12	16	0	0
02 SH1000 pALC-FnBPB after Fg injection	4	12	15	0	0
02 SH1000 pALC-FnBPB after Fg injection	4	12	14	0	0
02 SH1000 pALC-FnBPB after Fg injection	4	12	13	0	0
02 SH1000 pALC-FnBPB after Fg injection	4	12	12	0	0
02 SH1000 pALC-FnBPB after Fg injection	4	12	11	0	0
02 SH1000 pALC-FnBPB after Fg injection	4	12	10	0	0
02 SH1000 pALC-FnBPB after Fg injection	4	12	9	0	0
02 SH1000 pALC-FnBPB after Fg injection	4	12	8	0	0
02 SH1000 pALC-FnBPB after Fg injection	4	12	7	0	0
02 SH1000 pALC-FnBPB after Fg injection	4	12	6	0	0
02 SH1000 pALC-FnBPB after Fg injection	4	12	5	62.595	65.8221
02 SH1000 pALC-FnBPB after Fg injection	4	12	4	77.9703	62.0834
02 SH1000 pALC-FnBPB after Fg injection	4	12	3	0	0
02 SH1000 pALC-FnBPB after Fg injection	4	12	2	101.86	130.888
02 SH1000 pALC-FnBPB after Fg injection	4	12	1	100.08	25.6191
02 SH1000 pALC-FnBPB after Fg injection	4	13	1	0	0
02 SH1000 pALC-FnBPB after Fg injection	4	13	2	67.6278	101.57
02 SH1000 pALC-FnBPB after Fg injection	4	13	3	102.341	117.051
02 SH1000 pALC-FnBPB after Fg injection	4	13	4	0	0
02 SH1000 pALC-FnBPB after Fg injection	4	13	5	0	0
02 SH1000 pALC-FnBPB after Fg injection	4	13	6	63.9494	64.436
02 SH1000 pALC-FnBPB after Fg injection	4	13	7	93.6155	85.7
02 SH1000 pALC-FnBPB after Fg injection	4	13	8	142.935	88.5651
02 SH1000 pALC-FnBPB after Fg injection	4	13	9	0	0
02 SH1000 pALC-FnBPB after Fg injection	4	13	10	95.6502	44.8983
02 SH1000 pALC-FnBPB after Fg injection	4	13	11	0	0
02 SH1000 pALC-FnBPB after Fg injection	4	13	12	131.285	24.0169
02 SH1000 pALC-FnBPB after Fg injection	4	13	13	0	0
02 SH1000 pALC-FnBPB after Fg injection	4	13	14	0	0
02 SH1000 pALC-FnBPB after Fg injection	4	13	15	0	0
02 SH1000 pALC-FnBPB after Fg injection	4	13	16	97.4974	71.9726
02 SH1000 pALC-FnBPB after Fg injection	4	14	16	0	0
02 SH1000 pALC-FnBPB after Fg injection	4	14	15	0	0
02 SH1000 pALC-FnBPB after Fg injection	4	14	14	0	0
02 SH1000 pALC-FnBPB after Fg injection	4	14	13	0	0
02 SH1000 pALC-FnBPB after Fg injection	4	14	12	0	0
02 SH1000 pALC-FnBPB after Fg injection	4	14	11	0	0
02 SH1000 pALC-FnBPB after Fg injection	4	14	10	0	0
02 SH1000 pALC-FnBPB after Fg injection	4	14	9	150.758	70.6252
02 SH1000 pALC-FnBPB after Fg injection	4	14	8	103.045	90.4389
02 SH1000 pALC-FnBPB after Fg injection	4	14	7	219.527	100.225
02 SH1000 pALC-FnBPB after Fg injection	4	14	6	0	0
02 SH1000 pALC-FnBPB after Fg injection	4	14	5	0	0
02 SH1000 pALC-FnBPB after Fg injection	4	14	4	0	0
02 SH1000 pALC-FnBPB after Fg injection	4	14	3	0	0
02 SH1000 pALC-FnBPB after Fg injection	4	14	2	0	0
02 SH1000 pALC-FnBPB after Fg injection	4	14	1	0	0
02 SH1000 pALC-FnBPB after Fg injection	4	15	1	0	0
02 SH1000 pALC-FnBPB after Fg injection	4	15	2	0	0
02 SH1000 pALC-FnBPB after Fg injection	4	15	3	0	0
02 SH1000 pALC-FnBPB after Fg injection	4	15	4	0	0
02 SH1000 pALC-FnBPB after Fg injection	4	15	5	0	0
02 SH1000 pALC-FnBPB after Fg injection	4	15	6	0	0
02 SH1000 pALC-FnBPB after Fg injection	4	15	7	106.116	79.4145
02 SH1000 pALC-FnBPB after Fg injection	4	15	8	137.413	94.2216
02 SH1000 pALC-FnBPB after Fg injection	4	15	9	128.878	62.4324
02 SH1000 pALC-FnBPB after Fg injection	4	15	10	0	0
02 SH1000 pALC-FnBPB after Fg injection	4	15	11	102.652	51.6734
02 SH1000 pALC-FnBPB after Fg injection	4	15	12	0	0
02 SH1000 pALC-FnBPB after Fg injection	4	15	13	0	0
02 SH1000 pALC-FnBPB after Fg injection	4	15	14	182.09	25.0592
02 SH1000 pALC-FnBPB after Fg injection	4	15	15	0	0
02 SH1000 pALC-FnBPB after Fg injection	4	15	16	0	0
02 SH1000 pALC-FnBPB after Fg injection	4	16	16	0	0
02 SH1000 pALC-FnBPB after Fg injection	4	16	15	108.003	63.8736
02 SH1000 pALC-FnBPB after Fg injection	4	16	14	0	0
02 SH1000 pALC-FnBPB after Fg injection	4	16	13	0	0
02 SH1000 pALC-FnBPB after Fg injection	4	16	12	0	0
02 SH1000 pALC-FnBPB after Fg injection	4	16	11	0	0
02 SH1000 pALC-FnBPB after Fg injection	4	16	10	0	0
02 SH1000 pALC-FnBPB after Fg injection	4	16	9	136.998	72.5803
02 SH1000 pALC-FnBPB after Fg injection	4	16	8	216.101	99.3657
02 SH1000 pALC-FnBPB after Fg injection	4	16	7	78.4256	75.7676
02 SH1000 pALC-FnBPB after Fg injection	4	16	6	0	0
02 SH1000 pALC-FnBPB after Fg injection	4	16	5	0	0
02 SH1000 pALC-FnBPB after Fg injection	4	16	4	0	0
02 SH1000 pALC-FnBPB after Fg injection	4	16	3	117.444	88.6161
02 SH1000 pALC-FnBPB after Fg injection	4	16	2	84.5823	92.3536
02 SH1000 pALC-FnBPB after Fg injection	4	16	1	0	0
02 SH1000 pALC-FnBPB after Fg injection	5	1	1	209.938	132.031
02 SH1000 pALC-FnBPB after Fg injection	5	1	2	0	0
02 SH1000 pALC-FnBPB after Fg injection	5	1	3	0	0
02 SH1000 pALC-FnBPB after Fg injection	5	1	4	0	0
02 SH1000 pALC-FnBPB after Fg injection	5	1	5	0	0
02 SH1000 pALC-FnBPB after Fg injection	5	1	6	0	0
02 SH1000 pALC-FnBPB after Fg injection	5	1	7	0	0
02 SH1000 pALC-FnBPB after Fg injection	5	1	8	0	0
02 SH1000 pALC-FnBPB after Fg injection	5	1	9	0	0
02 SH1000 pALC-FnBPB after Fg injection	5	1	10	0	0
02 SH1000 pALC-FnBPB after Fg injection	5	1	11	2289.96	251.027
02 SH1000 pALC-FnBPB after Fg injection	5	1	12	0	0
02 SH1000 pALC-FnBPB after Fg injection	5	1	13	2209.98	268.88
02 SH1000 pALC-FnBPB after Fg injection	5	1	14	84.4682	25.3653
02 SH1000 pALC-FnBPB after Fg injection	5	1	15	0	0
02 SH1000 pALC-FnBPB after Fg injection	5	1	16	0	0
02 SH1000 pALC-FnBPB after Fg injection	5	2	16	0	0
02 SH1000 pALC-FnBPB after Fg injection	5	2	15	133.065	28.4141
02 SH1000 pALC-FnBPB after Fg injection	5	2	14	2199.29	276.259
02 SH1000 pALC-FnBPB after Fg injection	5	2	13	0	0
02 SH1000 pALC-FnBPB after Fg injection	5	2	12	0	0
02 SH1000 pALC-FnBPB after Fg injection	5	2	11	0	0
02 SH1000 pALC-FnBPB after Fg injection	5	2	10	0	0
02 SH1000 pALC-FnBPB after Fg injection	5	2	9	0	0
02 SH1000 pALC-FnBPB after Fg injection	5	2	8	0	0
02 SH1000 pALC-FnBPB after Fg injection	5	2	7	0	0
02 SH1000 pALC-FnBPB after Fg injection	5	2	6	0	0
02 SH1000 pALC-FnBPB after Fg injection	5	2	5	0	0
02 SH1000 pALC-FnBPB after Fg injection	5	2	4	0	0
02 SH1000 pALC-FnBPB after Fg injection	5	2	3	0	0
02 SH1000 pALC-FnBPB after Fg injection	5	2	2	0	0
02 SH1000 pALC-FnBPB after Fg injection	5	2	1	0	0
02 SH1000 pALC-FnBPB after Fg injection	5	3	1	0	0
02 SH1000 pALC-FnBPB after Fg injection	5	3	2	159.848	13.1205
02 SH1000 pALC-FnBPB after Fg injection	5	3	3	0	0
02 SH1000 pALC-FnBPB after Fg injection	5	3	4	0	0
02 SH1000 pALC-FnBPB after Fg injection	5	3	5	0	0
02 SH1000 pALC-FnBPB after Fg injection	5	3	6	2176.09	308.888
02 SH1000 pALC-FnBPB after Fg injection	5	3	7	2430.46	335.278
02 SH1000 pALC-FnBPB after Fg injection	5	3	8	2074.16	319.106
02 SH1000 pALC-FnBPB after Fg injection	5	3	9	0	0
02 SH1000 pALC-FnBPB after Fg injection	5	3	10	2229.01	279.56
02 SH1000 pALC-FnBPB after Fg injection	5	3	11	2147.28	322.667
02 SH1000 pALC-FnBPB after Fg injection	5	3	12	0	0
02 SH1000 pALC-FnBPB after Fg injection	5	3	13	0	0
02 SH1000 pALC-FnBPB after Fg injection	5	3	14	0	0
02 SH1000 pALC-FnBPB after Fg injection	5	3	15	2339.8	282.87
02 SH1000 pALC-FnBPB after Fg injection	5	3	16	2000.31	372.962
02 SH1000 pALC-FnBPB after Fg injection	5	4	16	0	0
02 SH1000 pALC-FnBPB after Fg injection	5	4	15	2381.97	363.437
02 SH1000 pALC-FnBPB after Fg injection	5	4	14	0	0
02 SH1000 pALC-FnBPB after Fg injection	5	4	13	0	0
02 SH1000 pALC-FnBPB after Fg injection	5	4	12	0	0
02 SH1000 pALC-FnBPB after Fg injection	5	4	11	0	0
02 SH1000 pALC-FnBPB after Fg injection	5	4	10	0	0
02 SH1000 pALC-FnBPB after Fg injection	5	4	9	0	0
02 SH1000 pALC-FnBPB after Fg injection	5	4	8	69.7967	31.883
02 SH1000 pALC-FnBPB after Fg injection	5	4	7	131.47	68.9839
02 SH1000 pALC-FnBPB after Fg injection	5	4	6	0	0
02 SH1000 pALC-FnBPB after Fg injection	5	4	5	0	0
02 SH1000 pALC-FnBPB after Fg injection	5	4	4	0	0
02 SH1000 pALC-FnBPB after Fg injection	5	4	3	0	0
02 SH1000 pALC-FnBPB after Fg injection	5	4	2	0	0
02 SH1000 pALC-FnBPB after Fg injection	5	4	1	183.5	130.589
02 SH1000 pALC-FnBPB after Fg injection	5	5	1	0	0
02 SH1000 pALC-FnBPB after Fg injection	5	5	2	0	0
02 SH1000 pALC-FnBPB after Fg injection	5	5	3	0	0
02 SH1000 pALC-FnBPB after Fg injection	5	5	4	0	0
02 SH1000 pALC-FnBPB after Fg injection	5	5	5	83.9323	40.7544
02 SH1000 pALC-FnBPB after Fg injection	5	5	6	0	0
02 SH1000 pALC-FnBPB after Fg injection	5	5	7	0	0
02 SH1000 pALC-FnBPB after Fg injection	5	5	8	0	0
02 SH1000 pALC-FnBPB after Fg injection	5	5	9	0	0
02 SH1000 pALC-FnBPB after Fg injection	5	5	10	142.669	37.9049
02 SH1000 pALC-FnBPB after Fg injection	5	5	11	0	0
02 SH1000 pALC-FnBPB after Fg injection	5	5	12	0	0
02 SH1000 pALC-FnBPB after Fg injection	5	5	13	0	0
02 SH1000 pALC-FnBPB after Fg injection	5	5	14	0	0
02 SH1000 pALC-FnBPB after Fg injection	5	5	15	0	0
02 SH1000 pALC-FnBPB after Fg injection	5	5	16	0	0
02 SH1000 pALC-FnBPB after Fg injection	5	6	16	0	0
02 SH1000 pALC-FnBPB after Fg injection	5	6	15	0	0
02 SH1000 pALC-FnBPB after Fg injection	5	6	14	0	0
02 SH1000 pALC-FnBPB after Fg injection	5	6	13	0	0
02 SH1000 pALC-FnBPB after Fg injection	5	6	12	0	0
02 SH1000 pALC-FnBPB after Fg injection	5	6	11	0	0
02 SH1000 pALC-FnBPB after Fg injection	5	6	10	0	0
02 SH1000 pALC-FnBPB after Fg injection	5	6	9	0	0
02 SH1000 pALC-FnBPB after Fg injection	5	6	8	0	0
02 SH1000 pALC-FnBPB after Fg injection	5	6	7	0	0
02 SH1000 pALC-FnBPB after Fg injection	5	6	6	0	0
02 SH1000 pALC-FnBPB after Fg injection	5	6	5	0	0
02 SH1000 pALC-FnBPB after Fg injection	5	6	4	0	0
02 SH1000 pALC-FnBPB after Fg injection	5	6	3	0	0
02 SH1000 pALC-FnBPB after Fg injection	5	6	2	0	0
02 SH1000 pALC-FnBPB after Fg injection	5	6	1	188.506	17.1358
02 SH1000 pALC-FnBPB after Fg injection	5	7	1	0	0
02 SH1000 pALC-FnBPB after Fg injection	5	7	2	0	0
02 SH1000 pALC-FnBPB after Fg injection	5	7	3	0	0
02 SH1000 pALC-FnBPB after Fg injection	5	7	4	0	0
02 SH1000 pALC-FnBPB after Fg injection	5	7	5	0	0
02 SH1000 pALC-FnBPB after Fg injection	5	7	6	0	0
02 SH1000 pALC-FnBPB after Fg injection	5	7	7	0	0
02 SH1000 pALC-FnBPB after Fg injection	5	7	8	0	0
02 SH1000 pALC-FnBPB after Fg injection	5	7	9	0	0
02 SH1000 pALC-FnBPB after Fg injection	5	7	10	0	0
02 SH1000 pALC-FnBPB after Fg injection	5	7	11	73.2486	33.7731
02 SH1000 pALC-FnBPB after Fg injection	5	7	12	0	0
02 SH1000 pALC-FnBPB after Fg injection	5	7	13	0	0
02 SH1000 pALC-FnBPB after Fg injection	5	7	14	106.587	37.2112
02 SH1000 pALC-FnBPB after Fg injection	5	7	15	0	0
02 SH1000 pALC-FnBPB after Fg injection	5	7	16	0	0
02 SH1000 pALC-FnBPB after Fg injection	5	8	16	0	0
02 SH1000 pALC-FnBPB after Fg injection	5	8	15	69.5756	49.3898
02 SH1000 pALC-FnBPB after Fg injection	5	8	14	1707.77	220.158
02 SH1000 pALC-FnBPB after Fg injection	5	8	13	0	0
02 SH1000 pALC-FnBPB after Fg injection	5	8	12	2334.4	353.265
02 SH1000 pALC-FnBPB after Fg injection	5	8	11	2299.71	358.801
02 SH1000 pALC-FnBPB after Fg injection	5	8	10	2116.41	289.428
02 SH1000 pALC-FnBPB after Fg injection	5	8	9	2360.08	358.842
02 SH1000 pALC-FnBPB after Fg injection	5	8	8	133.834	65.0901
02 SH1000 pALC-FnBPB after Fg injection	5	8	7	2043.38	301.815
02 SH1000 pALC-FnBPB after Fg injection	5	8	6	2148.91	345.762
02 SH1000 pALC-FnBPB after Fg injection	5	8	5	1890.05	296.002
02 SH1000 pALC-FnBPB after Fg injection	5	8	4	0	0
02 SH1000 pALC-FnBPB after Fg injection	5	8	3	0	0
02 SH1000 pALC-FnBPB after Fg injection	5	8	2	0	0
02 SH1000 pALC-FnBPB after Fg injection	5	8	1	0	0
02 SH1000 pALC-FnBPB after Fg injection	5	9	1	0	0
02 SH1000 pALC-FnBPB after Fg injection	5	9	2	0	0
02 SH1000 pALC-FnBPB after Fg injection	5	9	3	0	0
02 SH1000 pALC-FnBPB after Fg injection	5	9	4	0	0
02 SH1000 pALC-FnBPB after Fg injection	5	9	5	0	0
02 SH1000 pALC-FnBPB after Fg injection	5	9	6	0	0
02 SH1000 pALC-FnBPB after Fg injection	5	9	7	0	0
02 SH1000 pALC-FnBPB after Fg injection	5	9	8	0	0
02 SH1000 pALC-FnBPB after Fg injection	5	9	9	110.284	52.0977
02 SH1000 pALC-FnBPB after Fg injection	5	9	10	2230.27	317.838
02 SH1000 pALC-FnBPB after Fg injection	5	9	11	110.257	45.9725
02 SH1000 pALC-FnBPB after Fg injection	5	9	12	2435.69	219.008
02 SH1000 pALC-FnBPB after Fg injection	5	9	13	96.2478	46.4133
02 SH1000 pALC-FnBPB after Fg injection	5	9	14	2087.91	367.222
02 SH1000 pALC-FnBPB after Fg injection	5	9	15	103.707	51.1734
02 SH1000 pALC-FnBPB after Fg injection	5	9	16	0	0
02 SH1000 pALC-FnBPB after Fg injection	5	10	16	0	0
02 SH1000 pALC-FnBPB after Fg injection	5	10	15	144.137	84.726
02 SH1000 pALC-FnBPB after Fg injection	5	10	14	187.555	63.0171
02 SH1000 pALC-FnBPB after Fg injection	5	10	13	76.1751	63.2298
02 SH1000 pALC-FnBPB after Fg injection	5	10	12	2168.93	349.604
02 SH1000 pALC-FnBPB after Fg injection	5	10	11	122.854	34.6314
02 SH1000 pALC-FnBPB after Fg injection	5	10	10	2054.52	353.318
02 SH1000 pALC-FnBPB after Fg injection	5	10	9	83.1222	40.6988
02 SH1000 pALC-FnBPB after Fg injection	5	10	8	0	0
02 SH1000 pALC-FnBPB after Fg injection	5	10	7	0	0
02 SH1000 pALC-FnBPB after Fg injection	5	10	6	0	0
02 SH1000 pALC-FnBPB after Fg injection	5	10	5	0	0
02 SH1000 pALC-FnBPB after Fg injection	5	10	4	42.7375	48.9332
02 SH1000 pALC-FnBPB after Fg injection	5	10	3	0	0
02 SH1000 pALC-FnBPB after Fg injection	5	10	2	0	0
02 SH1000 pALC-FnBPB after Fg injection	5	10	1	0	0
02 SH1000 pALC-FnBPB after Fg injection	5	11	1	0	0
02 SH1000 pALC-FnBPB after Fg injection	5	11	2	0	0
02 SH1000 pALC-FnBPB after Fg injection	5	11	3	0	0
02 SH1000 pALC-FnBPB after Fg injection	5	11	4	161.669	32.8703
02 SH1000 pALC-FnBPB after Fg injection	5	11	5	72.532	13.8586
02 SH1000 pALC-FnBPB after Fg injection	5	11	6	97.7187	18.5594
02 SH1000 pALC-FnBPB after Fg injection	5	11	7	2097.79	190.124
02 SH1000 pALC-FnBPB after Fg injection	5	11	8	2103.34	200.633
02 SH1000 pALC-FnBPB after Fg injection	5	11	9	0	0
02 SH1000 pALC-FnBPB after Fg injection	5	11	10	0	0
02 SH1000 pALC-FnBPB after Fg injection	5	11	11	108.381	39.7863
02 SH1000 pALC-FnBPB after Fg injection	5	11	12	70.1559	39.2394
02 SH1000 pALC-FnBPB after Fg injection	5	11	13	1968.78	275.949
02 SH1000 pALC-FnBPB after Fg injection	5	11	14	0	0
02 SH1000 pALC-FnBPB after Fg injection	5	11	15	104.475	56.4241
02 SH1000 pALC-FnBPB after Fg injection	5	11	16	0	0
02 SH1000 pALC-FnBPB after Fg injection	5	12	16	0	0
02 SH1000 pALC-FnBPB after Fg injection	5	12	15	2120.02	220.044
02 SH1000 pALC-FnBPB after Fg injection	5	12	14	62.5496	50.9278
02 SH1000 pALC-FnBPB after Fg injection	5	12	13	0	0
02 SH1000 pALC-FnBPB after Fg injection	5	12	12	2245.02	359.689
02 SH1000 pALC-FnBPB after Fg injection	5	12	11	2382.97	364.076
02 SH1000 pALC-FnBPB after Fg injection	5	12	10	0	0
02 SH1000 pALC-FnBPB after Fg injection	5	12	9	65.6958	66.222
02 SH1000 pALC-FnBPB after Fg injection	5	12	8	2146.68	205.476
02 SH1000 pALC-FnBPB after Fg injection	5	12	7	103.85	84.0251
02 SH1000 pALC-FnBPB after Fg injection	5	12	6	2214.24	302.798
02 SH1000 pALC-FnBPB after Fg injection	5	12	5	2337.69	336.237
02 SH1000 pALC-FnBPB after Fg injection	5	12	4	0	0
02 SH1000 pALC-FnBPB after Fg injection	5	12	3	0	0
02 SH1000 pALC-FnBPB after Fg injection	5	12	2	0	0
02 SH1000 pALC-FnBPB after Fg injection	5	12	1	0	0
02 SH1000 pALC-FnBPB after Fg injection	5	13	1	177.7	105.686
02 SH1000 pALC-FnBPB after Fg injection	5	13	2	0	0
02 SH1000 pALC-FnBPB after Fg injection	5	13	3	0	0
02 SH1000 pALC-FnBPB after Fg injection	5	13	4	0	0
02 SH1000 pALC-FnBPB after Fg injection	5	13	5	0	0
02 SH1000 pALC-FnBPB after Fg injection	5	13	6	0	0
02 SH1000 pALC-FnBPB after Fg injection	5	13	7	0	0
02 SH1000 pALC-FnBPB after Fg injection	5	13	8	1890.01	283.038
02 SH1000 pALC-FnBPB after Fg injection	5	13	9	0	0
02 SH1000 pALC-FnBPB after Fg injection	5	13	10	2203.2	197
02 SH1000 pALC-FnBPB after Fg injection	5	13	11	0	0
02 SH1000 pALC-FnBPB after Fg injection	5	13	12	0	0
02 SH1000 pALC-FnBPB after Fg injection	5	13	13	169.102	41.3555
02 SH1000 pALC-FnBPB after Fg injection	5	13	14	0	0
02 SH1000 pALC-FnBPB after Fg injection	5	13	15	62.1761	47.1899
02 SH1000 pALC-FnBPB after Fg injection	5	13	16	1354.4	189.45
02 SH1000 pALC-FnBPB after Fg injection	5	14	16	1737.61	179.708
02 SH1000 pALC-FnBPB after Fg injection	5	14	15	0	0
02 SH1000 pALC-FnBPB after Fg injection	5	14	14	0	0
02 SH1000 pALC-FnBPB after Fg injection	5	14	13	0	0
02 SH1000 pALC-FnBPB after Fg injection	5	14	12	1968.3	290.748
02 SH1000 pALC-FnBPB after Fg injection	5	14	11	111.804	100.616
02 SH1000 pALC-FnBPB after Fg injection	5	14	10	0	0
02 SH1000 pALC-FnBPB after Fg injection	5	14	9	0	0
02 SH1000 pALC-FnBPB after Fg injection	5	14	8	144.392	83.9136
02 SH1000 pALC-FnBPB after Fg injection	5	14	7	0	0
02 SH1000 pALC-FnBPB after Fg injection	5	14	6	0	0
02 SH1000 pALC-FnBPB after Fg injection	5	14	5	0	0
02 SH1000 pALC-FnBPB after Fg injection	5	14	4	0	0
02 SH1000 pALC-FnBPB after Fg injection	5	14	3	0	0
02 SH1000 pALC-FnBPB after Fg injection	5	14	2	0	0
02 SH1000 pALC-FnBPB after Fg injection	5	14	1	122.163	20.0528
02 SH1000 pALC-FnBPB after Fg injection	5	15	1	99.0506	34.8423
02 SH1000 pALC-FnBPB after Fg injection	5	15	2	140.499	9.45215
02 SH1000 pALC-FnBPB after Fg injection	5	15	3	0	0
02 SH1000 pALC-FnBPB after Fg injection	5	15	4	71.2681	100.259
02 SH1000 pALC-FnBPB after Fg injection	5	15	5	0	0
02 SH1000 pALC-FnBPB after Fg injection	5	15	6	0	0
02 SH1000 pALC-FnBPB after Fg injection	5	15	7	96.3389	82.6643
02 SH1000 pALC-FnBPB after Fg injection	5	15	8	111.772	80.2025
02 SH1000 pALC-FnBPB after Fg injection	5	15	9	77.6567	66.1924
02 SH1000 pALC-FnBPB after Fg injection	5	15	10	2200.11	189.401
02 SH1000 pALC-FnBPB after Fg injection	5	15	11	0	0
02 SH1000 pALC-FnBPB after Fg injection	5	15	12	0	0
02 SH1000 pALC-FnBPB after Fg injection	5	15	13	0	0
02 SH1000 pALC-FnBPB after Fg injection	5	15	14	0	0
02 SH1000 pALC-FnBPB after Fg injection	5	15	15	0	0
02 SH1000 pALC-FnBPB after Fg injection	5	15	16	2354.18	211.556
02 SH1000 pALC-FnBPB after Fg injection	5	16	16	0	0
02 SH1000 pALC-FnBPB after Fg injection	5	16	15	0	0
02 SH1000 pALC-FnBPB after Fg injection	5	16	14	0	0
02 SH1000 pALC-FnBPB after Fg injection	5	16	13	0	0
02 SH1000 pALC-FnBPB after Fg injection	5	16	12	0	0
02 SH1000 pALC-FnBPB after Fg injection	5	16	11	3248.05	255.578
02 SH1000 pALC-FnBPB after Fg injection	5	16	10	1826.17	307.026
02 SH1000 pALC-FnBPB after Fg injection	5	16	9	0	0
02 SH1000 pALC-FnBPB after Fg injection	5	16	8	0	0
02 SH1000 pALC-FnBPB after Fg injection	5	16	7	0	0
02 SH1000 pALC-FnBPB after Fg injection	5	16	6	0	0
02 SH1000 pALC-FnBPB after Fg injection	5	16	5	172.708	21.2975
02 SH1000 pALC-FnBPB after Fg injection	5	16	4	154.916	75.6885
02 SH1000 pALC-FnBPB after Fg injection	5	16	3	0	0
02 SH1000 pALC-FnBPB after Fg injection	5	16	2	0	0
02 SH1000 pALC-FnBPB after Fg injection	5	16	1	0	0
02 SH1000 pALC-FnBPB after Fg injection	6	1	1	137.583	13.3831
02 SH1000 pALC-FnBPB after Fg injection	6	1	2	77.8114	56.4365
02 SH1000 pALC-FnBPB after Fg injection	6	1	3	138.948	147.288
02 SH1000 pALC-FnBPB after Fg injection	6	1	4	69.6423	113.087
02 SH1000 pALC-FnBPB after Fg injection	6	1	5	0	0
02 SH1000 pALC-FnBPB after Fg injection	6	1	6	1842.65	341.882
02 SH1000 pALC-FnBPB after Fg injection	6	1	7	1794.3	337.537
02 SH1000 pALC-FnBPB after Fg injection	6	1	8	3230.43	344.556
02 SH1000 pALC-FnBPB after Fg injection	6	1	9	0	0
02 SH1000 pALC-FnBPB after Fg injection	6	1	10	1742.37	241.528
02 SH1000 pALC-FnBPB after Fg injection	6	1	11	2172.11	282.532
02 SH1000 pALC-FnBPB after Fg injection	6	1	12	51.4922	73.0306
02 SH1000 pALC-FnBPB after Fg injection	6	1	13	2179.79	277.775
02 SH1000 pALC-FnBPB after Fg injection	6	1	14	1966.45	443.877
02 SH1000 pALC-FnBPB after Fg injection	6	1	15	1813.09	373.582
02 SH1000 pALC-FnBPB after Fg injection	6	1	16	120.418	76.1099
02 SH1000 pALC-FnBPB after Fg injection	6	2	16	1972.5	518.825
02 SH1000 pALC-FnBPB after Fg injection	6	2	15	162.362	115.316
02 SH1000 pALC-FnBPB after Fg injection	6	2	14	1999.97	389.371
02 SH1000 pALC-FnBPB after Fg injection	6	2	13	1725.81	359.089
02 SH1000 pALC-FnBPB after Fg injection	6	2	12	1940.48	405.332
02 SH1000 pALC-FnBPB after Fg injection	6	2	11	1911.23	397.455
02 SH1000 pALC-FnBPB after Fg injection	6	2	10	2024.9	400.951
02 SH1000 pALC-FnBPB after Fg injection	6	2	9	1940.21	426.764
02 SH1000 pALC-FnBPB after Fg injection	6	2	8	0	0
02 SH1000 pALC-FnBPB after Fg injection	6	2	7	465.144	212.811
02 SH1000 pALC-FnBPB after Fg injection	6	2	6	0	0
02 SH1000 pALC-FnBPB after Fg injection	6	2	5	0	0
02 SH1000 pALC-FnBPB after Fg injection	6	2	4	116.664	145.685
02 SH1000 pALC-FnBPB after Fg injection	6	2	3	0	0
02 SH1000 pALC-FnBPB after Fg injection	6	2	2	96.7452	104.628
02 SH1000 pALC-FnBPB after Fg injection	6	2	1	91.6412	119.094
02 SH1000 pALC-FnBPB after Fg injection	6	3	1	53.9988	114.338
02 SH1000 pALC-FnBPB after Fg injection	6	3	2	91.7503	105.949
02 SH1000 pALC-FnBPB after Fg injection	6	3	3	1901.05	357.281
02 SH1000 pALC-FnBPB after Fg injection	6	3	4	1893.57	353.322
02 SH1000 pALC-FnBPB after Fg injection	6	3	5	1814.01	391.707
02 SH1000 pALC-FnBPB after Fg injection	6	3	6	0	0
02 SH1000 pALC-FnBPB after Fg injection	6	3	7	0	0
02 SH1000 pALC-FnBPB after Fg injection	6	3	8	1473.14	303
02 SH1000 pALC-FnBPB after Fg injection	6	3	9	0	0
02 SH1000 pALC-FnBPB after Fg injection	6	3	10	2564.04	402.757
02 SH1000 pALC-FnBPB after Fg injection	6	3	11	1804.46	244.902
02 SH1000 pALC-FnBPB after Fg injection	6	3	12	1974.02	394.6
02 SH1000 pALC-FnBPB after Fg injection	6	3	13	201.902	104.891
02 SH1000 pALC-FnBPB after Fg injection	6	3	14	76.8241	128.532
02 SH1000 pALC-FnBPB after Fg injection	6	3	15	131.51	218.299
02 SH1000 pALC-FnBPB after Fg injection	6	3	16	0	0
02 SH1000 pALC-FnBPB after Fg injection	6	4	16	1952.61	413.542
02 SH1000 pALC-FnBPB after Fg injection	6	4	15	1956.74	383.079
02 SH1000 pALC-FnBPB after Fg injection	6	4	14	1881.48	418.264
02 SH1000 pALC-FnBPB after Fg injection	6	4	13	79.1239	102.483
02 SH1000 pALC-FnBPB after Fg injection	6	4	12	59.2013	50.2073
02 SH1000 pALC-FnBPB after Fg injection	6	4	11	3194.61	381.256
02 SH1000 pALC-FnBPB after Fg injection	6	4	10	160.485	26.2781
02 SH1000 pALC-FnBPB after Fg injection	6	4	9	114.567	17.2217
02 SH1000 pALC-FnBPB after Fg injection	6	4	8	152.206	21.8341
02 SH1000 pALC-FnBPB after Fg injection	6	4	7	1957.2	418.652
02 SH1000 pALC-FnBPB after Fg injection	6	4	6	1968.39	424.035
02 SH1000 pALC-FnBPB after Fg injection	6	4	5	132.095	117.352
02 SH1000 pALC-FnBPB after Fg injection	6	4	4	1650.19	333.549
02 SH1000 pALC-FnBPB after Fg injection	6	4	3	3236.99	389.097
02 SH1000 pALC-FnBPB after Fg injection	6	4	2	1948.71	259.052
02 SH1000 pALC-FnBPB after Fg injection	6	4	1	2042.71	367.329
02 SH1000 pALC-FnBPB after Fg injection	6	5	1	2165.71	387.017
02 SH1000 pALC-FnBPB after Fg injection	6	5	2	64.2797	92.4672
02 SH1000 pALC-FnBPB after Fg injection	6	5	3	1861.93	280.492
02 SH1000 pALC-FnBPB after Fg injection	6	5	4	1979.69	400.525
02 SH1000 pALC-FnBPB after Fg injection	6	5	5	109.937	124.588
02 SH1000 pALC-FnBPB after Fg injection	6	5	6	101.719	133.107
02 SH1000 pALC-FnBPB after Fg injection	6	5	7	59.267	93.1529
02 SH1000 pALC-FnBPB after Fg injection	6	5	8	2156.69	422.499
02 SH1000 pALC-FnBPB after Fg injection	6	5	9	134.511	20.3348
02 SH1000 pALC-FnBPB after Fg injection	6	5	10	1813.03	398.158
02 SH1000 pALC-FnBPB after Fg injection	6	5	11	61.4599	52.1047
02 SH1000 pALC-FnBPB after Fg injection	6	5	12	122.855	69.288
02 SH1000 pALC-FnBPB after Fg injection	6	5	13	1171.83	222.699
02 SH1000 pALC-FnBPB after Fg injection	6	5	14	1846.45	444.293
02 SH1000 pALC-FnBPB after Fg injection	6	5	15	1949.96	438.913
02 SH1000 pALC-FnBPB after Fg injection	6	5	16	2281.94	403.664
02 SH1000 pALC-FnBPB after Fg injection	6	6	16	110.439	87.0194
02 SH1000 pALC-FnBPB after Fg injection	6	6	15	1934.8	407.632
02 SH1000 pALC-FnBPB after Fg injection	6	6	14	1566.01	381.652
02 SH1000 pALC-FnBPB after Fg injection	6	6	13	1683.1	343.756
02 SH1000 pALC-FnBPB after Fg injection	6	6	12	1950.45	430.737
02 SH1000 pALC-FnBPB after Fg injection	6	6	11	1968.63	452.169
02 SH1000 pALC-FnBPB after Fg injection	6	6	10	1474.68	354.24
02 SH1000 pALC-FnBPB after Fg injection	6	6	9	0	0
02 SH1000 pALC-FnBPB after Fg injection	6	6	8	0	0
02 SH1000 pALC-FnBPB after Fg injection	6	6	7	1942.42	256.682
02 SH1000 pALC-FnBPB after Fg injection	6	6	6	1762	355.862
02 SH1000 pALC-FnBPB after Fg injection	6	6	5	81.1391	107.889
02 SH1000 pALC-FnBPB after Fg injection	6	6	4	87.0754	92.9291
02 SH1000 pALC-FnBPB after Fg injection	6	6	3	88.5309	100.369
02 SH1000 pALC-FnBPB after Fg injection	6	6	2	1912.39	419.767
02 SH1000 pALC-FnBPB after Fg injection	6	6	1	0	0
02 SH1000 pALC-FnBPB after Fg injection	6	7	1	0	0
02 SH1000 pALC-FnBPB after Fg injection	6	7	2	0	0
02 SH1000 pALC-FnBPB after Fg injection	6	7	3	1623.42	377.915
02 SH1000 pALC-FnBPB after Fg injection	6	7	4	0	0
02 SH1000 pALC-FnBPB after Fg injection	6	7	5	0	0
02 SH1000 pALC-FnBPB after Fg injection	6	7	6	0	0
02 SH1000 pALC-FnBPB after Fg injection	6	7	7	0	0
02 SH1000 pALC-FnBPB after Fg injection	6	7	8	0	0
02 SH1000 pALC-FnBPB after Fg injection	6	7	9	1572.99	256.641
02 SH1000 pALC-FnBPB after Fg injection	6	7	10	1972.11	408.071
02 SH1000 pALC-FnBPB after Fg injection	6	7	11	1955.12	460.391
02 SH1000 pALC-FnBPB after Fg injection	6	7	12	1923.65	441.944
02 SH1000 pALC-FnBPB after Fg injection	6	7	13	66.3306	44.7164
02 SH1000 pALC-FnBPB after Fg injection	6	7	14	118.417	71.3612
02 SH1000 pALC-FnBPB after Fg injection	6	7	15	0	0
02 SH1000 pALC-FnBPB after Fg injection	6	7	16	1948.98	441.307
02 SH1000 pALC-FnBPB after Fg injection	6	8	16	1695.69	259.545
02 SH1000 pALC-FnBPB after Fg injection	6	8	15	1947.47	464.868
02 SH1000 pALC-FnBPB after Fg injection	6	8	14	1571.19	233.041
02 SH1000 pALC-FnBPB after Fg injection	6	8	13	1809.25	428.211
02 SH1000 pALC-FnBPB after Fg injection	6	8	12	1735.19	347.473
02 SH1000 pALC-FnBPB after Fg injection	6	8	11	1909.64	316.511
02 SH1000 pALC-FnBPB after Fg injection	6	8	10	0	0
02 SH1000 pALC-FnBPB after Fg injection	6	8	9	0	0
02 SH1000 pALC-FnBPB after Fg injection	6	8	8	0	0
02 SH1000 pALC-FnBPB after Fg injection	6	8	7	0	0
02 SH1000 pALC-FnBPB after Fg injection	6	8	6	1930.4	303.371
02 SH1000 pALC-FnBPB after Fg injection	6	8	5	0	0
02 SH1000 pALC-FnBPB after Fg injection	6	8	4	0	0
02 SH1000 pALC-FnBPB after Fg injection	6	8	3	0	0
02 SH1000 pALC-FnBPB after Fg injection	6	8	2	0	0
02 SH1000 pALC-FnBPB after Fg injection	6	8	1	88.4284	89.4278
02 SH1000 pALC-FnBPB after Fg injection	6	9	1	75.0428	70.8567
02 SH1000 pALC-FnBPB after Fg injection	6	9	2	0	0
02 SH1000 pALC-FnBPB after Fg injection	6	9	3	0	0
02 SH1000 pALC-FnBPB after Fg injection	6	9	4	0	0
02 SH1000 pALC-FnBPB after Fg injection	6	9	5	142.325	63.1507
02 SH1000 pALC-FnBPB after Fg injection	6	9	6	0	0
02 SH1000 pALC-FnBPB after Fg injection	6	9	7	1888.2	272.506
02 SH1000 pALC-FnBPB after Fg injection	6	9	8	0	0
02 SH1000 pALC-FnBPB after Fg injection	6	9	9	0	0
02 SH1000 pALC-FnBPB after Fg injection	6	9	10	0	0
02 SH1000 pALC-FnBPB after Fg injection	6	9	11	0	0
02 SH1000 pALC-FnBPB after Fg injection	6	9	12	0	0
02 SH1000 pALC-FnBPB after Fg injection	6	9	13	1960.02	425.026
02 SH1000 pALC-FnBPB after Fg injection	6	9	14	0	0
02 SH1000 pALC-FnBPB after Fg injection	6	9	15	2131.4	480.998
02 SH1000 pALC-FnBPB after Fg injection	6	9	16	1914.85	416.578
02 SH1000 pALC-FnBPB after Fg injection	6	10	16	1906.87	460.905
02 SH1000 pALC-FnBPB after Fg injection	6	10	15	2031.14	433.564
02 SH1000 pALC-FnBPB after Fg injection	6	10	14	1697.28	277.621
02 SH1000 pALC-FnBPB after Fg injection	6	10	13	0	0
02 SH1000 pALC-FnBPB after Fg injection	6	10	12	0	0
02 SH1000 pALC-FnBPB after Fg injection	6	10	11	0	0
02 SH1000 pALC-FnBPB after Fg injection	6	10	10	0	0
02 SH1000 pALC-FnBPB after Fg injection	6	10	9	0	0
02 SH1000 pALC-FnBPB after Fg injection	6	10	8	0	0
02 SH1000 pALC-FnBPB after Fg injection	6	10	7	0	0
02 SH1000 pALC-FnBPB after Fg injection	6	10	6	2085.58	334.512
02 SH1000 pALC-FnBPB after Fg injection	6	10	5	0	0
02 SH1000 pALC-FnBPB after Fg injection	6	10	4	1857.31	264.967
02 SH1000 pALC-FnBPB after Fg injection	6	10	3	0	0
02 SH1000 pALC-FnBPB after Fg injection	6	10	2	46.4668	68.1536
02 SH1000 pALC-FnBPB after Fg injection	6	10	1	97.031	78.6909
02 SH1000 pALC-FnBPB after Fg injection	6	11	1	0	0
02 SH1000 pALC-FnBPB after Fg injection	6	11	2	321.962	208.733
02 SH1000 pALC-FnBPB after Fg injection	6	11	3	0	0
02 SH1000 pALC-FnBPB after Fg injection	6	11	4	2041.61	307.03
02 SH1000 pALC-FnBPB after Fg injection	6	11	5	2113.73	296.937
02 SH1000 pALC-FnBPB after Fg injection	6	11	6	0	0
02 SH1000 pALC-FnBPB after Fg injection	6	11	7	1825.5	324.446
02 SH1000 pALC-FnBPB after Fg injection	6	11	8	0	0
02 SH1000 pALC-FnBPB after Fg injection	6	11	9	162.41	67.8363
02 SH1000 pALC-FnBPB after Fg injection	6	11	10	0	0
02 SH1000 pALC-FnBPB after Fg injection	6	11	11	0	0
02 SH1000 pALC-FnBPB after Fg injection	6	11	12	0	0
02 SH1000 pALC-FnBPB after Fg injection	6	11	13	0	0
02 SH1000 pALC-FnBPB after Fg injection	6	11	14	1578.7	279.017
02 SH1000 pALC-FnBPB after Fg injection	6	11	15	0	0
02 SH1000 pALC-FnBPB after Fg injection	6	11	16	1884.8	310.635
02 SH1000 pALC-FnBPB after Fg injection	6	12	16	3344.52	315.869
02 SH1000 pALC-FnBPB after Fg injection	6	12	15	1837.28	244.224
02 SH1000 pALC-FnBPB after Fg injection	6	12	14	0	0
02 SH1000 pALC-FnBPB after Fg injection	6	12	13	3419.23	319.228
02 SH1000 pALC-FnBPB after Fg injection	6	12	12	2766.43	300.14
02 SH1000 pALC-FnBPB after Fg injection	6	12	11	0	0
02 SH1000 pALC-FnBPB after Fg injection	6	12	10	0	0
02 SH1000 pALC-FnBPB after Fg injection	6	12	9	0	0
02 SH1000 pALC-FnBPB after Fg injection	6	12	8	0	0
02 SH1000 pALC-FnBPB after Fg injection	6	12	7	0	0
02 SH1000 pALC-FnBPB after Fg injection	6	12	6	0	0
02 SH1000 pALC-FnBPB after Fg injection	6	12	5	2062.89	273.934
02 SH1000 pALC-FnBPB after Fg injection	6	12	4	1876.79	274.493
02 SH1000 pALC-FnBPB after Fg injection	6	12	3	1844.76	234.232
02 SH1000 pALC-FnBPB after Fg injection	6	12	2	2061.47	272.425
02 SH1000 pALC-FnBPB after Fg injection	6	12	1	2061.96	281.212
02 SH1000 pALC-FnBPB after Fg injection	6	13	1	0	0
02 SH1000 pALC-FnBPB after Fg injection	6	13	2	1881.88	282.749
02 SH1000 pALC-FnBPB after Fg injection	6	13	3	0	0
02 SH1000 pALC-FnBPB after Fg injection	6	13	4	0	0
02 SH1000 pALC-FnBPB after Fg injection	6	13	5	0	0
02 SH1000 pALC-FnBPB after Fg injection	6	13	6	0	0
02 SH1000 pALC-FnBPB after Fg injection	6	13	7	0	0
02 SH1000 pALC-FnBPB after Fg injection	6	13	8	0	0
02 SH1000 pALC-FnBPB after Fg injection	6	13	9	0	0
02 SH1000 pALC-FnBPB after Fg injection	6	13	10	0	0
02 SH1000 pALC-FnBPB after Fg injection	6	13	11	1805.84	302.763
02 SH1000 pALC-FnBPB after Fg injection	6	13	12	1800.89	307.704
02 SH1000 pALC-FnBPB after Fg injection	6	13	13	0	0
02 SH1000 pALC-FnBPB after Fg injection	6	13	14	1815.1	291.505
02 SH1000 pALC-FnBPB after Fg injection	6	13	15	2043.23	303.182
02 SH1000 pALC-FnBPB after Fg injection	6	13	16	0	0
02 SH1000 pALC-FnBPB after Fg injection	6	14	16	3438.05	334.671
02 SH1000 pALC-FnBPB after Fg injection	6	14	15	1999.36	354.658
02 SH1000 pALC-FnBPB after Fg injection	6	14	14	0	0
02 SH1000 pALC-FnBPB after Fg injection	6	14	13	1578.6	286.23
02 SH1000 pALC-FnBPB after Fg injection	6	14	12	1892.86	310.356
02 SH1000 pALC-FnBPB after Fg injection	6	14	11	0	0
02 SH1000 pALC-FnBPB after Fg injection	6	14	10	65.6306	70.1884
02 SH1000 pALC-FnBPB after Fg injection	6	14	9	0	0
02 SH1000 pALC-FnBPB after Fg injection	6	14	8	0	0
02 SH1000 pALC-FnBPB after Fg injection	6	14	7	1860.66	278.295
02 SH1000 pALC-FnBPB after Fg injection	6	14	6	0	0
02 SH1000 pALC-FnBPB after Fg injection	6	14	5	0	0
02 SH1000 pALC-FnBPB after Fg injection	6	14	4	0	0
02 SH1000 pALC-FnBPB after Fg injection	6	14	3	0	0
02 SH1000 pALC-FnBPB after Fg injection	6	14	2	1959.04	281.257
02 SH1000 pALC-FnBPB after Fg injection	6	14	1	0	0
02 SH1000 pALC-FnBPB after Fg injection	6	15	1	0	0
02 SH1000 pALC-FnBPB after Fg injection	6	15	2	1509.62	248.642
02 SH1000 pALC-FnBPB after Fg injection	6	15	3	0	0
02 SH1000 pALC-FnBPB after Fg injection	6	15	4	1784.82	241.854
02 SH1000 pALC-FnBPB after Fg injection	6	15	5	0	0
02 SH1000 pALC-FnBPB after Fg injection	6	15	6	0	0
02 SH1000 pALC-FnBPB after Fg injection	6	15	7	0	0
02 SH1000 pALC-FnBPB after Fg injection	6	15	8	0	0
02 SH1000 pALC-FnBPB after Fg injection	6	15	9	0	0
02 SH1000 pALC-FnBPB after Fg injection	6	15	10	0	0
02 SH1000 pALC-FnBPB after Fg injection	6	15	11	0	0
02 SH1000 pALC-FnBPB after Fg injection	6	15	12	1860.18	291.313
02 SH1000 pALC-FnBPB after Fg injection	6	15	13	0	0
02 SH1000 pALC-FnBPB after Fg injection	6	15	14	195.108	50.0914
02 SH1000 pALC-FnBPB after Fg injection	6	15	15	1847.56	302.087
02 SH1000 pALC-FnBPB after Fg injection	6	15	16	1995.83	334.022
02 SH1000 pALC-FnBPB after Fg injection	6	16	16	1890.48	257.853
02 SH1000 pALC-FnBPB after Fg injection	6	16	15	1942.9	271.614
02 SH1000 pALC-FnBPB after Fg injection	6	16	14	0	0
02 SH1000 pALC-FnBPB after Fg injection	6	16	13	2139.34	299.409
02 SH1000 pALC-FnBPB after Fg injection	6	16	12	1783.22	320.586
02 SH1000 pALC-FnBPB after Fg injection	6	16	11	85.9305	66.3033
02 SH1000 pALC-FnBPB after Fg injection	6	16	10	96.1017	27.9489
02 SH1000 pALC-FnBPB after Fg injection	6	16	9	0	0
02 SH1000 pALC-FnBPB after Fg injection	6	16	8	1814.05	306.091
02 SH1000 pALC-FnBPB after Fg injection	6	16	7	0	0
02 SH1000 pALC-FnBPB after Fg injection	6	16	6	0	0
02 SH1000 pALC-FnBPB after Fg injection	6	16	5	157.742	127.048
02 SH1000 pALC-FnBPB after Fg injection	6	16	4	0	0
02 SH1000 pALC-FnBPB after Fg injection	6	16	3	0	0
02 SH1000 pALC-FnBPB after Fg injection	6	16	2	0	0
02 SH1000 pALC-FnBPB after Fg injection	6	16	1	0	0
