# Supplementary material for: Fibronectin binding protein B binds to loricrin and promotes corneocyte adhesion by Staphylococcus aureus
Source: Nat Commun. 2022 May 6;13:2517. doi: 10.1038/s41467-022-30271-1 (PMC9076634; doi:10.1038/s41467-022-30271-1)
Supplement: Supplementary file 3 — Source Data [file 41467_2022_30271_MOESM3_ESM.zip › Fig 4c data table.tsv]

description	cell	scan.line	scan.pixel	rupture.force.(pN)	rupture.length.(nm)
01 SH1000 pALC-FnBPB before Fg injection	1	1	1	0	0
01 SH1000 pALC-FnBPB before Fg injection	1	1	2	0	0
01 SH1000 pALC-FnBPB before Fg injection	1	1	3	90.01	63.3445
01 SH1000 pALC-FnBPB before Fg injection	1	1	4	49.51	56.7641
01 SH1000 pALC-FnBPB before Fg injection	1	1	5	92.51	9.34394
01 SH1000 pALC-FnBPB before Fg injection	1	1	6	0	0
01 SH1000 pALC-FnBPB before Fg injection	1	1	7	0	0
01 SH1000 pALC-FnBPB before Fg injection	1	1	8	0	0
01 SH1000 pALC-FnBPB before Fg injection	1	1	9	60.51	5.89142
01 SH1000 pALC-FnBPB before Fg injection	1	1	10	0	0
01 SH1000 pALC-FnBPB before Fg injection	1	1	11	0	0
01 SH1000 pALC-FnBPB before Fg injection	1	1	12	0	0
01 SH1000 pALC-FnBPB before Fg injection	1	1	13	0	0
01 SH1000 pALC-FnBPB before Fg injection	1	1	14	56.01	5.42658
01 SH1000 pALC-FnBPB before Fg injection	1	1	15	51.01	21.5494
01 SH1000 pALC-FnBPB before Fg injection	1	1	16	0	0
01 SH1000 pALC-FnBPB before Fg injection	1	2	16	0	0
01 SH1000 pALC-FnBPB before Fg injection	1	2	15	0	0
01 SH1000 pALC-FnBPB before Fg injection	1	2	14	0	0
01 SH1000 pALC-FnBPB before Fg injection	1	2	13	0	0
01 SH1000 pALC-FnBPB before Fg injection	1	2	12	0	0
01 SH1000 pALC-FnBPB before Fg injection	1	2	11	0	0
01 SH1000 pALC-FnBPB before Fg injection	1	2	10	0	0
01 SH1000 pALC-FnBPB before Fg injection	1	2	9	80.01	61.003
01 SH1000 pALC-FnBPB before Fg injection	1	2	8	0	0
01 SH1000 pALC-FnBPB before Fg injection	1	2	7	0	0
01 SH1000 pALC-FnBPB before Fg injection	1	2	6	0	0
01 SH1000 pALC-FnBPB before Fg injection	1	2	5	0	0
01 SH1000 pALC-FnBPB before Fg injection	1	2	4	0	0
01 SH1000 pALC-FnBPB before Fg injection	1	2	3	0	0
01 SH1000 pALC-FnBPB before Fg injection	1	2	2	0	0
01 SH1000 pALC-FnBPB before Fg injection	1	2	1	0	0
01 SH1000 pALC-FnBPB before Fg injection	1	3	1	48.51	11.7745
01 SH1000 pALC-FnBPB before Fg injection	1	3	2	0	0
01 SH1000 pALC-FnBPB before Fg injection	1	3	3	0	0
01 SH1000 pALC-FnBPB before Fg injection	1	3	4	0	0
01 SH1000 pALC-FnBPB before Fg injection	1	3	5	0	0
01 SH1000 pALC-FnBPB before Fg injection	1	3	6	0	0
01 SH1000 pALC-FnBPB before Fg injection	1	3	7	0	0
01 SH1000 pALC-FnBPB before Fg injection	1	3	8	0	0
01 SH1000 pALC-FnBPB before Fg injection	1	3	9	0	0
01 SH1000 pALC-FnBPB before Fg injection	1	3	10	43.01	9.56373
01 SH1000 pALC-FnBPB before Fg injection	1	3	11	0	0
01 SH1000 pALC-FnBPB before Fg injection	1	3	12	0	0
01 SH1000 pALC-FnBPB before Fg injection	1	3	13	0	0
01 SH1000 pALC-FnBPB before Fg injection	1	3	14	0	0
01 SH1000 pALC-FnBPB before Fg injection	1	3	15	0	0
01 SH1000 pALC-FnBPB before Fg injection	1	3	16	2032.01	178.918
01 SH1000 pALC-FnBPB before Fg injection	1	4	16	0	0
01 SH1000 pALC-FnBPB before Fg injection	1	4	15	0	0
01 SH1000 pALC-FnBPB before Fg injection	1	4	14	0	0
01 SH1000 pALC-FnBPB before Fg injection	1	4	13	0	0
01 SH1000 pALC-FnBPB before Fg injection	1	4	12	0	0
01 SH1000 pALC-FnBPB before Fg injection	1	4	11	0	0
01 SH1000 pALC-FnBPB before Fg injection	1	4	10	147.51	28.1854
01 SH1000 pALC-FnBPB before Fg injection	1	4	9	0	0
01 SH1000 pALC-FnBPB before Fg injection	1	4	8	0	0
01 SH1000 pALC-FnBPB before Fg injection	1	4	7	0	0
01 SH1000 pALC-FnBPB before Fg injection	1	4	6	0	0
01 SH1000 pALC-FnBPB before Fg injection	1	4	5	0	0
01 SH1000 pALC-FnBPB before Fg injection	1	4	4	0	0
01 SH1000 pALC-FnBPB before Fg injection	1	4	3	0	0
01 SH1000 pALC-FnBPB before Fg injection	1	4	2	0	0
01 SH1000 pALC-FnBPB before Fg injection	1	4	1	0	0
01 SH1000 pALC-FnBPB before Fg injection	1	5	1	0	0
01 SH1000 pALC-FnBPB before Fg injection	1	5	2	0	0
01 SH1000 pALC-FnBPB before Fg injection	1	5	3	0	0
01 SH1000 pALC-FnBPB before Fg injection	1	5	4	0	0
01 SH1000 pALC-FnBPB before Fg injection	1	5	5	0	0
01 SH1000 pALC-FnBPB before Fg injection	1	5	6	0	0
01 SH1000 pALC-FnBPB before Fg injection	1	5	7	0	0
01 SH1000 pALC-FnBPB before Fg injection	1	5	8	0	0
01 SH1000 pALC-FnBPB before Fg injection	1	5	9	0	0
01 SH1000 pALC-FnBPB before Fg injection	1	5	10	0	0
01 SH1000 pALC-FnBPB before Fg injection	1	5	11	0	0
01 SH1000 pALC-FnBPB before Fg injection	1	5	12	0	0
01 SH1000 pALC-FnBPB before Fg injection	1	5	13	78.51	17.5636
01 SH1000 pALC-FnBPB before Fg injection	1	5	14	1712.01	277.632
01 SH1000 pALC-FnBPB before Fg injection	1	5	15	2979.51	330.539
01 SH1000 pALC-FnBPB before Fg injection	1	5	16	1581.01	388.822
01 SH1000 pALC-FnBPB before Fg injection	1	6	16	1963.51	486.724
01 SH1000 pALC-FnBPB before Fg injection	1	6	15	1830.51	287.695
01 SH1000 pALC-FnBPB before Fg injection	1	6	14	1673.51	231.929
01 SH1000 pALC-FnBPB before Fg injection	1	6	13	1437.01	501.782
01 SH1000 pALC-FnBPB before Fg injection	1	6	12	1933.51	253.938
01 SH1000 pALC-FnBPB before Fg injection	1	6	11	0	0
01 SH1000 pALC-FnBPB before Fg injection	1	6	10	322.01	23.9423
01 SH1000 pALC-FnBPB before Fg injection	1	6	9	53.51	20.2126
01 SH1000 pALC-FnBPB before Fg injection	1	6	8	0	0
01 SH1000 pALC-FnBPB before Fg injection	1	6	7	0	0
01 SH1000 pALC-FnBPB before Fg injection	1	6	6	0	0
01 SH1000 pALC-FnBPB before Fg injection	1	6	5	0	0
01 SH1000 pALC-FnBPB before Fg injection	1	6	4	0	0
01 SH1000 pALC-FnBPB before Fg injection	1	6	3	0	0
01 SH1000 pALC-FnBPB before Fg injection	1	6	2	0	0
01 SH1000 pALC-FnBPB before Fg injection	1	6	1	0	0
01 SH1000 pALC-FnBPB before Fg injection	1	7	1	0	0
01 SH1000 pALC-FnBPB before Fg injection	1	7	2	0	0
01 SH1000 pALC-FnBPB before Fg injection	1	7	3	0	0
01 SH1000 pALC-FnBPB before Fg injection	1	7	4	0	0
01 SH1000 pALC-FnBPB before Fg injection	1	7	5	0	0
01 SH1000 pALC-FnBPB before Fg injection	1	7	6	0	0
01 SH1000 pALC-FnBPB before Fg injection	1	7	7	0	0
01 SH1000 pALC-FnBPB before Fg injection	1	7	8	1995.01	250.241
01 SH1000 pALC-FnBPB before Fg injection	1	7	9	0	0
01 SH1000 pALC-FnBPB before Fg injection	1	7	10	0	0
01 SH1000 pALC-FnBPB before Fg injection	1	7	11	1798.51	412.342
01 SH1000 pALC-FnBPB before Fg injection	1	7	12	1664.51	283.937
01 SH1000 pALC-FnBPB before Fg injection	1	7	13	1993.51	448.553
01 SH1000 pALC-FnBPB before Fg injection	1	7	14	59.51	370.67
01 SH1000 pALC-FnBPB before Fg injection	1	7	15	442.01	10038.4
01 SH1000 pALC-FnBPB before Fg injection	1	7	16	1943.51	400.467
01 SH1000 pALC-FnBPB before Fg injection	1	8	16	2487.01	414.201
01 SH1000 pALC-FnBPB before Fg injection	1	8	15	1563.01	502.227
01 SH1000 pALC-FnBPB before Fg injection	1	8	14	814.01	425.325
01 SH1000 pALC-FnBPB before Fg injection	1	8	13	1626.01	369.217
01 SH1000 pALC-FnBPB before Fg injection	1	8	12	925.51	403.902
01 SH1000 pALC-FnBPB before Fg injection	1	8	11	0	0
01 SH1000 pALC-FnBPB before Fg injection	1	8	10	1763.51	437.608
01 SH1000 pALC-FnBPB before Fg injection	1	8	9	2050.01	452.609
01 SH1000 pALC-FnBPB before Fg injection	1	8	8	1987.01	234.89
01 SH1000 pALC-FnBPB before Fg injection	1	8	7	1636.51	301.768
01 SH1000 pALC-FnBPB before Fg injection	1	8	6	0	0
01 SH1000 pALC-FnBPB before Fg injection	1	8	5	0	0
01 SH1000 pALC-FnBPB before Fg injection	1	8	4	0	0
01 SH1000 pALC-FnBPB before Fg injection	1	8	3	0	0
01 SH1000 pALC-FnBPB before Fg injection	1	8	2	0	0
01 SH1000 pALC-FnBPB before Fg injection	1	8	1	0	0
01 SH1000 pALC-FnBPB before Fg injection	1	9	1	0	0
01 SH1000 pALC-FnBPB before Fg injection	1	9	2	0	0
01 SH1000 pALC-FnBPB before Fg injection	1	9	3	0	0
01 SH1000 pALC-FnBPB before Fg injection	1	9	4	0	0
01 SH1000 pALC-FnBPB before Fg injection	1	9	5	0	0
01 SH1000 pALC-FnBPB before Fg injection	1	9	6	2129.01	494.892
01 SH1000 pALC-FnBPB before Fg injection	1	9	7	2089.01	363.717
01 SH1000 pALC-FnBPB before Fg injection	1	9	8	1661.51	266.489
01 SH1000 pALC-FnBPB before Fg injection	1	9	9	1881.51	365.202
01 SH1000 pALC-FnBPB before Fg injection	1	9	10	825.01	387.751
01 SH1000 pALC-FnBPB before Fg injection	1	9	11	686.01	551.521
01 SH1000 pALC-FnBPB before Fg injection	1	9	12	1822.51	450.865
01 SH1000 pALC-FnBPB before Fg injection	1	9	13	2126.51	342.22
01 SH1000 pALC-FnBPB before Fg injection	1	9	14	1639.51	580.682
01 SH1000 pALC-FnBPB before Fg injection	1	9	15	1725.51	574.541
01 SH1000 pALC-FnBPB before Fg injection	1	9	16	52.01	14.8104
01 SH1000 pALC-FnBPB before Fg injection	1	10	16	0	0
01 SH1000 pALC-FnBPB before Fg injection	1	10	15	57.01	6.04991
01 SH1000 pALC-FnBPB before Fg injection	1	10	14	0	0
01 SH1000 pALC-FnBPB before Fg injection	1	10	13	1707.51	462.388
01 SH1000 pALC-FnBPB before Fg injection	1	10	12	1611.51	297.398
01 SH1000 pALC-FnBPB before Fg injection	1	10	11	1641.51	537.859
01 SH1000 pALC-FnBPB before Fg injection	1	10	10	1669.51	155.064
01 SH1000 pALC-FnBPB before Fg injection	1	10	9	1677.01	264.403
01 SH1000 pALC-FnBPB before Fg injection	1	10	8	2027.51	508.646
01 SH1000 pALC-FnBPB before Fg injection	1	10	7	1976.51	558.141
01 SH1000 pALC-FnBPB before Fg injection	1	10	6	1730.51	561.408
01 SH1000 pALC-FnBPB before Fg injection	1	10	5	1742.01	566.518
01 SH1000 pALC-FnBPB before Fg injection	1	10	4	1394.51	505.106
01 SH1000 pALC-FnBPB before Fg injection	1	10	3	0	0
01 SH1000 pALC-FnBPB before Fg injection	1	10	2	0	0
01 SH1000 pALC-FnBPB before Fg injection	1	10	1	0	0
01 SH1000 pALC-FnBPB before Fg injection	1	11	1	0	0
01 SH1000 pALC-FnBPB before Fg injection	1	11	2	0	0
01 SH1000 pALC-FnBPB before Fg injection	1	11	3	0	0
01 SH1000 pALC-FnBPB before Fg injection	1	11	4	0	0
01 SH1000 pALC-FnBPB before Fg injection	1	11	5	0	0
01 SH1000 pALC-FnBPB before Fg injection	1	11	6	0	0
01 SH1000 pALC-FnBPB before Fg injection	1	11	7	0	0
01 SH1000 pALC-FnBPB before Fg injection	1	11	8	0	0
01 SH1000 pALC-FnBPB before Fg injection	1	11	9	0	0
01 SH1000 pALC-FnBPB before Fg injection	1	11	10	0	0
01 SH1000 pALC-FnBPB before Fg injection	1	11	11	1784.01	470.429
01 SH1000 pALC-FnBPB before Fg injection	1	11	12	1046.51	502.602
01 SH1000 pALC-FnBPB before Fg injection	1	11	13	1900.51	481.044
01 SH1000 pALC-FnBPB before Fg injection	1	11	14	2811.01	249.782
01 SH1000 pALC-FnBPB before Fg injection	1	11	15	3180.51	297.133
01 SH1000 pALC-FnBPB before Fg injection	1	11	16	1926.51	517.588
01 SH1000 pALC-FnBPB before Fg injection	1	12	16	1838.51	308.984
01 SH1000 pALC-FnBPB before Fg injection	1	12	15	1545.51	218.264
01 SH1000 pALC-FnBPB before Fg injection	1	12	14	1633.01	131.002
01 SH1000 pALC-FnBPB before Fg injection	1	12	13	148.51	9.72766
01 SH1000 pALC-FnBPB before Fg injection	1	12	12	1511.51	319.4
01 SH1000 pALC-FnBPB before Fg injection	1	12	11	0	0
01 SH1000 pALC-FnBPB before Fg injection	1	12	10	2215.01	516.516
01 SH1000 pALC-FnBPB before Fg injection	1	12	9	1913.01	269.44
01 SH1000 pALC-FnBPB before Fg injection	1	12	8	1553.01	183.723
01 SH1000 pALC-FnBPB before Fg injection	1	12	7	0	0
01 SH1000 pALC-FnBPB before Fg injection	1	12	6	1931.01	204.988
01 SH1000 pALC-FnBPB before Fg injection	1	12	5	47.01	52.075
01 SH1000 pALC-FnBPB before Fg injection	1	12	4	1647.51	195.511
01 SH1000 pALC-FnBPB before Fg injection	1	12	3	54.51	8.07551
01 SH1000 pALC-FnBPB before Fg injection	1	12	2	0	0
01 SH1000 pALC-FnBPB before Fg injection	1	12	1	0	0
01 SH1000 pALC-FnBPB before Fg injection	1	13	1	0	0
01 SH1000 pALC-FnBPB before Fg injection	1	13	2	58.51	172.003
01 SH1000 pALC-FnBPB before Fg injection	1	13	3	1544.01	145.611
01 SH1000 pALC-FnBPB before Fg injection	1	13	4	0	0
01 SH1000 pALC-FnBPB before Fg injection	1	13	5	720.51	314.772
01 SH1000 pALC-FnBPB before Fg injection	1	13	6	86.01	46.4271
01 SH1000 pALC-FnBPB before Fg injection	1	13	7	0	0
01 SH1000 pALC-FnBPB before Fg injection	1	13	8	103.01	5.0444
01 SH1000 pALC-FnBPB before Fg injection	1	13	9	0	0
01 SH1000 pALC-FnBPB before Fg injection	1	13	10	0	0
01 SH1000 pALC-FnBPB before Fg injection	1	13	11	1848.51	290.682
01 SH1000 pALC-FnBPB before Fg injection	1	13	12	0	0
01 SH1000 pALC-FnBPB before Fg injection	1	13	13	3217.51	258.371
01 SH1000 pALC-FnBPB before Fg injection	1	13	14	1687.51	294.881
01 SH1000 pALC-FnBPB before Fg injection	1	13	15	1737.01	382.354
01 SH1000 pALC-FnBPB before Fg injection	1	13	16	1523.01	321.648
01 SH1000 pALC-FnBPB before Fg injection	1	14	16	1967.01	447.409
01 SH1000 pALC-FnBPB before Fg injection	1	14	15	1851.51	235.262
01 SH1000 pALC-FnBPB before Fg injection	1	14	14	1627.01	334.354
01 SH1000 pALC-FnBPB before Fg injection	1	14	13	4132.51	261.088
01 SH1000 pALC-FnBPB before Fg injection	1	14	12	1872.51	425.739
01 SH1000 pALC-FnBPB before Fg injection	1	14	11	1601.51	323.336
01 SH1000 pALC-FnBPB before Fg injection	1	14	10	77.51	13.5144
01 SH1000 pALC-FnBPB before Fg injection	1	14	9	0	0
01 SH1000 pALC-FnBPB before Fg injection	1	14	8	1487.51	319.048
01 SH1000 pALC-FnBPB before Fg injection	1	14	7	47.51	128.114
01 SH1000 pALC-FnBPB before Fg injection	1	14	6	97.01	13.7162
01 SH1000 pALC-FnBPB before Fg injection	1	14	5	447.51	118.925
01 SH1000 pALC-FnBPB before Fg injection	1	14	4	1600.51	446.165
01 SH1000 pALC-FnBPB before Fg injection	1	14	3	0	0
01 SH1000 pALC-FnBPB before Fg injection	1	14	2	46.01	46.8071
01 SH1000 pALC-FnBPB before Fg injection	1	14	1	0	0
01 SH1000 pALC-FnBPB before Fg injection	1	15	1	0	0
01 SH1000 pALC-FnBPB before Fg injection	1	15	2	103.51	91.9897
01 SH1000 pALC-FnBPB before Fg injection	1	15	3	56.01	156.969
01 SH1000 pALC-FnBPB before Fg injection	1	15	4	0	0
01 SH1000 pALC-FnBPB before Fg injection	1	15	5	0	0
01 SH1000 pALC-FnBPB before Fg injection	1	15	6	61.01	109.334
01 SH1000 pALC-FnBPB before Fg injection	1	15	7	143.51	180.468
01 SH1000 pALC-FnBPB before Fg injection	1	15	8	58.01	116.161
01 SH1000 pALC-FnBPB before Fg injection	1	15	9	0	0
01 SH1000 pALC-FnBPB before Fg injection	1	15	10	1806.01	201.11
01 SH1000 pALC-FnBPB before Fg injection	1	15	11	62.01	23.6086
01 SH1000 pALC-FnBPB before Fg injection	1	15	12	1912.51	444.188
01 SH1000 pALC-FnBPB before Fg injection	1	15	13	1628.01	297.553
01 SH1000 pALC-FnBPB before Fg injection	1	15	14	2155.51	361.597
01 SH1000 pALC-FnBPB before Fg injection	1	15	15	1888.51	465.705
01 SH1000 pALC-FnBPB before Fg injection	1	15	16	1927.01	557.508
01 SH1000 pALC-FnBPB before Fg injection	1	16	16	2323.01	187.21
01 SH1000 pALC-FnBPB before Fg injection	1	16	15	1906.51	516.826
01 SH1000 pALC-FnBPB before Fg injection	1	16	14	1897.01	179.561
01 SH1000 pALC-FnBPB before Fg injection	1	16	13	1676.01	573.811
01 SH1000 pALC-FnBPB before Fg injection	1	16	12	1575.01	371.723
01 SH1000 pALC-FnBPB before Fg injection	1	16	11	1548.01	326.63
01 SH1000 pALC-FnBPB before Fg injection	1	16	10	1863.51	470.663
01 SH1000 pALC-FnBPB before Fg injection	1	16	9	1759.51	482.914
01 SH1000 pALC-FnBPB before Fg injection	1	16	8	0	0
01 SH1000 pALC-FnBPB before Fg injection	1	16	7	66.01	33.6959
01 SH1000 pALC-FnBPB before Fg injection	1	16	6	1810.51	306.522
01 SH1000 pALC-FnBPB before Fg injection	1	16	5	0	0
01 SH1000 pALC-FnBPB before Fg injection	1	16	4	93.51	21.1497
01 SH1000 pALC-FnBPB before Fg injection	1	16	3	91.01	19.6133
01 SH1000 pALC-FnBPB before Fg injection	1	16	2	0	0
01 SH1000 pALC-FnBPB before Fg injection	1	16	1	0	0
01 SH1000 pALC-FnBPB before Fg injection	2	1	1	1922.51	102.362
01 SH1000 pALC-FnBPB before Fg injection	2	1	2	83.51	32.5419
01 SH1000 pALC-FnBPB before Fg injection	2	1	3	0	0
01 SH1000 pALC-FnBPB before Fg injection	2	1	4	0	0
01 SH1000 pALC-FnBPB before Fg injection	2	1	5	0	0
01 SH1000 pALC-FnBPB before Fg injection	2	1	6	0	0
01 SH1000 pALC-FnBPB before Fg injection	2	1	7	0	0
01 SH1000 pALC-FnBPB before Fg injection	2	1	8	0	0
01 SH1000 pALC-FnBPB before Fg injection	2	1	9	0	0
01 SH1000 pALC-FnBPB before Fg injection	2	1	10	0	0
01 SH1000 pALC-FnBPB before Fg injection	2	1	11	1786.51	110.487
01 SH1000 pALC-FnBPB before Fg injection	2	1	12	0	0
01 SH1000 pALC-FnBPB before Fg injection	2	1	13	60.51	338.958
01 SH1000 pALC-FnBPB before Fg injection	2	1	14	0	0
01 SH1000 pALC-FnBPB before Fg injection	2	1	15	0	0
01 SH1000 pALC-FnBPB before Fg injection	2	1	16	52.01	30.0382
01 SH1000 pALC-FnBPB before Fg injection	2	2	16	67.51	21.1454
01 SH1000 pALC-FnBPB before Fg injection	2	2	15	55.51	17.258
01 SH1000 pALC-FnBPB before Fg injection	2	2	14	0	0
01 SH1000 pALC-FnBPB before Fg injection	2	2	13	1969.01	105.935
01 SH1000 pALC-FnBPB before Fg injection	2	2	12	0	0
01 SH1000 pALC-FnBPB before Fg injection	2	2	11	0	0
01 SH1000 pALC-FnBPB before Fg injection	2	2	10	0	0
01 SH1000 pALC-FnBPB before Fg injection	2	2	9	1653.01	120.314
01 SH1000 pALC-FnBPB before Fg injection	2	2	8	1825.01	139.004
01 SH1000 pALC-FnBPB before Fg injection	2	2	7	69.01	18.0476
01 SH1000 pALC-FnBPB before Fg injection	2	2	6	0	0
01 SH1000 pALC-FnBPB before Fg injection	2	2	5	47.01	8.51873
01 SH1000 pALC-FnBPB before Fg injection	2	2	4	127.01	129.424
01 SH1000 pALC-FnBPB before Fg injection	2	2	3	0	0
01 SH1000 pALC-FnBPB before Fg injection	2	2	2	1750.51	121.818
01 SH1000 pALC-FnBPB before Fg injection	2	2	1	0	0
01 SH1000 pALC-FnBPB before Fg injection	2	3	1	78.01	65.805
01 SH1000 pALC-FnBPB before Fg injection	2	3	2	46.01	11.2419
01 SH1000 pALC-FnBPB before Fg injection	2	3	3	0	0
01 SH1000 pALC-FnBPB before Fg injection	2	3	4	0	0
01 SH1000 pALC-FnBPB before Fg injection	2	3	5	108.51	40.5818
01 SH1000 pALC-FnBPB before Fg injection	2	3	6	0	0
01 SH1000 pALC-FnBPB before Fg injection	2	3	7	0	0
01 SH1000 pALC-FnBPB before Fg injection	2	3	8	74.51	20.2655
01 SH1000 pALC-FnBPB before Fg injection	2	3	9	43.51	17.9824
01 SH1000 pALC-FnBPB before Fg injection	2	3	10	0	0
01 SH1000 pALC-FnBPB before Fg injection	2	3	11	0	0
01 SH1000 pALC-FnBPB before Fg injection	2	3	12	0	0
01 SH1000 pALC-FnBPB before Fg injection	2	3	13	49.51	34.2472
01 SH1000 pALC-FnBPB before Fg injection	2	3	14	42.51	21.9627
01 SH1000 pALC-FnBPB before Fg injection	2	3	15	0	0
01 SH1000 pALC-FnBPB before Fg injection	2	3	16	0	0
01 SH1000 pALC-FnBPB before Fg injection	2	4	16	0	0
01 SH1000 pALC-FnBPB before Fg injection	2	4	15	1734.01	136.156
01 SH1000 pALC-FnBPB before Fg injection	2	4	14	0	0
01 SH1000 pALC-FnBPB before Fg injection	2	4	13	83.51	45.6735
01 SH1000 pALC-FnBPB before Fg injection	2	4	12	0	0
01 SH1000 pALC-FnBPB before Fg injection	2	4	11	0	0
01 SH1000 pALC-FnBPB before Fg injection	2	4	10	0	0
01 SH1000 pALC-FnBPB before Fg injection	2	4	9	0	0
01 SH1000 pALC-FnBPB before Fg injection	2	4	8	0	0
01 SH1000 pALC-FnBPB before Fg injection	2	4	7	0	0
01 SH1000 pALC-FnBPB before Fg injection	2	4	6	1658.51	101.629
01 SH1000 pALC-FnBPB before Fg injection	2	4	5	0	0
01 SH1000 pALC-FnBPB before Fg injection	2	4	4	0	0
01 SH1000 pALC-FnBPB before Fg injection	2	4	3	0	0
01 SH1000 pALC-FnBPB before Fg injection	2	4	2	0	0
01 SH1000 pALC-FnBPB before Fg injection	2	4	1	58.01	56.307
01 SH1000 pALC-FnBPB before Fg injection	2	5	1	0	0
01 SH1000 pALC-FnBPB before Fg injection	2	5	2	0	0
01 SH1000 pALC-FnBPB before Fg injection	2	5	3	0	0
01 SH1000 pALC-FnBPB before Fg injection	2	5	4	129.51	30.377
01 SH1000 pALC-FnBPB before Fg injection	2	5	5	0	0
01 SH1000 pALC-FnBPB before Fg injection	2	5	6	53.51	14.3933
01 SH1000 pALC-FnBPB before Fg injection	2	5	7	61.01	20.7905
01 SH1000 pALC-FnBPB before Fg injection	2	5	8	0	0
01 SH1000 pALC-FnBPB before Fg injection	2	5	9	0	0
01 SH1000 pALC-FnBPB before Fg injection	2	5	10	0	0
01 SH1000 pALC-FnBPB before Fg injection	2	5	11	1690.51	105.142
01 SH1000 pALC-FnBPB before Fg injection	2	5	12	0	0
01 SH1000 pALC-FnBPB before Fg injection	2	5	13	0	0
01 SH1000 pALC-FnBPB before Fg injection	2	5	14	67.51	31.317
01 SH1000 pALC-FnBPB before Fg injection	2	5	15	0	0
01 SH1000 pALC-FnBPB before Fg injection	2	5	16	0	0
01 SH1000 pALC-FnBPB before Fg injection	2	6	16	80.51	41.4396
01 SH1000 pALC-FnBPB before Fg injection	2	6	15	0	0
01 SH1000 pALC-FnBPB before Fg injection	2	6	14	0	0
01 SH1000 pALC-FnBPB before Fg injection	2	6	13	0	0
01 SH1000 pALC-FnBPB before Fg injection	2	6	12	58.51	51.9309
01 SH1000 pALC-FnBPB before Fg injection	2	6	11	0	0
01 SH1000 pALC-FnBPB before Fg injection	2	6	10	0	0
01 SH1000 pALC-FnBPB before Fg injection	2	6	9	0	0
01 SH1000 pALC-FnBPB before Fg injection	2	6	8	171.01	30.5007
01 SH1000 pALC-FnBPB before Fg injection	2	6	7	353.01	99.4653
01 SH1000 pALC-FnBPB before Fg injection	2	6	6	0	0
01 SH1000 pALC-FnBPB before Fg injection	2	6	5	0	0
01 SH1000 pALC-FnBPB before Fg injection	2	6	4	0	0
01 SH1000 pALC-FnBPB before Fg injection	2	6	3	0	0
01 SH1000 pALC-FnBPB before Fg injection	2	6	2	88.01	27.1053
01 SH1000 pALC-FnBPB before Fg injection	2	6	1	0	0
01 SH1000 pALC-FnBPB before Fg injection	2	7	1	0	0
01 SH1000 pALC-FnBPB before Fg injection	2	7	2	0	0
01 SH1000 pALC-FnBPB before Fg injection	2	7	3	1498.01	134.136
01 SH1000 pALC-FnBPB before Fg injection	2	7	4	0	0
01 SH1000 pALC-FnBPB before Fg injection	2	7	5	486.51	58.9686
01 SH1000 pALC-FnBPB before Fg injection	2	7	6	0	0
01 SH1000 pALC-FnBPB before Fg injection	2	7	7	0	0
01 SH1000 pALC-FnBPB before Fg injection	2	7	8	1809.01	127.791
01 SH1000 pALC-FnBPB before Fg injection	2	7	9	0	0
01 SH1000 pALC-FnBPB before Fg injection	2	7	10	0	0
01 SH1000 pALC-FnBPB before Fg injection	2	7	11	0	0
01 SH1000 pALC-FnBPB before Fg injection	2	7	12	79.51	27.756
01 SH1000 pALC-FnBPB before Fg injection	2	7	13	0	0
01 SH1000 pALC-FnBPB before Fg injection	2	7	14	527.51	76.0792
01 SH1000 pALC-FnBPB before Fg injection	2	7	15	0	0
01 SH1000 pALC-FnBPB before Fg injection	2	7	16	0	0
01 SH1000 pALC-FnBPB before Fg injection	2	8	16	0	0
01 SH1000 pALC-FnBPB before Fg injection	2	8	15	0	0
01 SH1000 pALC-FnBPB before Fg injection	2	8	14	0	0
01 SH1000 pALC-FnBPB before Fg injection	2	8	13	0	0
01 SH1000 pALC-FnBPB before Fg injection	2	8	12	1770.01	91.4475
01 SH1000 pALC-FnBPB before Fg injection	2	8	11	0	0
01 SH1000 pALC-FnBPB before Fg injection	2	8	10	0	0
01 SH1000 pALC-FnBPB before Fg injection	2	8	9	0	0
01 SH1000 pALC-FnBPB before Fg injection	2	8	8	0	0
01 SH1000 pALC-FnBPB before Fg injection	2	8	7	0	0
01 SH1000 pALC-FnBPB before Fg injection	2	8	6	0	0
01 SH1000 pALC-FnBPB before Fg injection	2	8	5	0	0
01 SH1000 pALC-FnBPB before Fg injection	2	8	4	51.51	83.2685
01 SH1000 pALC-FnBPB before Fg injection	2	8	3	0	0
01 SH1000 pALC-FnBPB before Fg injection	2	8	2	57.01	32.374
01 SH1000 pALC-FnBPB before Fg injection	2	8	1	0	0
01 SH1000 pALC-FnBPB before Fg injection	2	9	1	0	0
01 SH1000 pALC-FnBPB before Fg injection	2	9	2	0	0
01 SH1000 pALC-FnBPB before Fg injection	2	9	3	0	0
01 SH1000 pALC-FnBPB before Fg injection	2	9	4	71.51	26.9736
01 SH1000 pALC-FnBPB before Fg injection	2	9	5	0	0
01 SH1000 pALC-FnBPB before Fg injection	2	9	6	0	0
01 SH1000 pALC-FnBPB before Fg injection	2	9	7	0	0
01 SH1000 pALC-FnBPB before Fg injection	2	9	8	0	0
01 SH1000 pALC-FnBPB before Fg injection	2	9	9	0	0
01 SH1000 pALC-FnBPB before Fg injection	2	9	10	0	0
01 SH1000 pALC-FnBPB before Fg injection	2	9	11	0	0
01 SH1000 pALC-FnBPB before Fg injection	2	9	12	0	0
01 SH1000 pALC-FnBPB before Fg injection	2	9	13	0	0
01 SH1000 pALC-FnBPB before Fg injection	2	9	14	0	0
01 SH1000 pALC-FnBPB before Fg injection	2	9	15	0	0
01 SH1000 pALC-FnBPB before Fg injection	2	9	16	0	0
01 SH1000 pALC-FnBPB before Fg injection	2	10	16	0	0
01 SH1000 pALC-FnBPB before Fg injection	2	10	15	0	0
01 SH1000 pALC-FnBPB before Fg injection	2	10	14	0	0
01 SH1000 pALC-FnBPB before Fg injection	2	10	13	0	0
01 SH1000 pALC-FnBPB before Fg injection	2	10	12	67.01	33.9606
01 SH1000 pALC-FnBPB before Fg injection	2	10	11	0	0
01 SH1000 pALC-FnBPB before Fg injection	2	10	10	0	0
01 SH1000 pALC-FnBPB before Fg injection	2	10	9	0	0
01 SH1000 pALC-FnBPB before Fg injection	2	10	8	0	0
01 SH1000 pALC-FnBPB before Fg injection	2	10	7	0	0
01 SH1000 pALC-FnBPB before Fg injection	2	10	6	0	0
01 SH1000 pALC-FnBPB before Fg injection	2	10	5	0	0
01 SH1000 pALC-FnBPB before Fg injection	2	10	4	0	0
01 SH1000 pALC-FnBPB before Fg injection	2	10	3	0	0
01 SH1000 pALC-FnBPB before Fg injection	2	10	2	101.01	46.4565
01 SH1000 pALC-FnBPB before Fg injection	2	10	1	0	0
01 SH1000 pALC-FnBPB before Fg injection	2	11	1	0	0
01 SH1000 pALC-FnBPB before Fg injection	2	11	2	0	0
01 SH1000 pALC-FnBPB before Fg injection	2	11	3	0	0
01 SH1000 pALC-FnBPB before Fg injection	2	11	4	0	0
01 SH1000 pALC-FnBPB before Fg injection	2	11	5	0	0
01 SH1000 pALC-FnBPB before Fg injection	2	11	6	0	0
01 SH1000 pALC-FnBPB before Fg injection	2	11	7	93.01	129.017
01 SH1000 pALC-FnBPB before Fg injection	2	11	8	56.01	51.6758
01 SH1000 pALC-FnBPB before Fg injection	2	11	9	0	0
01 SH1000 pALC-FnBPB before Fg injection	2	11	10	1670.01	114.145
01 SH1000 pALC-FnBPB before Fg injection	2	11	11	0	0
01 SH1000 pALC-FnBPB before Fg injection	2	11	12	0	0
01 SH1000 pALC-FnBPB before Fg injection	2	11	13	0	0
01 SH1000 pALC-FnBPB before Fg injection	2	11	14	0	0
01 SH1000 pALC-FnBPB before Fg injection	2	11	15	0	0
01 SH1000 pALC-FnBPB before Fg injection	2	11	16	0	0
01 SH1000 pALC-FnBPB before Fg injection	2	12	16	0	0
01 SH1000 pALC-FnBPB before Fg injection	2	12	15	0	0
01 SH1000 pALC-FnBPB before Fg injection	2	12	14	0	0
01 SH1000 pALC-FnBPB before Fg injection	2	12	13	81.51	29.1909
01 SH1000 pALC-FnBPB before Fg injection	2	12	12	0	0
01 SH1000 pALC-FnBPB before Fg injection	2	12	11	0	0
01 SH1000 pALC-FnBPB before Fg injection	2	12	10	0	0
01 SH1000 pALC-FnBPB before Fg injection	2	12	9	0	0
01 SH1000 pALC-FnBPB before Fg injection	2	12	8	0	0
01 SH1000 pALC-FnBPB before Fg injection	2	12	7	0	0
01 SH1000 pALC-FnBPB before Fg injection	2	12	6	63.01	40.0932
01 SH1000 pALC-FnBPB before Fg injection	2	12	5	894.51	95.0665
01 SH1000 pALC-FnBPB before Fg injection	2	12	4	0	0
01 SH1000 pALC-FnBPB before Fg injection	2	12	3	0	0
01 SH1000 pALC-FnBPB before Fg injection	2	12	2	0	0
01 SH1000 pALC-FnBPB before Fg injection	2	12	1	1127.01	75.1616
01 SH1000 pALC-FnBPB before Fg injection	2	13	1	0	0
01 SH1000 pALC-FnBPB before Fg injection	2	13	2	0	0
01 SH1000 pALC-FnBPB before Fg injection	2	13	3	93.51	47.4784
01 SH1000 pALC-FnBPB before Fg injection	2	13	4	0	0
01 SH1000 pALC-FnBPB before Fg injection	2	13	5	0	0
01 SH1000 pALC-FnBPB before Fg injection	2	13	6	0	0
01 SH1000 pALC-FnBPB before Fg injection	2	13	7	67.51	39.6146
01 SH1000 pALC-FnBPB before Fg injection	2	13	8	0	0
01 SH1000 pALC-FnBPB before Fg injection	2	13	9	0	0
01 SH1000 pALC-FnBPB before Fg injection	2	13	10	0	0
01 SH1000 pALC-FnBPB before Fg injection	2	13	11	0	0
01 SH1000 pALC-FnBPB before Fg injection	2	13	12	0	0
01 SH1000 pALC-FnBPB before Fg injection	2	13	13	0	0
01 SH1000 pALC-FnBPB before Fg injection	2	13	14	0	0
01 SH1000 pALC-FnBPB before Fg injection	2	13	15	0	0
01 SH1000 pALC-FnBPB before Fg injection	2	13	16	0	0
01 SH1000 pALC-FnBPB before Fg injection	2	14	16	0	0
01 SH1000 pALC-FnBPB before Fg injection	2	14	15	0	0
01 SH1000 pALC-FnBPB before Fg injection	2	14	14	160.01	35.7532
01 SH1000 pALC-FnBPB before Fg injection	2	14	13	87.51	31.5813
01 SH1000 pALC-FnBPB before Fg injection	2	14	12	0	0
01 SH1000 pALC-FnBPB before Fg injection	2	14	11	0	0
01 SH1000 pALC-FnBPB before Fg injection	2	14	10	0	0
01 SH1000 pALC-FnBPB before Fg injection	2	14	9	0	0
01 SH1000 pALC-FnBPB before Fg injection	2	14	8	0	0
01 SH1000 pALC-FnBPB before Fg injection	2	14	7	0	0
01 SH1000 pALC-FnBPB before Fg injection	2	14	6	0	0
01 SH1000 pALC-FnBPB before Fg injection	2	14	5	0	0
01 SH1000 pALC-FnBPB before Fg injection	2	14	4	0	0
01 SH1000 pALC-FnBPB before Fg injection	2	14	3	0	0
01 SH1000 pALC-FnBPB before Fg injection	2	14	2	0	0
01 SH1000 pALC-FnBPB before Fg injection	2	14	1	0	0
01 SH1000 pALC-FnBPB before Fg injection	2	15	1	99.01	25.1605
01 SH1000 pALC-FnBPB before Fg injection	2	15	2	125.51	65.1197
01 SH1000 pALC-FnBPB before Fg injection	2	15	3	0	0
01 SH1000 pALC-FnBPB before Fg injection	2	15	4	0	0
01 SH1000 pALC-FnBPB before Fg injection	2	15	5	0	0
01 SH1000 pALC-FnBPB before Fg injection	2	15	6	0	0
01 SH1000 pALC-FnBPB before Fg injection	2	15	7	0	0
01 SH1000 pALC-FnBPB before Fg injection	2	15	8	0	0
01 SH1000 pALC-FnBPB before Fg injection	2	15	9	0	0
01 SH1000 pALC-FnBPB before Fg injection	2	15	10	0	0
01 SH1000 pALC-FnBPB before Fg injection	2	15	11	0	0
01 SH1000 pALC-FnBPB before Fg injection	2	15	12	0	0
01 SH1000 pALC-FnBPB before Fg injection	2	15	13	0	0
01 SH1000 pALC-FnBPB before Fg injection	2	15	14	0	0
01 SH1000 pALC-FnBPB before Fg injection	2	15	15	0	0
01 SH1000 pALC-FnBPB before Fg injection	2	15	16	0	0
01 SH1000 pALC-FnBPB before Fg injection	2	16	16	0	0
01 SH1000 pALC-FnBPB before Fg injection	2	16	15	0	0
01 SH1000 pALC-FnBPB before Fg injection	2	16	14	0	0
01 SH1000 pALC-FnBPB before Fg injection	2	16	13	0	0
01 SH1000 pALC-FnBPB before Fg injection	2	16	12	0	0
01 SH1000 pALC-FnBPB before Fg injection	2	16	11	0	0
01 SH1000 pALC-FnBPB before Fg injection	2	16	10	0	0
01 SH1000 pALC-FnBPB before Fg injection	2	16	9	0	0
01 SH1000 pALC-FnBPB before Fg injection	2	16	8	1777.01	98.1121
01 SH1000 pALC-FnBPB before Fg injection	2	16	7	0	0
01 SH1000 pALC-FnBPB before Fg injection	2	16	6	47.01	37.478
01 SH1000 pALC-FnBPB before Fg injection	2	16	5	0	0
01 SH1000 pALC-FnBPB before Fg injection	2	16	4	0	0
01 SH1000 pALC-FnBPB before Fg injection	2	16	3	0	0
01 SH1000 pALC-FnBPB before Fg injection	2	16	2	0	0
01 SH1000 pALC-FnBPB before Fg injection	2	16	1	149.01	51.5982
01 SH1000 pALC-FnBPB before Fg injection	3	1	1	0	0
01 SH1000 pALC-FnBPB before Fg injection	3	1	2	0	0
01 SH1000 pALC-FnBPB before Fg injection	3	1	3	0	0
01 SH1000 pALC-FnBPB before Fg injection	3	1	4	0	0
01 SH1000 pALC-FnBPB before Fg injection	3	1	5	0	0
01 SH1000 pALC-FnBPB before Fg injection	3	1	6	0	0
01 SH1000 pALC-FnBPB before Fg injection	3	1	7	0	0
01 SH1000 pALC-FnBPB before Fg injection	3	1	8	0	0
01 SH1000 pALC-FnBPB before Fg injection	3	1	9	0	0
01 SH1000 pALC-FnBPB before Fg injection	3	1	10	0	0
01 SH1000 pALC-FnBPB before Fg injection	3	1	11	0	0
01 SH1000 pALC-FnBPB before Fg injection	3	1	12	0	0
01 SH1000 pALC-FnBPB before Fg injection	3	1	13	479.51	50.9303
01 SH1000 pALC-FnBPB before Fg injection	3	1	14	176.01	49.9872
01 SH1000 pALC-FnBPB before Fg injection	3	1	15	68.01	10.8622
01 SH1000 pALC-FnBPB before Fg injection	3	1	16	0	0
01 SH1000 pALC-FnBPB before Fg injection	3	2	16	34.51	16.7457
01 SH1000 pALC-FnBPB before Fg injection	3	2	15	0	0
01 SH1000 pALC-FnBPB before Fg injection	3	2	14	0	0
01 SH1000 pALC-FnBPB before Fg injection	3	2	13	0	0
01 SH1000 pALC-FnBPB before Fg injection	3	2	12	0	0
01 SH1000 pALC-FnBPB before Fg injection	3	2	11	0	0
01 SH1000 pALC-FnBPB before Fg injection	3	2	10	49.01	17.512
01 SH1000 pALC-FnBPB before Fg injection	3	2	9	0	0
01 SH1000 pALC-FnBPB before Fg injection	3	2	8	0	0
01 SH1000 pALC-FnBPB before Fg injection	3	2	7	0	0
01 SH1000 pALC-FnBPB before Fg injection	3	2	6	0	0
01 SH1000 pALC-FnBPB before Fg injection	3	2	5	225.51	48.9739
01 SH1000 pALC-FnBPB before Fg injection	3	2	4	45.01	42.0955
01 SH1000 pALC-FnBPB before Fg injection	3	2	3	0	0
01 SH1000 pALC-FnBPB before Fg injection	3	2	2	0	0
01 SH1000 pALC-FnBPB before Fg injection	3	2	1	46.51	19.4211
01 SH1000 pALC-FnBPB before Fg injection	3	3	1	0	0
01 SH1000 pALC-FnBPB before Fg injection	3	3	2	0	0
01 SH1000 pALC-FnBPB before Fg injection	3	3	3	0	0
01 SH1000 pALC-FnBPB before Fg injection	3	3	4	0	0
01 SH1000 pALC-FnBPB before Fg injection	3	3	5	0	0
01 SH1000 pALC-FnBPB before Fg injection	3	3	6	0	0
01 SH1000 pALC-FnBPB before Fg injection	3	3	7	0	0
01 SH1000 pALC-FnBPB before Fg injection	3	3	8	0	0
01 SH1000 pALC-FnBPB before Fg injection	3	3	9	65.51	41.9485
01 SH1000 pALC-FnBPB before Fg injection	3	3	10	0	0
01 SH1000 pALC-FnBPB before Fg injection	3	3	11	0	0
01 SH1000 pALC-FnBPB before Fg injection	3	3	12	84.51	16.8412
01 SH1000 pALC-FnBPB before Fg injection	3	3	13	0	0
01 SH1000 pALC-FnBPB before Fg injection	3	3	14	2016.01	292.76
01 SH1000 pALC-FnBPB before Fg injection	3	3	15	1699.01	306.969
01 SH1000 pALC-FnBPB before Fg injection	3	3	16	1892.01	372.482
01 SH1000 pALC-FnBPB before Fg injection	3	4	16	1800.51	403.947
01 SH1000 pALC-FnBPB before Fg injection	3	4	15	788.51	291.409
01 SH1000 pALC-FnBPB before Fg injection	3	4	14	3003.01	238.637
01 SH1000 pALC-FnBPB before Fg injection	3	4	13	3340.01	287.674
01 SH1000 pALC-FnBPB before Fg injection	3	4	12	0	0
01 SH1000 pALC-FnBPB before Fg injection	3	4	11	0	0
01 SH1000 pALC-FnBPB before Fg injection	3	4	10	0	0
01 SH1000 pALC-FnBPB before Fg injection	3	4	9	0	0
01 SH1000 pALC-FnBPB before Fg injection	3	4	8	0	0
01 SH1000 pALC-FnBPB before Fg injection	3	4	7	0	0
01 SH1000 pALC-FnBPB before Fg injection	3	4	6	0	0
01 SH1000 pALC-FnBPB before Fg injection	3	4	5	0	0
01 SH1000 pALC-FnBPB before Fg injection	3	4	4	0	0
01 SH1000 pALC-FnBPB before Fg injection	3	4	3	0	0
01 SH1000 pALC-FnBPB before Fg injection	3	4	2	0	0
01 SH1000 pALC-FnBPB before Fg injection	3	4	1	0	0
01 SH1000 pALC-FnBPB before Fg injection	3	5	1	0	0
01 SH1000 pALC-FnBPB before Fg injection	3	5	2	0	0
01 SH1000 pALC-FnBPB before Fg injection	3	5	3	0	0
01 SH1000 pALC-FnBPB before Fg injection	3	5	4	40.01	28.6352
01 SH1000 pALC-FnBPB before Fg injection	3	5	5	0	0
01 SH1000 pALC-FnBPB before Fg injection	3	5	6	0	0
01 SH1000 pALC-FnBPB before Fg injection	3	5	7	0	0
01 SH1000 pALC-FnBPB before Fg injection	3	5	8	0	0
01 SH1000 pALC-FnBPB before Fg injection	3	5	9	49.01	44.2488
01 SH1000 pALC-FnBPB before Fg injection	3	5	10	68.51	46.2362
01 SH1000 pALC-FnBPB before Fg injection	3	5	11	1886.51	318.982
01 SH1000 pALC-FnBPB before Fg injection	3	5	12	2059.01	357.002
01 SH1000 pALC-FnBPB before Fg injection	3	5	13	1929.51	280.884
01 SH1000 pALC-FnBPB before Fg injection	3	5	14	1926.51	291.583
01 SH1000 pALC-FnBPB before Fg injection	3	5	15	1867.01	269.417
01 SH1000 pALC-FnBPB before Fg injection	3	5	16	1639.51	355.435
01 SH1000 pALC-FnBPB before Fg injection	3	6	16	1909.51	284.668
01 SH1000 pALC-FnBPB before Fg injection	3	6	15	2236.51	390.654
01 SH1000 pALC-FnBPB before Fg injection	3	6	14	1752.01	415.965
01 SH1000 pALC-FnBPB before Fg injection	3	6	13	1669.51	371.531
01 SH1000 pALC-FnBPB before Fg injection	3	6	12	1758.51	309.645
01 SH1000 pALC-FnBPB before Fg injection	3	6	11	2129.01	210.065
01 SH1000 pALC-FnBPB before Fg injection	3	6	10	0	0
01 SH1000 pALC-FnBPB before Fg injection	3	6	9	0	0
01 SH1000 pALC-FnBPB before Fg injection	3	6	8	0	0
01 SH1000 pALC-FnBPB before Fg injection	3	6	7	0	0
01 SH1000 pALC-FnBPB before Fg injection	3	6	6	72.51	48.5967
01 SH1000 pALC-FnBPB before Fg injection	3	6	5	0	0
01 SH1000 pALC-FnBPB before Fg injection	3	6	4	54.51	34.7547
01 SH1000 pALC-FnBPB before Fg injection	3	6	3	60.51	58.4514
01 SH1000 pALC-FnBPB before Fg injection	3	6	2	74.01	9.89357
01 SH1000 pALC-FnBPB before Fg injection	3	6	1	0	0
01 SH1000 pALC-FnBPB before Fg injection	3	7	1	0	0
01 SH1000 pALC-FnBPB before Fg injection	3	7	2	0	0
01 SH1000 pALC-FnBPB before Fg injection	3	7	3	0	0
01 SH1000 pALC-FnBPB before Fg injection	3	7	4	0	0
01 SH1000 pALC-FnBPB before Fg injection	3	7	5	0	0
01 SH1000 pALC-FnBPB before Fg injection	3	7	6	0	0
01 SH1000 pALC-FnBPB before Fg injection	3	7	7	0	0
01 SH1000 pALC-FnBPB before Fg injection	3	7	8	0	0
01 SH1000 pALC-FnBPB before Fg injection	3	7	9	0	0
01 SH1000 pALC-FnBPB before Fg injection	3	7	10	0	0
01 SH1000 pALC-FnBPB before Fg injection	3	7	11	0	0
01 SH1000 pALC-FnBPB before Fg injection	3	7	12	1971.51	274.779
01 SH1000 pALC-FnBPB before Fg injection	3	7	13	1880.01	300.53
01 SH1000 pALC-FnBPB before Fg injection	3	7	14	1703.01	334.403
01 SH1000 pALC-FnBPB before Fg injection	3	7	15	1691.51	328.975
01 SH1000 pALC-FnBPB before Fg injection	3	7	16	1632.51	398.827
01 SH1000 pALC-FnBPB before Fg injection	3	8	16	3044.01	281.389
01 SH1000 pALC-FnBPB before Fg injection	3	8	15	1975.51	529.297
01 SH1000 pALC-FnBPB before Fg injection	3	8	14	153.51	448.047
01 SH1000 pALC-FnBPB before Fg injection	3	8	13	0	0
01 SH1000 pALC-FnBPB before Fg injection	3	8	12	0	0
01 SH1000 pALC-FnBPB before Fg injection	3	8	11	1789.51	339.755
01 SH1000 pALC-FnBPB before Fg injection	3	8	10	0	0
01 SH1000 pALC-FnBPB before Fg injection	3	8	9	1711.01	391.73
01 SH1000 pALC-FnBPB before Fg injection	3	8	8	0	0
01 SH1000 pALC-FnBPB before Fg injection	3	8	7	0	0
01 SH1000 pALC-FnBPB before Fg injection	3	8	6	1864.01	347.946
01 SH1000 pALC-FnBPB before Fg injection	3	8	5	0	0
01 SH1000 pALC-FnBPB before Fg injection	3	8	4	0	0
01 SH1000 pALC-FnBPB before Fg injection	3	8	3	0	0
01 SH1000 pALC-FnBPB before Fg injection	3	8	2	0	0
01 SH1000 pALC-FnBPB before Fg injection	3	8	1	93.51	21.513
01 SH1000 pALC-FnBPB before Fg injection	3	9	1	0	0
01 SH1000 pALC-FnBPB before Fg injection	3	9	2	206.51	68.5191
01 SH1000 pALC-FnBPB before Fg injection	3	9	3	0	0
01 SH1000 pALC-FnBPB before Fg injection	3	9	4	0	0
01 SH1000 pALC-FnBPB before Fg injection	3	9	5	89.51	19.209
01 SH1000 pALC-FnBPB before Fg injection	3	9	6	51.51	6.09109
01 SH1000 pALC-FnBPB before Fg injection	3	9	7	1807.51	354.173
01 SH1000 pALC-FnBPB before Fg injection	3	9	8	1331.51	383.114
01 SH1000 pALC-FnBPB before Fg injection	3	9	9	0	0
01 SH1000 pALC-FnBPB before Fg injection	3	9	10	732.51	232.905
01 SH1000 pALC-FnBPB before Fg injection	3	9	11	2269.01	10938.4
01 SH1000 pALC-FnBPB before Fg injection	3	9	12	83.01	247.615
01 SH1000 pALC-FnBPB before Fg injection	3	9	13	0	0
01 SH1000 pALC-FnBPB before Fg injection	3	9	14	1638.01	190.788
01 SH1000 pALC-FnBPB before Fg injection	3	9	15	152.51	37.2843
01 SH1000 pALC-FnBPB before Fg injection	3	9	16	47.01	25.1297
01 SH1000 pALC-FnBPB before Fg injection	3	10	16	1793.51	297.047
01 SH1000 pALC-FnBPB before Fg injection	3	10	15	1880.51	337.817
01 SH1000 pALC-FnBPB before Fg injection	3	10	14	178.01	163.411
01 SH1000 pALC-FnBPB before Fg injection	3	10	13	0	0
01 SH1000 pALC-FnBPB before Fg injection	3	10	12	0	0
01 SH1000 pALC-FnBPB before Fg injection	3	10	11	0	0
01 SH1000 pALC-FnBPB before Fg injection	3	10	10	0	0
01 SH1000 pALC-FnBPB before Fg injection	3	10	9	0	0
01 SH1000 pALC-FnBPB before Fg injection	3	10	8	99.51	67.1275
01 SH1000 pALC-FnBPB before Fg injection	3	10	7	422.51	434.45
01 SH1000 pALC-FnBPB before Fg injection	3	10	6	51.01	25.2138
01 SH1000 pALC-FnBPB before Fg injection	3	10	5	59.51	85.4678
01 SH1000 pALC-FnBPB before Fg injection	3	10	4	0	0
01 SH1000 pALC-FnBPB before Fg injection	3	10	3	0	0
01 SH1000 pALC-FnBPB before Fg injection	3	10	2	0	0
01 SH1000 pALC-FnBPB before Fg injection	3	10	1	0	0
01 SH1000 pALC-FnBPB before Fg injection	3	11	1	58.01	53.3505
01 SH1000 pALC-FnBPB before Fg injection	3	11	2	0	0
01 SH1000 pALC-FnBPB before Fg injection	3	11	3	72.51	38.9526
01 SH1000 pALC-FnBPB before Fg injection	3	11	4	0	0
01 SH1000 pALC-FnBPB before Fg injection	3	11	5	0	0
01 SH1000 pALC-FnBPB before Fg injection	3	11	6	43.01	22.834
01 SH1000 pALC-FnBPB before Fg injection	3	11	7	0	0
01 SH1000 pALC-FnBPB before Fg injection	3	11	8	45.51	11.6872
01 SH1000 pALC-FnBPB before Fg injection	3	11	9	0	0
01 SH1000 pALC-FnBPB before Fg injection	3	11	10	0	0
01 SH1000 pALC-FnBPB before Fg injection	3	11	11	75.01	205.414
01 SH1000 pALC-FnBPB before Fg injection	3	11	12	152.01	574.282
01 SH1000 pALC-FnBPB before Fg injection	3	11	13	0	0
01 SH1000 pALC-FnBPB before Fg injection	3	11	14	0	0
01 SH1000 pALC-FnBPB before Fg injection	3	11	15	1824.51	350.026
01 SH1000 pALC-FnBPB before Fg injection	3	11	16	75.01	62.1613
01 SH1000 pALC-FnBPB before Fg injection	3	12	16	1054.51	230.532
01 SH1000 pALC-FnBPB before Fg injection	3	12	15	1726.51	370.583
01 SH1000 pALC-FnBPB before Fg injection	3	12	14	0	0
01 SH1000 pALC-FnBPB before Fg injection	3	12	13	0	0
01 SH1000 pALC-FnBPB before Fg injection	3	12	12	44.51	49.4743
01 SH1000 pALC-FnBPB before Fg injection	3	12	11	0	0
01 SH1000 pALC-FnBPB before Fg injection	3	12	10	90.01	38.2437
01 SH1000 pALC-FnBPB before Fg injection	3	12	9	67.01	90.7487
01 SH1000 pALC-FnBPB before Fg injection	3	12	8	68.01	296.971
01 SH1000 pALC-FnBPB before Fg injection	3	12	7	72.01	86.5483
01 SH1000 pALC-FnBPB before Fg injection	3	12	6	113.01	118.143
01 SH1000 pALC-FnBPB before Fg injection	3	12	5	0	0
01 SH1000 pALC-FnBPB before Fg injection	3	12	4	0	0
01 SH1000 pALC-FnBPB before Fg injection	3	12	3	0	0
01 SH1000 pALC-FnBPB before Fg injection	3	12	2	0	0
01 SH1000 pALC-FnBPB before Fg injection	3	12	1	0	0
01 SH1000 pALC-FnBPB before Fg injection	3	13	1	0	0
01 SH1000 pALC-FnBPB before Fg injection	3	13	2	0	0
01 SH1000 pALC-FnBPB before Fg injection	3	13	3	0	0
01 SH1000 pALC-FnBPB before Fg injection	3	13	4	0	0
01 SH1000 pALC-FnBPB before Fg injection	3	13	5	0	0
01 SH1000 pALC-FnBPB before Fg injection	3	13	6	69.51	32.638
01 SH1000 pALC-FnBPB before Fg injection	3	13	7	71.01	34.0631
01 SH1000 pALC-FnBPB before Fg injection	3	13	8	111.01	108.621
01 SH1000 pALC-FnBPB before Fg injection	3	13	9	0	0
01 SH1000 pALC-FnBPB before Fg injection	3	13	10	0	0
01 SH1000 pALC-FnBPB before Fg injection	3	13	11	0	0
01 SH1000 pALC-FnBPB before Fg injection	3	13	12	0	0
01 SH1000 pALC-FnBPB before Fg injection	3	13	13	0	0
01 SH1000 pALC-FnBPB before Fg injection	3	13	14	0	0
01 SH1000 pALC-FnBPB before Fg injection	3	13	15	1799.01	392.849
01 SH1000 pALC-FnBPB before Fg injection	3	13	16	1530.01	335.174
01 SH1000 pALC-FnBPB before Fg injection	3	14	16	1023.51	473.828
01 SH1000 pALC-FnBPB before Fg injection	3	14	15	1585.51	223.296
01 SH1000 pALC-FnBPB before Fg injection	3	14	14	0	0
01 SH1000 pALC-FnBPB before Fg injection	3	14	13	0	0
01 SH1000 pALC-FnBPB before Fg injection	3	14	12	43.51	88.4502
01 SH1000 pALC-FnBPB before Fg injection	3	14	11	68.51	93.8731
01 SH1000 pALC-FnBPB before Fg injection	3	14	10	0	0
01 SH1000 pALC-FnBPB before Fg injection	3	14	9	50.51	94.4223
01 SH1000 pALC-FnBPB before Fg injection	3	14	8	93.51	111.405
01 SH1000 pALC-FnBPB before Fg injection	3	14	7	0	0
01 SH1000 pALC-FnBPB before Fg injection	3	14	6	0	0
01 SH1000 pALC-FnBPB before Fg injection	3	14	5	112.51	112.205
01 SH1000 pALC-FnBPB before Fg injection	3	14	4	0	0
01 SH1000 pALC-FnBPB before Fg injection	3	14	3	94.51	4.50281
01 SH1000 pALC-FnBPB before Fg injection	3	14	2	0	0
01 SH1000 pALC-FnBPB before Fg injection	3	14	1	0	0
01 SH1000 pALC-FnBPB before Fg injection	3	15	1	0	0
01 SH1000 pALC-FnBPB before Fg injection	3	15	2	0	0
01 SH1000 pALC-FnBPB before Fg injection	3	15	3	56.51	31.9798
01 SH1000 pALC-FnBPB before Fg injection	3	15	4	409.01	125.803
01 SH1000 pALC-FnBPB before Fg injection	3	15	5	55.01	41.1073
01 SH1000 pALC-FnBPB before Fg injection	3	15	6	89.01	9.94674
01 SH1000 pALC-FnBPB before Fg injection	3	15	7	69.51	124.735
01 SH1000 pALC-FnBPB before Fg injection	3	15	8	67.51	129.025
01 SH1000 pALC-FnBPB before Fg injection	3	15	9	103.01	43.3892
01 SH1000 pALC-FnBPB before Fg injection	3	15	10	41.51	18.5974
01 SH1000 pALC-FnBPB before Fg injection	3	15	11	83.51	52.2792
01 SH1000 pALC-FnBPB before Fg injection	3	15	12	2029.01	456.274
01 SH1000 pALC-FnBPB before Fg injection	3	15	13	48.01	32.0239
01 SH1000 pALC-FnBPB before Fg injection	3	15	14	1742.01	254.431
01 SH1000 pALC-FnBPB before Fg injection	3	15	15	1940.01	235.815
01 SH1000 pALC-FnBPB before Fg injection	3	15	16	1994.51	383.021
01 SH1000 pALC-FnBPB before Fg injection	3	16	16	1831.01	295.441
01 SH1000 pALC-FnBPB before Fg injection	3	16	15	791.01	460.74
01 SH1000 pALC-FnBPB before Fg injection	3	16	14	1481.01	334.003
01 SH1000 pALC-FnBPB before Fg injection	3	16	13	260.51	439.968
01 SH1000 pALC-FnBPB before Fg injection	3	16	12	108.01	49.9722
01 SH1000 pALC-FnBPB before Fg injection	3	16	11	44.01	32.4559
01 SH1000 pALC-FnBPB before Fg injection	3	16	10	109.01	149.94
01 SH1000 pALC-FnBPB before Fg injection	3	16	9	62.01	105.299
01 SH1000 pALC-FnBPB before Fg injection	3	16	8	45.01	35.3872
01 SH1000 pALC-FnBPB before Fg injection	3	16	7	108.51	8.71975
01 SH1000 pALC-FnBPB before Fg injection	3	16	6	40.01	5.74302
01 SH1000 pALC-FnBPB before Fg injection	3	16	5	0	0
01 SH1000 pALC-FnBPB before Fg injection	3	16	4	66.51	25.3041
01 SH1000 pALC-FnBPB before Fg injection	3	16	3	66.51	211.441
01 SH1000 pALC-FnBPB before Fg injection	3	16	2	56.01	110.803
01 SH1000 pALC-FnBPB before Fg injection	3	16	1	52.01	24.4355
01 SH1000 pALC-FnBPB before Fg injection	4	1	1	56.01	21.9683
01 SH1000 pALC-FnBPB before Fg injection	4	1	2	316.51	205.905
01 SH1000 pALC-FnBPB before Fg injection	4	1	3	49.01	62.0656
01 SH1000 pALC-FnBPB before Fg injection	4	1	4	64.01	39.3257
01 SH1000 pALC-FnBPB before Fg injection	4	1	5	0	0
01 SH1000 pALC-FnBPB before Fg injection	4	1	6	50.51	20.9263
01 SH1000 pALC-FnBPB before Fg injection	4	1	7	72.01	28.5247
01 SH1000 pALC-FnBPB before Fg injection	4	1	8	59.51	46.865
01 SH1000 pALC-FnBPB before Fg injection	4	1	9	57.01	35.7209
01 SH1000 pALC-FnBPB before Fg injection	4	1	10	46.01	165.003
01 SH1000 pALC-FnBPB before Fg injection	4	1	11	50.01	18.8546
01 SH1000 pALC-FnBPB before Fg injection	4	1	12	0	0
01 SH1000 pALC-FnBPB before Fg injection	4	1	13	43.01	273.837
01 SH1000 pALC-FnBPB before Fg injection	4	1	14	1658.01	75.7325
01 SH1000 pALC-FnBPB before Fg injection	4	1	15	169.01	172.097
01 SH1000 pALC-FnBPB before Fg injection	4	1	16	0	0
01 SH1000 pALC-FnBPB before Fg injection	4	2	16	875.01	217.047
01 SH1000 pALC-FnBPB before Fg injection	4	2	15	62.01	17.6903
01 SH1000 pALC-FnBPB before Fg injection	4	2	14	79.01	35.2443
01 SH1000 pALC-FnBPB before Fg injection	4	2	13	97.01	22.5098
01 SH1000 pALC-FnBPB before Fg injection	4	2	12	0	0
01 SH1000 pALC-FnBPB before Fg injection	4	2	11	100.51	45.0912
01 SH1000 pALC-FnBPB before Fg injection	4	2	10	320.51	168.445
01 SH1000 pALC-FnBPB before Fg injection	4	2	9	0	0
01 SH1000 pALC-FnBPB before Fg injection	4	2	8	44.51	10.7835
01 SH1000 pALC-FnBPB before Fg injection	4	2	7	1978.01	129.408
01 SH1000 pALC-FnBPB before Fg injection	4	2	6	0	0
01 SH1000 pALC-FnBPB before Fg injection	4	2	5	0	0
01 SH1000 pALC-FnBPB before Fg injection	4	2	4	0	0
01 SH1000 pALC-FnBPB before Fg injection	4	2	3	105.51	43.0414
01 SH1000 pALC-FnBPB before Fg injection	4	2	2	1840.01	107.253
01 SH1000 pALC-FnBPB before Fg injection	4	2	1	0	0
01 SH1000 pALC-FnBPB before Fg injection	4	3	1	54.51	21.7667
01 SH1000 pALC-FnBPB before Fg injection	4	3	2	170.01	111.829
01 SH1000 pALC-FnBPB before Fg injection	4	3	3	1893.51	77.1659
01 SH1000 pALC-FnBPB before Fg injection	4	3	4	0	0
01 SH1000 pALC-FnBPB before Fg injection	4	3	5	51.51	96.4838
01 SH1000 pALC-FnBPB before Fg injection	4	3	6	60.01	86.1317
01 SH1000 pALC-FnBPB before Fg injection	4	3	7	79.51	92.7083
01 SH1000 pALC-FnBPB before Fg injection	4	3	8	0	0
01 SH1000 pALC-FnBPB before Fg injection	4	3	9	0	0
01 SH1000 pALC-FnBPB before Fg injection	4	3	10	0	0
01 SH1000 pALC-FnBPB before Fg injection	4	3	11	0	0
01 SH1000 pALC-FnBPB before Fg injection	4	3	12	0	0
01 SH1000 pALC-FnBPB before Fg injection	4	3	13	57.51	19.8764
01 SH1000 pALC-FnBPB before Fg injection	4	3	14	0	0
01 SH1000 pALC-FnBPB before Fg injection	4	3	15	143.51	61.565
01 SH1000 pALC-FnBPB before Fg injection	4	3	16	1550.51	73.8361
01 SH1000 pALC-FnBPB before Fg injection	4	4	16	0	0
01 SH1000 pALC-FnBPB before Fg injection	4	4	15	0	0
01 SH1000 pALC-FnBPB before Fg injection	4	4	14	0	0
01 SH1000 pALC-FnBPB before Fg injection	4	4	13	0	0
01 SH1000 pALC-FnBPB before Fg injection	4	4	12	0	0
01 SH1000 pALC-FnBPB before Fg injection	4	4	11	0	0
01 SH1000 pALC-FnBPB before Fg injection	4	4	10	54.01	36.0248
01 SH1000 pALC-FnBPB before Fg injection	4	4	9	0	0
01 SH1000 pALC-FnBPB before Fg injection	4	4	8	123.51	181.814
01 SH1000 pALC-FnBPB before Fg injection	4	4	7	0	0
01 SH1000 pALC-FnBPB before Fg injection	4	4	6	197.01	74.9193
01 SH1000 pALC-FnBPB before Fg injection	4	4	5	49.51	8.04925
01 SH1000 pALC-FnBPB before Fg injection	4	4	4	1916.51	127.16
01 SH1000 pALC-FnBPB before Fg injection	4	4	3	1991.51	137.875
01 SH1000 pALC-FnBPB before Fg injection	4	4	2	0	0
01 SH1000 pALC-FnBPB before Fg injection	4	4	1	0	0
01 SH1000 pALC-FnBPB before Fg injection	4	5	1	246.51	44.8038
01 SH1000 pALC-FnBPB before Fg injection	4	5	2	0	0
01 SH1000 pALC-FnBPB before Fg injection	4	5	3	0	0
01 SH1000 pALC-FnBPB before Fg injection	4	5	4	1095.51	213.227
01 SH1000 pALC-FnBPB before Fg injection	4	5	5	121.51	98.4585
01 SH1000 pALC-FnBPB before Fg injection	4	5	6	46.01	15.4746
01 SH1000 pALC-FnBPB before Fg injection	4	5	7	0	0
01 SH1000 pALC-FnBPB before Fg injection	4	5	8	1657.51	113.52
01 SH1000 pALC-FnBPB before Fg injection	4	5	9	0	0
01 SH1000 pALC-FnBPB before Fg injection	4	5	10	0	0
01 SH1000 pALC-FnBPB before Fg injection	4	5	11	0	0
01 SH1000 pALC-FnBPB before Fg injection	4	5	12	0	0
01 SH1000 pALC-FnBPB before Fg injection	4	5	13	0	0
01 SH1000 pALC-FnBPB before Fg injection	4	5	14	1542.51	91.0427
01 SH1000 pALC-FnBPB before Fg injection	4	5	15	49.01	16.4774
01 SH1000 pALC-FnBPB before Fg injection	4	5	16	72.51	106.381
01 SH1000 pALC-FnBPB before Fg injection	4	6	16	0	0
01 SH1000 pALC-FnBPB before Fg injection	4	6	15	2166.51	89.8002
01 SH1000 pALC-FnBPB before Fg injection	4	6	14	0	0
01 SH1000 pALC-FnBPB before Fg injection	4	6	13	71.51	143.832
01 SH1000 pALC-FnBPB before Fg injection	4	6	12	55.51	93.9523
01 SH1000 pALC-FnBPB before Fg injection	4	6	11	0	0
01 SH1000 pALC-FnBPB before Fg injection	4	6	10	112.01	111.182
01 SH1000 pALC-FnBPB before Fg injection	4	6	9	80.51	64.4992
01 SH1000 pALC-FnBPB before Fg injection	4	6	8	0	0
01 SH1000 pALC-FnBPB before Fg injection	4	6	7	71.01	74.9824
01 SH1000 pALC-FnBPB before Fg injection	4	6	6	0	0
01 SH1000 pALC-FnBPB before Fg injection	4	6	5	0	0
01 SH1000 pALC-FnBPB before Fg injection	4	6	4	108.51	49.2045
01 SH1000 pALC-FnBPB before Fg injection	4	6	3	0	0
01 SH1000 pALC-FnBPB before Fg injection	4	6	2	0	0
01 SH1000 pALC-FnBPB before Fg injection	4	6	1	154.01	104.804
01 SH1000 pALC-FnBPB before Fg injection	4	7	1	1647.01	134.174
01 SH1000 pALC-FnBPB before Fg injection	4	7	2	0	0
01 SH1000 pALC-FnBPB before Fg injection	4	7	3	0	0
01 SH1000 pALC-FnBPB before Fg injection	4	7	4	0	0
01 SH1000 pALC-FnBPB before Fg injection	4	7	5	98.01	44.5204
01 SH1000 pALC-FnBPB before Fg injection	4	7	6	61.51	133.401
01 SH1000 pALC-FnBPB before Fg injection	4	7	7	42.01	31.7894
01 SH1000 pALC-FnBPB before Fg injection	4	7	8	0	0
01 SH1000 pALC-FnBPB before Fg injection	4	7	9	100.01	49.9952
01 SH1000 pALC-FnBPB before Fg injection	4	7	10	0	0
01 SH1000 pALC-FnBPB before Fg injection	4	7	11	86.01	25.6352
01 SH1000 pALC-FnBPB before Fg injection	4	7	12	0	0
01 SH1000 pALC-FnBPB before Fg injection	4	7	13	49.51	18.9662
01 SH1000 pALC-FnBPB before Fg injection	4	7	14	0	0
01 SH1000 pALC-FnBPB before Fg injection	4	7	15	54.01	38.8266
01 SH1000 pALC-FnBPB before Fg injection	4	7	16	1674.01	104.939
01 SH1000 pALC-FnBPB before Fg injection	4	8	16	0	0
01 SH1000 pALC-FnBPB before Fg injection	4	8	15	0	0
01 SH1000 pALC-FnBPB before Fg injection	4	8	14	56.01	14.4557
01 SH1000 pALC-FnBPB before Fg injection	4	8	13	0	0
01 SH1000 pALC-FnBPB before Fg injection	4	8	12	1686.01	94.9032
01 SH1000 pALC-FnBPB before Fg injection	4	8	11	0	0
01 SH1000 pALC-FnBPB before Fg injection	4	8	10	0	0
01 SH1000 pALC-FnBPB before Fg injection	4	8	9	0	0
01 SH1000 pALC-FnBPB before Fg injection	4	8	8	67.51	27.4044
01 SH1000 pALC-FnBPB before Fg injection	4	8	7	0	0
01 SH1000 pALC-FnBPB before Fg injection	4	8	6	0	0
01 SH1000 pALC-FnBPB before Fg injection	4	8	5	103.01	153.294
01 SH1000 pALC-FnBPB before Fg injection	4	8	4	1833.01	152.409
01 SH1000 pALC-FnBPB before Fg injection	4	8	3	66.51	42.9414
01 SH1000 pALC-FnBPB before Fg injection	4	8	2	51.51	76.4889
01 SH1000 pALC-FnBPB before Fg injection	4	8	1	45.01	138.531
01 SH1000 pALC-FnBPB before Fg injection	4	9	1	0	0
01 SH1000 pALC-FnBPB before Fg injection	4	9	2	57.51	53.8768
01 SH1000 pALC-FnBPB before Fg injection	4	9	3	66.51	47.1588
01 SH1000 pALC-FnBPB before Fg injection	4	9	4	0	0
01 SH1000 pALC-FnBPB before Fg injection	4	9	5	0	0
01 SH1000 pALC-FnBPB before Fg injection	4	9	6	0	0
01 SH1000 pALC-FnBPB before Fg injection	4	9	7	0	0
01 SH1000 pALC-FnBPB before Fg injection	4	9	8	45.51	117.503
01 SH1000 pALC-FnBPB before Fg injection	4	9	9	2168.01	215.881
01 SH1000 pALC-FnBPB before Fg injection	4	9	10	43.01	45.8116
01 SH1000 pALC-FnBPB before Fg injection	4	9	11	0	0
01 SH1000 pALC-FnBPB before Fg injection	4	9	12	0	0
01 SH1000 pALC-FnBPB before Fg injection	4	9	13	122.51	57.8455
01 SH1000 pALC-FnBPB before Fg injection	4	9	14	0	0
01 SH1000 pALC-FnBPB before Fg injection	4	9	15	0	0
01 SH1000 pALC-FnBPB before Fg injection	4	9	16	0	0
01 SH1000 pALC-FnBPB before Fg injection	4	10	16	0	0
01 SH1000 pALC-FnBPB before Fg injection	4	10	15	276.51	251.791
01 SH1000 pALC-FnBPB before Fg injection	4	10	14	138.51	46.6241
01 SH1000 pALC-FnBPB before Fg injection	4	10	13	54.01	13.9355
01 SH1000 pALC-FnBPB before Fg injection	4	10	12	65.51	19.0766
01 SH1000 pALC-FnBPB before Fg injection	4	10	11	68.01	43.9282
01 SH1000 pALC-FnBPB before Fg injection	4	10	10	0	0
01 SH1000 pALC-FnBPB before Fg injection	4	10	9	56.51	35.3539
01 SH1000 pALC-FnBPB before Fg injection	4	10	8	0	0
01 SH1000 pALC-FnBPB before Fg injection	4	10	7	0	0
01 SH1000 pALC-FnBPB before Fg injection	4	10	6	0	0
01 SH1000 pALC-FnBPB before Fg injection	4	10	5	0	0
01 SH1000 pALC-FnBPB before Fg injection	4	10	4	55.01	25.6635
01 SH1000 pALC-FnBPB before Fg injection	4	10	3	102.51	40.3619
01 SH1000 pALC-FnBPB before Fg injection	4	10	2	104.51	30.28
01 SH1000 pALC-FnBPB before Fg injection	4	10	1	129.01	38.2768
01 SH1000 pALC-FnBPB before Fg injection	4	11	1	51.01	341.366
01 SH1000 pALC-FnBPB before Fg injection	4	11	2	117.01	47.31
01 SH1000 pALC-FnBPB before Fg injection	4	11	3	0	0
01 SH1000 pALC-FnBPB before Fg injection	4	11	4	0	0
01 SH1000 pALC-FnBPB before Fg injection	4	11	5	69.51	97.1976
01 SH1000 pALC-FnBPB before Fg injection	4	11	6	676.01	73.8558
01 SH1000 pALC-FnBPB before Fg injection	4	11	7	50.01	79.0541
01 SH1000 pALC-FnBPB before Fg injection	4	11	8	0	0
01 SH1000 pALC-FnBPB before Fg injection	4	11	9	58.01	112.237
01 SH1000 pALC-FnBPB before Fg injection	4	11	10	0	0
01 SH1000 pALC-FnBPB before Fg injection	4	11	11	0	0
01 SH1000 pALC-FnBPB before Fg injection	4	11	12	3500.51	96.4869
01 SH1000 pALC-FnBPB before Fg injection	4	11	13	43.01	28.7206
01 SH1000 pALC-FnBPB before Fg injection	4	11	14	0	0
01 SH1000 pALC-FnBPB before Fg injection	4	11	15	0	0
01 SH1000 pALC-FnBPB before Fg injection	4	11	16	63.01	107.115
01 SH1000 pALC-FnBPB before Fg injection	4	12	16	2123.01	84.9427
01 SH1000 pALC-FnBPB before Fg injection	4	12	15	56.51	29.1128
01 SH1000 pALC-FnBPB before Fg injection	4	12	14	72.51	54.6806
01 SH1000 pALC-FnBPB before Fg injection	4	12	13	0	0
01 SH1000 pALC-FnBPB before Fg injection	4	12	12	0	0
01 SH1000 pALC-FnBPB before Fg injection	4	12	11	1789.51	154.865
01 SH1000 pALC-FnBPB before Fg injection	4	12	10	47.01	26.2771
01 SH1000 pALC-FnBPB before Fg injection	4	12	9	0	0
01 SH1000 pALC-FnBPB before Fg injection	4	12	8	0	0
01 SH1000 pALC-FnBPB before Fg injection	4	12	7	57.01	90.6156
01 SH1000 pALC-FnBPB before Fg injection	4	12	6	0	0
01 SH1000 pALC-FnBPB before Fg injection	4	12	5	606.01	206.424
01 SH1000 pALC-FnBPB before Fg injection	4	12	4	603.51	335.019
01 SH1000 pALC-FnBPB before Fg injection	4	12	3	0	0
01 SH1000 pALC-FnBPB before Fg injection	4	12	2	0	0
01 SH1000 pALC-FnBPB before Fg injection	4	12	1	99.51	51.4549
01 SH1000 pALC-FnBPB before Fg injection	4	13	1	156.51	46.2023
01 SH1000 pALC-FnBPB before Fg injection	4	13	2	278.51	204.848
01 SH1000 pALC-FnBPB before Fg injection	4	13	3	57.01	64.7053
01 SH1000 pALC-FnBPB before Fg injection	4	13	4	1156.01	301.19
01 SH1000 pALC-FnBPB before Fg injection	4	13	5	0	0
01 SH1000 pALC-FnBPB before Fg injection	4	13	6	1891.01	101.153
01 SH1000 pALC-FnBPB before Fg injection	4	13	7	0	0
01 SH1000 pALC-FnBPB before Fg injection	4	13	8	71.01	31.8432
01 SH1000 pALC-FnBPB before Fg injection	4	13	9	0	0
01 SH1000 pALC-FnBPB before Fg injection	4	13	10	0	0
01 SH1000 pALC-FnBPB before Fg injection	4	13	11	2035.01	145.284
01 SH1000 pALC-FnBPB before Fg injection	4	13	12	1660.01	108.881
01 SH1000 pALC-FnBPB before Fg injection	4	13	13	41.01	95.0978
01 SH1000 pALC-FnBPB before Fg injection	4	13	14	2039.01	147.544
01 SH1000 pALC-FnBPB before Fg injection	4	13	15	0	0
01 SH1000 pALC-FnBPB before Fg injection	4	13	16	45.01	28.4972
01 SH1000 pALC-FnBPB before Fg injection	4	14	16	0	0
01 SH1000 pALC-FnBPB before Fg injection	4	14	15	2131.51	116.413
01 SH1000 pALC-FnBPB before Fg injection	4	14	14	65.51	45.4934
01 SH1000 pALC-FnBPB before Fg injection	4	14	13	1649.51	117.803
01 SH1000 pALC-FnBPB before Fg injection	4	14	12	0	0
01 SH1000 pALC-FnBPB before Fg injection	4	14	11	56.51	82.2955
01 SH1000 pALC-FnBPB before Fg injection	4	14	10	0	0
01 SH1000 pALC-FnBPB before Fg injection	4	14	9	0	0
01 SH1000 pALC-FnBPB before Fg injection	4	14	8	129.01	28.0483
01 SH1000 pALC-FnBPB before Fg injection	4	14	7	43.51	44.5764
01 SH1000 pALC-FnBPB before Fg injection	4	14	6	0	0
01 SH1000 pALC-FnBPB before Fg injection	4	14	5	46.51	69.8615
01 SH1000 pALC-FnBPB before Fg injection	4	14	4	1717.01	147.614
01 SH1000 pALC-FnBPB before Fg injection	4	14	3	0	0
01 SH1000 pALC-FnBPB before Fg injection	4	14	2	0	0
01 SH1000 pALC-FnBPB before Fg injection	4	14	1	1599.51	127.432
01 SH1000 pALC-FnBPB before Fg injection	4	15	1	169.51	71.4052
01 SH1000 pALC-FnBPB before Fg injection	4	15	2	0	0
01 SH1000 pALC-FnBPB before Fg injection	4	15	3	74.01	91.424
01 SH1000 pALC-FnBPB before Fg injection	4	15	4	65.01	154.792
01 SH1000 pALC-FnBPB before Fg injection	4	15	5	0	0
01 SH1000 pALC-FnBPB before Fg injection	4	15	6	0	0
01 SH1000 pALC-FnBPB before Fg injection	4	15	7	55.01	22.1507
01 SH1000 pALC-FnBPB before Fg injection	4	15	8	0	0
01 SH1000 pALC-FnBPB before Fg injection	4	15	9	1767.01	135.905
01 SH1000 pALC-FnBPB before Fg injection	4	15	10	59.51	48.5346
01 SH1000 pALC-FnBPB before Fg injection	4	15	11	96.01	48.1481
01 SH1000 pALC-FnBPB before Fg injection	4	15	12	0	0
01 SH1000 pALC-FnBPB before Fg injection	4	15	13	52.51	49.3395
01 SH1000 pALC-FnBPB before Fg injection	4	15	14	0	0
01 SH1000 pALC-FnBPB before Fg injection	4	15	15	0	0
01 SH1000 pALC-FnBPB before Fg injection	4	15	16	0	0
01 SH1000 pALC-FnBPB before Fg injection	4	16	16	47.51	33.0294
01 SH1000 pALC-FnBPB before Fg injection	4	16	15	0	0
01 SH1000 pALC-FnBPB before Fg injection	4	16	14	0	0
01 SH1000 pALC-FnBPB before Fg injection	4	16	13	0	0
01 SH1000 pALC-FnBPB before Fg injection	4	16	12	69.51	48.8743
01 SH1000 pALC-FnBPB before Fg injection	4	16	11	0	0
01 SH1000 pALC-FnBPB before Fg injection	4	16	10	0	0
01 SH1000 pALC-FnBPB before Fg injection	4	16	9	0	0
01 SH1000 pALC-FnBPB before Fg injection	4	16	8	80.01	42.0642
01 SH1000 pALC-FnBPB before Fg injection	4	16	7	0	0
01 SH1000 pALC-FnBPB before Fg injection	4	16	6	434.51	163.001
01 SH1000 pALC-FnBPB before Fg injection	4	16	5	0	0
01 SH1000 pALC-FnBPB before Fg injection	4	16	4	91.51	35.3183
01 SH1000 pALC-FnBPB before Fg injection	4	16	3	0	0
01 SH1000 pALC-FnBPB before Fg injection	4	16	2	1539.01	115.623
01 SH1000 pALC-FnBPB before Fg injection	4	16	1	1637.01	105.257
02 SH1000 pALC-FnBPB after Fg injection	1	1	1	0	0
02 SH1000 pALC-FnBPB after Fg injection	1	1	2	0	0
02 SH1000 pALC-FnBPB after Fg injection	1	1	3	0	0
02 SH1000 pALC-FnBPB after Fg injection	1	1	4	0	0
02 SH1000 pALC-FnBPB after Fg injection	1	1	5	124.01	155.573
02 SH1000 pALC-FnBPB after Fg injection	1	1	6	0	0
02 SH1000 pALC-FnBPB after Fg injection	1	1	7	0	0
02 SH1000 pALC-FnBPB after Fg injection	1	1	8	81.51	85.5915
02 SH1000 pALC-FnBPB after Fg injection	1	1	9	57.51	25.1013
02 SH1000 pALC-FnBPB after Fg injection	1	1	10	50.01	35.1065
02 SH1000 pALC-FnBPB after Fg injection	1	1	11	0	0
02 SH1000 pALC-FnBPB after Fg injection	1	1	12	0	0
02 SH1000 pALC-FnBPB after Fg injection	1	1	13	0	0
02 SH1000 pALC-FnBPB after Fg injection	1	1	14	0	0
02 SH1000 pALC-FnBPB after Fg injection	1	1	15	0	0
02 SH1000 pALC-FnBPB after Fg injection	1	1	16	0	0
02 SH1000 pALC-FnBPB after Fg injection	1	2	16	0	0
02 SH1000 pALC-FnBPB after Fg injection	1	2	15	0	0
02 SH1000 pALC-FnBPB after Fg injection	1	2	14	0	0
02 SH1000 pALC-FnBPB after Fg injection	1	2	13	0	0
02 SH1000 pALC-FnBPB after Fg injection	1	2	12	94.51	142.057
02 SH1000 pALC-FnBPB after Fg injection	1	2	11	0	0
02 SH1000 pALC-FnBPB after Fg injection	1	2	10	0	0
02 SH1000 pALC-FnBPB after Fg injection	1	2	9	54.51	5.79513
02 SH1000 pALC-FnBPB after Fg injection	1	2	8	0	0
02 SH1000 pALC-FnBPB after Fg injection	1	2	7	0	0
02 SH1000 pALC-FnBPB after Fg injection	1	2	6	0	0
02 SH1000 pALC-FnBPB after Fg injection	1	2	5	0	0
02 SH1000 pALC-FnBPB after Fg injection	1	2	4	0	0
02 SH1000 pALC-FnBPB after Fg injection	1	2	3	0	0
02 SH1000 pALC-FnBPB after Fg injection	1	2	2	0	0
02 SH1000 pALC-FnBPB after Fg injection	1	2	1	0	0
02 SH1000 pALC-FnBPB after Fg injection	1	3	1	37.51	7.21835
02 SH1000 pALC-FnBPB after Fg injection	1	3	2	40.01	10.7271
02 SH1000 pALC-FnBPB after Fg injection	1	3	3	0	0
02 SH1000 pALC-FnBPB after Fg injection	1	3	4	0	0
02 SH1000 pALC-FnBPB after Fg injection	1	3	5	0	0
02 SH1000 pALC-FnBPB after Fg injection	1	3	6	0	0
02 SH1000 pALC-FnBPB after Fg injection	1	3	7	0	0
02 SH1000 pALC-FnBPB after Fg injection	1	3	8	0	0
02 SH1000 pALC-FnBPB after Fg injection	1	3	9	0	0
02 SH1000 pALC-FnBPB after Fg injection	1	3	10	0	0
02 SH1000 pALC-FnBPB after Fg injection	1	3	11	0	0
02 SH1000 pALC-FnBPB after Fg injection	1	3	12	0	0
02 SH1000 pALC-FnBPB after Fg injection	1	3	13	941.51	155.755
02 SH1000 pALC-FnBPB after Fg injection	1	3	14	1906.51	252.415
02 SH1000 pALC-FnBPB after Fg injection	1	3	15	1890.51	158.407
02 SH1000 pALC-FnBPB after Fg injection	1	3	16	1763.01	165.23
02 SH1000 pALC-FnBPB after Fg injection	1	4	16	1859.01	240.653
02 SH1000 pALC-FnBPB after Fg injection	1	4	15	0	0
02 SH1000 pALC-FnBPB after Fg injection	1	4	14	121.51	36.4007
02 SH1000 pALC-FnBPB after Fg injection	1	4	13	0	0
02 SH1000 pALC-FnBPB after Fg injection	1	4	12	0	0
02 SH1000 pALC-FnBPB after Fg injection	1	4	11	0	0
02 SH1000 pALC-FnBPB after Fg injection	1	4	10	0	0
02 SH1000 pALC-FnBPB after Fg injection	1	4	9	0	0
02 SH1000 pALC-FnBPB after Fg injection	1	4	8	0	0
02 SH1000 pALC-FnBPB after Fg injection	1	4	7	0	0
02 SH1000 pALC-FnBPB after Fg injection	1	4	6	433.01	124.505
02 SH1000 pALC-FnBPB after Fg injection	1	4	5	0	0
02 SH1000 pALC-FnBPB after Fg injection	1	4	4	0	0
02 SH1000 pALC-FnBPB after Fg injection	1	4	3	0	0
02 SH1000 pALC-FnBPB after Fg injection	1	4	2	0	0
02 SH1000 pALC-FnBPB after Fg injection	1	4	1	0	0
02 SH1000 pALC-FnBPB after Fg injection	1	5	1	0	0
02 SH1000 pALC-FnBPB after Fg injection	1	5	2	0	0
02 SH1000 pALC-FnBPB after Fg injection	1	5	3	0	0
02 SH1000 pALC-FnBPB after Fg injection	1	5	4	0	0
02 SH1000 pALC-FnBPB after Fg injection	1	5	5	98.51	47.7939
02 SH1000 pALC-FnBPB after Fg injection	1	5	6	0	0
02 SH1000 pALC-FnBPB after Fg injection	1	5	7	0	0
02 SH1000 pALC-FnBPB after Fg injection	1	5	8	0	0
02 SH1000 pALC-FnBPB after Fg injection	1	5	9	0	0
02 SH1000 pALC-FnBPB after Fg injection	1	5	10	0	0
02 SH1000 pALC-FnBPB after Fg injection	1	5	11	0	0
02 SH1000 pALC-FnBPB after Fg injection	1	5	12	0	0
02 SH1000 pALC-FnBPB after Fg injection	1	5	13	1991.51	167.068
02 SH1000 pALC-FnBPB after Fg injection	1	5	14	1669.51	152.494
02 SH1000 pALC-FnBPB after Fg injection	1	5	15	1670.01	153.925
02 SH1000 pALC-FnBPB after Fg injection	1	5	16	1927.51	162.801
02 SH1000 pALC-FnBPB after Fg injection	1	6	16	1911.01	201.091
02 SH1000 pALC-FnBPB after Fg injection	1	6	15	1683.01	191.996
02 SH1000 pALC-FnBPB after Fg injection	1	6	14	1436.01	183.737
02 SH1000 pALC-FnBPB after Fg injection	1	6	13	48.01	34.762
02 SH1000 pALC-FnBPB after Fg injection	1	6	12	0	0
02 SH1000 pALC-FnBPB after Fg injection	1	6	11	0	0
02 SH1000 pALC-FnBPB after Fg injection	1	6	10	0	0
02 SH1000 pALC-FnBPB after Fg injection	1	6	9	0	0
02 SH1000 pALC-FnBPB after Fg injection	1	6	8	0	0
02 SH1000 pALC-FnBPB after Fg injection	1	6	7	66.51	181.739
02 SH1000 pALC-FnBPB after Fg injection	1	6	6	50.01	11.7252
02 SH1000 pALC-FnBPB after Fg injection	1	6	5	0	0
02 SH1000 pALC-FnBPB after Fg injection	1	6	4	0	0
02 SH1000 pALC-FnBPB after Fg injection	1	6	3	41.01	161.199
02 SH1000 pALC-FnBPB after Fg injection	1	6	2	0	0
02 SH1000 pALC-FnBPB after Fg injection	1	6	1	0	0
02 SH1000 pALC-FnBPB after Fg injection	1	7	1	40.01	52.1118
02 SH1000 pALC-FnBPB after Fg injection	1	7	2	0	0
02 SH1000 pALC-FnBPB after Fg injection	1	7	3	0	0
02 SH1000 pALC-FnBPB after Fg injection	1	7	4	0	0
02 SH1000 pALC-FnBPB after Fg injection	1	7	5	182.51	98.3367
02 SH1000 pALC-FnBPB after Fg injection	1	7	6	1947.51	167.395
02 SH1000 pALC-FnBPB after Fg injection	1	7	7	0	0
02 SH1000 pALC-FnBPB after Fg injection	1	7	8	0	0
02 SH1000 pALC-FnBPB after Fg injection	1	7	9	0	0
02 SH1000 pALC-FnBPB after Fg injection	1	7	10	2199.51	189.276
02 SH1000 pALC-FnBPB after Fg injection	1	7	11	0	0
02 SH1000 pALC-FnBPB after Fg injection	1	7	12	0	0
02 SH1000 pALC-FnBPB after Fg injection	1	7	13	0	0
02 SH1000 pALC-FnBPB after Fg injection	1	7	14	0	0
02 SH1000 pALC-FnBPB after Fg injection	1	7	15	1819.01	233.136
02 SH1000 pALC-FnBPB after Fg injection	1	7	16	2540.51	206.237
02 SH1000 pALC-FnBPB after Fg injection	1	8	16	0	0
02 SH1000 pALC-FnBPB after Fg injection	1	8	15	1637.51	148.155
02 SH1000 pALC-FnBPB after Fg injection	1	8	14	0	0
02 SH1000 pALC-FnBPB after Fg injection	1	8	13	0	0
02 SH1000 pALC-FnBPB after Fg injection	1	8	12	1743.51	249.72
02 SH1000 pALC-FnBPB after Fg injection	1	8	11	2810.51	248.566
02 SH1000 pALC-FnBPB after Fg injection	1	8	10	1727.51	384.515
02 SH1000 pALC-FnBPB after Fg injection	1	8	9	1452.51	190.475
02 SH1000 pALC-FnBPB after Fg injection	1	8	8	1625.01	264.942
02 SH1000 pALC-FnBPB after Fg injection	1	8	7	1948.51	394.699
02 SH1000 pALC-FnBPB after Fg injection	1	8	6	1623.01	291.811
02 SH1000 pALC-FnBPB after Fg injection	1	8	5	1542.01	224.099
02 SH1000 pALC-FnBPB after Fg injection	1	8	4	1509.01	193.169
02 SH1000 pALC-FnBPB after Fg injection	1	8	3	1449.01	276.214
02 SH1000 pALC-FnBPB after Fg injection	1	8	2	0	0
02 SH1000 pALC-FnBPB after Fg injection	1	8	1	1409.01	195.937
02 SH1000 pALC-FnBPB after Fg injection	1	9	1	44.01	4.34541
02 SH1000 pALC-FnBPB after Fg injection	1	9	2	1407.51	205.306
02 SH1000 pALC-FnBPB after Fg injection	1	9	3	1840.01	332.183
02 SH1000 pALC-FnBPB after Fg injection	1	9	4	1701.51	355.272
02 SH1000 pALC-FnBPB after Fg injection	1	9	5	1669.51	361.905
02 SH1000 pALC-FnBPB after Fg injection	1	9	6	1555.01	240.009
02 SH1000 pALC-FnBPB after Fg injection	1	9	7	1726.51	294.046
02 SH1000 pALC-FnBPB after Fg injection	1	9	8	1837.51	471.703
02 SH1000 pALC-FnBPB after Fg injection	1	9	9	1709.01	479.789
02 SH1000 pALC-FnBPB after Fg injection	1	9	10	0	0
02 SH1000 pALC-FnBPB after Fg injection	1	9	11	60.01	401.663
02 SH1000 pALC-FnBPB after Fg injection	1	9	12	1563.01	232.977
02 SH1000 pALC-FnBPB after Fg injection	1	9	13	675.51	324.668
02 SH1000 pALC-FnBPB after Fg injection	1	9	14	1339.51	154.646
02 SH1000 pALC-FnBPB after Fg injection	1	9	15	1553.51	267.212
02 SH1000 pALC-FnBPB after Fg injection	1	9	16	0	0
02 SH1000 pALC-FnBPB after Fg injection	1	10	16	1815.51	200.618
02 SH1000 pALC-FnBPB after Fg injection	1	10	15	1823.01	225.738
02 SH1000 pALC-FnBPB after Fg injection	1	10	14	1634.01	171.737
02 SH1000 pALC-FnBPB after Fg injection	1	10	13	1722.01	453.703
02 SH1000 pALC-FnBPB after Fg injection	1	10	12	1727.51	477.57
02 SH1000 pALC-FnBPB after Fg injection	1	10	11	1619.01	396.327
02 SH1000 pALC-FnBPB after Fg injection	1	10	10	1812.51	257.935
02 SH1000 pALC-FnBPB after Fg injection	1	10	9	1798.51	282.056
02 SH1000 pALC-FnBPB after Fg injection	1	10	8	0	0
02 SH1000 pALC-FnBPB after Fg injection	1	10	7	1811.51	467.86
02 SH1000 pALC-FnBPB after Fg injection	1	10	6	969.51	537.271
02 SH1000 pALC-FnBPB after Fg injection	1	10	5	0	0
02 SH1000 pALC-FnBPB after Fg injection	1	10	4	479.01	124.939
02 SH1000 pALC-FnBPB after Fg injection	1	10	3	0	0
02 SH1000 pALC-FnBPB after Fg injection	1	10	2	75.01	177.908
02 SH1000 pALC-FnBPB after Fg injection	1	10	1	81.01	114.929
02 SH1000 pALC-FnBPB after Fg injection	1	11	1	0	0
02 SH1000 pALC-FnBPB after Fg injection	1	11	2	71.51	70.6216
02 SH1000 pALC-FnBPB after Fg injection	1	11	3	69.01	66.8967
02 SH1000 pALC-FnBPB after Fg injection	1	11	4	74.01	58.9115
02 SH1000 pALC-FnBPB after Fg injection	1	11	5	1568.01	441.929
02 SH1000 pALC-FnBPB after Fg injection	1	11	6	1390.51	262.406
02 SH1000 pALC-FnBPB after Fg injection	1	11	7	1211.51	267.599
02 SH1000 pALC-FnBPB after Fg injection	1	11	8	226.51	48.6922
02 SH1000 pALC-FnBPB after Fg injection	1	11	9	1976.01	281.71
02 SH1000 pALC-FnBPB after Fg injection	1	11	10	1419.51	363.884
02 SH1000 pALC-FnBPB after Fg injection	1	11	11	1837.01	242.52
02 SH1000 pALC-FnBPB after Fg injection	1	11	12	1563.51	222.79
02 SH1000 pALC-FnBPB after Fg injection	1	11	13	1385.01	250.028
02 SH1000 pALC-FnBPB after Fg injection	1	11	14	1475.01	258.826
02 SH1000 pALC-FnBPB after Fg injection	1	11	15	1016.51	241.958
02 SH1000 pALC-FnBPB after Fg injection	1	11	16	113.51	111.42
02 SH1000 pALC-FnBPB after Fg injection	1	12	16	289.01	144.095
02 SH1000 pALC-FnBPB after Fg injection	1	12	15	0	0
02 SH1000 pALC-FnBPB after Fg injection	1	12	14	1637.51	304.959
02 SH1000 pALC-FnBPB after Fg injection	1	12	13	1771.51	293.228
02 SH1000 pALC-FnBPB after Fg injection	1	12	12	0	0
02 SH1000 pALC-FnBPB after Fg injection	1	12	11	1458.01	319.607
02 SH1000 pALC-FnBPB after Fg injection	1	12	10	1788.01	217.919
02 SH1000 pALC-FnBPB after Fg injection	1	12	9	0	0
02 SH1000 pALC-FnBPB after Fg injection	1	12	8	1580.01	333.059
02 SH1000 pALC-FnBPB after Fg injection	1	12	7	1497.51	231.338
02 SH1000 pALC-FnBPB after Fg injection	1	12	6	117.51	70.3042
02 SH1000 pALC-FnBPB after Fg injection	1	12	5	70.01	109.566
02 SH1000 pALC-FnBPB after Fg injection	1	12	4	1687.01	471.734
02 SH1000 pALC-FnBPB after Fg injection	1	12	3	44.51	80.1693
02 SH1000 pALC-FnBPB after Fg injection	1	12	2	77.51	103.109
02 SH1000 pALC-FnBPB after Fg injection	1	12	1	60.01	90.7911
02 SH1000 pALC-FnBPB after Fg injection	1	13	1	559.01	189.847
02 SH1000 pALC-FnBPB after Fg injection	1	13	2	1648.51	264.312
02 SH1000 pALC-FnBPB after Fg injection	1	13	3	104.01	77.945
02 SH1000 pALC-FnBPB after Fg injection	1	13	4	46.51	84.2341
02 SH1000 pALC-FnBPB after Fg injection	1	13	5	47.01	8.92497
02 SH1000 pALC-FnBPB after Fg injection	1	13	6	73.01	26.1896
02 SH1000 pALC-FnBPB after Fg injection	1	13	7	42.51	113.894
02 SH1000 pALC-FnBPB after Fg injection	1	13	8	1710.01	232.792
02 SH1000 pALC-FnBPB after Fg injection	1	13	9	1589.51	343.149
02 SH1000 pALC-FnBPB after Fg injection	1	13	10	1511.51	315.235
02 SH1000 pALC-FnBPB after Fg injection	1	13	11	1528.51	212.143
02 SH1000 pALC-FnBPB after Fg injection	1	13	12	3208.01	227.976
02 SH1000 pALC-FnBPB after Fg injection	1	13	13	1567.01	324.216
02 SH1000 pALC-FnBPB after Fg injection	1	13	14	1751.51	267.633
02 SH1000 pALC-FnBPB after Fg injection	1	13	15	1784.01	244.259
02 SH1000 pALC-FnBPB after Fg injection	1	13	16	2201.01	312.004
02 SH1000 pALC-FnBPB after Fg injection	1	14	16	332.01	96.7576
02 SH1000 pALC-FnBPB after Fg injection	1	14	15	1615.01	309.876
02 SH1000 pALC-FnBPB after Fg injection	1	14	14	1427.01	184.718
02 SH1000 pALC-FnBPB after Fg injection	1	14	13	1656.01	374.032
02 SH1000 pALC-FnBPB after Fg injection	1	14	12	1425.01	367.189
02 SH1000 pALC-FnBPB after Fg injection	1	14	11	1728.51	291.853
02 SH1000 pALC-FnBPB after Fg injection	1	14	10	0	0
02 SH1000 pALC-FnBPB after Fg injection	1	14	9	1452.01	239.087
02 SH1000 pALC-FnBPB after Fg injection	1	14	8	1847.01	242.812
02 SH1000 pALC-FnBPB after Fg injection	1	14	7	0	0
02 SH1000 pALC-FnBPB after Fg injection	1	14	6	0	0
02 SH1000 pALC-FnBPB after Fg injection	1	14	5	1494.51	487.306
02 SH1000 pALC-FnBPB after Fg injection	1	14	4	75.01	26.3445
02 SH1000 pALC-FnBPB after Fg injection	1	14	3	90.01	28.1895
02 SH1000 pALC-FnBPB after Fg injection	1	14	2	1374.51	395.336
02 SH1000 pALC-FnBPB after Fg injection	1	14	1	1800.51	274.739
02 SH1000 pALC-FnBPB after Fg injection	1	15	1	1750.01	530.237
02 SH1000 pALC-FnBPB after Fg injection	1	15	2	624.01	349.929
02 SH1000 pALC-FnBPB after Fg injection	1	15	3	61.01	96.7604
02 SH1000 pALC-FnBPB after Fg injection	1	15	4	90.01	106.373
02 SH1000 pALC-FnBPB after Fg injection	1	15	5	165.01	134.686
02 SH1000 pALC-FnBPB after Fg injection	1	15	6	1649.01	316.997
02 SH1000 pALC-FnBPB after Fg injection	1	15	7	1755.51	393.32
02 SH1000 pALC-FnBPB after Fg injection	1	15	8	0	0
02 SH1000 pALC-FnBPB after Fg injection	1	15	9	2815.01	275.753
02 SH1000 pALC-FnBPB after Fg injection	1	15	10	2724.51	232.351
02 SH1000 pALC-FnBPB after Fg injection	1	15	11	1517.51	366.146
02 SH1000 pALC-FnBPB after Fg injection	1	15	12	2748.51	254.148
02 SH1000 pALC-FnBPB after Fg injection	1	15	13	1760.01	316.677
02 SH1000 pALC-FnBPB after Fg injection	1	15	14	1639.51	357.991
02 SH1000 pALC-FnBPB after Fg injection	1	15	15	1381.01	304.549
02 SH1000 pALC-FnBPB after Fg injection	1	15	16	1709.51	196.194
02 SH1000 pALC-FnBPB after Fg injection	1	16	16	2673.51	229.799
02 SH1000 pALC-FnBPB after Fg injection	1	16	15	1723.01	183.309
02 SH1000 pALC-FnBPB after Fg injection	1	16	14	2230.01	347.161
02 SH1000 pALC-FnBPB after Fg injection	1	16	13	1673.01	296.194
02 SH1000 pALC-FnBPB after Fg injection	1	16	12	1717.51	226.168
02 SH1000 pALC-FnBPB after Fg injection	1	16	11	2648.51	225.395
02 SH1000 pALC-FnBPB after Fg injection	1	16	10	1562.51	288.104
02 SH1000 pALC-FnBPB after Fg injection	1	16	9	51.01	7.80691
02 SH1000 pALC-FnBPB after Fg injection	1	16	8	2048.51	345.623
02 SH1000 pALC-FnBPB after Fg injection	1	16	7	2658.01	390.339
02 SH1000 pALC-FnBPB after Fg injection	1	16	6	1048.51	405.093
02 SH1000 pALC-FnBPB after Fg injection	1	16	5	48.51	128.386
02 SH1000 pALC-FnBPB after Fg injection	1	16	4	0	0
02 SH1000 pALC-FnBPB after Fg injection	1	16	3	1608.51	520.898
02 SH1000 pALC-FnBPB after Fg injection	1	16	2	1596.51	461.495
02 SH1000 pALC-FnBPB after Fg injection	1	16	1	1522.01	277.414
02 SH1000 pALC-FnBPB after Fg injection	2	1	1	55.01	146.7
02 SH1000 pALC-FnBPB after Fg injection	2	1	2	120.01	56.1092
02 SH1000 pALC-FnBPB after Fg injection	2	1	3	390.01	162.99
02 SH1000 pALC-FnBPB after Fg injection	2	1	4	309.51	153.242
02 SH1000 pALC-FnBPB after Fg injection	2	1	5	198.01	158.909
02 SH1000 pALC-FnBPB after Fg injection	2	1	6	44.01	53.181
02 SH1000 pALC-FnBPB after Fg injection	2	1	7	70.01	90.0283
02 SH1000 pALC-FnBPB after Fg injection	2	1	8	0	0
02 SH1000 pALC-FnBPB after Fg injection	2	1	9	94.51	23.4859
02 SH1000 pALC-FnBPB after Fg injection	2	1	10	133.01	37.6411
02 SH1000 pALC-FnBPB after Fg injection	2	1	11	306.01	263.707
02 SH1000 pALC-FnBPB after Fg injection	2	1	12	0	0
02 SH1000 pALC-FnBPB after Fg injection	2	1	13	549.51	200.517
02 SH1000 pALC-FnBPB after Fg injection	2	1	14	1949.01	143.838
02 SH1000 pALC-FnBPB after Fg injection	2	1	15	0	0
02 SH1000 pALC-FnBPB after Fg injection	2	1	16	1761.01	331.225
02 SH1000 pALC-FnBPB after Fg injection	2	2	16	82.01	399.083
02 SH1000 pALC-FnBPB after Fg injection	2	2	15	1123.01	190.798
02 SH1000 pALC-FnBPB after Fg injection	2	2	14	137.01	152.593
02 SH1000 pALC-FnBPB after Fg injection	2	2	13	207.01	133.079
02 SH1000 pALC-FnBPB after Fg injection	2	2	12	0	0
02 SH1000 pALC-FnBPB after Fg injection	2	2	11	99.51	72.4266
02 SH1000 pALC-FnBPB after Fg injection	2	2	10	0	0
02 SH1000 pALC-FnBPB after Fg injection	2	2	9	91.01	23.1494
02 SH1000 pALC-FnBPB after Fg injection	2	2	8	139.51	45.9765
02 SH1000 pALC-FnBPB after Fg injection	2	2	7	152.51	41.2852
02 SH1000 pALC-FnBPB after Fg injection	2	2	6	116.51	64.0161
02 SH1000 pALC-FnBPB after Fg injection	2	2	5	1617.01	282.695
02 SH1000 pALC-FnBPB after Fg injection	2	2	4	267.51	18.8308
02 SH1000 pALC-FnBPB after Fg injection	2	2	3	0	0
02 SH1000 pALC-FnBPB after Fg injection	2	2	2	72.51	82.5822
02 SH1000 pALC-FnBPB after Fg injection	2	2	1	51.51	210.404
02 SH1000 pALC-FnBPB after Fg injection	2	3	1	123.51	35.6306
02 SH1000 pALC-FnBPB after Fg injection	2	3	2	96.51	76.8662
02 SH1000 pALC-FnBPB after Fg injection	2	3	3	35.01	509.82
02 SH1000 pALC-FnBPB after Fg injection	2	3	4	0	0
02 SH1000 pALC-FnBPB after Fg injection	2	3	5	978.01	164.356
02 SH1000 pALC-FnBPB after Fg injection	2	3	6	0	0
02 SH1000 pALC-FnBPB after Fg injection	2	3	7	0	0
02 SH1000 pALC-FnBPB after Fg injection	2	3	8	98.01	45.9447
02 SH1000 pALC-FnBPB after Fg injection	2	3	9	0	0
02 SH1000 pALC-FnBPB after Fg injection	2	3	10	0	0
02 SH1000 pALC-FnBPB after Fg injection	2	3	11	0	0
02 SH1000 pALC-FnBPB after Fg injection	2	3	12	86.51	154.395
02 SH1000 pALC-FnBPB after Fg injection	2	3	13	44.01	241.584
02 SH1000 pALC-FnBPB after Fg injection	2	3	14	0	0
02 SH1000 pALC-FnBPB after Fg injection	2	3	15	34.01	203.403
02 SH1000 pALC-FnBPB after Fg injection	2	3	16	156.51	110.693
02 SH1000 pALC-FnBPB after Fg injection	2	4	16	4652.51	94.2147
02 SH1000 pALC-FnBPB after Fg injection	2	4	15	0	0
02 SH1000 pALC-FnBPB after Fg injection	2	4	14	43.01	708.521
02 SH1000 pALC-FnBPB after Fg injection	2	4	13	32.01	756.647
02 SH1000 pALC-FnBPB after Fg injection	2	4	12	63.51	278.928
02 SH1000 pALC-FnBPB after Fg injection	2	4	11	43.01	292.337
02 SH1000 pALC-FnBPB after Fg injection	2	4	10	46.01	772.887
02 SH1000 pALC-FnBPB after Fg injection	2	4	9	0	0
02 SH1000 pALC-FnBPB after Fg injection	2	4	8	52.01	687.965
02 SH1000 pALC-FnBPB after Fg injection	2	4	7	61.01	683.954
02 SH1000 pALC-FnBPB after Fg injection	2	4	6	0	0
02 SH1000 pALC-FnBPB after Fg injection	2	4	5	41.51	35.29
02 SH1000 pALC-FnBPB after Fg injection	2	4	4	75.51	42.8231
02 SH1000 pALC-FnBPB after Fg injection	2	4	3	92.01	481.841
02 SH1000 pALC-FnBPB after Fg injection	2	4	2	1725.51	196.481
02 SH1000 pALC-FnBPB after Fg injection	2	4	1	113.01	14.8049
02 SH1000 pALC-FnBPB after Fg injection	2	5	1	58.01	403.755
02 SH1000 pALC-FnBPB after Fg injection	2	5	2	53.01	375.689
02 SH1000 pALC-FnBPB after Fg injection	2	5	3	0	0
02 SH1000 pALC-FnBPB after Fg injection	2	5	4	126.51	43.6191
02 SH1000 pALC-FnBPB after Fg injection	2	5	5	1136.51	58.9918
02 SH1000 pALC-FnBPB after Fg injection	2	5	6	644.51	210.897
02 SH1000 pALC-FnBPB after Fg injection	2	5	7	94.01	119.256
02 SH1000 pALC-FnBPB after Fg injection	2	5	8	120.01	37.7161
02 SH1000 pALC-FnBPB after Fg injection	2	5	9	0	0
02 SH1000 pALC-FnBPB after Fg injection	2	5	10	0	0
02 SH1000 pALC-FnBPB after Fg injection	2	5	11	119.51	40.288
02 SH1000 pALC-FnBPB after Fg injection	2	5	12	0	0
02 SH1000 pALC-FnBPB after Fg injection	2	5	13	36.01	795.801
02 SH1000 pALC-FnBPB after Fg injection	2	5	14	0	0
02 SH1000 pALC-FnBPB after Fg injection	2	5	15	40.01	225.526
02 SH1000 pALC-FnBPB after Fg injection	2	5	16	143.01	14.007
02 SH1000 pALC-FnBPB after Fg injection	2	6	16	151.51	81.2424
02 SH1000 pALC-FnBPB after Fg injection	2	6	15	59.01	18.7086
02 SH1000 pALC-FnBPB after Fg injection	2	6	14	1891.51	103.556
02 SH1000 pALC-FnBPB after Fg injection	2	6	13	0	0
02 SH1000 pALC-FnBPB after Fg injection	2	6	12	0	0
02 SH1000 pALC-FnBPB after Fg injection	2	6	11	0	0
02 SH1000 pALC-FnBPB after Fg injection	2	6	10	0	0
02 SH1000 pALC-FnBPB after Fg injection	2	6	9	0	0
02 SH1000 pALC-FnBPB after Fg injection	2	6	8	40.01	26.2952
02 SH1000 pALC-FnBPB after Fg injection	2	6	7	0	0
02 SH1000 pALC-FnBPB after Fg injection	2	6	6	37.01	36.1394
02 SH1000 pALC-FnBPB after Fg injection	2	6	5	496.01	178.359
02 SH1000 pALC-FnBPB after Fg injection	2	6	4	0	0
02 SH1000 pALC-FnBPB after Fg injection	2	6	3	354.01	105.701
02 SH1000 pALC-FnBPB after Fg injection	2	6	2	43.51	393.396
02 SH1000 pALC-FnBPB after Fg injection	2	6	1	40.51	188.319
02 SH1000 pALC-FnBPB after Fg injection	2	7	1	78.51	122.416
02 SH1000 pALC-FnBPB after Fg injection	2	7	2	658.51	60.7648
02 SH1000 pALC-FnBPB after Fg injection	2	7	3	1297.51	146.783
02 SH1000 pALC-FnBPB after Fg injection	2	7	4	73.51	140.891
02 SH1000 pALC-FnBPB after Fg injection	2	7	5	0	0
02 SH1000 pALC-FnBPB after Fg injection	2	7	6	0	0
02 SH1000 pALC-FnBPB after Fg injection	2	7	7	0	0
02 SH1000 pALC-FnBPB after Fg injection	2	7	8	104.51	6.80778
02 SH1000 pALC-FnBPB after Fg injection	2	7	9	1886.01	99.5168
02 SH1000 pALC-FnBPB after Fg injection	2	7	10	0	0
02 SH1000 pALC-FnBPB after Fg injection	2	7	11	2165.01	100.115
02 SH1000 pALC-FnBPB after Fg injection	2	7	12	86.01	40.4754
02 SH1000 pALC-FnBPB after Fg injection	2	7	13	0	0
02 SH1000 pALC-FnBPB after Fg injection	2	7	14	0	0
02 SH1000 pALC-FnBPB after Fg injection	2	7	15	119.01	57.1071
02 SH1000 pALC-FnBPB after Fg injection	2	7	16	106.51	117.611
02 SH1000 pALC-FnBPB after Fg injection	2	8	16	1444.51	83.2113
02 SH1000 pALC-FnBPB after Fg injection	2	8	15	1857.01	89.0274
02 SH1000 pALC-FnBPB after Fg injection	2	8	14	126.01	70.5236
02 SH1000 pALC-FnBPB after Fg injection	2	8	13	0	0
02 SH1000 pALC-FnBPB after Fg injection	2	8	12	53.01	42.7609
02 SH1000 pALC-FnBPB after Fg injection	2	8	11	1847.51	110.524
02 SH1000 pALC-FnBPB after Fg injection	2	8	10	0	0
02 SH1000 pALC-FnBPB after Fg injection	2	8	9	1771.51	92.2075
02 SH1000 pALC-FnBPB after Fg injection	2	8	8	0	0
02 SH1000 pALC-FnBPB after Fg injection	2	8	7	102.51	55.1851
02 SH1000 pALC-FnBPB after Fg injection	2	8	6	40.51	55.176
02 SH1000 pALC-FnBPB after Fg injection	2	8	5	0	0
02 SH1000 pALC-FnBPB after Fg injection	2	8	4	36.01	137.932
02 SH1000 pALC-FnBPB after Fg injection	2	8	3	201.51	224.349
02 SH1000 pALC-FnBPB after Fg injection	2	8	2	0	0
02 SH1000 pALC-FnBPB after Fg injection	2	8	1	0	0
02 SH1000 pALC-FnBPB after Fg injection	2	9	1	45.01	319.326
02 SH1000 pALC-FnBPB after Fg injection	2	9	2	261.51	52.1448
02 SH1000 pALC-FnBPB after Fg injection	2	9	3	0	0
02 SH1000 pALC-FnBPB after Fg injection	2	9	4	91.01	95.9007
02 SH1000 pALC-FnBPB after Fg injection	2	9	5	0	0
02 SH1000 pALC-FnBPB after Fg injection	2	9	6	35.01	776.967
02 SH1000 pALC-FnBPB after Fg injection	2	9	7	46.01	146.219
02 SH1000 pALC-FnBPB after Fg injection	2	9	8	57.51	728.002
02 SH1000 pALC-FnBPB after Fg injection	2	9	9	45.01	17.0157
02 SH1000 pALC-FnBPB after Fg injection	2	9	10	64.01	768.863
02 SH1000 pALC-FnBPB after Fg injection	2	9	11	43.01	135.121
02 SH1000 pALC-FnBPB after Fg injection	2	9	12	55.01	122.906
02 SH1000 pALC-FnBPB after Fg injection	2	9	13	43.51	923.453
02 SH1000 pALC-FnBPB after Fg injection	2	9	14	51.01	954.598
02 SH1000 pALC-FnBPB after Fg injection	2	9	15	65.51	660.739
02 SH1000 pALC-FnBPB after Fg injection	2	9	16	103.01	721.184
02 SH1000 pALC-FnBPB after Fg injection	2	10	16	46.51	825.193
02 SH1000 pALC-FnBPB after Fg injection	2	10	15	69.51	450.588
02 SH1000 pALC-FnBPB after Fg injection	2	10	14	44.01	848.141
02 SH1000 pALC-FnBPB after Fg injection	2	10	13	38.51	752.898
02 SH1000 pALC-FnBPB after Fg injection	2	10	12	108.51	676.516
02 SH1000 pALC-FnBPB after Fg injection	2	10	11	187.01	726.441
02 SH1000 pALC-FnBPB after Fg injection	2	10	10	55.51	385.554
02 SH1000 pALC-FnBPB after Fg injection	2	10	9	46.51	732.668
02 SH1000 pALC-FnBPB after Fg injection	2	10	8	75.01	666.087
02 SH1000 pALC-FnBPB after Fg injection	2	10	7	46.01	451.706
02 SH1000 pALC-FnBPB after Fg injection	2	10	6	40.51	852.487
02 SH1000 pALC-FnBPB after Fg injection	2	10	5	106.01	590.555
02 SH1000 pALC-FnBPB after Fg injection	2	10	4	1035.51	79.3816
02 SH1000 pALC-FnBPB after Fg injection	2	10	3	0	0
02 SH1000 pALC-FnBPB after Fg injection	2	10	2	0	0
02 SH1000 pALC-FnBPB after Fg injection	2	10	1	107.01	8.90281
02 SH1000 pALC-FnBPB after Fg injection	2	11	1	43.51	857.368
02 SH1000 pALC-FnBPB after Fg injection	2	11	2	39.51	761.091
02 SH1000 pALC-FnBPB after Fg injection	2	11	3	94.01	20.0434
02 SH1000 pALC-FnBPB after Fg injection	2	11	4	56.01	762.583
02 SH1000 pALC-FnBPB after Fg injection	2	11	5	51.51	85.6681
02 SH1000 pALC-FnBPB after Fg injection	2	11	6	1830.01	70.2767
02 SH1000 pALC-FnBPB after Fg injection	2	11	7	0	0
02 SH1000 pALC-FnBPB after Fg injection	2	11	8	0	0
02 SH1000 pALC-FnBPB after Fg injection	2	11	9	69.01	136.689
02 SH1000 pALC-FnBPB after Fg injection	2	11	10	46.51	101.924
02 SH1000 pALC-FnBPB after Fg injection	2	11	11	31.51	86.6618
02 SH1000 pALC-FnBPB after Fg injection	2	11	12	39.01	868.778
02 SH1000 pALC-FnBPB after Fg injection	2	11	13	0	0
02 SH1000 pALC-FnBPB after Fg injection	2	11	14	0	0
02 SH1000 pALC-FnBPB after Fg injection	2	11	15	41.01	19.0525
02 SH1000 pALC-FnBPB after Fg injection	2	11	16	1687.51	104.811
02 SH1000 pALC-FnBPB after Fg injection	2	12	16	0	0
02 SH1000 pALC-FnBPB after Fg injection	2	12	15	1729.01	88.6595
02 SH1000 pALC-FnBPB after Fg injection	2	12	14	82.51	32.6287
02 SH1000 pALC-FnBPB after Fg injection	2	12	13	110.01	35.1116
02 SH1000 pALC-FnBPB after Fg injection	2	12	12	1016.01	182.626
02 SH1000 pALC-FnBPB after Fg injection	2	12	11	0	0
02 SH1000 pALC-FnBPB after Fg injection	2	12	10	62.51	18.767
02 SH1000 pALC-FnBPB after Fg injection	2	12	9	73.51	113.455
02 SH1000 pALC-FnBPB after Fg injection	2	12	8	53.01	80.7742
02 SH1000 pALC-FnBPB after Fg injection	2	12	7	1675.01	85.507
02 SH1000 pALC-FnBPB after Fg injection	2	12	6	85.51	135.578
02 SH1000 pALC-FnBPB after Fg injection	2	12	5	0	0
02 SH1000 pALC-FnBPB after Fg injection	2	12	4	97.01	98.3431
02 SH1000 pALC-FnBPB after Fg injection	2	12	3	82.51	142.86
02 SH1000 pALC-FnBPB after Fg injection	2	12	2	0	0
02 SH1000 pALC-FnBPB after Fg injection	2	12	1	63.51	275.027
02 SH1000 pALC-FnBPB after Fg injection	2	13	1	159.01	141.238
02 SH1000 pALC-FnBPB after Fg injection	2	13	2	55.51	210.655
02 SH1000 pALC-FnBPB after Fg injection	2	13	3	123.01	69.709
02 SH1000 pALC-FnBPB after Fg injection	2	13	4	67.01	51.1652
02 SH1000 pALC-FnBPB after Fg injection	2	13	5	0	0
02 SH1000 pALC-FnBPB after Fg injection	2	13	6	84.01	63.1313
02 SH1000 pALC-FnBPB after Fg injection	2	13	7	0	0
02 SH1000 pALC-FnBPB after Fg injection	2	13	8	148.01	17.608
02 SH1000 pALC-FnBPB after Fg injection	2	13	9	1432.51	77.5559
02 SH1000 pALC-FnBPB after Fg injection	2	13	10	1282.01	114.927
02 SH1000 pALC-FnBPB after Fg injection	2	13	11	32.01	11.6379
02 SH1000 pALC-FnBPB after Fg injection	2	13	12	0	0
02 SH1000 pALC-FnBPB after Fg injection	2	13	13	0	0
02 SH1000 pALC-FnBPB after Fg injection	2	13	14	0	0
02 SH1000 pALC-FnBPB after Fg injection	2	13	15	0	0
02 SH1000 pALC-FnBPB after Fg injection	2	13	16	0	0
02 SH1000 pALC-FnBPB after Fg injection	2	14	16	0	0
02 SH1000 pALC-FnBPB after Fg injection	2	14	15	0	0
02 SH1000 pALC-FnBPB after Fg injection	2	14	14	0	0
02 SH1000 pALC-FnBPB after Fg injection	2	14	13	84.01	38.5726
02 SH1000 pALC-FnBPB after Fg injection	2	14	12	0	0
02 SH1000 pALC-FnBPB after Fg injection	2	14	11	0	0
02 SH1000 pALC-FnBPB after Fg injection	2	14	10	2068.51	121
02 SH1000 pALC-FnBPB after Fg injection	2	14	9	0	0
02 SH1000 pALC-FnBPB after Fg injection	2	14	8	0	0
02 SH1000 pALC-FnBPB after Fg injection	2	14	7	1714.01	74.9693
02 SH1000 pALC-FnBPB after Fg injection	2	14	6	1838.51	127.921
02 SH1000 pALC-FnBPB after Fg injection	2	14	5	75.01	20.6499
02 SH1000 pALC-FnBPB after Fg injection	2	14	4	136.01	140.797
02 SH1000 pALC-FnBPB after Fg injection	2	14	3	1924.01	208.047
02 SH1000 pALC-FnBPB after Fg injection	2	14	2	144.51	63.3369
02 SH1000 pALC-FnBPB after Fg injection	2	14	1	44.01	672.496
02 SH1000 pALC-FnBPB after Fg injection	2	15	1	125.01	37.2601
02 SH1000 pALC-FnBPB after Fg injection	2	15	2	40.01	323.716
02 SH1000 pALC-FnBPB after Fg injection	2	15	3	55.51	121.769
02 SH1000 pALC-FnBPB after Fg injection	2	15	4	0	0
02 SH1000 pALC-FnBPB after Fg injection	2	15	5	75.51	34.5836
02 SH1000 pALC-FnBPB after Fg injection	2	15	6	1652.01	164.273
02 SH1000 pALC-FnBPB after Fg injection	2	15	7	49.01	130.803
02 SH1000 pALC-FnBPB after Fg injection	2	15	8	2175.01	86.7506
02 SH1000 pALC-FnBPB after Fg injection	2	15	9	1647.01	78.8097
02 SH1000 pALC-FnBPB after Fg injection	2	15	10	116.51	183.333
02 SH1000 pALC-FnBPB after Fg injection	2	15	11	161.51	27.6616
02 SH1000 pALC-FnBPB after Fg injection	2	15	12	35.51	568.043
02 SH1000 pALC-FnBPB after Fg injection	2	15	13	160.51	35.8083
02 SH1000 pALC-FnBPB after Fg injection	2	15	14	0	0
02 SH1000 pALC-FnBPB after Fg injection	2	15	15	209.01	91.709
02 SH1000 pALC-FnBPB after Fg injection	2	15	16	0	0
02 SH1000 pALC-FnBPB after Fg injection	2	16	16	0	0
02 SH1000 pALC-FnBPB after Fg injection	2	16	15	157.51	89.2815
02 SH1000 pALC-FnBPB after Fg injection	2	16	14	0	0
02 SH1000 pALC-FnBPB after Fg injection	2	16	13	476.51	73.9679
02 SH1000 pALC-FnBPB after Fg injection	2	16	12	0	0
02 SH1000 pALC-FnBPB after Fg injection	2	16	11	0	0
02 SH1000 pALC-FnBPB after Fg injection	2	16	10	73.51	8.88094
02 SH1000 pALC-FnBPB after Fg injection	2	16	9	127.01	40.8231
02 SH1000 pALC-FnBPB after Fg injection	2	16	8	76.01	78.6002
02 SH1000 pALC-FnBPB after Fg injection	2	16	7	48.51	198.632
02 SH1000 pALC-FnBPB after Fg injection	2	16	6	1467.51	94.8321
02 SH1000 pALC-FnBPB after Fg injection	2	16	5	1697.51	136.611
02 SH1000 pALC-FnBPB after Fg injection	2	16	4	1945.51	103.836
02 SH1000 pALC-FnBPB after Fg injection	2	16	3	134.01	254.418
02 SH1000 pALC-FnBPB after Fg injection	2	16	2	1686.01	131.633
02 SH1000 pALC-FnBPB after Fg injection	2	16	1	47.51	110.455
02 SH1000 pALC-FnBPB after Fg injection	3	1	1	0	0
02 SH1000 pALC-FnBPB after Fg injection	3	1	2	0	0
02 SH1000 pALC-FnBPB after Fg injection	3	1	3	0	0
02 SH1000 pALC-FnBPB after Fg injection	3	1	4	0	0
02 SH1000 pALC-FnBPB after Fg injection	3	1	5	0	0
02 SH1000 pALC-FnBPB after Fg injection	3	1	6	0	0
02 SH1000 pALC-FnBPB after Fg injection	3	1	7	0	0
02 SH1000 pALC-FnBPB after Fg injection	3	1	8	0	0
02 SH1000 pALC-FnBPB after Fg injection	3	1	9	0	0
02 SH1000 pALC-FnBPB after Fg injection	3	1	10	0	0
02 SH1000 pALC-FnBPB after Fg injection	3	1	11	0	0
02 SH1000 pALC-FnBPB after Fg injection	3	1	12	0	0
02 SH1000 pALC-FnBPB after Fg injection	3	1	13	2129.01	491.531
02 SH1000 pALC-FnBPB after Fg injection	3	1	14	343.01	29.4818
02 SH1000 pALC-FnBPB after Fg injection	3	1	15	1540.51	10826.9
02 SH1000 pALC-FnBPB after Fg injection	3	1	16	1857.51	287.07
02 SH1000 pALC-FnBPB after Fg injection	3	2	16	1806.01	513.984
02 SH1000 pALC-FnBPB after Fg injection	3	2	15	616.01	457.717
02 SH1000 pALC-FnBPB after Fg injection	3	2	14	62.01	83.9695
02 SH1000 pALC-FnBPB after Fg injection	3	2	13	97.01	107.706
02 SH1000 pALC-FnBPB after Fg injection	3	2	12	65.01	74.0944
02 SH1000 pALC-FnBPB after Fg injection	3	2	11	72.01	90.5158
02 SH1000 pALC-FnBPB after Fg injection	3	2	10	60.01	105.788
02 SH1000 pALC-FnBPB after Fg injection	3	2	9	151.51	98.9715
02 SH1000 pALC-FnBPB after Fg injection	3	2	8	157.01	101.23
02 SH1000 pALC-FnBPB after Fg injection	3	2	7	94.01	112.674
02 SH1000 pALC-FnBPB after Fg injection	3	2	6	55.51	73.8507
02 SH1000 pALC-FnBPB after Fg injection	3	2	5	56.51	12.2761
02 SH1000 pALC-FnBPB after Fg injection	3	2	4	0	0
02 SH1000 pALC-FnBPB after Fg injection	3	2	3	0	0
02 SH1000 pALC-FnBPB after Fg injection	3	2	2	0	0
02 SH1000 pALC-FnBPB after Fg injection	3	2	1	0	0
02 SH1000 pALC-FnBPB after Fg injection	3	3	1	47.51	100.561
02 SH1000 pALC-FnBPB after Fg injection	3	3	2	0	0
02 SH1000 pALC-FnBPB after Fg injection	3	3	3	0	0
02 SH1000 pALC-FnBPB after Fg injection	3	3	4	0	0
02 SH1000 pALC-FnBPB after Fg injection	3	3	5	0	0
02 SH1000 pALC-FnBPB after Fg injection	3	3	6	207.01	45.3362
02 SH1000 pALC-FnBPB after Fg injection	3	3	7	65.51	98.113
02 SH1000 pALC-FnBPB after Fg injection	3	3	8	127.51	61.8557
02 SH1000 pALC-FnBPB after Fg injection	3	3	9	91.01	83.5906
02 SH1000 pALC-FnBPB after Fg injection	3	3	10	61.51	91.9647
02 SH1000 pALC-FnBPB after Fg injection	3	3	11	76.51	96.2462
02 SH1000 pALC-FnBPB after Fg injection	3	3	12	96.01	26.3047
02 SH1000 pALC-FnBPB after Fg injection	3	3	13	0	0
02 SH1000 pALC-FnBPB after Fg injection	3	3	14	758.01	135.34
02 SH1000 pALC-FnBPB after Fg injection	3	3	15	109.51	99.2295
02 SH1000 pALC-FnBPB after Fg injection	3	3	16	1744.01	174.775
02 SH1000 pALC-FnBPB after Fg injection	3	4	16	979.51	457.046
02 SH1000 pALC-FnBPB after Fg injection	3	4	15	1587.01	263.19
02 SH1000 pALC-FnBPB after Fg injection	3	4	14	107.51	146.401
02 SH1000 pALC-FnBPB after Fg injection	3	4	13	118.01	116.816
02 SH1000 pALC-FnBPB after Fg injection	3	4	12	59.01	57.2086
02 SH1000 pALC-FnBPB after Fg injection	3	4	11	70.01	72.4577
02 SH1000 pALC-FnBPB after Fg injection	3	4	10	154.51	93.8295
02 SH1000 pALC-FnBPB after Fg injection	3	4	9	0	0
02 SH1000 pALC-FnBPB after Fg injection	3	4	8	37.51	41.3308
02 SH1000 pALC-FnBPB after Fg injection	3	4	7	0	0
02 SH1000 pALC-FnBPB after Fg injection	3	4	6	0	0
02 SH1000 pALC-FnBPB after Fg injection	3	4	5	0	0
02 SH1000 pALC-FnBPB after Fg injection	3	4	4	0	0
02 SH1000 pALC-FnBPB after Fg injection	3	4	3	50.51	106.345
02 SH1000 pALC-FnBPB after Fg injection	3	4	2	0	0
02 SH1000 pALC-FnBPB after Fg injection	3	4	1	0	0
02 SH1000 pALC-FnBPB after Fg injection	3	5	1	88.01	33.9102
02 SH1000 pALC-FnBPB after Fg injection	3	5	2	0	0
02 SH1000 pALC-FnBPB after Fg injection	3	5	3	0	0
02 SH1000 pALC-FnBPB after Fg injection	3	5	4	42.51	58.8137
02 SH1000 pALC-FnBPB after Fg injection	3	5	5	0	0
02 SH1000 pALC-FnBPB after Fg injection	3	5	6	44.51	25.788
02 SH1000 pALC-FnBPB after Fg injection	3	5	7	0	0
02 SH1000 pALC-FnBPB after Fg injection	3	5	8	0	0
02 SH1000 pALC-FnBPB after Fg injection	3	5	9	0	0
02 SH1000 pALC-FnBPB after Fg injection	3	5	10	43.01	68.4685
02 SH1000 pALC-FnBPB after Fg injection	3	5	11	161.01	119.832
02 SH1000 pALC-FnBPB after Fg injection	3	5	12	47.51	38.4197
02 SH1000 pALC-FnBPB after Fg injection	3	5	13	134.51	165.092
02 SH1000 pALC-FnBPB after Fg injection	3	5	14	1787.01	377.706
02 SH1000 pALC-FnBPB after Fg injection	3	5	15	1692.51	123.237
02 SH1000 pALC-FnBPB after Fg injection	3	5	16	113.51	77.7434
02 SH1000 pALC-FnBPB after Fg injection	3	6	16	1794.51	472.91
02 SH1000 pALC-FnBPB after Fg injection	3	6	15	62.01	84.759
02 SH1000 pALC-FnBPB after Fg injection	3	6	14	55.01	60.6908
02 SH1000 pALC-FnBPB after Fg injection	3	6	13	105.51	80.8437
02 SH1000 pALC-FnBPB after Fg injection	3	6	12	51.51	65.6035
02 SH1000 pALC-FnBPB after Fg injection	3	6	11	0	0
02 SH1000 pALC-FnBPB after Fg injection	3	6	10	142.01	78.2179
02 SH1000 pALC-FnBPB after Fg injection	3	6	9	0	0
02 SH1000 pALC-FnBPB after Fg injection	3	6	8	0	0
02 SH1000 pALC-FnBPB after Fg injection	3	6	7	0	0
02 SH1000 pALC-FnBPB after Fg injection	3	6	6	0	0
02 SH1000 pALC-FnBPB after Fg injection	3	6	5	0	0
02 SH1000 pALC-FnBPB after Fg injection	3	6	4	0	0
02 SH1000 pALC-FnBPB after Fg injection	3	6	3	0	0
02 SH1000 pALC-FnBPB after Fg injection	3	6	2	0	0
02 SH1000 pALC-FnBPB after Fg injection	3	6	1	0	0
02 SH1000 pALC-FnBPB after Fg injection	3	7	1	52.51	140.484
02 SH1000 pALC-FnBPB after Fg injection	3	7	2	0	0
02 SH1000 pALC-FnBPB after Fg injection	3	7	3	0	0
02 SH1000 pALC-FnBPB after Fg injection	3	7	4	0	0
02 SH1000 pALC-FnBPB after Fg injection	3	7	5	54.01	7.53477
02 SH1000 pALC-FnBPB after Fg injection	3	7	6	0	0
02 SH1000 pALC-FnBPB after Fg injection	3	7	7	0	0
02 SH1000 pALC-FnBPB after Fg injection	3	7	8	57.01	186.658
02 SH1000 pALC-FnBPB after Fg injection	3	7	9	0	0
02 SH1000 pALC-FnBPB after Fg injection	3	7	10	0	0
02 SH1000 pALC-FnBPB after Fg injection	3	7	11	65.51	28.0962
02 SH1000 pALC-FnBPB after Fg injection	3	7	12	1878.51	540.551
02 SH1000 pALC-FnBPB after Fg injection	3	7	13	67.51	58.2021
02 SH1000 pALC-FnBPB after Fg injection	3	7	14	1869.51	497.489
02 SH1000 pALC-FnBPB after Fg injection	3	7	15	1800.01	524.184
02 SH1000 pALC-FnBPB after Fg injection	3	7	16	1862.51	575.36
02 SH1000 pALC-FnBPB after Fg injection	3	8	16	1938.51	431.039
02 SH1000 pALC-FnBPB after Fg injection	3	8	15	604.51	338.122
02 SH1000 pALC-FnBPB after Fg injection	3	8	14	1002.01	211.453
02 SH1000 pALC-FnBPB after Fg injection	3	8	13	57.51	312.21
02 SH1000 pALC-FnBPB after Fg injection	3	8	12	1756.51	324.356
02 SH1000 pALC-FnBPB after Fg injection	3	8	11	84.51	45.5798
02 SH1000 pALC-FnBPB after Fg injection	3	8	10	93.51	101.868
02 SH1000 pALC-FnBPB after Fg injection	3	8	9	0	0
02 SH1000 pALC-FnBPB after Fg injection	3	8	8	45.01	70.6872
02 SH1000 pALC-FnBPB after Fg injection	3	8	7	0	0
02 SH1000 pALC-FnBPB after Fg injection	3	8	6	0	0
02 SH1000 pALC-FnBPB after Fg injection	3	8	5	0	0
02 SH1000 pALC-FnBPB after Fg injection	3	8	4	74.01	131.802
02 SH1000 pALC-FnBPB after Fg injection	3	8	3	0	0
02 SH1000 pALC-FnBPB after Fg injection	3	8	2	50.01	119.576
02 SH1000 pALC-FnBPB after Fg injection	3	8	1	0	0
02 SH1000 pALC-FnBPB after Fg injection	3	9	1	38.01	22.1935
02 SH1000 pALC-FnBPB after Fg injection	3	9	2	44.01	14.4476
02 SH1000 pALC-FnBPB after Fg injection	3	9	3	0	0
02 SH1000 pALC-FnBPB after Fg injection	3	9	4	51.01	21.046
02 SH1000 pALC-FnBPB after Fg injection	3	9	5	0	0
02 SH1000 pALC-FnBPB after Fg injection	3	9	6	44.51	20.4166
02 SH1000 pALC-FnBPB after Fg injection	3	9	7	0	0
02 SH1000 pALC-FnBPB after Fg injection	3	9	8	0	0
02 SH1000 pALC-FnBPB after Fg injection	3	9	9	36.01	45.7882
02 SH1000 pALC-FnBPB after Fg injection	3	9	10	129.01	264.014
02 SH1000 pALC-FnBPB after Fg injection	3	9	11	94.01	62.5519
02 SH1000 pALC-FnBPB after Fg injection	3	9	12	53.01	64.5032
02 SH1000 pALC-FnBPB after Fg injection	3	9	13	0	0
02 SH1000 pALC-FnBPB after Fg injection	3	9	14	78.01	39.9861
02 SH1000 pALC-FnBPB after Fg injection	3	9	15	131.01	271.245
02 SH1000 pALC-FnBPB after Fg injection	3	9	16	48.01	622.14
02 SH1000 pALC-FnBPB after Fg injection	3	10	16	78.51	107.443
02 SH1000 pALC-FnBPB after Fg injection	3	10	15	1822.01	303.317
02 SH1000 pALC-FnBPB after Fg injection	3	10	14	92.01	63.604
02 SH1000 pALC-FnBPB after Fg injection	3	10	13	1954.51	558.398
02 SH1000 pALC-FnBPB after Fg injection	3	10	12	0	0
02 SH1000 pALC-FnBPB after Fg injection	3	10	11	54.51	64.5389
02 SH1000 pALC-FnBPB after Fg injection	3	10	10	63.01	72.598
02 SH1000 pALC-FnBPB after Fg injection	3	10	9	147.51	125.293
02 SH1000 pALC-FnBPB after Fg injection	3	10	8	0	0
02 SH1000 pALC-FnBPB after Fg injection	3	10	7	0	0
02 SH1000 pALC-FnBPB after Fg injection	3	10	6	95.51	59.4747
02 SH1000 pALC-FnBPB after Fg injection	3	10	5	58.01	24.6644
02 SH1000 pALC-FnBPB after Fg injection	3	10	4	71.01	18.4826
02 SH1000 pALC-FnBPB after Fg injection	3	10	3	146.51	97.4412
02 SH1000 pALC-FnBPB after Fg injection	3	10	2	0	0
02 SH1000 pALC-FnBPB after Fg injection	3	10	1	41.01	20.9674
02 SH1000 pALC-FnBPB after Fg injection	3	11	1	43.51	41.3628
02 SH1000 pALC-FnBPB after Fg injection	3	11	2	0	0
02 SH1000 pALC-FnBPB after Fg injection	3	11	3	0	0
02 SH1000 pALC-FnBPB after Fg injection	3	11	4	0	0
02 SH1000 pALC-FnBPB after Fg injection	3	11	5	86.01	16.9351
02 SH1000 pALC-FnBPB after Fg injection	3	11	6	0	0
02 SH1000 pALC-FnBPB after Fg injection	3	11	7	51.51	95.7173
02 SH1000 pALC-FnBPB after Fg injection	3	11	8	50.51	58.7207
02 SH1000 pALC-FnBPB after Fg injection	3	11	9	1790.51	547.234
02 SH1000 pALC-FnBPB after Fg injection	3	11	10	42.01	40.8639
02 SH1000 pALC-FnBPB after Fg injection	3	11	11	1798.01	433.536
02 SH1000 pALC-FnBPB after Fg injection	3	11	12	57.01	72.2071
02 SH1000 pALC-FnBPB after Fg injection	3	11	13	0	0
02 SH1000 pALC-FnBPB after Fg injection	3	11	14	67.01	63.8076
02 SH1000 pALC-FnBPB after Fg injection	3	11	15	137.01	87.984
02 SH1000 pALC-FnBPB after Fg injection	3	11	16	52.51	72.0001
02 SH1000 pALC-FnBPB after Fg injection	3	12	16	65.01	596.408
02 SH1000 pALC-FnBPB after Fg injection	3	12	15	79.51	130.755
02 SH1000 pALC-FnBPB after Fg injection	3	12	14	71.51	629.009
02 SH1000 pALC-FnBPB after Fg injection	3	12	13	1896.01	291.482
02 SH1000 pALC-FnBPB after Fg injection	3	12	12	83.51	590.278
02 SH1000 pALC-FnBPB after Fg injection	3	12	11	1900.51	424.313
02 SH1000 pALC-FnBPB after Fg injection	3	12	10	1736.01	333.386
02 SH1000 pALC-FnBPB after Fg injection	3	12	9	1225.01	121.017
02 SH1000 pALC-FnBPB after Fg injection	3	12	8	65.01	50.3601
02 SH1000 pALC-FnBPB after Fg injection	3	12	7	61.51	28.1615
02 SH1000 pALC-FnBPB after Fg injection	3	12	6	46.51	33.934
02 SH1000 pALC-FnBPB after Fg injection	3	12	5	60.01	144.564
02 SH1000 pALC-FnBPB after Fg injection	3	12	4	183.01	26.1381
02 SH1000 pALC-FnBPB after Fg injection	3	12	3	0	0
02 SH1000 pALC-FnBPB after Fg injection	3	12	2	0	0
02 SH1000 pALC-FnBPB after Fg injection	3	12	1	0	0
02 SH1000 pALC-FnBPB after Fg injection	3	13	1	41.51	34.5013
02 SH1000 pALC-FnBPB after Fg injection	3	13	2	59.51	62.1136
02 SH1000 pALC-FnBPB after Fg injection	3	13	3	0	0
02 SH1000 pALC-FnBPB after Fg injection	3	13	4	0	0
02 SH1000 pALC-FnBPB after Fg injection	3	13	5	56.51	154.829
02 SH1000 pALC-FnBPB after Fg injection	3	13	6	58.51	29.6544
02 SH1000 pALC-FnBPB after Fg injection	3	13	7	0	0
02 SH1000 pALC-FnBPB after Fg injection	3	13	8	0	0
02 SH1000 pALC-FnBPB after Fg injection	3	13	9	0	0
02 SH1000 pALC-FnBPB after Fg injection	3	13	10	44.51	40.3665
02 SH1000 pALC-FnBPB after Fg injection	3	13	11	51.51	455.53
02 SH1000 pALC-FnBPB after Fg injection	3	13	12	1751.01	483.077
02 SH1000 pALC-FnBPB after Fg injection	3	13	13	43.01	98.2966
02 SH1000 pALC-FnBPB after Fg injection	3	13	14	0	0
02 SH1000 pALC-FnBPB after Fg injection	3	13	15	1576.01	314.397
02 SH1000 pALC-FnBPB after Fg injection	3	13	16	74.01	59.7776
02 SH1000 pALC-FnBPB after Fg injection	3	14	16	1634.51	363.258
02 SH1000 pALC-FnBPB after Fg injection	3	14	15	1633.01	198.229
02 SH1000 pALC-FnBPB after Fg injection	3	14	14	0	0
02 SH1000 pALC-FnBPB after Fg injection	3	14	13	1939.01	275.43
02 SH1000 pALC-FnBPB after Fg injection	3	14	12	45.01	83.5945
02 SH1000 pALC-FnBPB after Fg injection	3	14	11	72.51	639.211
02 SH1000 pALC-FnBPB after Fg injection	3	14	10	1881.51	327.912
02 SH1000 pALC-FnBPB after Fg injection	3	14	9	60.01	170.508
02 SH1000 pALC-FnBPB after Fg injection	3	14	8	55.01	136.098
02 SH1000 pALC-FnBPB after Fg injection	3	14	7	57.51	71.1827
02 SH1000 pALC-FnBPB after Fg injection	3	14	6	0	0
02 SH1000 pALC-FnBPB after Fg injection	3	14	5	457.01	157.256
02 SH1000 pALC-FnBPB after Fg injection	3	14	4	82.01	55.6697
02 SH1000 pALC-FnBPB after Fg injection	3	14	3	49.51	81.3464
02 SH1000 pALC-FnBPB after Fg injection	3	14	2	40.51	34.7121
02 SH1000 pALC-FnBPB after Fg injection	3	14	1	50.51	154.829
02 SH1000 pALC-FnBPB after Fg injection	3	15	1	76.01	104.744
02 SH1000 pALC-FnBPB after Fg injection	3	15	2	70.01	127.823
02 SH1000 pALC-FnBPB after Fg injection	3	15	3	59.01	91.1099
02 SH1000 pALC-FnBPB after Fg injection	3	15	4	0	0
02 SH1000 pALC-FnBPB after Fg injection	3	15	5	45.51	57.3318
02 SH1000 pALC-FnBPB after Fg injection	3	15	6	71.01	70.1979
02 SH1000 pALC-FnBPB after Fg injection	3	15	7	37.51	136.282
02 SH1000 pALC-FnBPB after Fg injection	3	15	8	0	0
02 SH1000 pALC-FnBPB after Fg injection	3	15	9	1519.51	248.414
02 SH1000 pALC-FnBPB after Fg injection	3	15	10	68.51	632.381
02 SH1000 pALC-FnBPB after Fg injection	3	15	11	1705.01	260.43
02 SH1000 pALC-FnBPB after Fg injection	3	15	12	89.01	125.377
02 SH1000 pALC-FnBPB after Fg injection	3	15	13	1742.01	217.89
02 SH1000 pALC-FnBPB after Fg injection	3	15	14	3321.01	275.265
02 SH1000 pALC-FnBPB after Fg injection	3	15	15	42.51	585.726
02 SH1000 pALC-FnBPB after Fg injection	3	15	16	77.51	611.285
02 SH1000 pALC-FnBPB after Fg injection	3	16	16	81.51	528.979
02 SH1000 pALC-FnBPB after Fg injection	3	16	15	3089.01	324.904
02 SH1000 pALC-FnBPB after Fg injection	3	16	14	1763.51	380.622
02 SH1000 pALC-FnBPB after Fg injection	3	16	13	4930.51	368.485
02 SH1000 pALC-FnBPB after Fg injection	3	16	12	0	0
02 SH1000 pALC-FnBPB after Fg injection	3	16	11	44.51	374.771
02 SH1000 pALC-FnBPB after Fg injection	3	16	10	1657.51	241.646
02 SH1000 pALC-FnBPB after Fg injection	3	16	9	0	0
02 SH1000 pALC-FnBPB after Fg injection	3	16	8	3329.51	326.63
02 SH1000 pALC-FnBPB after Fg injection	3	16	7	1814.51	396.861
02 SH1000 pALC-FnBPB after Fg injection	3	16	6	76.51	43.5988
02 SH1000 pALC-FnBPB after Fg injection	3	16	5	155.01	273.744
02 SH1000 pALC-FnBPB after Fg injection	3	16	4	230.01	92.9298
02 SH1000 pALC-FnBPB after Fg injection	3	16	3	0	0
02 SH1000 pALC-FnBPB after Fg injection	3	16	2	0	0
02 SH1000 pALC-FnBPB after Fg injection	3	16	1	65.01	30.3513
02 SH1000 pALC-FnBPB after Fg injection	4	1	1	1922.51	102.362
02 SH1000 pALC-FnBPB after Fg injection	4	1	2	83.51	32.5419
02 SH1000 pALC-FnBPB after Fg injection	4	1	3	0	0
02 SH1000 pALC-FnBPB after Fg injection	4	1	4	0	0
02 SH1000 pALC-FnBPB after Fg injection	4	1	5	0	0
02 SH1000 pALC-FnBPB after Fg injection	4	1	6	0	0
02 SH1000 pALC-FnBPB after Fg injection	4	1	7	0	0
02 SH1000 pALC-FnBPB after Fg injection	4	1	8	0	0
02 SH1000 pALC-FnBPB after Fg injection	4	1	9	0	0
02 SH1000 pALC-FnBPB after Fg injection	4	1	10	0	0
02 SH1000 pALC-FnBPB after Fg injection	4	1	11	1786.51	110.487
02 SH1000 pALC-FnBPB after Fg injection	4	1	12	0	0
02 SH1000 pALC-FnBPB after Fg injection	4	1	13	60.51	338.958
02 SH1000 pALC-FnBPB after Fg injection	4	1	14	0	0
02 SH1000 pALC-FnBPB after Fg injection	4	1	15	0	0
02 SH1000 pALC-FnBPB after Fg injection	4	1	16	52.01	30.0382
02 SH1000 pALC-FnBPB after Fg injection	4	2	16	67.51	21.1454
02 SH1000 pALC-FnBPB after Fg injection	4	2	15	55.51	17.258
02 SH1000 pALC-FnBPB after Fg injection	4	2	14	0	0
02 SH1000 pALC-FnBPB after Fg injection	4	2	13	1969.01	105.935
02 SH1000 pALC-FnBPB after Fg injection	4	2	12	0	0
02 SH1000 pALC-FnBPB after Fg injection	4	2	11	0	0
02 SH1000 pALC-FnBPB after Fg injection	4	2	10	0	0
02 SH1000 pALC-FnBPB after Fg injection	4	2	9	1653.01	120.314
02 SH1000 pALC-FnBPB after Fg injection	4	2	8	1825.01	139.004
02 SH1000 pALC-FnBPB after Fg injection	4	2	7	69.01	18.0476
02 SH1000 pALC-FnBPB after Fg injection	4	2	6	0	0
02 SH1000 pALC-FnBPB after Fg injection	4	2	5	47.01	8.51873
02 SH1000 pALC-FnBPB after Fg injection	4	2	4	127.01	129.424
02 SH1000 pALC-FnBPB after Fg injection	4	2	3	0	0
02 SH1000 pALC-FnBPB after Fg injection	4	2	2	1750.51	121.818
02 SH1000 pALC-FnBPB after Fg injection	4	2	1	0	0
02 SH1000 pALC-FnBPB after Fg injection	4	3	1	78.01	65.805
02 SH1000 pALC-FnBPB after Fg injection	4	3	2	46.01	11.2419
02 SH1000 pALC-FnBPB after Fg injection	4	3	3	0	0
02 SH1000 pALC-FnBPB after Fg injection	4	3	4	0	0
02 SH1000 pALC-FnBPB after Fg injection	4	3	5	108.51	40.5818
02 SH1000 pALC-FnBPB after Fg injection	4	3	6	0	0
02 SH1000 pALC-FnBPB after Fg injection	4	3	7	0	0
02 SH1000 pALC-FnBPB after Fg injection	4	3	8	74.51	20.2655
02 SH1000 pALC-FnBPB after Fg injection	4	3	9	43.51	17.9824
02 SH1000 pALC-FnBPB after Fg injection	4	3	10	0	0
02 SH1000 pALC-FnBPB after Fg injection	4	3	11	0	0
02 SH1000 pALC-FnBPB after Fg injection	4	3	12	0	0
02 SH1000 pALC-FnBPB after Fg injection	4	3	13	49.51	34.2472
02 SH1000 pALC-FnBPB after Fg injection	4	3	14	42.51	21.9627
02 SH1000 pALC-FnBPB after Fg injection	4	3	15	0	0
02 SH1000 pALC-FnBPB after Fg injection	4	3	16	0	0
02 SH1000 pALC-FnBPB after Fg injection	4	4	16	0	0
02 SH1000 pALC-FnBPB after Fg injection	4	4	15	1734.01	136.156
02 SH1000 pALC-FnBPB after Fg injection	4	4	14	0	0
02 SH1000 pALC-FnBPB after Fg injection	4	4	13	83.51	45.6735
02 SH1000 pALC-FnBPB after Fg injection	4	4	12	0	0
02 SH1000 pALC-FnBPB after Fg injection	4	4	11	0	0
02 SH1000 pALC-FnBPB after Fg injection	4	4	10	0	0
02 SH1000 pALC-FnBPB after Fg injection	4	4	9	0	0
02 SH1000 pALC-FnBPB after Fg injection	4	4	8	0	0
02 SH1000 pALC-FnBPB after Fg injection	4	4	7	0	0
02 SH1000 pALC-FnBPB after Fg injection	4	4	6	1658.51	101.629
02 SH1000 pALC-FnBPB after Fg injection	4	4	5	0	0
02 SH1000 pALC-FnBPB after Fg injection	4	4	4	0	0
02 SH1000 pALC-FnBPB after Fg injection	4	4	3	0	0
02 SH1000 pALC-FnBPB after Fg injection	4	4	2	0	0
02 SH1000 pALC-FnBPB after Fg injection	4	4	1	58.01	56.307
02 SH1000 pALC-FnBPB after Fg injection	4	5	1	0	0
02 SH1000 pALC-FnBPB after Fg injection	4	5	2	0	0
02 SH1000 pALC-FnBPB after Fg injection	4	5	3	0	0
02 SH1000 pALC-FnBPB after Fg injection	4	5	4	129.51	30.377
02 SH1000 pALC-FnBPB after Fg injection	4	5	5	0	0
02 SH1000 pALC-FnBPB after Fg injection	4	5	6	53.51	14.3933
02 SH1000 pALC-FnBPB after Fg injection	4	5	7	61.01	20.7905
02 SH1000 pALC-FnBPB after Fg injection	4	5	8	0	0
02 SH1000 pALC-FnBPB after Fg injection	4	5	9	0	0
02 SH1000 pALC-FnBPB after Fg injection	4	5	10	0	0
02 SH1000 pALC-FnBPB after Fg injection	4	5	11	1690.51	105.142
02 SH1000 pALC-FnBPB after Fg injection	4	5	12	0	0
02 SH1000 pALC-FnBPB after Fg injection	4	5	13	0	0
02 SH1000 pALC-FnBPB after Fg injection	4	5	14	67.51	31.317
02 SH1000 pALC-FnBPB after Fg injection	4	5	15	0	0
02 SH1000 pALC-FnBPB after Fg injection	4	5	16	0	0
02 SH1000 pALC-FnBPB after Fg injection	4	6	16	80.51	41.4396
02 SH1000 pALC-FnBPB after Fg injection	4	6	15	0	0
02 SH1000 pALC-FnBPB after Fg injection	4	6	14	0	0
02 SH1000 pALC-FnBPB after Fg injection	4	6	13	0	0
02 SH1000 pALC-FnBPB after Fg injection	4	6	12	58.51	51.9309
02 SH1000 pALC-FnBPB after Fg injection	4	6	11	0	0
02 SH1000 pALC-FnBPB after Fg injection	4	6	10	0	0
02 SH1000 pALC-FnBPB after Fg injection	4	6	9	0	0
02 SH1000 pALC-FnBPB after Fg injection	4	6	8	171.01	30.5007
02 SH1000 pALC-FnBPB after Fg injection	4	6	7	353.01	99.4653
02 SH1000 pALC-FnBPB after Fg injection	4	6	6	0	0
02 SH1000 pALC-FnBPB after Fg injection	4	6	5	0	0
02 SH1000 pALC-FnBPB after Fg injection	4	6	4	0	0
02 SH1000 pALC-FnBPB after Fg injection	4	6	3	0	0
02 SH1000 pALC-FnBPB after Fg injection	4	6	2	88.01	27.1053
02 SH1000 pALC-FnBPB after Fg injection	4	6	1	0	0
02 SH1000 pALC-FnBPB after Fg injection	4	7	1	0	0
02 SH1000 pALC-FnBPB after Fg injection	4	7	2	0	0
02 SH1000 pALC-FnBPB after Fg injection	4	7	3	1498.01	134.136
02 SH1000 pALC-FnBPB after Fg injection	4	7	4	0	0
02 SH1000 pALC-FnBPB after Fg injection	4	7	5	486.51	58.9686
02 SH1000 pALC-FnBPB after Fg injection	4	7	6	0	0
02 SH1000 pALC-FnBPB after Fg injection	4	7	7	0	0
02 SH1000 pALC-FnBPB after Fg injection	4	7	8	1809.01	127.791
02 SH1000 pALC-FnBPB after Fg injection	4	7	9	0	0
02 SH1000 pALC-FnBPB after Fg injection	4	7	10	0	0
02 SH1000 pALC-FnBPB after Fg injection	4	7	11	0	0
02 SH1000 pALC-FnBPB after Fg injection	4	7	12	79.51	27.756
02 SH1000 pALC-FnBPB after Fg injection	4	7	13	0	0
02 SH1000 pALC-FnBPB after Fg injection	4	7	14	527.51	76.0792
02 SH1000 pALC-FnBPB after Fg injection	4	7	15	0	0
02 SH1000 pALC-FnBPB after Fg injection	4	7	16	0	0
02 SH1000 pALC-FnBPB after Fg injection	4	8	16	0	0
02 SH1000 pALC-FnBPB after Fg injection	4	8	15	0	0
02 SH1000 pALC-FnBPB after Fg injection	4	8	14	0	0
02 SH1000 pALC-FnBPB after Fg injection	4	8	13	0	0
02 SH1000 pALC-FnBPB after Fg injection	4	8	12	1770.01	91.4475
02 SH1000 pALC-FnBPB after Fg injection	4	8	11	0	0
02 SH1000 pALC-FnBPB after Fg injection	4	8	10	0	0
02 SH1000 pALC-FnBPB after Fg injection	4	8	9	0	0
02 SH1000 pALC-FnBPB after Fg injection	4	8	8	0	0
02 SH1000 pALC-FnBPB after Fg injection	4	8	7	0	0
02 SH1000 pALC-FnBPB after Fg injection	4	8	6	0	0
02 SH1000 pALC-FnBPB after Fg injection	4	8	5	0	0
02 SH1000 pALC-FnBPB after Fg injection	4	8	4	51.51	83.2685
02 SH1000 pALC-FnBPB after Fg injection	4	8	3	0	0
02 SH1000 pALC-FnBPB after Fg injection	4	8	2	57.01	32.374
02 SH1000 pALC-FnBPB after Fg injection	4	8	1	0	0
02 SH1000 pALC-FnBPB after Fg injection	4	9	1	0	0
02 SH1000 pALC-FnBPB after Fg injection	4	9	2	0	0
02 SH1000 pALC-FnBPB after Fg injection	4	9	3	0	0
02 SH1000 pALC-FnBPB after Fg injection	4	9	4	71.51	26.9736
02 SH1000 pALC-FnBPB after Fg injection	4	9	5	0	0
02 SH1000 pALC-FnBPB after Fg injection	4	9	6	0	0
02 SH1000 pALC-FnBPB after Fg injection	4	9	7	0	0
02 SH1000 pALC-FnBPB after Fg injection	4	9	8	0	0
02 SH1000 pALC-FnBPB after Fg injection	4	9	9	0	0
02 SH1000 pALC-FnBPB after Fg injection	4	9	10	0	0
02 SH1000 pALC-FnBPB after Fg injection	4	9	11	0	0
02 SH1000 pALC-FnBPB after Fg injection	4	9	12	0	0
02 SH1000 pALC-FnBPB after Fg injection	4	9	13	0	0
02 SH1000 pALC-FnBPB after Fg injection	4	9	14	0	0
02 SH1000 pALC-FnBPB after Fg injection	4	9	15	0	0
02 SH1000 pALC-FnBPB after Fg injection	4	9	16	0	0
02 SH1000 pALC-FnBPB after Fg injection	4	10	16	0	0
02 SH1000 pALC-FnBPB after Fg injection	4	10	15	0	0
02 SH1000 pALC-FnBPB after Fg injection	4	10	14	0	0
02 SH1000 pALC-FnBPB after Fg injection	4	10	13	0	0
02 SH1000 pALC-FnBPB after Fg injection	4	10	12	67.01	33.9606
02 SH1000 pALC-FnBPB after Fg injection	4	10	11	0	0
02 SH1000 pALC-FnBPB after Fg injection	4	10	10	0	0
02 SH1000 pALC-FnBPB after Fg injection	4	10	9	0	0
02 SH1000 pALC-FnBPB after Fg injection	4	10	8	0	0
02 SH1000 pALC-FnBPB after Fg injection	4	10	7	0	0
02 SH1000 pALC-FnBPB after Fg injection	4	10	6	0	0
02 SH1000 pALC-FnBPB after Fg injection	4	10	5	0	0
02 SH1000 pALC-FnBPB after Fg injection	4	10	4	0	0
02 SH1000 pALC-FnBPB after Fg injection	4	10	3	0	0
02 SH1000 pALC-FnBPB after Fg injection	4	10	2	101.01	46.4565
02 SH1000 pALC-FnBPB after Fg injection	4	10	1	0	0
02 SH1000 pALC-FnBPB after Fg injection	4	11	1	0	0
02 SH1000 pALC-FnBPB after Fg injection	4	11	2	0	0
02 SH1000 pALC-FnBPB after Fg injection	4	11	3	0	0
02 SH1000 pALC-FnBPB after Fg injection	4	11	4	0	0
02 SH1000 pALC-FnBPB after Fg injection	4	11	5	0	0
02 SH1000 pALC-FnBPB after Fg injection	4	11	6	0	0
02 SH1000 pALC-FnBPB after Fg injection	4	11	7	93.01	129.017
02 SH1000 pALC-FnBPB after Fg injection	4	11	8	56.01	51.6758
02 SH1000 pALC-FnBPB after Fg injection	4	11	9	0	0
02 SH1000 pALC-FnBPB after Fg injection	4	11	10	1670.01	114.145
02 SH1000 pALC-FnBPB after Fg injection	4	11	11	0	0
02 SH1000 pALC-FnBPB after Fg injection	4	11	12	0	0
02 SH1000 pALC-FnBPB after Fg injection	4	11	13	0	0
02 SH1000 pALC-FnBPB after Fg injection	4	11	14	0	0
02 SH1000 pALC-FnBPB after Fg injection	4	11	15	0	0
02 SH1000 pALC-FnBPB after Fg injection	4	11	16	0	0
02 SH1000 pALC-FnBPB after Fg injection	4	12	16	0	0
02 SH1000 pALC-FnBPB after Fg injection	4	12	15	0	0
02 SH1000 pALC-FnBPB after Fg injection	4	12	14	0	0
02 SH1000 pALC-FnBPB after Fg injection	4	12	13	81.51	29.1909
02 SH1000 pALC-FnBPB after Fg injection	4	12	12	0	0
02 SH1000 pALC-FnBPB after Fg injection	4	12	11	0	0
02 SH1000 pALC-FnBPB after Fg injection	4	12	10	0	0
02 SH1000 pALC-FnBPB after Fg injection	4	12	9	0	0
02 SH1000 pALC-FnBPB after Fg injection	4	12	8	0	0
02 SH1000 pALC-FnBPB after Fg injection	4	12	7	0	0
02 SH1000 pALC-FnBPB after Fg injection	4	12	6	63.01	40.0932
02 SH1000 pALC-FnBPB after Fg injection	4	12	5	894.51	95.0665
02 SH1000 pALC-FnBPB after Fg injection	4	12	4	0	0
02 SH1000 pALC-FnBPB after Fg injection	4	12	3	0	0
02 SH1000 pALC-FnBPB after Fg injection	4	12	2	0	0
02 SH1000 pALC-FnBPB after Fg injection	4	12	1	1127.01	75.1616
02 SH1000 pALC-FnBPB after Fg injection	4	13	1	0	0
02 SH1000 pALC-FnBPB after Fg injection	4	13	2	0	0
02 SH1000 pALC-FnBPB after Fg injection	4	13	3	93.51	47.4784
02 SH1000 pALC-FnBPB after Fg injection	4	13	4	0	0
02 SH1000 pALC-FnBPB after Fg injection	4	13	5	0	0
02 SH1000 pALC-FnBPB after Fg injection	4	13	6	0	0
02 SH1000 pALC-FnBPB after Fg injection	4	13	7	67.51	39.6146
02 SH1000 pALC-FnBPB after Fg injection	4	13	8	0	0
02 SH1000 pALC-FnBPB after Fg injection	4	13	9	0	0
02 SH1000 pALC-FnBPB after Fg injection	4	13	10	0	0
02 SH1000 pALC-FnBPB after Fg injection	4	13	11	0	0
02 SH1000 pALC-FnBPB after Fg injection	4	13	12	0	0
02 SH1000 pALC-FnBPB after Fg injection	4	13	13	0	0
02 SH1000 pALC-FnBPB after Fg injection	4	13	14	0	0
02 SH1000 pALC-FnBPB after Fg injection	4	13	15	0	0
[truncated: 49 more rows]
