# Supplementary material for: Fibronectin binding protein B binds to loricrin and promotes corneocyte adhesion by Staphylococcus aureus
Source: Nat Commun. 2022 May 6;13:2517. doi: 10.1038/s41467-022-30271-1 (PMC9076634; doi:10.1038/s41467-022-30271-1)
Supplement: Supplementary file 3 — Source Data [file 41467_2022_30271_MOESM3_ESM.zip › Fig 7b curve 3.leveled_FD.tsv]

vertical tip position (nm)	force (pN)	segment no
653.908954904164	329.603819850808	1
653.688089078842	323.497504060001	1
653.4150668369	312.305353099462	1
653.239025639752	310.575513868201	1
653.179824699429	320.245222547896	1
652.788691549878	297.537356713044	1
652.625560877907	297.072752664247	1
652.508763150099	301.129801976876	1
652.34686839626	300.78963822515	1
652.126098321025	294.708206240115	1
651.944261962866	292.426637737539	1
651.767636367471	290.655304228448	1
651.540470675181	283.955786156706	1
651.577751873015	303.054617523877	1
651.531663186009	314.022761061942	1
651.392253561775	315.88950376137	1
651.244999459712	316.992951669895	1
650.871489463813	296.027377603295	1
650.545588410441	279.707907829298	1
650.839776250329	323.879151455453	1
650.793611976853	334.85144229448	1
650.398292775852	311.766076365138	1
650.378072420261	325.272984870055	1
650.356258987832	338.626400702956	1
650.139233548049	332.939068650364	1
650.028077227103	337.581025642005	1
649.742503900914	325.210754087414	1
649.660906466646	332.739945033662	1
649.5770356991	340.049275858397	1
649.463207441946	344.438194320829	1
649.319209029198	345.885953282042	1
649.184164087604	348.209005428343	1
648.910849034136	337.045896208643	1
648.965216997307	357.849693635409	1
648.860944966611	363.180272732426	1
648.534840062983	346.87325549542	1
648.129703124316	322.858660200274	1
647.83855823327	309.965711749313	1
647.694149769276	311.388576270649	1
647.915272259945	348.470349193581	1
647.685093742595	341.530223861411	1
647.213775754199	311.069159657837	1
647.071459144184	312.703589698762	1
647.083151232341	329.363223224485	1
646.869863510383	324.07826443805	1
646.635421546348	316.731607904657	1
646.374764629248	306.829586566459	1
646.232692466818	308.497205649184	1
645.967702202283	298.176200572771	1
645.869903523993	304.166360034326	1
645.858540509859	318.590056002161	1
645.490325921192	298.20524231361	1
645.393193089701	304.26592715973	1
645.337886489002	314.408555758356	1
645.247604767692	321.141262871899	1
645.120774662886	324.310577096554	1
645.12873171036	340.630036236446	1
645.073476819898	350.785106737958	1
644.968363063787	356.078360126317	1
644.717197347687	347.126294024629	1
644.644195188712	355.555672595842	1
644.652057878401	371.875142369839	1
644.584120944169	380.802303397545	1
644.115233898122	350.619182797162	1
643.967396333019	351.755819747488	1
643.793854462865	350.386870138658	1
643.825139853478	369.000360952223	1
643.588580044983	361.487759209823	1
643.210433851634	340.165432187649	1
643.196968544445	354.419035645516	1
643.099028692111	360.434089546948	1
642.812894368637	348.092859733196	1
642.53490628032	336.548103118045	1
642.521876620641	350.851484821561	1
642.461795051889	360.566835080048	1
642.410582750611	371.149183921699	1
642.120783200743	358.459495754297	1
641.884674912113	351.009124794538	1
641.938530205944	371.846100628999	1
642.025196803709	395.885579729918	1
641.611828691782	371.149183921699	1
641.316280583845	357.907766482982	1
641.136766422366	355.987098236943	1
640.831698210497	341.820609367488	1
640.711938084333	345.732460610027	1
640.699791981069	360.143704040871	1
640.570256769173	363.105600046899	1
640.149828018875	337.693034670295	1
639.898250107547	328.753421105597	1
639.922815149551	346.752951865206	1
640.048360184924	374.604725717364	1
639.669448145903	353.249209653388	1
639.608992127833	362.960412610913	1
639.421281195992	360.259860370122	1
639.269486107546	361.064628170646	1
639.161304209019	366.125579534606	1
638.822785235	348.719251055933	1
638.547015920462	337.435838206019	1
638.761676307934	373.994923598475	1
638.723886520213	385.929622211003	1
638.303858361175	360.579276982934	1
637.9907215379	345.657798558605	1
637.855791338286	348.12189083993	1
637.73606732019	352.071089059337	1
637.693041354348	363.503836646199	1
637.590333966259	369.116506647369	1
637.127586716862	339.609555615372	1
636.800052814858	323.294233142337	1
637.013044057388	359.708131098808	1
636.88679056482	363.030937995478	1
636.491757102229	340.13639044681	1
636.302784878815	337.344576316644	1
635.872759520794	311.040117916998	1
635.754641688758	315.16354531323	1
635.821619906741	337.344576316644	1
635.550799341387	326.575556395282	1
635.19712097014	307.725616256357	1
635.078081158128	311.766076365138	1
634.974460262156	317.312368282706	1
634.882813802946	324.028486192401	1
634.648688862155	316.847764233909	1
634.378059036325	306.107775419281	1
634.493118812389	332.992994196976	1
634.42602363617	342.11098423946	1
634.059147720172	321.987514316148	1
633.816088771997	313.943941075454	1
633.763186597729	324.451617231578	1
633.603782673373	324.571920861792	1
633.485100618657	328.666306517184	1
633.193194096278	315.864609321493	1
633.113132528455	323.7298060844	1
632.799843035374	308.845664002835	1
632.836946955216	328.143618986709	1
632.661022517022	326.662670983695	1
632.35180520457	312.180902168286	1
632.380861681612	330.698973157409	1
632.206798409512	329.404706868211	1
632.16939485881	341.443109272999	1
631.897827842686	330.640900309835	1
631.56866368637	314.22187404454	1
631.273970452511	301.167138319639	1
631.570705887223	345.807133295553	1
631.317737933265	336.826036087131	1
630.966008133592	318.212555907671	1
631.045087883388	341.625633051748	1
631.006396934285	353.552037062351	1
630.970920575144	365.793710384804	1
630.524884659328	337.987567477334	1
630.358522377198	337.464879946858	1
630.437388013162	360.865515188049	1
630.048667262833	338.655442443795	1
630.083399302957	357.754273810967	1
629.925090487856	358.023922812234	1
629.682733758183	350.096495266686	1
629.490922765669	347.101410218856	1
629.403367457366	354.277995510492	1
629.224534951969	352.552292946088	1
628.968841527988	343.330588477237	1
628.844875438802	346.960370083832	1
628.666246758427	345.259561959306	1
628.449242871635	339.816973833999	1
628.160608707188	327.388618797729	1
627.927921268038	320.419451724721	1
627.8300655148	326.604587502016	1
627.704636217596	330.101623575512	1
627.548869031109	330.640900309835	1
627.278435879645	319.996331319649	1
627.263734722968	334.299713023165	1
627.047913017748	328.985723129996	1
626.85435780671	325.84545064618	1
626.767439932593	333.109150526228	1
626.302707597933	303.51923220678	1
626.132363173356	302.648086322654	1
626.201038324597	325.094608392268	1
626.066679297754	327.73707715138	1
625.685229753879	306.277857295144	1
625.505164588782	304.465040142327	1
625.508708309291	320.564649794812	1
625.61387139536	346.578722688381	1
625.27615593255	329.392254331219	1
624.977674977997	316.034691197356	1
624.830951108353	317.482450158569	1
624.664946429888	317.051024517468	1
624.463628791913	313.176498983588	1
624.14169183203	297.537356713044	1
624.023223301569	301.747898697688	1
624.159636561403	330.823424088585	1
624.000267570999	331.047431511059	1
623.609457592445	308.696318631782	1
623.410166385782	305.029211316528	1
623.226125266312	302.851346606213	1
623.20774736733	316.835311696918	1
622.982125600642	310.604544974935	1
622.755126481054	304.241032719853	1
622.682096107992	312.898566014502	1
622.62716507927	323.323274883176	1
622.525396952554	329.180699445736	1
622.308282806768	323.787889566078	1
622.163445761129	325.44721404688	1
621.94438509782	319.867733087511	1
621.796793559978	321.261566502113	1
621.912801862594	348.370792702282	1
621.659926598066	339.497546587082	1
621.41162780348	331.072325950936	1
621.353912365023	341.239838355334	1
621.279468064729	349.77706801977	1
621.212789688849	359.073445174147	1
621.100167214689	363.889631342613	1
620.749470177901	345.48356938178	1
620.579958422797	344.753463632678	1
620.47179493232	350.009380678274	1
620.210522967018	340.33136676255	1
619.963991047907	332.09280657201	1
619.824352484952	334.283123819317	1
620.040466940488	371.178225662538	1
619.776833683085	361.276193690234	1
619.329303590012	333.436861740963	1
619.220048660518	338.597369596222	1
619.161893337362	348.74414549581	1
619.154965182321	363.889631342613	1
618.7924218838	344.346932431454	1
618.524481897503	334.034221956965	1
618.30453731567	328.404962751947	1
617.986427541968	313.201393423465	1
617.776401836824	308.542836593872	1
617.804333460818	327.098243925758	1
617.729209489949	335.602284548392	1
617.453816461535	324.571920861792	1
617.13103393687	308.920336688361	1
617.063346586545	318.154483060098	1
616.777146612903	306.074586377479	1
616.714105274446	315.765052830194	1
616.621747728891	322.597316435036	1
616.767687979671	352.676743877263	1
616.486229827644	341.065609178509	1
616.189829371268	327.998420916618	1
615.789948326518	304.838392935855	1
616.026829896872	343.795203160139	1
615.986513777253	355.713312568819	1
615.800956801482	353.464922473939	1
615.37766589669	328.027462657457	1
615.070284095168	313.898310130766	1
615.165689052298	339.061973645019	1
615.066906409504	345.284445765078	1
615.002468750667	354.858755888541	1
614.924704850788	363.134641787739	1
614.686773760433	355.78797462024	1
614.433050031749	346.902286602154	1
614.256622200266	345.558231433201	1
613.918113712654	328.404962751947	1
613.896830529429	342.198098827873	1
613.712190937213	340.057570460321	1
613.743480867412	358.982183284773	1
613.502336029691	351.332688708311	1
613.059008937689	323.962118742904	1
612.913515593966	325.646327029477	1
612.822949917646	332.690166788013	1
612.689460390043	335.548359001781	1
612.693823323687	351.855376238787	1
612.447482317116	343.708088571727	1
612.073293872702	323.090972858777	1
611.842741424715	316.486853343267	1
611.542771780664	303.112690371451	1
611.751478097201	339.36065375302	1
611.630765667848	343.475786547328	1
611.208786351069	318.204261305747	1
611.039989165202	317.631795529622	1
611.027373114097	332.296077489675	1
611.282312970759	373.061557565814	1
610.896121299646	351.287057763624	1
610.604236101275	338.713515291369	1
610.516245963747	346.031140718028	1
610.310359535256	341.849640474223	1
610.127932022907	339.958013969022	1
610.040831627901	347.366901285056	1
609.657142373013	325.84545064618	1
609.596207328988	335.809702767018	1
609.421501028761	334.677213117655	1
609.168362258207	325.895228891829	1
608.82050388275	307.87496162741	1
608.613985317162	303.64367250385	1
608.456994058709	304.245180020815	1
608.437898252385	318.299670496084	1
608.191828040844	310.214602977559	1
608.025180694418	309.8785971609	1
607.983288258903	321.713728648024	1
607.821075831012	321.813285139322	1
607.789104335344	334.619129635976	1
607.471856062431	319.598094720349	1
607.378915231026	326.45940006603	1
607.323381948314	336.971223523117	1
606.943065688619	315.802389172958	1
606.639237881843	302.096357051339	1
606.831881675025	336.821888786169	1
606.845987960807	354.132797440401	1
606.504905415758	336.796994346291	1
606.348369189684	337.464879946858	1
605.993265920506	318.764285178986	1
606.022366639122	337.543699933346	1
605.771803954489	329.043795977569	1
605.560265091414	324.352060740279	1
605.499081871112	334.328754764004	1
605.302864919898	331.134546099472	1
605.182626511238	335.35338268604	1
604.863948817862	320.216191441161	1
604.537941860515	304.365483651029	1
604.686335839246	334.793358812801	1
604.489449721391	331.541087934801	1
604.18738295857	318.030032128922	1
604.13760582511	329.130910565982	1
603.935742545628	325.397435801231	1
604.052721507543	352.768005766638	1
603.65691195427	330.11821277936	1
603.36170340619	317.283337175972	1
603.380531722916	335.083744318878	1
603.294902583189	342.695902552577	1
602.979067606708	327.853233480632	1
602.738871147245	320.390420617987	1
602.672674827306	329.902499958809	1
602.473656471868	326.45940006603	1
602.325058930109	327.936200768082	1
602.063116046193	318.357743343657	1
601.966625835786	324.920379215442	1
601.961083310832	340.356250568322	1
601.759313130488	336.651806910305	1
601.391338367625	316.735755205619	1
601.304273319254	324.223462508141	1
601.338094042062	343.504817654062	1
601.279237050742	353.747002743987	1
600.972568961912	339.816973833999	1
600.699651717321	329.180699445736	1
600.520063671597	327.649962562967	1
600.328171491081	324.920379215442	1
600.242111068995	332.515937611187	1
599.874389210606	312.637222249264	1
599.6656987774	308.27319822671	1
599.859924166452	343.21444278209	1
599.490840877176	323.207118553924	1
598.935438690046	285.026045023429	1
599.079483472812	315.076430724817	1
599.17996768976	340.878938098798	1
598.978250698019	337.20353618162	1
598.765080018776	332.412233818927	1
598.666374013016	338.788187976895	1
598.625658729742	350.822443080721	1
598.569875243563	361.388202718524	1
598.485287659914	369.145548388209	1
598.306576679015	367.722673232768	1
598.135166000823	367.013314622581	1
597.887194996348	358.836985214682	1
597.563429280901	343.268368328702	1
597.452872814928	348.49939093442	1
597.216681603472	341.4762983148	1
597.131909992117	349.22534938256	1
596.91975999371	344.550192715014	1
596.674511113753	336.647659609343	1
596.368904234013	322.858660200274	1
596.266640864467	328.906903143507	1
596.207059223832	339.120057126698	1
595.988885454026	333.864140081102	1
595.908991013744	342.098542336574	1
595.798081458096	347.308828437483	1
595.448929379157	329.280255937035	1
595.329784376853	333.689910904277	1
595.111540733697	328.433993858681	1
595.314329388459	364.250542233254	1
595.214108959512	370.510340061971	1
594.700525722668	336.448535992641	1
594.712630322865	353.668193391603	1
594.652384864717	363.831558495039	1
594.40063268147	355.315065335414	1
594.087119594806	340.775234306537	1
594.035975541382	351.830481798909	1
593.979034285387	362.321568751186	1
593.626696353858	343.998474077804	1
593.317933315211	329.927394398686	1
593.343492799146	348.470349193581	1
593.334592891395	363.653182017252	1
593.183771230495	364.993089885242	1
592.99479028982	362.611954257263	1
592.65130006193	345.159994833902	1
592.33607572754	330.46667113301	1
592.260086825685	339.111762524774	1
592.235752782386	352.797047507477	1
592.091652954713	354.800683040967	1
591.598531702035	322.759103708975	1
591.443815660599	323.7298060844	1
591.463100836084	341.675411297397	1
591.153436831781	327.533816867821	1
590.853284924091	314.321441169943	1
590.889369350732	333.909771025789	1
590.743813379727	335.780661026179	1
590.83749297654	360.989966119225	1
590.585170600982	352.448589153827	1
590.545122512561	364.615589790753	1
590.305403151902	357.306258966018	1
590.008048077019	344.375963538188	1
589.882653186377	348.221457965334	1
589.940062276071	369.900537943083	1
589.546303793343	347.570172202721	1
589.103882435293	320.494124410247	1
588.890618257055	315.773347432118	1
589.055053064384	347.897883417456	1
588.902275931672	349.080151312469	1
588.668006368014	342.314255157125	1
588.278122130263	320.369673479071	1
588.059220128235	315.105472465657	1
587.895417803638	315.217470859841	1
588.004361439945	341.936755062635	1
587.693223793934	327.679004303807	1
587.328277862942	308.173631101306	1
587.29922853343	321.435795678938	1
587.372312350528	344.662201743303	1
587.154932982225	339.555630068761	1
586.862184925818	327.098243925758	1
586.50746376325	308.596762140483	1
586.360594614371	310.372242950536	1
586.484260098647	338.539286114544	1
586.244148323156	331.221660687884	1
585.794159538961	303.432117618367	1
585.410752550372	282.138821702927	1
585.391564307419	296.375835956946	1
585.447122882149	317.905581197746	1
585.161868047869	306.190742706731	1
585.016934571609	308.165336499382	1
584.962567543215	318.97584006447	1
584.815141394898	320.709837230798	1
584.512228515643	307.277601411408	1
584.295374309288	302.241544487325	1
584.269149473972	315.802389172958	1
584.124179937946	317.78113026657	1
583.809435115955	303.199804959863	1
583.825526548236	320.892361009547	1
583.823574136355	336.826036087131	1
583.497223262162	321.116368432022	1
583.213512632884	309.567464515908	1
583.091854142304	313.827784746202	1
583.029293241961	323.854257015576	1
582.855812617883	323.061931117938	1
582.399268540349	294.658427994466	1
582.070203374216	278.691574509186	1
582.095023393721	297.246981841072	1
582.029633673677	307.003815743284	1
581.874629549094	308.020149063396	1
581.724545506579	309.517686270258	1
581.401156829843	294.110856658218	1
581.21098789648	291.700679289399	1
581.234284804354	310.115046486261	1
580.937478557172	297.305054688645	1
580.813993876334	301.403587645	1
580.759770599108	312.259722154775	1
580.487675898043	301.86405502694	1
580.448566171923	314.196990238767	1
580.378655124901	323.52654580084	1
580.303458123145	332.341708434362	1
580.114492438499	330.060139931786	1
580.071546869915	342.023869651048	1
579.884767069876	339.958013969022	1
579.608458085104	329.159952306821	1
579.535664020777	338.21572220077	1
579.489733442047	349.893224349022	1
579.04962023945	323.120003965512	1
578.989460865928	333.411977935191	1
578.979936699373	348.644578370406	1
578.650947634028	332.71506122789	1
578.595555674036	343.475786547328	1
577.960101719197	297.653513042296	1
578.111954384048	328.633117475383	1
578.151654433996	348.673620111245	1
577.955239671383	345.682682364378	1
577.593898050815	326.604587502016	1
577.419188809707	325.73344161789	1
577.163200693222	316.934878822321	1
577.134031469244	330.263400215346	1
576.75962691612	309.915922869558	1
576.443384985838	295.243346307582	1
576.591892817916	325.907670794715	1
576.632075607041	346.006256912256	1
576.30244309763	330.031098190947	1
575.787726714794	296.002483163418	1
575.671803100878	300.876752813562	1
575.638069067619	313.769711898628	1
575.419889035058	308.67143482601	1
575.073439373905	291.061846063776	1
574.886703459088	289.033316090409	1
574.659088110512	283.018262188977	1
574.439837971646	277.82042862506	1
574.367118731894	286.917682162735	1
574.369529884948	303.345003029955	1
574.371418420066	319.722545651525	1
574.094071378621	308.862253206683	1
574.146540743543	330.176285626933	1
573.89374901964	321.713728648024	1
573.773072114868	326.139983453219	1
573.522594730106	317.905581197746	1
573.186713681998	301.341367496464	1
573.080458683336	307.178044920109	1
572.97636016775	313.226277229237	1
572.580651404595	290.829533405273	1
572.531854410044	302.274733529126	1
572.513025764694	316.644493316244	1
572.378727845118	319.751576758259	1
572.28906965143	327.214389620904	1
571.994893724701	314.727972371167	1
571.630878523872	295.430017387293	1
571.791404569827	327.301504209317	1
572.022596143612	366.067496052928	1
571.910976590825	371.393927848983	1
571.784503634354	375.27261131793	1
571.382537540876	352.278507277964	1
571.189742821688	349.689953431357	1
570.94518246385	342.052911391887	1
570.939603986134	357.729390005195	1
570.976071281199	377.508548875819	1
570.732282701928	369.950316188732	1
570.339514943403	347.860547074693	1
569.933254580869	324.45576453254	1
569.629086263909	311.011086810264	1
569.619608370413	326.314212630044	1
569.663020320763	346.777835670978	1
569.482140358395	345.363265751566	1
569.206501290661	334.706244224389	1
569.187577541839	349.09260384946	1
568.999602393574	346.989401190567	1
568.617188376636	325.920123331706	1
568.519981678432	332.673577584165	1
568.448618676483	341.949207599626	1
568.125151903881	326.633629242855	1
567.962845353263	327.040160444079	1
567.737163881014	321.265713803075	1
567.831986040802	346.757099166168	1
567.627416090571	343.044360906227	1
567.363213356882	333.515681727451	1
567.324979924892	346.031140718028	1
567.382715124802	367.909354946584	1
567.083563493847	354.974912217792	1
566.61633879084	325.646327029477	1
566.337831152149	314.727972371167	1
566.413549993119	338.365056937718	1
566.324512965628	345.931584226729	1
566.025557784225	333.022035937815	1
565.549344117252	302.822315499479	1
565.551191639862	319.257930968623	1
565.599167725493	340.194463294383	1
565.399718219042	336.996117962994	1
564.990180445552	313.305097215726	1
564.628770030115	294.309969640815	1
564.619289937977	309.646284502397	1
564.515986712355	315.831420279692	1
564.10261764205	291.771204673963	1
563.885450099833	286.851304079132	1
563.781644255524	292.99080891174	1
563.54063921079	285.747856170607	1
563.446803672709	292.862210679602	1
563.205817993825	285.623405239432	1
563.110258283408	292.571825173525	1
562.870950545334	285.498954308256	1
562.833500357039	298.118127725198	1
563.049491243904	335.461244413368	1
562.832559911262	330.574532860338	1
562.604475251162	324.600951968526	1
562.638932357801	344.239070704126	1
562.447566936408	341.849640474223	1
562.075286094525	321.813285139322	1
562.090572252547	339.584661175495	1
562.021901399471	349.167265900882	1
561.876162758321	351.233132217012	1
561.542491874264	334.967587989627	1
561.499982563144	347.105557519818	1
561.363607728476	350.088190030657	1
561.181549131773	348.615547263672	1
560.97557959796	344.811536480251	1
561.027091440512	366.125579534606	1
560.846104240593	364.760777226739	1
560.376101746785	335.204047949092	1
560.10008972135	324.571920861792	1
560.154320230955	346.155591649204	1
559.92884849576	340.455807059621	1
559.867769573615	350.793411973987	1
559.618460933457	342.770575238103	1
559.25589525626	323.700774977666	1
559.075327982741	322.385761549553	1
558.911589514656	322.713472764288	1
558.969228170908	344.637307303426	1
558.893452816441	353.547889761389	1
558.583775329369	339.642744657173	1
558.556116438185	353.249209653388	1
558.409927497681	355.294328830604	1
558.337721963366	364.557516943179	1
558.100038028565	357.679611759545	1
557.971208515595	361.421391760325	1
558.042238163607	384.660239727577	1
558.001754573692	397.022216680244	1
557.804467804987	394.089351780949	1
557.446168097025	375.450987795718	1
557.348241486267	382.2127366501	1
557.358148668904	399.494603563493	1
557.519776277427	431.57766653921	1
557.096793081299	406.633852512365	1
556.647348009551	379.109800509047	1
556.379391035558	369.290735824194	1
556.296154308755	377.491949037866	1
555.969745130066	361.973110397535	1
555.621126513553	344.288848949776	1
555.729349541333	371.169920426509	1
555.511475168002	366.241725229753	1
555.217298821455	353.871453675163	1
554.875482865157	336.85507782797	1
554.701546946103	336.216233968242	1
554.742184356088	356.509785767418	1
554.63286546405	362.1763813152	1
554.453028140163	360.965071679347	1
554.17447792754	350.12552637342	1
554.062532238528	355.539083391993	1
554.059866377684	371.613798604601	1
553.801610592017	362.757141693249	1
553.721398793265	371.269487551912	1
553.593462240819	375.127413247839	1
553.289969194746	361.861112003351	1
553.161117857964	365.631923110865	1
552.948948045505	361.276193690234	1
552.806041597426	363.678065823024	1
552.59006537282	358.953141543933	1
552.294640461852	346.479166197082	1
552.278768009898	361.276193690234	1
551.932588375975	343.853276007713	1
551.71997099727	339.460220878424	1
551.427437087768	327.272473102583	1
551.264340386271	327.712193345608	1
551.135380936918	331.483004453122	1
551.078789428608	342.314255157125	1
551.10234790342	360.965071679347	1
550.741719277095	342.1400259803	1
550.227137173397	308.298082032482	1
550.290892697398	330.873202334234	1
550.356296047738	353.610109909925	1
550.251756408119	359.770361881448	1
550.11378082681	362.670027104836	1
549.816323639464	350.013527979236	1
549.461020900188	331.715317111626	1
549.444509001534	346.466713660091	1
549.266686936086	345.48356938178	1
549.032507709183	339.003900797446	1
548.961531222676	348.445465387809	1
548.866942391268	355.584714336681	1
548.402370057508	326.633629242855	1
548.059367942879	309.542580710136	1
547.815227254261	302.096357051339	1
547.735224909341	310.662628456614	1
547.632588337994	317.021993410734	1
547.341212496966	304.971138468955	1
546.900263519034	278.330663618545	1
546.806355637484	285.544585252943	1
547.086577497495	329.255361497158	1
546.786739566478	316.383149551007	1
546.395588579303	294.604502447854	1
546.25987845948	297.74477493167	1
546.39377027793	327.18535851417	1
546.242730011075	328.832241092086	1
545.804588846829	302.473857145828	1
545.554187768394	294.430273271029	1
545.709810784351	325.994785383128	1
545.555539316864	327.330545950156	1
545.368512628757	325.472097852652	1
545.396102342852	344.550192715014	1
545.330210386336	354.51029753489	1
545.167902454816	355.066174107167	1
545.00460596085	355.526630855002	1
544.873703657147	359.148107225568	1
544.731351664875	361.653693784724	1
544.472213925353	352.768005766638	1
544.455802093203	367.560896592933	1
544.367979297231	375.388757013077	1
544.032902325266	359.098328979919	1
543.911251099306	363.628287577375	1
543.776193997187	366.851527348641	1
543.776868361305	383.316184558625	1
543.442345610517	367.083840007145	1
543.075493046224	347.698770434859	1
543.189424736279	375.214527836252	1
543.024548383995	375.533955083168	1
542.725153177969	362.732257887477	1
542.312246885544	338.85871336146	1
542.244638322303	348.669472810283	1
542.124415331326	353.348766144687	1
541.826722783218	340.717150824859	1
541.631591848473	338.091271269594	1
541.358118475826	327.824191739793	1
541.331368586897	341.625633051748	1
541.255321378121	350.619182797162	1
541.122194500081	354.045682851988	1
540.955207166213	354.170133783164	1
540.693972929238	345.101921986328	1
540.476529930188	340.306472322673	1
540.444020685184	353.552037062351	1
540.384072348494	364.121944001116	1
540.06730162062	349.640175185708	1
539.628897576861	323.294233142337	1
539.639298881704	340.72960336185	1
539.831019211658	375.85337169598	1
539.703702358167	379.856495461997	1
539.548776299326	381.167361589149	1
539.142258696349	357.936808223821	1
538.842385201408	345.110216588252	1
538.68581311182	346.263453376532	1
538.735735335059	367.560896592933	1
538.521053119681	363.047527199326	1
538.401448180798	367.80978782118	1
538.246537100284	369.12895918436	1
538.009796667026	362.466766821277	1
537.594523703442	338.389951377595	1
537.423720586495	338.161796654159	1
537.176063625904	330.437629392171	1
536.989080888674	328.633117475383	1
537.013823229264	347.483057614308	1
536.792162203587	342.297665953277	1
536.426456950804	323.061931117938	1
536.158805896032	313.392211804139	1
536.056186892461	319.822102142823	1
535.923534827409	323.323274883176	1
535.575438162404	305.80909531128	1
535.386972833204	303.86769056043	1
535.498218038716	331.163587840311	1
535.196529745413	318.17936686587	1
535.145860289701	329.682639837297	1
535.013701967548	333.237748758365	1
534.846152419983	333.341452550626	1
534.821309057366	347.366901285056	1
534.424144099933	325.073861253352	1
534.347102176039	334.009327517088	1
534.164927183549	332.690166788013	1
534.030030900229	335.983931943844	1
533.702696317211	320.506566313133	1
533.607626965581	327.687298905731	1
533.388543130193	322.771545611861	1
533.188075795886	319.67275677177	1
533.119002840984	329.392254331219	1
533.076201000184	341.675411297397	1
532.972790512696	348.047228788509	1
532.887273475933	356.16547471473	1
532.812378158727	365.320801099978	1
532.565542088034	357.704495565318	1
532.294371730023	347.715359638707	1
532.22467803274	357.380931651544	1
532.136305899976	365.225391909641	1
532.083560592776	376.546141102318	1
531.660577642656	351.751672446526	1
531.315236724199	334.532015047563	1
531.27347665813	346.927181042031	1
531.20767997305	356.978547751282	1
531.025353371079	355.663523689064	1
530.788116695515	348.993036724056	1
530.717485765629	358.575641449444	1
530.633832422407	366.888863691405	1
530.165993130475	337.726223712096	1
529.804373153633	318.92606181882	1
529.714184624898	326.604587502016	1
529.744716829548	346.060182458867	1
529.445368263448	333.337305249664	1
529.082391890307	314.408555758356	1
529.085806517129	331.221660687884	1
528.802546559219	320.07099337107	1
528.326678613494	290.132616697972	1
528.170168508467	291.348073634786	1
528.195318352033	310.285128362124	1
527.968707045644	304.66416375903	1
527.772492065551	302.009242462926	1
527.749049195807	316.208920374181	1
527.788279580318	336.523208678167	1
527.447023951856	319.722545651525	1
527.397654515655	331.39588986471	1
526.868416782943	296.259679627694	1
526.636551141753	290.132616697972	1
526.71137083491	313.923193936538	1
526.547272325656	314.408555758356	1
526.56253727314	332.391486680011	1
526.217430877944	315.221618160804	1
526.124534537799	322.655399916714	1
525.973326156172	324.401838985929	1
525.758915290541	319.983878782658	1
525.447536787296	306.107775419281	1
525.294429221171	307.671690709746	1
525.261021909039	320.913108148462	1
525.373085304263	348.345898262405	1
525.169174228699	344.956734550342	1
524.764532770653	321.987514316148	1
524.713525129023	333.515681727451	1
524.673139502138	346.080918963677	1
524.418883367398	337.784296559669	1
524.417262540518	354.132797440401	1
524.237450223981	353.09987491644	1
524.040405609922	350.386870138658	1
523.638973707426	327.73707715138	1
523.682860869611	348.528432675259	1
523.707984883636	367.490371208369	1
523.519536054363	365.619481207979	1
523.048537784958	336.187192227403	1
523.003637040265	348.321014456633	1
523.049901984019	369.348819305873	1
522.758844483459	357.472193540919	1
522.438817938801	342.770575238103	1
522.274638474521	343.272515629664	1
522.412211619731	373.210892302762	1
522.376228632653	386.22000771708	1
522.00534726443	366.56115247667	1
521.898285567088	372.638426526637	1
521.660363521096	365.951350357781	1
521.342654138938	351.482023445259	1
521.150726538417	349.283422230134	1
521.138205300056	364.586548049914	1
521.189378357372	386.103851387828	1
520.666021320839	351.577443269701	1
520.384370639907	340.630036236446	1
520.155102501469	334.793358812801	1
519.924039207027	328.782452212331	1
519.762241161143	329.529157799386	1
519.389251731493	309.675326243236	1
519.313847558423	318.851399767399	1
519.235457398755	327.73707715138	1
518.873369964784	308.949367795096	1
518.775527692592	315.939282007019	1
518.684990651377	323.642691495987	1
518.462019999155	318.428268728222	1
518.239975782624	313.305097215726	1
518.002273253342	306.655357389633	1
518.018992399315	324.824970025106	1
517.864707056363	326.314212630044	1
518.128439513848	368.581377214007	1
517.912559123737	364.063860519438	1
517.554846913051	345.711724105217	1
517.658996414946	372.414419104162	1
517.592524213305	382.474080415338	1
517.262384202265	366.814191005878	1
516.872869606301	345.363265751566	1
516.822020036375	356.949506010443	1
516.538163685395	345.807133295553	1
516.206797357223	330.031098190947	1
515.977398514232	324.202715369226	1
515.963042858229	339.352359151096	1
515.945488913453	354.190880922079	1
516.028711723525	378.860898646696	1
515.858855812459	378.844309442847	1
515.602068647415	370.348563422137	1
515.504275895138	377.363361439833	1
515.27383690939	371.439569427776	1
514.943666446198	355.78797462024	1
514.976060658483	375.504913342329	1
514.895327839839	384.187330442751	1
514.531195579732	365.225391909641	1
514.350722609258	364.18001684869	1
513.901011164595	336.871667031818	1
513.59800434819	323.875004154491	1
513.513485323154	332.192373697414	1
513.448944478294	342.459442593111	1
513.490496425702	363.076568940165	1
513.18014004735	349.366389517584	1
512.818063746829	330.611858568996	1
512.669542418349	332.690166788013	1
512.548356296369	337.435838206019	1
512.546700979414	353.842422568429	1
512.58637177508	374.28116180359	1
512.172158015294	350.444953620337	1
511.755979301588	326.417916422305	1
511.555269226506	323.410389471589	1
511.472899240337	331.947619136024	1
511.133283132075	315.391700036667	1
511.105115894646	329.218025154394	1
511.160885659923	351.233132217012	1
511.020986317691	354.16183918124	1
510.526882495856	322.539243587463	1
510.503868786152	336.871667031818	1
510.19354342522	323.17808744719	1
509.90625824645	311.732887323337	1
509.942329198949	331.831462806773	1
509.763297048199	330.94787501976	1
509.374052143483	309.559169913984	1
509.274313090579	316.412191291846	1
508.908610092173	297.321643892493	1
508.653592799936	289.029168789447	1
508.613746439858	301.727151558773	1
508.58503333002	315.512003666881	1
508.546275549996	328.317848163534	1
508.228413601561	313.898310130766	1
507.818602709192	290.510116792462	1
507.990363533204	323.854257015576	1
507.797586285828	321.639055962497	1
507.656384130058	324.45576453254	1
507.446452045232	320.568797095774	1
507.474272106257	339.875046681572	1
507.146824734831	324.526289917104	1
506.979562770247	324.80422288619	1
506.839806424636	327.766118892219	1
506.984495425885	358.476084958145	1
506.917185727761	368.506704528481	1
506.515871482178	345.956478666606	1
506.243188636345	335.954890203005	1
506.389162054429	366.793454501068	1
506.23732013081	368.581377214007	1
506.061315222402	368.013058738845	1
505.85714992327	364.698557078203	1
505.616446668332	357.820651894569	1
505.367952848061	350.183609855099	1
505.409815480285	370.871250952613	1
505.297514263758	376.521246662441	1
504.841512699197	348.644578370406	1
504.68377740383	349.864182608183	1
504.596583714919	357.965839330555	1
504.39838985019	355.240403283992	1
504.13163626647	345.827880434469	1
503.868021204802	336.72233229487	1
503.940817877476	360.434089546948	1
504.078330187429	390.459580808459	1
503.808779028137	380.777419591773	1
503.326038556766	350.299755550246	1
502.916518970375	326.965498392657	1
502.664505853273	318.996587203385	1
502.48256663563	317.864097554021	1
502.5246865928	338.589074994298	1
502.304712762975	333.74798375185	1
501.959705434257	316.710860765742	1
501.955362522477	332.905879608563	1
501.907039782112	344.811536480251	1
501.747376738868	345.856911541203	1
501.480838589183	336.47757773348	1
501.287946545545	334.283123819317	1
501.020073464827	324.775181145351	1
500.864842565651	326.256129148366	1
500.647601168487	321.688844842252	1
500.504643633066	324.368649944127	1
500.451917321061	335.851186410744	1
500.242050517202	332.005691983598	1
500.137086303115	338.394098678557	1
500.011999267648	342.820353483753	1
499.606830243156	319.925805935084	1
499.278624452684	304.539712827854	1
499.389997704926	332.034733724437	1
499.142106438004	324.484806273379	1
499.043726963925	331.520340795885	1
498.734710024984	318.009284990007	1
498.561851947673	317.78113026657	1
498.609183333656	339.032942538285	1
498.414238092409	336.651806910305	1
498.117095747421	324.30228249463	1
498.072547342183	336.593734062732	1
497.955612219693	341.824756668451	1
497.613240671261	325.065566651428	1
497.560545522736	336.564692321893	1
497.574522391956	354.568370382464	1
497.356301406753	349.922266089861	1
497.113152183713	342.845237289525	1
497.00497125044	348.934963876483	1
496.937649291925	359.011214391507	1
496.662794336092	348.843701987109	1
496.429691406	342.749828099188	1
496.117908043596	328.981575829034	1
495.880621516382	322.481170739889	1
495.654596199425	317.080066258307	1
495.539086854095	322.460423600974	1
495.521931295868	337.435838206019	1
495.38246402534	340.480701499498	1
495.056428833917	325.326910416666	1
494.998467169105	336.32409569557	1
494.979663505007	351.141870327638	1
494.813117831243	351.548401528861	1
494.542971758446	341.849640474223	1
494.270138687059	331.889546288451	1
494.051475116723	327.214389620904	1
493.788747209595	318.241597648511	1
493.490289701936	305.784211505507	1
493.329989903228	306.804692126582	1
493.157987619107	306.684388496368	1
492.924910678885	300.6071144464	1
492.72920572731	298.176200572771	1
492.206555923347	263.853052738203	1
492.102520391309	270.365910364339	1
492.013786010238	278.37214726227	1
492.028040890615	296.425614202595	1
491.859087424759	296.608137981344	1
491.723083419974	300.005606929436	1
491.392049012357	284.378906561778	1
491.476056762639	309.239753301173	1
491.202160990154	299.188386591921	1
490.965552347628	292.77509609119	1
490.879519002485	301.050981990387	1
490.799261272101	309.891039063786	1
490.618720226289	308.949367795096	1
490.449313144165	309.094565865187	1
490.163505452167	297.885815066694	1
490.111665955015	309.50109706641	1
490.207042216844	335.477833617216	1
490.243130016996	355.671828925093	1
490.024906755029	351.058903040187	1
489.553563190639	321.755212291749	1
489.496028595704	332.81876502015	1
489.627895257852	362.358905093949	1
489.405941036061	357.385078952506	1
489.127249848338	346.877402796382	1
488.802623186276	331.889546288451	1
488.805180736813	348.818807547231	1
488.596165657503	345.110216588252	1
488.131861611521	316.499305880258	1
487.861976752754	306.854470372231	1
487.669565852894	304.76786755129	1
487.605106818094	315.16354531323	1
487.298626754824	301.951169615353	1
487.183248951566	307.381305203669	1
487.307622941393	336.199644764394	1
487.068267563114	329.53745240131	1
487.064198691259	345.827880434469	1
486.822233779572	338.912638908071	1
486.51039161779	325.18172298068	1
486.485164294094	339.41043199867	1
486.359909128058	343.882317748552	1
486.371281065551	361.682735525563	1
486.231083955529	364.698557078203	1
486.001660397407	359.011214391507	1
485.909246815647	366.689750708807	1
485.78323024004	371.091111074125	1
485.751400129573	384.680976232387	1
485.545590240556	381.300107122249	1
485.184341471973	362.757141693249	1
485.10324386777	371.543273220036	1
484.924754969532	370.829767308887	1
484.596100406291	355.468558007429	1
484.464672043989	359.347230842271	1
484.431129994067	372.775319360699	1
484.401917965836	386.626538918304	1
483.994943280765	363.628287577375	1
483.899035897059	370.974954744873	1
483.68056202817	366.366176160929	1
483.427082020321	358.343339425045	1
483.223519512182	355.190625038343	1
482.994391438571	349.544765995372	1
482.80557014419	347.831515967958	1
482.494394969481	334.183556693913	1
482.428797761467	344.49211986744	1
482.394236630714	357.828946496493	1
482.338064969839	369.058433799796	1
482.151289533965	367.548444055942	1
481.935461669326	363.205167172303	1
481.6595374125	353.000307791037	1
481.571398891994	361.1144170504	1
481.268073108054	348.238047169182	1
481.264928194992	364.644631531592	1
481.060459375135	361.413086524297	1
480.773100793701	350.096495266686	1
480.581502228605	348.12189083993	1
480.533675375014	360.17274578171	1
480.433959685409	367.162649359529	1
479.985526562874	340.13639044681	1
479.955835599622	353.958568263575	1
479.8973473663	364.972342746327	1
479.728837932914	365.25443365048	1
479.513712888349	360.989966119225	1
479.377082686496	364.383287766354	1
478.932389458952	337.726223712096	1
479.012709936433	362.284232408423	1
478.7773554283	356.049318385478	1
478.379205485399	333.934665465666	1
477.990020891581	312.695295096838	1
478.171310037223	347.105557519818	1
477.977090569458	344.886209165778	1
477.541105605662	319.083701791798	1
477.357290042822	317.880686757869	1
477.218076451694	321.029253843609	1
477.315680675807	347.279786696644	1
477.059166708536	338.987311593598	1
476.821739266618	332.557421254913	1
476.581412747322	325.84545064618	1
476.542692730838	338.800629879781	1
476.427716992549	344.317890690615	1
476.264297150047	345.110216588252	1
476.10427203233	346.234411635692	1
475.795910228709	332.889290404715	1
475.663809662032	336.738921498718	1
475.555345992683	342.895015535174	1
475.082430585647	313.500073531466	1
474.981776888455	320.419451724721	1
475.092383207328	347.947661663105	1
474.764202971828	332.673577584165	1
474.50180239435	323.816920672813	1
474.251216785859	316.113511183845	1
474.219290391282	329.74071268487	1
473.88219302963	313.599630022765	1
473.820654227912	324.339608203288	1
473.686814681698	328.027462657457	1
473.633383771627	339.559777369723	1
473.261938935613	320.07099337107	1
473.086444977815	319.697651211648	1
473.149002013372	342.546557181523	1
472.896947338347	334.706244224389	1
472.62779013118	325.198312184528	1
472.303512512568	310.314170102963	1
472.256069284711	322.435539795202	1
472.106854998672	324.629993709365	1
471.975026449147	328.521108447093	1
471.979995631232	345.757355049904	1
471.75838103782	340.891380001684	1
471.750322932198	356.858244121069	1
471.567604806396	355.78797462024	1
471.482773510254	364.267131437102	1
471.239399510935	357.281375160246	1
471.047261585381	355.294328830604	1
471.086455791992	375.87410820079	1
471.012694868834	385.435976421366	1
470.80369517015	381.806194814771	1
470.582058314544	376.944377701618	1
470.464559371443	382.241767756834	1
470.495382683351	402.008484724572	1
470.242680538811	394.118393521788	1
469.8088972123	368.564788010159	1
469.722200647973	376.869705016091	1
469.472666416184	369.290735824194	1
468.974605396766	337.46902724782	1
468.778596621344	335.112786059718	1
468.762123838823	350.270724443511	1
468.444477452461	336.050299393341	1
468.111174619408	320.303306029574	1
467.896340984607	316.113511183845	1
467.791811556986	322.684431023449	1
467.554425153685	316.296034962594	1
467.294407971928	307.700732450585	1
467.313309118132	326.314212630044	1
467.048047039645	317.208664490445	1
466.674465072225	297.537356713044	1
466.545100732228	301.689825850115	1
466.30541775201	295.081559033643	1
466.206274870662	302.183471639751	1
466.095217700003	308.123852855657	1
465.7593630979	292.136252231462	1
465.796961445515	312.579149401691	1
465.593857640679	309.542580710136	1
465.355067772839	303.025575783038	1
465.371849863624	321.4399429799	1
465.323943426192	333.544723468291	1
465.169205513112	335.228931754864	1
464.8784211872	323.642691495987	1
464.713845886234	324.368649944127	1
464.542416855784	324.426722791701	1
464.589477481247	345.798838693629	1
464.625984689328	366.142168738455	1
464.375777191125	358.51756860187	1
464.289158679506	366.851527348641	1
463.820993390516	337.966820338418	1
463.71254531819	344.172703254629	1
463.74833701893	364.449655215852	1
463.695540909569	376.085673720378	1
463.440996379278	368.042100479684	1
463.141495142611	355.613745443415	1
463.063460438236	364.789818967578	1
462.986864602444	374.106932626765	1
462.375417110936	331.250702428724	1
462.098511641667	321.029253843609	1
461.996166974784	327.836644276784	1
462.016799273645	346.640942836916	1
462.095344647392	371.095258375087	1
461.790386949404	358.140068507381	1
461.258633299746	323.061931117938	1
461.203797475416	334.507131241791	1
461.210786908836	351.983974470924	1
461.008458307584	349.042814969706	1
460.909587742614	356.194516455569	1
460.587960959013	341.617338449824	1
460.676614410336	367.06309286823	1
460.567134185781	373.181861196028	1
460.451097963427	378.661775029993	1
460.099165390159	361.131006254248	1
459.744164058331	343.301557370503	1
459.621090491251	348.097007034158	1
459.652718170886	367.984016998005	1
459.554210629288	375.177191493489	1
459.26624462205	363.889631342613	1
459.205018339864	374.720882046616	1
459.06779182308	378.139087499517	1
459.029855818003	391.243612104172	1
458.955936232695	400.838658732445	1
458.555498249766	378.58296567761	1
458.417138566733	381.893309403184	1
458.324487246858	389.663107609859	1
458.041867095938	378.902382290421	1
457.810440872158	373.136219617235	1
457.727890053134	381.893309403184	1
457.610631577704	387.265382778031	1
457.214865988895	365.470146471031	1
457.29869734617	390.459580808459	1
457.064600493574	384.436232305102	1
457.040913544548	398.938737625321	1
456.679523796338	380.499475988582	1
456.491631907984	378.985349577871	1
456.411578011978	387.991330592066	1
456.289757330346	392.923683723889	1
456.200461857698	401.029487747223	1
455.594941162743	358.778912367108	1
455.456940292147	362.134897671474	1
455.392119235387	372.630131924713	1
455.136096256992	364.474549655729	1
454.78978453723	347.512088721042	1
454.754583586065	360.89870422985	1
454.585632650533	361.238857347471	1
454.356713978436	355.729901772667	1
454.240481390284	361.213973541699	1
454.092177716686	363.570214729802	1
453.794985164191	351.403214092875	1
453.718238580995	360.741064256873	1
453.292562633067	336.042004791417	1
453.225030672518	346.28004258038	1
453.123811741554	353.23262044954	1
453.031091093754	361.014849924997	1
452.901961854855	365.246128414451	1
452.401492293542	333.254337962213	1
452.103267850374	320.991928134951	1
452.109434974291	338.423140419397	1
452.145575936388	358.778912367108	1
451.582354207164	320.668353587073	1
451.724880938828	351.403214092875	1
451.605698242806	356.609342258717	1
451.405072346459	353.871453675163	1
451.131891117835	344.056546925377	1
450.942308542398	342.397222444576	1
450.848061662873	350.038411785008	1
450.751766943747	357.480488142843	1
450.369225645136	337.000265263956	1
450.051146473459	322.808881954624	1
450.053193478445	339.846004940733	1
449.954405681649	347.047484672245	1
449.709110389403	339.958013969022	1
449.540099418298	340.310619623635	1
449.523068310399	355.489294512239	1
449.41034806807	361.334277171913	1
448.863519620586	324.83326462703	1
448.536669584921	309.791482572488	1
448.815887844354	353.871453675163	1
448.734567468911	362.782036133126	1
448.278844899126	335.170858907291	1
448.010015838661	325.791525099568	1
448.074921147523	348.968152918284	1
447.975713446513	356.13643297389	1
447.470549742021	323.704922278628	1
447.240647692411	318.125441319259	1
447.26202282342	337.058338111529	1
447.189197227392	346.802730110855	1
446.832931790493	328.898608541583	1
446.550569339546	318.204261305747	1
446.402325947179	320.593680901546	1
446.412058767735	338.394098678557	1
446.329589423566	347.200966710155	1
446.137695106622	345.334224010727	1
445.826637543089	331.843915343764	1
445.876403143468	353.552037062351	1
445.681002018613	351.345130611197	1
445.559631456095	356.360440396365	1
445.440805910834	361.624652043885	1
444.992570480568	334.756033104143	1
444.751980972214	328.143618986709	1
444.593161666988	329.508410660471	1
444.350135170138	322.659547217676	1
444.047481176845	309.994742856047	1
443.760300015668	298.839928238271	1
443.688419499387	308.688024029858	1
443.712045004679	327.853233480632	1
443.551528120424	329.05624851456	1
443.343120797069	325.588254181904	1
442.84068491213	293.438823756689	1
442.702984739071	296.869481746582	1
442.759620099685	319.257930968623	1
442.726477393208	332.889290404715	1
442.458501734073	323.613660389253	1
442.173509348113	312.67870589299	1
442.15080842296	327.330545950156	1
442.121381972006	341.326952943747	1
441.830586645827	329.827827273283	1
441.474593183966	311.969347282803	1
441.243108048292	306.257110156229	1
441.28918128477	327.620931456233	1
441.154046279201	331.308775276297	1
441.066958907416	339.684228300898	1
440.809039524963	331.39588986471	1
440.55417565658	323.406242170627	1
440.38928948177	324.194420767302	1
440.230307893873	325.559212441065	1
440.109763116727	330.674089351636	1
440.109686878861	347.541130461881	1
439.902334375983	344.189292458477	1
439.471673444302	319.054660050958	1
439.22782117809	312.143576459628	1
439.358060234779	341.725200177152	1
439.184830036568	341.704453038237	1
438.937003604071	334.407574750493	1
438.797696011725	337.697181971257	1
438.61126368246	336.390463145067	1
438.474027060481	339.883341283496	1
438.422345612618	351.722630705687	1
438.247333499393	351.531812325013	1
438.278946869308	371.497642275349	1
438.132073914891	374.053007080154	1
437.915154756075	369.776087011907	1
437.610286340685	356.920464269604	1
437.355421664263	348.943258478407	1
437.189386622168	349.631880583784	1
437.107078081698	358.488526861031	1
436.929505825051	358.052953918968	1
436.671256178008	349.748036913036	1
436.32913952037	333.262632564138	1
436.376210971063	354.742599559289	1
436.228381218165	357.210849775681	1
435.928388430529	344.836430920129	1
435.643060641745	333.893181821941	1
435.737224994342	359.969474864045	1
435.732851221768	376.434132074028	1
435.388861604041	359.770361881448	1
435.192727085421	357.530266388492	1
435.026396820814	358.198151989059	1
434.825444210522	355.489294512239	1
434.87559920426	377.27624685142	1
434.687264121642	375.799446149368	1
434.369049470417	361.653693784724	1
434.213999346549	363.425027293816	1
434.109973612424	370.174334245312	1
433.752063594286	352.15820364775	1
433.346858879722	329.529157799386	1
433.057317416861	318.183514166832	1
433.250222811942	353.900495416002	1
433.332597779919	378.836004206818	1
433.009399797385	364.209058589529	1
432.476544076022	329.130910565982	1
432.552436318464	353.4358807331	1
432.459240499085	361.2471625835	1
432.111097216992	344.189292458477	1
431.787314877385	329.508410660471	1
431.764012261859	344.139514212828	1
431.741383723676	358.836985214682	1
431.432041334545	345.566536669231	1
431.336979153068	353.199431407739	1
431.267893835878	363.366943812137	1
430.920939916965	346.429377317328	1
430.706021805034	342.372328004698	1
430.766068085758	365.138277321228	1
430.721920283118	377.740850900218	1
430.627458500136	385.435976421366	1
430.114963583797	352.353169329385	1
430.193526090289	376.92778849777	1
430.231810401048	397.573935317453	1
429.916615736493	383.739315597802	1
429.730564995912	382.503111522072	1
429.555819910131	382.370365988972	1
429.313240338171	375.621069671581	1
429.015115910786	363.45405840055	1
428.804970862884	359.869918372747	1
428.419443932396	339.178129974271	1
428.4538086693	359.44678733357	1
428.357486049986	366.967683677893	1
427.870601933577	336.390463145067	1
427.589833308774	325.920123331706	1
427.663636940568	350.038411785008	1
427.550662009183	355.937319991293	1
427.172958800091	336.012963050578	1
426.759272896703	312.579149401691	1
426.73813463116	327.438407677484	1
426.852008963445	355.468558007429	1
426.47513162362	335.627178988269	1
426.303816774283	335.838733873753	1
425.799605394547	303.577305054353	1
425.649498521678	305.858873556929	1
425.793747866437	336.85507782797	1
425.876073707663	361.811333757701	1
425.556271115773	347.541130461881	1
425.47860328957	356.89143316287	1
425.539732815568	379.781822776471	1
425.310151190127	374.314350845392	1
425.249815242469	385.357156434878	1
425.066361562602	384.390601360415	1
424.719263107099	367.46132946753	1
424.671496376836	379.732044530822	1
424.401909866155	370.365152625985	1
424.294765084197	376.844821210319	1
424.389950915589	403.062154387448	1
424.267867413243	408.085769408645	1
423.623222938835	362.134897671474	1
423.374145617059	354.771641300128	1
423.537050255185	387.597241293729	1
423.409158745785	392.056685140725	1
422.988174506	367.925944150432	1
422.785808376159	365.12168811738	1
422.793937769289	382.851569875722	1
422.821027638876	402.431615763749	1
422.50084719177	388.136528662157	1
422.234030226228	379.047569726407	1
422.304435367091	402.854746802926	1
422.164162377196	406.111164981889	1
421.842299091617	391.654301240463	1
421.741817864423	398.79353955523	1
421.303507226176	372.978590278363	1
421.03244367854	363.478952840427	1
420.845106921057	362.147339574361	1
420.746047285536	369.427628658257	1
420.64090047076	376.114715461217	1
420.547654674539	383.963323020276	1
420.301225538983	376.869705016091	1
420.088215476963	373.036663125937	1
419.982874184282	379.707150090944	1
419.99081509156	397.428747881467	1
419.360610564142	352.900751299738	1
419.39388463159	373.094746607615	1
419.3442700621	385.203663762863	1
419.117998203708	380.080502884472	1
418.884533360774	374.256267363713	1
418.770474453516	380.080502884472	1
418.460791674765	366.822496241907	1
418.304279998982	368.506704528481	1
418.342019391167	389.140420079383	1
417.934679624239	366.357881559005	1
417.462694854985	337.269903631118	1
417.343283964873	342.575598922363	1
417.43619737872	368.593819116894	1
417.116818955519	354.394141205638	1
416.946869549911	354.771641300128	1
416.707937511022	348.420570947932	1
416.411377242992	336.448535992641	1
416.375365448528	349.893224349022	1
416.543895832587	383.291300752852	1
416.092566742292	356.223547562303	1
415.885413844009	352.975423985265	1
415.88565230657	369.958621424761	1
415.668621343642	365.748079440117	1
415.29109274757	345.88180598108	1
415.080045945506	342.256182309551	1
414.706800360933	322.808881954624	1
414.613792622173	330.698973157409	1
414.616716689201	347.947661663105	1
414.281811335506	332.242151943064	1
413.848580678208	306.945732261606	1
413.844682694173	323.530693101802	1
414.030315337557	358.604683190283	1
413.664384791437	339.875046681572	1
413.482626759144	339.111762524774	1
413.417425343545	349.718995172197	1
413.525637476383	377.243057809619	1
413.364528927641	378.495851089197	1
412.838714703176	344.172703254629	1
412.350061869679	313.475179091589	1
412.269606427959	322.597316435036	1
412.063864619961	319.498527594945	1
411.937129446728	324.10730617889	1
411.78308688287	326.052868864806	1
411.725103709519	337.369470756521	1
411.500286549522	332.412233818927	1
411.102554309756	310.587955771087	1
410.978128237248	315.424889078468	1
410.910085150118	325.762483358729	1
410.759111244124	328.010873453609	1
410.622164799837	331.628202523213	1
410.512088581365	337.86726384712	1
410.374704993533	341.443109272999	1
410.337293199974	354.771641300128	1
410.344612397633	372.464197349812	1
410.282098643591	383.345226299464	1
410.148305986183	387.273677379955	1
409.442793070313	335.432202672529	1
409.376774410009	345.973067870454	1
409.349235486999	360.268154972046	1
409.121480087369	355.032985065366	1
409.125313196611	372.389524664285	1
408.959038031685	373.152819455188	1
408.847444841423	379.250840644071	1
408.408313398066	353.398544390336	1
407.897307858585	320.535608053973	1
408.072319595155	354.593264822341	1
408.079221611813	372.252631830223	1
407.742553326023	356.397776739128	1
407.215151770134	321.937736070498	1
406.962034611601	314.23432658153	1
407.091131677304	343.815950299054	1
407.184671392556	369.929579683922	1
406.816121973402	350.967641150812	1
406.300980790394	317.706457581044	1
406.001906489977	305.52286774027	1
406.052386767818	327.438407677484	1
406.05123502358	344.317890690615	1
405.885673390038	345.159994833902	1
405.666055934413	340.72960336185	1
405.203568693476	312.608180508425	1
405.127548421017	322.18663793285	1
405.327556023657	358.691797778695	1
404.96511403557	340.33136676255	1
404.551933078377	317.021993410734	1
404.491708809549	328.143618986709	1
404.50925800596	346.852508356505	1
404.368265960656	350.096495266686	1
404.186018140959	349.316611271935	1
404.0748247508	355.468558007429	1
404.037790167379	368.855162882131	1
403.699710920433	352.875856859861	1
403.446634594154	345.189036574741	1
403.213369313399	339.435326438547	1
403.107887638166	346.14729704728	1
402.845778250421	337.581025642005	1
402.519024167058	322.709325463326	1
402.375422046463	325.704410511156	1
402.079572378645	313.848531885117	1
402.035425912386	326.546514654443	1
401.815855541286	322.132712386239	1
401.758939784154	333.586207112016	1
401.605314899924	335.606431849354	1
401.337800593955	326.517472913603	1
401.214952712896	331.541087934801	1
401.364177747724	363.105600046899	1
401.355159186431	379.234240806118	1
400.994022771768	361.014849924997	1
400.646403652343	344.11461977295	1
400.625928310207	359.127370720758	1
400.408085772295	354.88779762938	1
400.385557525224	369.701424960485	1
400.135511373165	362.321568751186	1
399.910464582448	357.380931651544	1
399.627449549856	346.786140907007	1
399.367307466762	338.423140419397	1
399.450766494293	363.578509331726	1
399.167606505117	352.971276684303	1
398.867175280028	340.679825116201	1
398.680026418283	339.439473739509	1
398.63835191118	352.390505672148	1
398.527057276471	358.550757643671	1
398.1540115994	339.178129974271	1
398.060778716866	347.101410218856	1
397.881595720407	346.640942836916	1
397.811315157554	356.804318574457	1
397.177862004051	312.031567431338	1
396.79555940867	291.758762771077	1
397.061086161937	334.681360418617	1
397.178575526536	363.163683528578	1
396.731999270003	336.622765169466	1
396.337298577013	315.142798174315	1
396.281478743779	326.720743831268	1
396.48582478041	363.678065823024	1
396.253937389624	358.081995659807	1
395.943371754332	344.811536480251	1
395.415707216683	310.363948348612	1
395.449332396344	330.669942050674	1
395.772125929748	379.184462560469	1
395.458943266209	365.660964851704	1
395.208182358636	358.227183095793	1
395.146909902963	369.278293921308	1
395.088565897017	380.615632317834	1
395.066448055061	395.487343130618	1
394.806691234854	387.178268189619	1
394.619604966965	385.958663951842	1
394.250290699669	366.963536376931	1
394.008164816587	360.376016699374	1
394.279742569138	403.900121863878	1
394.129290388219	406.25636305198	1
393.542392123133	366.038464946194	1
393.247639064104	354.319479154217	1
393.381878590872	384.448674207989	1
393.429870558226	406.165101162605	1
393.072204889919	388.310757838983	1
392.756463755821	374.54665286979	1
392.378544467032	354.717715753517	1
392.703057437196	403.410612741098	1
392.626293155646	412.960039058789	1
392.301641243199	398.328935506433	1
391.845962232446	370.9168818973	1
391.487363431906	352.975423985265	1
391.576085878064	378.670080266022	1
391.532462822629	391.455177623761	1
391.111801986024	367.46132946753	1
390.995746503725	373.181861196028	1
390.692487465508	360.641507765574	1
390.126286819703	322.45212899905	1
390.138428913391	340.679825116201	1
390.05875234361	349.951297196595	1
389.771375085506	338.962417153721	1
389.583969852942	337.726223712096	1
389.435129607169	340.252546776062	1
389.391576993422	353.050086036686	1
389.182083903874	349.660922324623	1
389.027783186507	351.656252622084	1
388.833162627674	349.718995172197	1
388.638153625958	347.744401379546	1
388.502206977501	351.531812325013	1
388.573481948225	375.533955083168	1
388.642284689284	399.295490580895	1
388.344170809179	387.265382778031	1
387.945222985553	365.399621086466	1
387.812224713919	369.477417538011	1
387.830186571215	388.281716098143	1
387.688416611098	391.50495586941	1
387.401671109392	380.586590576995	1
387.103608258092	368.564788010159	1
387.100412192743	385.307378189229	1
387.155513114392	407.737311054994	1
386.869127642749	396.856282105342	1
386.557561373155	383.519455476289	1
386.379732432725	383.229069970212	1
386.217249634636	384.436232305102	1
385.953507649872	375.766257107567	1
385.818527517316	379.657371845295	1
385.606145133499	375.998559131965	1
385.43959973293	376.811632168518	1
385.229587416002	373.385121479587	1
385.085356635144	376.376059226455	1
384.808355148776	366.415954406579	1
384.731388605114	375.969528025231	1
384.734789706212	393.363403966914	1
384.331852895792	371.120142180859	1
384.092634084274	364.847891815152	1
383.873821944444	360.566835080048	1
383.89816555705	380.005830198945	1
383.597310168907	367.722673232768	1
383.405399756536	366.067496052928	1
383.06762090734	350.183609855099	1
382.99732241623	360.392605903222	1
382.890658924443	367.054798266306	1
382.595728847386	355.352401678177	1
382.372916622162	350.685550246659	1
382.380927799602	368.53574626932	1
382.281683646269	375.923886446439	1
382.017562178063	367.229027443131	1
381.601150739672	343.679046830887	1
381.514307281494	352.278507277964	1
381.549123921299	372.746288253965	1
381.205371879197	356.285778344944	1
381.000545373902	353.377807885526	1
380.916018265128	362.205423056039	1
380.736695852027	361.786439317824	1
380.395983147004	345.624609516804	1
380.345289453611	357.754273810967	1
379.892297917546	330.640900309835	1
379.920265449813	350.444953620337	1
379.771150649931	352.975423985265	1
379.719286330771	364.993089885242	1
379.616980896836	372.090844556284	1
379.304253233954	358.662756037856	1
379.251223926742	370.568423543649	1
379.171865532462	379.906273707647	1
379.28208076202	407.737311054994	1
379.060760623384	403.228088962349	1
378.743156946058	389.327091159095	1
378.365926801279	369.610163071111	1
378.377502663125	387.821259350308	1
378.447035240879	411.686498640296	1
378.081865537282	393.147691146363	1
377.746713285136	377.537590616658	1
377.726967765139	392.695518366347	1
377.494461148374	387.09944820313	1
377.034649519908	359.330641638423	1
376.91554740468	364.798113569502	1
376.816511893199	372.223600723489	1
376.475542427031	356.049318385478	1
376.221659926297	348.370792702282	1
375.893011734373	333.3995253982	1
375.659275166377	327.687298905731	1
375.357789776249	315.366816230894	1
375.404370787263	337.000265263956	1
375.323284407356	346.180486089081	1
375.171855016536	348.49939093442	1
374.916232314466	340.654930676323	1
374.774700192032	343.940390596125	1
374.739816849406	357.629833513896	1
374.62876438739	363.889631342613	1
374.364231472174	355.178172501352	1
374.153147702068	351.681147061961	1
373.992621279268	353.116464120288	1
373.810826425147	352.477620260561	1
373.806145213916	369.116506647369	1
373.388577296827	345.479422080818	1
373.005151818092	325.173428378756	1
372.953803213426	337.261609029194	1
372.942423162446	353.249209653388	1
372.904501598787	366.648267065082	1
372.582460747289	352.332432824575	1
372.029245155784	315.466372722193	1
371.888352310988	318.82235802656	1
372.058316121913	352.502514700438	1
371.83244598781	347.570172202721	1
371.506805129035	332.905879608563	1
371.355556297293	335.253826194742	1
371.012086169623	318.851399767399	1
371.072008306865	341.799862228573	1
371.016850642341	353.522995321512	1
370.640874224483	333.951254669514	1
370.523533010093	339.609555615372	1
370.60273960711	364.441360613928	1
370.453492996829	366.988420182703	1
369.915939501506	331.657233629947	1
369.51433489679	309.588211654823	1
369.494902340361	324.800075585228	1
369.413334319134	333.951254669514	1
369.03161497066	313.82363744524	1
369.237594049956	351.025713998386	1
369.374463425035	381.48677820196	1
368.914948086643	353.771897183864	1
368.420258487005	322.626358175875	1
368.349033372186	332.789723279311	1
368.529044079203	367.46132946753	1
368.283367865219	360.608318723773	1
368.072046806014	357.10714598342	1
367.960485246924	363.337912705403	1
367.704586120945	355.489294512239	1
367.516127179942	354.219912028813	1
367.472249807905	367.054798266306	1
367.324434263444	369.751203206135	1
367.073701131123	362.408683339598	1
366.6693600446	340.082464900198	1
366.45961054535	336.738921498718	1
366.332057511021	341.41406753216	1
366.280960077917	353.547889761389	1
366.103726075669	353.377807885526	1
365.920022695567	352.577187385965	1
365.736951617641	351.838787034939	1
365.276267757682	324.020191590477	1
365.416210138652	354.792377804938	1
365.316982994222	362.234454162773	1
365.288938151296	376.62080315374	1
364.819174346722	347.918630556371	1
364.380788776095	322.277899822225	1
364.37067324118	338.414845817473	1
364.325596044445	351.141870327638	1
364.147918446784	350.934452109011	1
363.897984281553	343.679046830887	1
363.548577259666	326.720743831268	1
363.533713702377	342.397222444576	1
363.436174840686	350.009380678274	1
363.342287638096	357.978291867546	1
363.294577684761	370.452267214398	1
362.936807990679	352.680891178225	1
362.563425870072	333.387083495314	1
362.414445948246	335.983931943844	1
362.313769585723	343.293262768579	1
362.347511060799	363.715402165788	1
362.008169962018	347.744401379546	1
361.678221393581	332.690166788013	1
361.384541742406	321.1744519137	1
361.375693048842	337.444132807943	1
361.276769665994	344.927692809503	1
360.96716885113	331.860504547612	1
360.668619209759	319.871880388473	1
360.879010532006	357.530266388492	1
360.827098395144	369.601857835082	1
360.278821834287	333.254337962213	1
359.992114735372	322.423087258211	1
359.993385708701	339.684228300898	1
360.072090163914	364.499433461501	1
359.964016750014	371.095258375087	1
360.008562174788	392.5793726712	1
359.409774560336	351.307794268434	1
359.288629291949	356.630089397632	1
359.263543759833	371.323413098524	1
359.028844013497	365.569702962329	1
358.606388116099	341.501182120572	1
358.790427119674	376.595919347968	1
358.749967873196	389.791705841997	1
358.354839526159	368.390558833334	1
357.998616492837	350.785106737958	1
358.14057568357	381.777163708037	1
358.032138527411	388.343946880784	1
357.541688219858	357.646422717744	1
357.305493131433	351.751672446526	1
357.307350816536	369.079170304606	1
357.41237025264	396.470487408929	1
357.320915851441	404.696595062477	1
356.761929347102	367.316142031544	1
356.444440334025	353.493964214778	1
356.246995546668	351.38246695396	1
356.277099876066	371.46860053451	1
356.129866913972	374.256267363713	1
355.701619231795	349.631880583784	1
355.621055417278	358.924099803094	1
355.496259587659	363.902083879604	1
355.286959788665	360.637360464612	1
355.084883835366	358.077848358845	1
354.893008557808	356.51393306838	1
354.936847289196	377.944121817882	1
354.75584755453	377.442170792217	1
354.399977071773	359.882360275633	1
354.222708688161	359.745467441571	1
354.103907546376	365.312506498054	1
353.989055818645	371.26534025095	1
353.737691351633	363.902083879604	1
353.330379887861	341.326952943747	1
353.14019881159	339.933119529145	1
352.980375543303	341.501182120572	1
352.784229955194	339.526588327921	1
352.662498640996	344.811536480251	1
352.677396758121	363.425027293816	1
352.364501855179	350.063306224885	1
352.119855101933	343.359630218076	1
352.012390479777	350.038411785008	1
352.030371059629	368.954730007535	1
351.781370230773	361.827922961549	1
351.537382031474	355.190625038343	1
351.544969849828	373.094746607615	1
351.224041784111	358.953141543933	1
351.053138614617	359.44678733357	1
350.778637681457	349.835151501448	1
350.648122847317	354.269690274463	1
350.38471016916	345.740765846056	1
349.997074608287	325.094608392268	1
349.992589358843	341.824756668451	1
349.573048690285	318.067368471685	1
349.41758646611	320.07099337107	1
349.524374422803	347.657286791133	1
349.37425959534	350.183609855099	1
349.034475028689	334.20845113379	1
348.987686461827	346.815172013741	1
348.770194747313	342.770575238103	1
348.406707013754	324.484806273379	1
348.077659545853	309.559169913984	1
348.093574449073	328.284659121733	1
348.055688925726	341.76252588581	1
347.665430813197	320.867477203775	1
347.644332018552	335.983931943844	1
347.581084806983	346.989401190567	1
347.450301589102	351.407361393837	1
347.172076511074	341.443109272999	1
347.200200491743	361.363308278647	1
346.897895087962	349.051120205735	1
346.860816375203	362.611954257263	1
346.617823186967	356.086654728241	1
346.296364854953	341.907723955901	1
346.008156041134	330.972769459638	1
345.772673519275	325.18172298068	1
345.610244476809	326.517472913603	1
345.467541948362	329.778049027633	1
345.254113903972	326.139983453219	1
345.085417218209	326.865931267254	1
344.971488211829	332.934921349402	1
345.203159313698	372.717246513125	1
345.077737335431	377.666178214691	1
344.704385697947	358.430454013458	1
344.307469386878	336.896561471695	1
344.36961151685	360.143704040871	1
344.466449233075	386.775884289357	1
344.225330304623	380.441403141009	1
343.972639052277	372.978590278363	1
343.638590754895	357.580044634142	1
343.413360192747	352.797047507477	1
343.370899125653	365.843488630453	1
343.210381538477	367.374214879117	1
343.20295072858	383.8388720891	1
343.014227767918	382.619267851324	1
342.668622396363	366.096537793767	1
342.591858501994	375.799446149368	1
342.363485285501	370.713610979635	1
342.335487342673	385.174632656129	1
341.962856341886	366.017717807279	1
341.601361606768	347.947661663105	1
341.496035758788	354.867050490465	1
341.365231622424	359.301599897584	1
341.370844153041	377.043934192917	1
341.155785837451	373.260670548411	1
340.762879980941	352.129161906911	1
340.526633057955	346.28004258038	1
340.389465380558	350.096495266686	1
340.309021311679	359.44678733357	1
339.914817878315	338.190827760893	1
339.606936069209	325.355952157505	1
339.692325619936	350.884673863362	1
339.463275345359	345.740765846056	1
339.228308480719	340.020234117558	1
339.045727800582	339.41043199867	1
338.723232436673	325.152681239841	1
338.606555610259	330.972769459638	1
338.475031815761	335.345088084116	1
338.22187935812	327.853233480632	1
337.953752496284	318.901178013048	1
338.141834912717	354.452224687317	1
338.372607535227	394.168171767437	1
338.085880605487	383.403299147037	1
337.403745118478	334.067410998766	1
337.36505915851	347.499646818156	1
337.379609908823	366.125579534606	1
337.164601846465	362.358905093949	1
336.833323350924	347.250744955804	1
336.555111396489	337.319681876767	1
336.487140657436	347.897883417456	1
336.186209124984	335.75161928534	1
336.23508792443	357.729390005195	1
336.245943289049	375.998559131965	1
336.033788932828	372.513975595461	1
335.780804591803	365.047015431854	1
335.498131873582	354.684526711715	1
335.175309523756	340.406028813972	1
335.093134195728	349.602838842945	1
335.158985146388	373.239934043601	1
335.02840483	377.715967094445	1
334.639943691186	357.036620598856	1
334.326917559722	343.716383173651	1
334.275078323299	355.875089208653	1
334.129252090133	358.866026955521	1
334.228665615541	385.780287474055	1
334.017976858806	382.445038674499	1
333.515897210235	350.685550246659	1
333.486059122598	364.993089885242	1
333.219050147237	356.16547471473	1
332.840916394865	336.498324872395	1
332.409364990611	311.620888929152	1
332.74224849998	361.313530032998	1
332.637070323466	368.274402504082	1
332.171184420444	340.049275858397	1
331.934761310899	334.20845113379	1
331.605839567004	319.345045557035	1
331.571699930817	333.237748758365	1
331.302132969059	324.165379026463	1
331.138662131693	325.443066745918	1
330.876143570504	317.059319119392	1
330.728056081926	319.838691346672	1
330.405863278273	305.634866134454	1
330.305223473745	313.043753450488	1
330.015211679308	301.980200722087	1
329.92302360653	310.214602977559	1
329.744162904984	309.994742856047	1
329.801994332524	332.864395964838	1
329.678491111971	338.045640324907	1
329.499486559788	337.813338300508	1
329.134852231088	319.473643789173	1
328.995300539	323.090972858777	1
329.189314333375	359.247674350972	1
329.095381736823	367.316142031544	1
328.812034636362	356.908022366718	1
328.597403506385	353.203578708701	1
328.436221671882	354.713568452555	1
328.360638389079	364.574106147028	1
328.159088810372	362.147339574361	1
327.913647394085	355.43951626659	1
327.845022052396	365.980381464515	1
327.815089623346	380.296215705022	1
327.347095403118	351.880270678664	1
327.148835607707	349.77706801977	1
327.129433272498	365.12168811738	1
326.99635437868	369.377850412607	1
326.726167582253	360.259860370122	1
326.41914811278	347.549425063806	1
326.35724086184	358.749870626269	1
326.074109974014	348.370792702282	1
326.024014035303	360.724475053025	1
325.738618320248	350.12552637342	1
325.625786176235	356.360440396365	1
325.615222808001	372.57205907714	1
325.49936045388	378.512440293045	1
324.95151751394	342.314255157125	1
324.839344100936	348.615547263672	1
324.735840434152	355.763090814468	1
324.54830073983	354.713568452555	1
324.297052205001	347.449868572507	1
323.919071883447	327.824191739793	1
323.797345606449	333.19626511464	1
323.836062898094	354.219912028813	1
323.695869566603	357.79161015373	1
323.477083465738	353.697224498338	1
323.226142567389	346.466713660091	1
322.943046871573	336.10007763899	1
322.927474373514	351.830481798909	1
322.806092816192	357.23989151652	1
322.397487738007	334.631582172967	1
322.40775452753	352.88416209589	1
322.36545419315	366.009423205355	1
322.130252235634	360.317933217696	1
322.063233690548	371.033027592447	1
321.624450846799	345.48356938178	1
321.172181862458	318.619087108895	1
321.111100570259	329.914941861695	1
320.860094484289	322.684431023449	1
320.951414205209	348.847849288071	1
320.784683049945	349.83929880241	1
320.400853108109	329.653598096457	1
320.016762751478	309.443024218837	1
319.859243284816	311.334650724037	1
319.725150056801	315.512003666881	1
319.703914296145	330.698973157409	1
319.579378528822	335.809702767018	1
319.222052038279	318.212555907671	1
318.944753297098	308.422532963658	1
319.159598047976	346.640942836916	1
319.171845412887	365.096793677503	1
318.838141438896	349.806109760609	1
318.400414371968	324.368649944127	1
317.979862277853	300.6071144464	1
318.194722379935	338.82967162062	1
317.916535086408	328.956681389156	1
317.75622347438	330.582827462262	1
317.732541122093	345.537494928391	1
317.663180856992	356.036876482592	1
317.192203294799	327.359587690995	1
316.945840484935	320.593680901546	1
316.844442209487	327.969389809884	1
316.794239268689	340.339661364474	1
316.698273275226	348.246341771106	1
316.552717094949	351.316099504463	1
316.373815253251	351.133565091608	1
316.091188142289	340.833307154111	1
316.240105489264	372.630131924713	1
316.329013691644	398.573679433717	1
315.891364426698	373.152819455188	1
315.462554967317	348.594800124757	1
315.420255432364	361.740808373137	1
315.305401706302	367.80978782118	1
315.109446264946	365.967939561629	1
314.891712248045	362.002152138375	1
314.590707584668	349.913960853832	1
[truncated: 6,182 more rows]
