# Supplementary material for: Fibronectin binding protein B binds to loricrin and promotes corneocyte adhesion by Staphylococcus aureus
Source: Nat Commun. 2022 May 6;13:2517. doi: 10.1038/s41467-022-30271-1 (PMC9076634; doi:10.1038/s41467-022-30271-1)
Supplement: Supplementary file 3 — Source Data [file 41467_2022_30271_MOESM3_ESM.zip › Fig 7b curve 4.leveled_FD.tsv]

vertical tip position (nm)	force (pN)	segment no
593.358019493088	343.068546455345	1
593.404356380618	363.075860049406	1
593.147382667496	353.497402624981	1
592.73521511938	328.781753955677	1
592.770058808896	347.673167104222	1
592.645583737723	351.025005107627	1
592.535549570762	355.787276363586	1
592.004153601212	319.448040458537	1
591.81860077684	316.84705534315	1
591.758820821492	326.516774656949	1
591.649310542589	331.337108126377	1
591.754111683434	357.064953448936	1
591.825469901304	379.532222657465	1
591.581738036725	371.264631360191	1
591.321998779011	361.437272073415	1
591.006533323691	346.17562989736	1
590.910907549456	352.360765674655	1
590.855365759203	362.457763328594	1
590.752049913144	367.896193518834	1
590.511954169199	359.993660413163	1
590.267162907416	351.634807226515	1
589.975873531752	338.741848141449	1
589.804956603925	337.592769288237	1
589.820709522475	354.654786714222	1
589.816797919732	369.800272561025	1
589.326418397885	337.493212796938	1
589.111544677549	332.063066574517	1
588.982725299067	335.029109881508	1
588.840407808087	336.680139760385	1
588.535114657156	322.434830904443	1
588.557293741766	340.13568155605	1
588.488493148417	348.963296726563	1
588.105963595878	327.188796924373	1
588.035597136898	335.867066723833	1
587.9561978518	343.665896037242	1
587.611208782054	325.558514184411	1
587.463138338103	326.661962092935	1
587.705648328083	365.867674179571	1
587.56702634992	367.896193518834	1
587.145676869862	342.346735308167	1
586.767090750334	320.970472105276	1
586.639771213189	324.106597288131	1
586.833375232212	358.550048752912	1
586.894707227269	380.092235896599	1
586.524302013295	359.520751128337	1
586.235401210159	346.9015883455	1
586.189857164568	358.023213921475	1
586.152290736517	369.924723492201	1
586.082345174543	378.669371375263	1
585.633564187554	350.460833933426	1
585.429713630354	346.146588156521	1
585.300733567772	349.137525903389	1
585.019409528691	337.269194740359	1
584.596798432889	311.620180038393	1
584.483926743286	316.187474978612	1
584.563466277203	339.525879437162	1
584.504355400319	349.340796821053	1
584.171362438256	332.440566669007	1
583.981238509057	329.478670662978	1
583.821715941867	329.50355446875	1
583.938507944303	356.484193070887	1
583.798343129755	358.400714015964	1
583.683676697243	362.806221682244	1
583.656383370371	375.736506475968	1
583.273644119919	353.995195715579	1
583.193160023437	361.740099482378	1
582.831734819182	342.081244241967	1
582.570950806277	332.241443052304	1
582.442532213151	335.315348086623	1
582.510054699684	357.504673691961	1
582.348559994984	357.355338955013	1
582.037358210599	342.603931772443	1
581.699433612746	325.247392173523	1
581.732230388845	344.055838034618	1
581.714149843463	357.902910291261	1
581.393397704728	342.226431677953	1
580.930593268153	312.694586206079	1
580.688947891514	304.738127553797	1
580.615474528313	313.18824262982	1
580.397312315169	307.525794383	1
580.080601523758	292.251699669955	1
580.002315290238	300.237210697181	1
579.882167050632	304.140767337795	1
579.96029920855	327.387920541075	1
579.641395499193	311.906407609403	1
579.554750174345	319.082992901038	1
579.380528019084	317.718201227276	1
579.237247891789	319.373378407115	1
579.215106637776	332.847097870231	1
579.233603313816	350.286604756601	1
578.864462588454	329.914243605041	1
578.628750628011	322.559281835619	1
578.287813746805	304.941387837357	1
578.212007714766	313.18824262982	1
578.158426014719	323.60465689657	1
577.910018040977	315.017648986485	1
577.89046642023	328.7568595158	1
577.794905114899	335.083035428119	1
577.568986481741	328.694639367264	1
577.396931329967	327.562149717901	1
577.373699409978	340.948754592603	1
577.286747820841	348.121192583276	1
577.117024956708	347.221004958311	1
576.830297785095	334.908806251294	1
576.638599163426	331.868100892882	1
576.459216484022	330.030389300188	1
576.465994767886	346.354006375147	1
576.336334546564	349.369827927787	1
576.107275760217	342.691046360855	1
575.886238065765	336.796296089637	1
575.924760456203	356.222849305649	1
575.790527562517	358.798950615264	1
575.397467528456	336.128410489071	1
575.165350815942	329.159243416062	1
575.041105456526	332.714352337131	1
574.903193168494	334.937847992133	1
574.80438834359	340.977796333442	1
574.864528030032	362.524130778091	1
574.851720208045	376.956110713745	1
574.423931477964	350.90885941248	1
574.263442498984	350.937890519214	1
574.027837343327	343.64101223147	1
573.925448843746	349.340796821053	1
573.644649296042	337.638400232924	1
573.563448955881	345.408187805494	1
573.756055124981	379.88897561304	1
573.435871362028	364.349389833794	1
573.164278412015	353.551328171592	1
572.938171914624	347.191963217472	1
572.866374965245	355.886832854885	1
572.776743727111	362.843547390902	1
572.561561075484	357.55445193761	1
572.237794636572	341.674713040743	1
572.040185743503	338.103014915826	1
571.928802904965	342.944095524169	1
571.757740723717	341.965087912715	1
571.447263857118	327.387920541075	1
571.123673194723	311.533065449981	1
570.796792277323	295.358793746074	1
570.828811660196	314.196281348008	1
570.836277968166	330.640191419076	1
570.622680467091	325.521177841647	1
570.476215110498	326.952347599012	1
570.319527844757	327.387920541075	1
570.076455260775	319.398262212888	1
569.939425896397	321.75450340099	1
569.656092780746	309.840551927378	1
569.541698205311	314.407846867597	1
569.422142305325	318.47319078215	1
569.094833142027	302.274024638367	1
568.977584931048	306.567533910462	1
568.928702155108	317.531519513459	1
568.933641348568	333.747285495196	1
568.916706660765	347.830807077199	1
568.706307388693	343.043652015468	1
568.603269780319	348.730994702165	1
568.20730006743	325.844741755421	1
568.057878416957	327.010420446586	1
568.023005182952	339.351650260337	1
568.153583650272	367.833973370298	1
568.046683561136	373.152110564429	1
567.794500520885	364.299611588145	1
567.481490400195	349.515025997878	1
567.599844544318	376.810923277759	1
567.508106758179	383.614155775867	1
567.261390206731	375.300933533905	1
567.056248386262	371.044771238679	1
566.863338387326	367.983308107246	1
566.718467098501	369.609454180352	1
566.466245717811	360.765249805991	1
566.256917315316	356.106692976397	1
566.276276307943	373.757765382356	1
566.13436285423	375.678433628395	1
565.776871825145	356.571307659299	1
565.440330520092	339.509290233314	1
565.166031491763	328.520410190439	1
565.2231618055	349.863484351529	1
565.13411624884	356.948797119684	1
565.165147899964	375.74895901296	1
565.070288380671	382.270100606914	1
564.735314099705	365.369870454868	1
564.135475209776	322.633954521145	1
563.997151458232	324.919670324683	1
563.970144666573	338.065678573063	1
563.912334164746	348.208307171689	1
563.790720078945	352.128463650256	1
563.370178249649	326.890116816372	1
562.959232143818	302.589293950216	1
562.754350117965	298.391204502563	1
562.754298808249	314.175534209093	1
562.623083503327	317.166471955961	1
562.360321362018	307.326670766298	1
562.036137241649	291.49671011508	1
562.125286990003	315.98835136191	1
561.87719361535	307.583867230574	1
561.605398472175	296.868772855823	1
561.426379250145	295.205301074059	1
561.35378662333	303.925054517244	1
561.211862305167	305.883059106047	1
561.111045296003	311.852482062792	1
560.809407472659	298.23357516369	1
560.410158283598	275.094273053633	1
560.317121270701	281.826990801281	1
560.632060037441	328.3586229165	1
560.465976714262	327.968680919124	1
560.377700368039	335.170150016532	1
560.042930810654	318.328003346164	1
559.895386551578	319.7508678675	1
559.741108532856	320.518309959365	1
559.651752268992	327.620222565474	1
559.46427458032	325.151972349082	1
559.343377313034	329.179990554977	1
559.313129771397	342.052202501128	1
559.055950918233	332.789025022657	1
558.96426694241	339.671077507253	1
558.959192913911	355.003245067872	1
558.830482188898	358.276263084788	1
558.712345560461	362.582203625664	1
558.216822056563	330.076020244875	1
558.044818803737	329.130212309328	1
557.91524133771	332.324410339755	1
557.730876302409	330.175587370279	1
557.765290812692	349.369827927787	1
557.452341573682	334.680651527857	1
557.159832567463	321.986816059494	1
556.91408705956	313.856117596282	1
556.868962895224	325.297170419173	1
556.775302399066	332.004993726944	1
556.398661872769	311.109934410804	1
556.135762851705	301.311616864866	1
556.200126442792	323.438722321669	1
556.032710921157	322.957518434918	1
555.691478734575	305.522158849511	1
555.543893634139	306.978212412648	1
555.539392811645	322.393347260718	1
555.417039037699	326.313503739285	1
555.219825691543	322.932623995041	1
555.185088406247	335.402462675035	1
554.834456367314	317.058620862738	1
554.650637841762	314.988607245646	1
554.471652857399	313.391502913379	1
554.322378943593	314.694074438607	1
554.248190877625	323.322565992417	1
554.034589510883	318.352887151936	1
553.650786305974	296.78165826741	1
553.322592324349	280.636428304344	1
553.244689627896	288.908156268474	1
553.245445106167	304.854273248944	1
553.071065832966	303.717636298618	1
552.772327437253	290.451335054129	1
552.71137795761	300.382398133167	1
552.589177358509	304.339890954497	1
552.478104130885	309.3842318464	1
552.377903414502	315.490558271311	1
552.063189108574	300.672773005138	1
552.018540913258	312.200940416442	1
551.883298958414	314.893198055309	1
551.723207832373	315.162836422471	1
551.422087697075	301.67667505647	1
551.512954440451	326.429660068537	1
551.623921663479	353.144796970369	1
551.41078703365	348.245632880347	1
551.193300763804	342.923348385254	1
550.745566788272	315.142099917661	1
550.615272347758	318.328003346164	1
550.534208472435	326.317651040247	1
550.312540953306	320.592982644892	1
550.306719370334	335.925150205511	1
549.938055163912	315.863900430734	1
549.699675449088	308.513085962273	1
549.890110104672	342.993873769819	1
549.74806546486	345.043140247996	1
549.427229204368	329.652899839803	1
549.373864986951	340.355541677563	1
549.209707711278	340.251837885302	1
549.126250033297	348.021625457873	1
548.93765515691	345.536786037632	1
548.803691852269	348.382536348514	1
548.45058001865	329.852012822401	1
548.396111819899	340.455108802967	1
548.14898864875	332.266337492182	1
547.868213783083	320.796242928451	1
547.689826824251	319.315294925437	1
547.519038110712	318.576894574411	1
547.264842926783	309.703659093316	1
547.140251868847	313.47447020083	1
547.087175187572	324.222753617382	1
546.819713106356	314.059388513946	1
546.621596496229	310.661919565855	1
546.889036490969	352.680182287466	1
546.626933877307	343.043652015468	1
545.769076207059	275.293396670335	1
545.579239696213	272.709000758796	1
545.991977388778	328.906204886853	1
545.869006179483	332.847097870231	1
545.368223840957	299.934383288217	1
544.903702047275	270.560167155215	1
544.86323217176	282.552949249421	1
544.90809743663	302.871384854369	1
544.728073683137	301.253544017293	1
544.484502962791	293.43811486593	1
544.395499334937	300.701814745978	1
544.58030452309	334.676504226895	1
544.117048314296	305.435044261098	1
543.999086495381	309.877888270141	1
543.91912900367	318.029323238163	1
543.566356140024	299.569325096614	1
543.466214445084	305.754460873909	1
543.383324666362	313.623815571883	1
543.468312400208	337.870702257323	1
543.104896681382	318.377781591813	1
542.767237924864	301.398731453279	1
542.857841153835	326.197347410033	1
543.028421700651	358.798950615264	1
542.94910813607	367.025047634708	1
542.566148354303	345.632195227969	1
542.474135452861	352.622109439893	1
542.445897472349	365.83448513777	1
542.149862374153	352.924936848856	1
541.830637421339	337.754556562176	1
542.004611120469	370.696312885028	1
541.892841840892	375.765548216808	1
541.48767510871	352.215578238669	1
541.212283146814	341.326254687093	1
541.228305831072	358.865318064761	1
541.176869693358	369.825167000902	1
540.869160889514	355.787276363586	1
540.42671761941	328.607524778852	1
540.304223742522	332.639679651604	1
540.1082749184	329.507701769712	1
540.083691095153	343.093430261117	1
539.922246656627	343.329890220583	1
539.694959278255	337.144754443288	1
539.552497289348	339.23550456519	1
539.298689966122	330.465962242251	1
539.15220417454	332.166770366778	1
538.882125851371	321.812586882668	1
538.67382393204	317.485888568772	1
538.661892281253	332.316115737831	1
538.757579708022	357.645713826985	1
538.551322267737	353.522297064858	1
538.134294652769	328.839826803251	1
538.159903135397	347.337161287563	1
538.135063031728	360.914584542939	1
537.919355042084	355.874390951999	1
537.670719017652	347.623388858573	1
537.493598109906	346.349859074185	1
537.339938235006	347.366192394297	1
537.226707234403	352.327576632854	1
536.938810526862	340.251837885302	1
536.792085832551	341.948498708867	1
536.795421027351	358.284557686712	1
536.865678566074	381.150063494541	1
536.726994773604	383.634902914782	1
536.360403180301	363.888922451854	1
535.970282154168	341.848942217568	1
535.870087690143	348.092150842437	1
535.702604849845	347.772734229626	1
535.700023286426	363.540464098203	1
535.520309815147	362.030484988455	1
535.24358244222	351.058194149428	1
535.037307156174	346.959661193073	1
534.948985039505	354.368548509107	1
534.734348975074	349.4569425162	1
534.571241175543	349.573098845452	1
534.332850158908	342.346735308167	1
534.318216094597	356.948797119684	1
534.193002690154	360.765249805991	1
533.971668515928	355.206505351432	1
533.91327972006	365.544099631693	1
533.769571881313	367.560187702174	1
533.561297241663	363.279120332965	1
533.305551405994	354.368548509107	1
533.191403115687	359.27185990009	1
533.239222084598	379.976090201452	1
532.965109426091	369.277585030549	1
532.749882052056	364.324495393917	1
532.636703509917	369.327363276199	1
532.230425789006	345.740056955297	1
532.066531313358	345.79812980287	1
532.115677606876	366.639263572399	1
531.839022475089	355.700161775173	1
531.782807421293	366.265910778871	1
531.471553755162	351.954234473431	1
531.342722305573	355.438818009936	1
531.017920206098	339.807970341315	1
530.949279856455	349.166567644228	1
531.055407162629	375.574729836134	1
530.589722543472	346.204671638199	1
530.077417229194	312.288055004855	1
530.222460313078	342.496070045115	1
530.090776765844	345.711015214458	1
529.625764979028	316.411482401087	1
529.447108032435	315.046680093219	1
529.315471992756	318.269919864486	1
529.183270661165	321.439234089141	1
529.026859801744	322.248159824731	1
528.941624313406	330.001358193454	1
528.880190682463	340.077608708477	1
528.701459037804	338.712817034715	1
528.560945425613	341.077352824741	1
528.643423676293	365.195641278043	1
528.444455139723	361.860403112592	1
528.154299201477	349.631171693025	1
527.954072618786	346.17562989736	1
527.886513568382	355.66282543241	1
527.831614749273	366.386214409085	1
527.720399676639	371.617237014804	1
527.531095220728	369.231954085862	1
527.228107530639	355.758234622747	1
526.996678104229	349.266124135526	1
527.002826975449	365.950641467022	1
526.678114261395	350.361277442127	1
526.463445614605	345.507754930898	1
526.548272522082	369.87079794559	1
526.460433135378	377.391683655808	1
525.983812506861	346.988702933912	1
525.68859377529	334.282414928558	1
525.752704292161	356.629380506873	1
525.652611161912	362.959703720154	1
525.320953914481	346.702464728798	1
524.921626167966	323.845253522893	1
524.777099762241	325.844741755421	1
525.130068337572	376.375350335696	1
524.945671124961	374.487871131458	1
524.452653279788	342.496070045115	1
524.435740162882	356.948797119684	1
524.28171234042	358.027361222437	1
524.180574215294	364.266422546343	1
524.09524357617	372.048662655905	1
523.947388079381	373.732870942478	1
523.798627570424	375.329975274745	1
523.470907174146	359.470972882688	1
523.157846069311	345.043140247996	1
523.246597354017	369.812714463911	1
523.152221419199	376.719661388384	1
522.620032189419	340.919712851764	1
522.485785732552	343.939692339471	1
522.430412212385	354.654786714222	1
522.174220709694	345.781540599022	1
521.949613779858	339.990494120065	1
522.063286077572	367.199276811533	1
521.587626523579	336.920736386708	1
521.276996971183	322.741805614368	1
521.36065286735	347.026028642571	1
521.210746267479	348.5277237845	1
521.015963165974	345.652942366884	1
520.665439325745	327.587033523673	1
520.473949475951	325.035826653935	1
520.268159022241	321.09077573549	1
520.171817718224	327.823493483138	1
520.131173020419	339.990494120065	1
519.925134390346	336.02470669681	1
519.806941862038	340.629337979792	1
519.515232942072	328.308844670851	1
519.217728709258	315.424180187709	1
518.955551433835	305.986762898308	1
518.855895366297	312.404211334107	1
518.717529051475	315.046680093219	1
518.649743575208	324.575359271995	1
518.585731055983	334.473233309231	1
518.566996619104	348.789067549738	1
518.414549835916	350.062597334126	1
518.296409500781	354.683817820956	1
517.923529053636	334.456644105383	1
517.693863077731	328.200982943523	1
517.584873168442	333.718243754357	1
517.404683620056	332.291221297954	1
517.101923614056	318.908763724213	1
516.995195013425	324.650031957521	1
517.167252639631	357.587640979412	1
516.929606890624	350.56040105883	1
516.412896295668	316.311915275683	1
516.136656576877	305.522158849511	1
516.131888653486	321.215226666666	1
516.036061764415	328.026753766698	1
515.981132956175	338.828962729861	1
515.778543692239	335.22823349821	1
515.479792357746	322.248159824731	1
515.310902696483	321.937037813844	1
515.153143081611	322.712763873529	1
515.150250331511	338.596660705463	1
514.968100510512	336.995409072235	1
514.859551015203	342.574890031604	1
514.602660675037	333.685054712555	1
514.500041809722	339.845306684078	1
514.584311353264	364.237380805504	1
514.546223322065	376.694766948507	1
514.070535340445	346.466015403437	1
513.6277505301	319.448040458537	1
513.734130176911	346.001400720535	1
513.969265897685	385.115850917796	1
513.701524801404	375.176493236835	1
513.210385143204	343.44603591573	1
512.960524476678	335.253117303982	1
512.928043364345	348.266380019262	1
513.043157203887	375.678433628395	1
512.9241561763	380.254023170538	1
512.530641009167	358.052255662314	1
512.117467532878	333.933956574907	1
511.894244686544	328.346181013614	1
511.833373226221	338.596660705463	1
512.100320377765	380.826488946663	1
511.874426926511	374.981516921094	1
511.364451070812	341.425811178391	1
511.065858696753	328.4913684496	1
511.068038745961	344.89795281201	1
510.918475985152	346.503341112095	1
510.554998218854	327.242722470984	1
510.152640780543	304.190545583444	1
509.959753252656	301.572960630104	1
509.888945474703	310.865179849414	1
510.0476373166	342.545858924869	1
509.8779775856	342.197400571219	1
509.196468365646	291.919841154257	1
508.934037817087	282.523907508582	1
509.122154962297	317.079357367548	1
508.998420627459	321.215226666666	1
508.799107125373	317.979544992514	1
508.63882092645	318.552010768639	1
508.549541344828	326.052159974047	1
508.588167725947	346.030442461374	1
508.335482439828	337.592769288237	1
508.082530937032	329.130212309328	1
507.788998866303	316.710162509088	1
507.842379555579	338.132046022561	1
507.56268862906	327.064345993197	1
507.381901249758	325.645628772823	1
507.307033967152	334.560347897643	1
507.44155186219	363.901374988845	1
507.421903262513	378.204756692361	1
507.138840053998	366.813492749224	1
506.795804613378	349.573098845452	1
506.776250449254	363.888922451854	1
506.892512171389	391.454468733001	1
506.785333345053	397.224778707149	1
506.670063555549	402.206899450516	1
506.421677612746	394.204799219442	1
506.320504402977	400.564164173562	1
506.024000120561	387.870328705198	1
505.605819037026	363.308162073805	1
505.585581686158	377.565912832633	1
505.295338337281	365.48602678412	1
505.197980249571	372.22289183273	1
505.193742276984	388.044557882023	1
504.841591351107	369.928870793163	1
504.48985478585	351.854667348027	1
504.330067967195	352.505953110641	1
504.190384877896	355.119390763019	1
504.031767059466	355.886832854885	1
503.922595586266	361.47875571714	1
503.701570944145	356.160618523009	1
503.421382379993	345.072181988835	1
503.331059719496	352.505953110641	1
503.373193562906	372.861725058352	1
503.238792799236	375.997850241206	1
502.966088007673	365.643666757097	1
502.524333053313	338.799931623127	1
502.090434484411	312.723627946918	1
502.082844458129	328.234171985324	1
502.099865980618	346.146588156521	1
501.986918470625	351.381758063201	1
501.871111037986	356.338995000796	1
501.65119017625	351.141161436878	1
501.56559691065	359.047841843511	1
501.389626143531	358.139370250727	1
501.118982537618	347.996741652101	1
501.107777004471	363.162974637819	1
501.025032715826	371.351745948604	1
500.738580068824	359.67009649939	1
500.473124397958	350.037713528354	1
499.97904035617	318.103995923689	1
499.949750531536	331.511337303202	1
500.173264933367	369.580412439512	1
499.827350737526	352.103569210379	1
499.607259232141	346.9015883455	1
499.381288481839	341.127131070391	1
499.188264496869	338.567618964624	1
499.248597591976	360.723766162266	1
499.044453219182	357.081542652784	1
498.898600932217	359.126661829999	1
498.526841996412	339.135937439787	1
498.357451985806	338.88704621154	1
498.354028822046	354.829015891047	1
498.170201455878	353.173838711208	1
498.005414959443	353.377098994767	1
497.588696323924	329.005761378152	1
497.538580388584	340.397025321288	1
497.465150040213	349.515025997878	1
496.967558589306	317.257733845335	1
496.795532855013	316.759940754737	1
496.945755677189	347.698061544099	1
496.855188022667	355.148432503859	1
496.281901654561	315.511294776121	1
495.971072953882	301.477551439767	1
495.903905509161	311.213638203064	1
496.042296523568	341.002680139215	1
495.745257355367	328.317139272775	1
495.515738423863	322.219118083892	1
495.579040494527	344.686387292421	1
495.566891722248	359.794547430566	1
495.364387830947	356.334847699834	1
495.201252369445	356.716495095285	1
494.811827713988	335.024962580546	1
494.813458277138	351.481325188605	1
494.779527033248	364.469693464008	1
494.183056587689	322.584165641391	1
493.930948324442	314.291690538345	1
493.932324851728	330.727306007489	1
493.753425058521	329.578227154277	1
493.498946857633	321.057586693689	1
493.04586381915	293.164329197806	1
492.76784843991	282.349678331756	1
492.83555600213	305.260815084273	1
492.774953439811	315.656482212107	1
492.700647440344	324.716399407019	1
492.381213536467	309.86543573315	1
492.101615973206	298.901450130152	1
492.204483496279	325.247392173523	1
492.278295694074	348.760025808899	1
491.942278408409	332.295368598916	1
491.597660765864	314.992754546608	1
491.661959260759	337.580327385351	1
491.422614562719	330.548929529702	1
491.080347745528	313.478617501792	1
490.90204961054	312.404211334107	1
491.030988761912	341.301360247216	1
490.724327937434	327.707337153887	1
490.071243283215	280.321148358389	1
489.992286843207	288.941345310276	1
490.198241885576	325.355243266746	1
489.788926195083	301.751337107891	1
489.516745595181	291.52575185592	1
489.711656130596	326.8652330106	1
489.388296861737	311.649211145127	1
489.162864071518	305.986762898308	1
488.92755527162	299.361906877987	1
488.873608131416	310.429606907351	1
488.773893421095	317.033726422861	1
488.650992188716	321.377013940605	1
488.695801872742	342.081244241967	1
488.555317411761	344.711271098193	1
488.381142684722	344.055838034618	1
488.222437301094	344.910394714896	1
488.13997025429	353.202869817942	1
488.112096175644	366.821787351148	1
487.880471805249	360.566126189288	1
487.867589227589	375.649391887556	1
487.687826239461	374.454682089657	1
487.754914389028	397.340924402296	1
487.786228658593	416.738446511573	1
487.385770293712	394.01812813973	1
487.209411991737	393.15942415849	1
486.837596108431	373.23507785188	1
486.710250007248	377.15938163141	1
486.430439707587	366.21198523226	1
486.144750873581	354.69211242288	1
486.187817751527	375.242860686332	1
486.150926588868	387.994779636374	1
486.175262415962	406.720268844123	1
485.6801804229	374.77824600343	1
485.645726181132	387.7707722139	1
485.486874503566	388.629465561035	1
485.439260081963	400.340156751087	1
485.105991232837	384.186621551991	1
484.818044911241	372.455193857129	1
484.653242970332	372.737284761282	1
484.588919130557	382.821829878229	1
484.637533524929	403.924296778891	1
484.189779208534	376.607652360095	1
483.896723349047	364.382578875595	1
483.808758606417	372.164808351052	1
483.826162675513	390.226569893301	1
483.448749189612	369.775388755253	1
483.174790692443	359.417047336076	1
483.27670638231	385.725653036684	1
483.241892392037	398.697421474134	1
482.786320373917	370.625787500464	1
482.569477364913	365.842779739694	1
482.572737231637	382.531444372152	1
482.53588582555	395.308257762071	1
482.118803143801	370.994992993029	1
481.78493336015	354.799974150208	1
481.642504241124	357.280666269487	1
481.692706439457	378.553215046011	1
481.501906389031	376.317277488123	1
481.172037857642	360.516347943639	1
481.064015828074	366.357172668246	1
480.901296268726	366.863270994874	1
480.864527830073	379.656662954536	1
480.684098316708	378.437058716759	1
480.413590011976	368.4313335863	1
480.376495118385	381.195694439229	1
480.369073452429	396.855573214583	1
480.128389236434	389.761955210399	1
479.780913632317	372.251922939464	1
479.615353096901	372.48838289893	1
479.494647466028	377.101308783836	1
479.404125394895	384.659530836818	1
479.030628406059	364.614880899994	1
478.888716410738	367.161951102875	1
478.867524951058	381.486069311201	1
478.300890588526	342.603931772443	1
478.137857222288	343.093430261117	1
478.067179996392	352.593067699054	1
477.999470096279	362.383090643067	1
477.728946062061	352.389807415494	1
477.485841515254	345.072181988835	1
477.343130372875	347.548716173046	1
477.258882593844	355.729192881908	1
477.058190190328	352.551584055328	1
476.814877711013	345.217369424821	1
476.731579632297	353.493255324019	1
476.479020169776	345.258853068546	1
476.193153671426	333.77631660193	1
475.937556116438	325.247392173523	1
475.838655933258	332.004993726944	1
475.63504821941	328.549441297174	1
475.351865808236	317.332406530862	1
475.165887482584	315.598409364534	1
474.967482271218	312.653102562353	1
474.879166547013	320.447784574801	1
474.739215423675	323.20642029727	1
474.635529153296	329.50355446875	1
474.198815523897	303.315252398356	1
473.915269809151	292.069175891205	1
473.81198087008	298.407804340516	1
473.920247447875	325.384285007586	1
473.775817486275	327.711484454849	1
473.620576723793	328.985014239237	1
473.448656648817	328.632408584624	1
473.23543495339	324.251795358222	1
472.968876781887	314.669190632834	1
472.881937493576	322.609060081268	1
472.694118158604	320.709128340039	1
472.650366375296	332.863687074079	1
472.753616465487	359.358974488503	1
472.588520555256	359.678391101314	1
472.271811637457	345.209074822897	1
471.860601522395	321.522201376591	1
471.813826678412	333.386374604554	1
471.994427158939	367.431589470036	1
471.732836998279	358.342630534286	1
471.425182403672	344.761049343843	1
471.432293217858	361.885286918364	1
471.317941790824	367.161951102875	1
470.871838739423	340.077608708477	1
470.57983932426	328.026753766698	1
470.521168836412	338.737700840487	1
470.416136244322	344.926983918744	1
470.049987302237	325.645628772823	1
469.991629470299	336.389754254308	1
469.582298704283	312.897857123743	1
469.499045192183	321.215226666666	1
469.456011776424	333.456899989119	1
469.394938423479	343.939692339471	1
469.574678374061	377.914371186284	1
469.209656308182	358.749172369615	1
468.750473310039	330.399594792753	1
468.534357599192	325.76177446797	1
468.451082881736	334.083291311855	1
468.39633378931	345.188327683982	1
468.233390497002	345.740056955297	1
467.953194978293	334.854880704683	1
468.159313329195	371.409818796177	1
467.660347940541	339.185715685436	1
467.297242934273	320.215482550402	1
467.486111364504	355.090359656285	1
467.413650784313	364.47384076497	1
467.235717684815	363.569505839043	1
466.826010980425	340.056861569562	1
466.611700520154	335.605722958595	1
466.587385568557	349.689255174703	1
466.598060062833	367.186834908647	1
466.442578120002	368.476964530988	1
466.21521880279	362.75643280249	1
465.987255309214	356.977838860523	1
465.92330401253	367.199276811533	1
465.809291237486	372.538161144579	1
465.721550257893	380.44069425025	1
465.35823448185	361.462166513292	1
465.24589584083	366.966974787134	1
465.147666825938	373.84902727173	1
465.146344770583	390.185086249575	1
464.97350801397	389.790996951238	1
464.63753413545	373.483979714232	1
464.458768446269	372.513266704702	1
464.370828758865	380.403368541591	1
464.100870410996	370.538672912051	1
463.81295751383	358.92340154644	1
463.605324027744	355.140137901935	1
463.498765032452	361.217411951902	1
463.337254208395	361.935075798118	1
463.392019672107	383.751048609929	1
463.135021146241	375.155746097919	1
462.646631941731	343.98947058512	1
462.429589790709	339.293577412764	1
462.349896605937	347.996741652101	1
462.00900228148	331.22096243123	1
461.723680085792	319.867024196752	1
461.865561455599	350.187048265302	1
461.80641547841	360.897995339091	1
461.443457660902	341.973382514639	1
461.13926162388	328.781753955677	1
461.00243755176	331.917879138531	1
460.945212643922	342.819644592993	1
460.4099486078	307.090221440937	1
460.612325042696	343.317437683592	1
460.407127328516	339.7872232024	1
460.022888040415	318.792607394961	1
459.692179790808	303.020719591317	1
459.709535039503	321.20278476378	1
459.879208209861	354.244097577931	1
459.435440767531	327.445993388649	1
459.358362985887	336.418795995147	1
458.965311154384	314.569623507431	1
458.631148739416	298.465877188089	1
458.574329589509	309.417420888201	1
458.449843576569	313.769003007869	1
458.436128121636	328.926941391663	1
458.257872460624	328.035059002727	1
457.852903958788	305.028502425769	1
457.908904664102	326.989683941776	1
457.764983679876	329.449628922139	1
457.545528593319	324.542170230194	1
457.60711674197	347.050923082448	1
457.468868360992	350.066744635088	1
457.158042480383	336.248714119284	1
456.960241071572	333.456899989119	1
456.734789411221	327.968680919124	1
456.483090835824	319.920949743363	1
456.396085406211	327.939639178285	1
456.209986820686	326.292767234475	1
456.137422923527	335.721879287847	1
456.048563210122	343.562192244981	1
455.954379233635	350.883964972603	1
455.872306497842	359.388005595237	1
455.490334653287	338.638144349188	1
455.083689338125	315.482253035282	1
454.992107823988	323.061222227179	1
454.838855660753	324.625137517644	1
454.709494434528	328.520410190439	1
454.512508913707	325.819857949649	1
454.35599920856	327.068493294159	1
454.083386191998	316.992242779136	1
454.181630519759	343.093430261117	1
453.966495199361	338.625702446302	1
453.735021525079	332.565017600183	1
453.531351107732	329.21732689774	1
453.459033837466	338.683775293875	1
453.101403758049	320.319186342663	1
452.872617895047	314.523992562743	1
452.805761173315	324.525581026345	1
452.841042464947	344.491410976681	1
452.634429709901	340.861640004191	1
452.370526454852	331.644082836302	1
452.174443263702	329.043097720915	1
452.249835086069	352.924936848856	1
452.015972297685	346.640244580262	1
451.682803737843	330.669233159915	1
451.640714639044	343.093430261117	1
451.599297622643	355.584005445922	1
451.521215054363	364.498724570742	1
451.418119166894	370.974245854114	1
451.250120757878	371.1194332901	1
450.855324987745	349.141673204351	1
450.533664840527	334.299004132406	1
450.662767926377	363.428465704018	1
450.525056915878	366.531401845071	1
450.508535643336	381.457038204467	1
450.166940137234	364.672953747567	1
449.82474110281	347.830807077199	1
449.485170249224	331.245846237002	1
449.335000271977	333.137483376308	1
449.313419350338	347.573610612924	1
449.063722832258	339.758192095666	1
448.885205864168	338.88704621154	1
448.696729547327	337.045187317884	1
448.63114407108	347.191963217472	1
448.486877963088	349.664360734826	1
448.265419589854	344.607567305933	1
448.080907750584	343.155661043758	1
447.709827771006	323.505100405271	1
447.321601661905	302.182762748992	1
447.181972092796	305.11146971322	1
447.065340706908	310.284419471365	1
447.059990609923	326.313503739285	1
446.684446823184	306.231517459697	1
446.590244288857	313.594773831044	1
446.502752594969	321.613463265966	1
446.5169739982	339.554921178002	1
446.219857208868	327.126576775837	1
446.091856525442	331.196067991353	1
446.216492366324	359.910693125713	1
446.064958743001	361.686173935766	1
445.615950297254	334.444202202497	1
445.557531386441	345.304484013234	1
445.351327805311	341.749375092165	1
445.479962783248	370.858089524862	1
445.05694738688	346.154882758445	1
444.583148350095	316.498596989499	1
444.528856214267	327.76541000146	1
444.641979418529	355.364145324409	1
444.5818875571	366.066787162169	1
444.135995313767	339.135937439787	1
443.984457250221	340.919712851764	1
444.12569998188	371.264631360191	1
444.012801452281	376.819217879683	1
443.849714653272	377.478798244221	1
443.534548237491	363.304014772843	1
443.203681812422	347.598505052801	1
443.129959617445	356.977838860523	1
443.07723701045	368.406439146423	1
442.933969396858	371.003287594953	1
442.703005848359	365.046306541095	1
442.283092964059	340.658369086526	1
442.240586961555	353.086724122795	1
442.109321834249	356.85753523031	1
441.920086356786	354.974203327033	1
441.432653225474	324.00289349587	1
441.308721030202	328.4913684496	1
441.384353545638	352.447880263068	1
441.308841966321	361.661279495889	1
441.019716377	350.037713528354	1
440.771152142062	342.371629748044	1
440.460960307374	328.694639367264	1
440.048358741124	305.028502425769	1
440.102467914054	326.890116816372	1
439.94113440641	327.736378894726	1
439.488152176163	300.133496270815	1
439.291208783934	297.507616715551	1
439.254834099532	310.545763236603	1
439.260764486192	327.711484454849	1
439.23653633249	341.936056805981	1
438.776497634117	313.648699377655	1
438.532056005153	306.393304733637	1
438.286968510906	299.075679306977	1
438.362728808599	323.057074926217	1
438.236144446288	327.300805952663	1
438.011573102749	321.986816059494	1
437.713467038499	309.500388175651	1
437.759172683877	330.553076830664	1
437.817117884708	352.80048591768	1
437.633254506944	351.46057804969	1
437.290847768126	334.65575708798	1
437.265589279044	348.789067549738	1
437.319590618659	370.654829241303	1
437.204459705068	376.022744681084	1
437.309986338712	402.916258060703	1
437.02154785976	391.379796047475	1
436.727615769369	379.308204600886	1
436.562783598828	379.830892131361	1
436.618651622543	401.883335536742	1
436.336390575042	390.952528341441	1
435.918720178978	366.813492749224	1
435.631893286045	355.438818009936	1
435.470594189599	356.309963894062	1
435.432781619025	369.2278067849	1
435.08575755882	351.983265580165	1
434.910869453808	351.531103434254	1
434.885153306052	365.631214220106	1
434.464451638907	341.201803755917	1
434.339507704895	345.623900626045	1
434.438325886941	371.874433479079	1
434.293209302615	374.330231158481	1
433.985211941109	360.897995339091	1
433.703317507263	350.012819088477	1
433.568681557201	353.493255324019	1
433.502546589511	363.656620427455	1
433.16020008139	346.876693905623	1
432.990117135443	346.9015883455	1
432.91545387177	356.235291208535	1
432.554160235813	337.609358492085	1
432.147143895472	314.523992562743	1
431.937183624948	310.661919565855	1
431.914158187941	325.035826653935	1
431.861016859993	336.472721541759	1
431.866298164439	353.609411653271	1
431.413102993618	326.023118233208	1
431.057411558448	307.948925422177	1
430.834732368978	302.850637715454	1
430.860480334624	321.986816059494	1
430.67367750581	320.389711727228	1
430.45203854317	315.39513844687	1
430.305534771063	317.730643130162	1
430.321003340343	335.867066723833	1
430.111588884866	332.067213875479	1
429.878565064019	325.965045385634	1
429.773875875382	332.382483187328	1
429.731819373325	344.910394714896	1
429.767491959368	365.021412101218	1
429.535500866799	359.022958037739	1
429.238055199103	346.640244580262	1
429.397964782266	378.872631658822	1
429.260995651861	382.145660309843	1
428.935162559329	366.996016527973	1
428.699220995922	360.615904434938	1
428.483046341575	356.164765823971	1
428.477110770071	372.22289183273	1
428.378419231203	379.233542549464	1
428.083591907626	367.11216222312	1
427.776509803817	353.796082732982	1
427.626934942393	355.845349211159	1
427.584644628891	368.360808201736	1
427.191255323891	346.627792043271	1
426.840979501729	329.101170568488	1
426.771960467777	339.011486508611	1
426.854282685455	363.685662168294	1
426.751228130651	370.277329146813	1
426.543297985152	366.639263572399	1
426.141741160125	344.113921516296	1
425.823356900914	329.702678085453	1
425.795670241158	343.649306833394	1
425.398471071309	321.55124311743	1
425.307788993414	329.354219731802	1
425.139575191541	329.594816358125	1
424.744437355712	307.700023559826	1
424.67941825032	318.008576099248	1
424.657555319381	332.527681257419	1
424.854138873829	368.356660900774	1
424.594160014533	359.649349360475	1
424.163901173006	334.332193174207	1
424.109221099999	345.652942366884	1
424.239434946942	375.010558661933	1
423.769562386712	345.831318844671	1
423.534764050094	339.583962918841	1
423.407633017127	343.840125214067	1
423.357848736833	355.642078293495	1
423.243928367685	361.188370211063	1
423.067785645282	360.665682680587	1
422.987190570963	369.464256110261	1
422.9476678366	382.270100606914	1
422.580392786006	363.10489115614	1
422.157742098991	338.538587857889	1
422.084389286263	348.04651989775	1
421.983685144518	354.887088738621	1
422.005022102883	373.63331445118	1
421.472923376502	338.393389787798	1
421.198182371787	328.259066425201	1
421.352134610732	359.943882167514	1
421.007381693393	342.981431866932	1
420.646036338119	324.401130095169	1
420.707600970512	347.075817522325	1
420.605477118356	353.783640830096	1
420.532433431727	363.32890921272	1
420.643815998495	390.865413753028	1
420.435823890651	387.248084683424	1
420.084683190086	369.667527027925	1
419.707424493539	349.53990980365	1
419.653820955126	360.985109927503	1
419.652856719427	377.565912832633	1
419.431645151745	372.662612075755	1
418.985593303613	345.827171543709	1
418.743231836075	338.862151771663	1
418.569839682679	338.625702446302	1
418.44292062129	342.923348385254	1
417.994032959668	315.814122185084	1
417.636270404749	297.594731303963	1
417.379031117131	289.181952570703	1
417.291589313318	297.333387538725	1
417.38700033604	323.322565992417	1
417.325527252177	334.008629260434	1
417.02322428395	321.20278476378	1
416.696164097685	305.982615597346	1
416.773727986042	330.233660217852	1
416.741696063434	343.79449426938	1
416.309065736223	318.278225100515	1
416.151015974334	319.547607583941	1
416.078180337117	329.130212309328	1
415.970509001831	335.315348086623	1
415.630938199374	318.879721983374	1
415.51211072352	323.977999055992	1
415.525105533025	341.936056805981	1
415.363823092972	342.89431727852	1
415.251948149547	348.672911220486	1
415.079637261225	348.556765525339	1
414.927773919317	350.435950127654	1
414.70373738516	345.275442272395	1
414.492111283487	341.326254687093	1
414.399847266214	349.021369574137	1
414.319185683266	357.848984744649	1
414.370558894833	379.557106463237	1
414.174808644413	377.15938163141	1
413.827149763254	359.943882167514	1
413.554711494432	350.066744635088	1
413.275759724216	339.554921178002	1
413.412573738935	369.601159578428	1
413.50162423814	394.988830515155	1
413.141852387626	376.595210457209	1
412.966294313948	376.172079418032	1
412.72213536869	369.057724909037	1
412.333467224147	347.847396281048	1
412.23915435901	355.351703421523	1
412.148661519958	363.229342087316	1
411.989227705655	364.382578875595	1
411.861425756752	368.622151966974	1
411.584862126825	358.35092513621	1
411.27150679134	344.491410976681	1
411.295117382191	363.503138389545	1
411.312044256365	381.86356940569	1
411.045786002856	372.600381293115	1
410.819494807709	367.236613154296	1
410.632915474986	365.747370549358	1
410.350561445638	354.91613047946	1
410.125949997974	349.718286281438	1
410.071008810196	361.072224515916	1
409.885294290303	359.67009649939	1
409.705696335983	358.865318064761	1
409.559431459643	361.312821142239	1
409.413584808343	363.801807863441	1
409.32824512759	372.193850091891	1
409.361714978029	392.176279880179	1
409.002155980846	373.819985530891	1
408.607123757578	352.00401271908	1
408.237259533705	332.643826952566	1
408.176294498985	343.417004808996	1
408.040094479191	346.851799465745	1
407.875735615107	347.540421571122	1
407.617898488172	339.111053634014	1
407.368261770971	331.482306196468	1
406.899738635601	302.502179361803	1
406.875728933728	316.884391685913	1
406.753903233435	321.725472294256	1
406.193206192853	283.755953649244	1
405.950763912027	276.832417520923	1
405.873058903386	285.979449304247	1
405.769619002739	292.616757861558	1
405.687860036606	301.369689712439	1
405.740475175237	323.231304103042	1
405.585090559424	324.803513995431	1
405.324575724249	316.12109689501	1
405.130776591825	313.947379485656	1
405.164014839779	333.921514672021	1
405.401368984039	373.807543628005	1
405.170424207891	368.012349848085	1
404.641368012287	333.137483376308	1
404.509408946995	336.999556373197	1
404.737634963866	375.997850241206	1
404.586228031754	377.964160066038	1
404.156654028904	352.796338616718	1
404.096365560956	363.652473126493	1
403.745918009597	346.204671638199	1
403.649639031201	353.551328171592	1
403.364199293236	342.446291799466	1
403.165930263443	339.845306684078	1
402.987301076863	339.160831879664	1
403.064414088576	363.424318403056	1
402.749604125109	349.4569425162	1
402.432363378691	335.253117303982	1
402.285473433469	337.667441973763	1
402.35902933857	361.586617444468	1
402.218121630773	364.585839159154	1
401.78301506588	338.88704621154	1
401.558786037898	333.759727398082	1
401.543563553624	349.021369574137	1
401.792588422519	390.0606353184	1
401.442505664618	372.658464774793	1
400.898116444408	336.302639665896	1
400.706980775005	334.406865859734	1
400.747007447725	355.061317915446	1
400.901421184197	386.874731889896	1
400.685770283165	382.58952785383	1
400.057401395625	338.044931434148	1
400.101738454257	359.122514529037	1
399.716304892483	338.277244092652	1
399.455889730158	329.628005399926	1
399.501099425441	350.792703083228	1
399.344815989127	352.302692827082	1
398.963310038446	331.843206453005	1
398.802717900587	332.934212458643	1
398.806522990113	350.062597334126	1
398.723186333031	358.691088887936	1
398.538291780872	357.413411802586	1
398.288326237623	349.788811666002	1
397.978265188645	336.302639665896	1
397.774511515767	333.187261621957	1
397.820971764826	354.480557537397	1
397.688434930815	358.313599427552	1
397.465949609303	353.372951693805	1
397.329869644917	356.861682531272	1
397.213344743215	362.258639711891	1
396.86054080146	344.607567305933	1
396.695523181115	345.275442272395	1
396.562775851193	349.091894958701	1
396.310694836222	341.268171205414	1
396.198346385536	347.075817522325	1
395.974659083584	342.023171394394	1
395.578311033344	320.12836796199	1
395.651779249688	344.064132636542	1
395.554500565001	351.344432354543	1
395.208185034709	334.332193174207	1
394.84094029653	315.278992751723	1
394.773792011097	325.500430702732	1
394.653097383691	330.499151284052	1
394.508199014787	333.137483376308	1
394.17779716642	317.680864884512	1
394.233648796744	339.903379531652	1
394.245054540417	357.790911897076	1
393.991306271103	349.813695471774	1
393.591220878287	327.562149717901	1
393.511601670755	336.572278033058	1
393.763718241395	377.943412927123	1
393.492592964051	368.273693613323	1
393.144617257069	351.107972395077	1
392.898823969649	343.910650598632	1
392.830951158825	354.069868401106	1
392.616996233088	349.979630046675	1
392.389001262704	344.52045271752	1
392.34164840906	356.683306053484	1
391.984192189883	338.596660705463	1
391.74979840658	332.515228720428	1
391.446293957992	319.692795019927	1
391.382882435479	330.291733065426	1
391.075920144874	317.13328291416	1
391.027124231277	329.159243416062	1
391.033094737629	346.528235551972	1
390.83030034153	343.533150504142	1
390.771023357698	354.53863038497	1
390.7484818764	369.128250293601	1
390.540522035204	365.631214220106	1
390.290710584816	358.052255662314	1
390.05250193135	351.605776119781	1
389.662470247965	330.349816547104	1
389.425439075822	324.019482699718	1
389.709042544188	368.476964530988	1
389.902570155653	404.14831483547	1
389.497202875223	381.398954722788	1
389.041563923399	353.746304487333	1
388.739095561677	341.035869181016	1
388.599068512718	344.17199436387	1
388.651590868971	366.091681602046	1
388.509509437789	369.028683168198	1
388.309756849228	366.340583464398	1
387.967154055465	349.718286281438	1
387.708022618079	341.23914009868	1
387.56272561187	343.865019653945	1
387.282913576976	333.369785400706	1
387.298648048525	351.705332611079	1
386.985482838346	337.957816845735	1
386.802226973971	336.88341067805	1
386.700528647455	343.765463162646	1
386.608647222001	351.605776119781	1
386.399388570251	347.996741652101	1
386.124506379838	337.986858586574	1
386.001944422086	342.836233796841	1
385.973400144214	356.85753523031	1
385.805025160177	357.239182625761	1
385.463734446108	340.753778276863	1
385.245208805658	336.244566818322	1
385.086595247923	337.580327385351	1
385.056019749693	351.406652503078	1
384.880978311915	351.141161436878	1
384.646054340046	345.034845646072	1
384.625325339635	359.8235785373	1
384.238061683305	338.858004470701	1
384.157613857566	347.822512475275	1
383.968379001846	346.17562989736	1
383.911137236219	357.405117200662	1
383.795416177545	362.930661979315	1
383.662040700164	366.734672762736	1
383.23251030388	341.649818600866	1
382.996677658122	335.460535522609	1
382.952544005216	347.971847212223	1
382.796561594976	349.573098845452	1
382.495560372958	337.028598114036	1
382.347559916571	339.409733742015	1
382.251646835091	346.872546604661	1
382.362231770641	374.479576529534	1
382.004433149952	356.397078482474	1
381.791810543008	352.476922003907	1
381.847475531432	374.72846775778	1
381.861586693321	392.927122134092	1
381.536762295382	378.063716557337	1
381.058541543193	348.237338278423	1
380.641083589046	324.338909946634	1
380.574370341959	334.65575708798	1
380.420558350718	336.476868842721	1
380.275585313172	339.160831879664	1
380.01812562106	330.87250407758	1
379.882835565554	334.50227505007	1
379.658575563523	329.453776223101	1
379.489890215626	329.827129016628	1
379.222964208543	320.617866450664	1
379.007020126715	316.382440660247	1
378.820199692892	314.988607245646	1
378.782935483851	328.184393739675	1
378.717427926116	338.625702446302	1
378.42967510892	327.387920541075	1
378.013913793679	303.663710752006	1
378.018469375825	320.941440998542	1
377.710923108916	307.774696245352	1
377.651294693778	318.792607394961	1
377.642095425436	334.730429773507	1
377.546052558661	342.197400571219	1
377.404118077211	345.188327683982	1
377.338893597779	355.66282543241	1
377.096118298503	348.818109290577	1
377.096753164969	365.718328808518	1
376.963426124013	369.551370698673	1
376.794966672282	369.957912534002	1
376.682209371352	375.798737258609	1
376.289839851762	354.364401208145	1
376.012623392736	344.163699761946	1
375.961806991319	356.048620128824	1
375.788552945494	355.990536647145	1
375.688054034858	363.030229104719	1
375.487868695303	360.346266067776	1
375.244215912663	353.422729939455	1
374.932941150897	339.903379531652	1
374.905475983407	354.069868401106	1
374.86945689133	367.402547729197	1
374.682167871331	365.979672573756	1
374.265404444546	342.172506131342	1
374.103065403233	343.184692150492	1
373.906954811472	340.903123647916	1
373.845729184551	351.780005296606	1
373.820643953379	366.182943491421	1
373.483414549942	350.137270019653	1
373.065252550168	326.197347410033	1
373.051162796417	341.674713040743	1
372.831370234798	337.086670961609	1
372.645506964671	335.808993876259	1
372.598440953791	348.071403703522	1
372.537207738307	358.952432653174	1
372.262574725395	349.017222273175	1
371.969564415566	337.289941879274	1
372.001868756476	357.297255473335	1
371.760259415345	350.585284864602	1
371.644349606951	356.135734717236	1
371.449335825736	353.970311909807	1
371.312108185889	357.442453543426	1
371.302706176207	373.384412588828	1
370.832618136955	344.38770718442	1
370.635538277622	342.023171394394	1
370.673193516208	362.557319819892	1
370.490177140337	361.565870305552	1
370.347681487042	364.527766311581	1
370.148492971546	361.95995960389	1
370.066839021695	370.858089524862	1
369.984923774308	379.731335640062	1
369.736557039522	372.368079268716	1
369.379105932281	354.364401208145	1
369.252435048048	358.873612666686	1
369.079150045253	358.836286958027	1
368.828036787695	351.207528886376	1
368.655037010462	351.199234284452	1
368.592555063895	361.972401506776	1
368.198792489529	340.43021436309	1
367.990392875839	336.970525266462	1
368.179261304201	372.264375476455	1
368.090431279377	380.469735991089	1
367.624563018799	351.896150991753	1
367.530277394107	359.570529373986	1
367.447425034674	368.360808201736	1
367.462970743427	386.750280958721	1
367.05652861583	363.976037040266	1
366.934746850242	368.970610320624	1
366.700861412255	363.030229104719	1
366.53934829905	364.150266217091	1
366.513826108931	378.536625842163	1
366.406776011074	384.970652847705	1
366.252814128967	386.829100945209	1
365.90854399721	370.123847108903	1
365.542409445618	351.286348872865	1
365.368059334113	351.157750640727	1
365.390724238206	370.248287405974	1
365.161121165078	364.731037229245	1
364.78233200637	344.661492852544	1
364.526265662985	336.563983431134	1
364.55077727338	355.837054609235	1
364.140543356813	332.701910434244	1
363.901383856994	326.255430891712	1
363.975929643466	350.411055687776	1
363.560276638423	326.749076681348	1
363.380464564947	326.093643617772	1
363.150678775856	320.563940904053	1
363.010913651154	323.816222416158	1
362.794553739415	319.59738582959	1
362.74654663392	331.801722809279	1
362.699383954325	344.089027076419	1
362.488406494974	340.397025321288	1
362.152737866047	324.542170230194	1
361.75412534138	302.547820940596	1
361.756140416798	319.634722172353	1
361.978347028709	358.201590399262	1
361.798893180327	357.587640979412	1
361.33013148228	328.752712214838	1
360.987069478819	312.180203911632	1
361.101364253905	340.222796144463	1
360.897646536878	337.244310934586	1
360.327819719266	298.552991776502	1
360.457065357714	328.055795507537	1
360.533700726031	352.427133124152	1
360.314266814321	347.917921665612	1
359.920641825635	326.417207531546	1
359.894899998328	340.803567156617	1
359.580062922977	326.989683941776	1
359.322501769588	318.763576288227	1
359.226361746503	326.284461998446	1
358.994771738502	320.592982644892	1
358.979290755124	335.983223053084	1
359.043241590791	359.122514529037	1
358.779824217537	350.328088400326	1
358.685142460352	357.994172180636	1
358.33921340763	341.152025510268	1
358.05430250939	330.262701958692	1
358.043930861585	346.154882758445	1
357.969084505748	355.758234622747	1
357.997314124499	375.417089863157	1
357.794751301704	372.563055584456	1
357.286040514581	339.845306684078	1
357.13836612272	342.346735308167	1
357.218920678791	367.11216222312	1
357.094113126163	371.84539173824	1
356.82505268295	362.507541574243	1
356.520902554043	349.747328022277	1
356.760053598752	389.985962632873	1
356.746341473673	405.55873745392	1
356.240772031331	373.152110564429	1
356.001406923005	366.71392562382	1
355.906835618123	374.400756543045	1
355.734011106066	374.454682089657	1
355.618420061738	380.092235896599	1
355.32744747582	368.622151966974	1
355.024774381542	356.011283786061	1
354.857114091636	356.571307659299	1
354.842539943029	372.065251859753	1
354.74486488371	379.453402670976	1
354.591985558708	381.457038204467	1
354.48864260748	388.293459744375	1
354.413317982778	397.863611932771	1
354.274709351873	401.261080880863	1
354.072986778014	398.502455792499	1
353.689376111058	378.001485774696	1
353.567334671766	383.01680619397	1
353.548454301588	398.095924591275	1
353.257403984768	386.625830027545	1
353.132155159813	391.330017801825	1
352.837223177493	379.482433777711	1
352.59459184522	372.737284761282	1
352.459586783082	376.491506664948	1
352.286387720891	376.520537771682	1
351.967915358931	362.378943342105	1
351.594366311412	342.865275537681	1
351.469883874411	347.64828329845	1
351.514945050996	368.970610320624	1
351.319305424999	366.813492749224	1
351.200333473319	372.135777244317	1
350.785377293898	348.585796632074	1
350.465970353307	334.357087614084	1
350.696966343953	373.819985530891	1
350.813647666519	402.132226764989	1
350.462668913286	384.825465411719	1
350.139368416746	370.21925629924	1
349.949252199424	368.605562763126	1
349.936887129077	384.331819622083	1
349.650310989602	373.309750537407	1
349.241127544501	350.328088400326	1
349.017520018037	345.44967144922	1
348.976936844318	358.425597821736	1
349.089439997552	386.335455155573	1
348.888438314988	383.663934021516	1
348.568954514375	369.435225003526	1
348.156291157257	346.117557049786	1
347.766925921566	325.073162996698	1
347.914398129018	356.397078482474	1
347.803904032412	362.557319819892	1
347.379565100001	338.103014915826	1
346.967169895969	314.81437806882	1
346.754511695182	311.010377919505	1
346.665384451844	319.257222077864	1
346.494432070569	319.522713144063	1
346.296895358836	317.1955136968	1
346.131842258187	318.037617840087	1
345.685561478197	291.446931869431	1
345.453136041814	285.718105539009	1
345.711195239352	327.835935386024	1
345.725789447853	346.204671638199	1
345.409188267988	332.266337492182	1
345.036702581778	312.877120618933	1
345.032270203156	329.391556074565	1
344.890304125416	332.490344914656	1
344.482674666618	309.674617352477	1
344.636972889804	341.674713040743	1
344.928495274889	387.061402969608	1
344.635667511103	375.446131603997	1
344.397394132772	369.153134099373	1
344.29706811744	376.317277488123	1
344.179981112669	381.846980201842	1
343.899802447191	371.467891643751	1
343.678090775815	366.792745610309	1
343.492520043516	365.643666757097	1
343.366819421021	370.335401994387	1
343.020660360761	353.522297064858	1
342.633713220655	332.730941540979	1
342.39202782384	326.11023282162	1
342.358116826735	339.758192095666	1
342.139043328221	335.344379193357	1
341.785413103132	317.805315815688	1
341.667836672453	323.293534885683	1
341.491909239985	323.090263968018	1
341.320015916423	323.281082348692	1
341.153730203388	324.019482699718	1
341.056500310417	331.494748099354	1
340.891436237181	332.353452080594	1
340.404404815338	301.805262654502	1
340.414449583729	319.746720566538	1
340.342414086135	329.681930946538	1
340.422614490547	354.468105000406	1
340.201217474277	349.834442610689	1
339.8909786405	336.534952324399	1
339.846816682691	349.19145145	1
339.462784334027	328.694639367264	1
339.393605719873	338.911930017312	1
339.450722404179	361.449713976301	1
339.544703051068	387.584090500083	1
338.999900702631	351.406652503078	1
338.735123726322	342.545858924869	1
338.647162362316	350.933743218252	1
338.513140096459	354.829015891047	1
338.310900825497	352.070380168578	1
337.866047283392	325.645628772823	1
337.662308091283	322.741805614368	1
337.386439735072	312.802447933406	1
337.289938570311	320.360669986388	1
337.336828099623	341.907015065142	1
337.304614118878	355.737487483832	1
336.957279636472	338.828962729861	1
336.859649772372	346.279333689621	1
336.794120991406	356.861682531272	1
336.521274102192	347.221004958311	1
336.481504238074	360.317224326937	1
336.146430885524	344.607567305933	1
335.954577962552	342.869422838643	1
335.993038034835	363.598547579882	1
335.858583116372	367.460620576771	1
335.289553316231	328.931088692625	1
335.223808404732	339.496848330428	1
335.315742599356	365.444543140395	1
335.177820177584	368.970610320624	1
334.854012575449	354.364401208145	1
334.699110940577	356.235291208535	1
334.729104926822	376.143048311297	1
334.506065723954	371.368335152452	1
334.116873321435	350.386171882004	1
333.830246886603	339.409733742015	1
333.687776457345	342.496070045115	1
333.553167682437	346.349859074185	1
333.168332386517	325.794963509771	1
332.948320628212	321.318930458927	1
332.761983489615	320.12836796199	1
332.627819568352	324.027787935747	1
332.380361541385	316.876086449884	1
332.376994966621	333.535719975607	1
332.530669688081	365.515068524959	1
332.062401549288	336.825327196371	1
331.596806913547	308.396940267127	1
331.551827311346	320.999513846116	1
331.605161194499	343.192986752416	1
331.244545138139	325.006784913096	1
331.344220534934	351.721921814927	1
331.413271839636	375.450278904959	1
331.27951268714	379.395319189298	1
330.919681795951	361.287937336466	1
330.861436706046	372.600381293115	1
330.778606219906	381.51511105204	1
330.843546548825	404.845231542771	1
330.783498273526	415.983446322594	1
330.225384448027	378.536625842163	1
330.022438707189	375.736506475968	1
329.960587370121	386.700502713071	1
329.568263792111	365.427953936546	1
329.269278240936	353.26095329962	1
329.121422982625	355.837054609235	1
329.272304476083	387.555059393349	1
328.981083994916	376.147195612259	1
328.867487342372	382.066840323355	1
328.292822236858	343.010462973667	1
328.094120520979	340.629337979792	1
328.09277439416	357.500526390999	1
328.020574875159	367.460620576771	1
327.447077905837	328.520410190439	1
327.089690326597	310.661919565855	1
327.124085517954	331.021838814528	1
327.390282147972	373.994214707716	1
327.215057280775	373.907100119304	1
326.868363570337	357.093995189775	1
326.614837631296	349.369827927787	1
326.283526803277	334.058407506083	1
326.255120224368	348.295421760102	1
326.076677500401	347.897174526697	1
325.981707009541	355.642078293495	1
325.78352120365	353.319026147194	1
325.694152708516	361.61150125024	1
325.669927807012	376.259194006444	1
325.388247235137	365.793001494045	1
325.310131137581	375.184787838759	1
325.015766553671	363.48239125063	1
325.025284409809	381.423849162665	1
324.714281031031	368.099464436498	1
324.440694564042	358.425597821736	1
324.302631526868	361.972401506776	1
324.074621321669	356.745536836125	1
323.76942135417	343.98947058512	1
323.578397050261	342.371629748044	1
323.365678992756	338.638144349188	1
323.27058120773	346.378900815024	1
322.906800914108	327.910608071551	1
322.595066272526	314.519845261781	1
322.537629224832	325.936003644795	1
322.466323195869	335.999812256933	1
322.433072041172	349.776369763116	1
322.045151544253	328.955983132502	1
321.700473982021	312.354433088457	1
321.74945034263	334.15381669642	1
321.625767149146	339.111053634014	1
321.254579169562	319.925097044325	1
321.123527843189	324.164680769809	1
321.009098272835	330.026241999226	1
320.754243549594	322.190076343053	1
320.639122381511	327.985270122973	1
320.767157107829	357.500526390999	1
320.683110857573	366.328130927407	1
320.36274428059	352.103569210379	1
320.307519210258	363.743735015868	1
320.194028484003	369.700716069726	1
320.06675382927	374.313641954633	1
319.694228365051	355.003245067872	1
319.488142465083	351.929340033554	1
319.545114396087	374.516902238192	1
319.311205666251	368.730013694301	1
318.978334072339	353.289984406354	1
318.858510298882	358.633016040363	1
318.680250710338	358.276263084788	1
318.302412801345	338.451473269477	1
318.195032126097	345.009951206195	1
318.323195285556	374.545943979031	1
318.239958059395	383.460673737957	1
317.814809257804	359.022958037739	1
317.847825828484	379.279173494151	1
317.694914746804	381.398954722788	1
317.334813382929	363.308162073805	1
317.195286793107	366.734672762736	1
317.110229816384	375.475162710731	1
316.83256888371	365.427953936546	1
316.683584744579	367.933529861597	1
316.298365339646	347.395234135136	1
316.332953092923	367.809078930421	1
316.464706442971	397.701835292937	1
315.90855970134	360.491453503762	1
315.600416937121	347.474054121625	1
315.465687900544	351.373463461277	1
315.606519364715	382.153954911767	1
315.280924255549	367.435736770999	1
315.08949183351	365.805443396931	1
314.863097919994	360.765249805991	1
314.516478434411	343.997765187044	1
314.369213407867	346.67757028892	1
314.469144252205	373.471527177241	1
314.27058228393	371.14847503094	1
313.780671698613	340.405319923212	1
313.470979143792	327.242722470984	1
313.526576046408	349.714138980476	1
313.540279631107	368.099464436498	1
313.299419328293	361.652984893965	1
312.871100528906	336.920736386708	1
312.731355070069	340.338952473715	1
312.958089719217	379.507328217588	1
312.694030698008	370.800016677289	1
312.295670307889	348.992338467402	1
312.0570730083	342.769866347344	1
312.078216532292	361.885286918364	1
312.131503975008	384.136843306342	1
311.923848729713	380.934350673991	1
311.713296132375	377.449767137486	1
311.479433966693	371.69190970033	1
311.155539481174	357.152068037349	1
311.140715597012	372.762168567054	1
311.382740963627	413.428092151894	1
311.137927461455	406.604112514871	1
310.677375982399	378.73573882476	1
310.446159642931	373.239225152842	1
310.466179021839	392.250941931601	1
310.375924041367	400.506091325989	1
310.310583441497	411.1921439599	1
310.155848478527	413.158443150627	1
309.690500949673	384.825465411719	1
309.522827116661	385.530676720944	1
309.420467169324	392.60770552128	1
309.350633688087	402.858185213129	1
309.293297202699	414.328269142754	1
308.966853162634	399.54783085345	1
308.502025227257	371.268778661153	1
308.364851537495	374.952475180255	1
308.288143804255	384.535079905642	1
308.330842531374	405.766155672546	1
308.003137569084	390.865413753028	1
307.511958624637	360.018554853041	1
307.245692055082	351.112119696039	1
307.104360347637	354.393442948984	1
306.9046353112	351.979118279203	1
306.696952549752	348.789067549738	1
306.490114788839	345.681984107723	1
306.437171635798	357.587640979412	1
306.329449933896	364.150266217091	1
306.014878255289	350.535506618952	1
305.793687294254	346.030442461374	1
305.729920581697	356.882429670187	1
305.650541447228	366.21198523226	1
305.456167482277	364.324495393917	1
305.248987865936	361.188370211063	1
305.115627277524	365.253724759721	1
304.904013962127	361.686173935766	1
304.511916445478	340.51318165054	1
304.665502103729	372.57135018638	1
304.446727955509	368.306882655125	1
304.226970231085	363.947005933532	1
304.119049316082	370.497189268326	1
303.898855317667	366.095828903008	1
303.907443583017	384.012392375166	1
303.768079765337	387.496975911671	1
303.73706574882	401.55146638694	1
303.523526263724	397.801391784236	1
303.190101511165	382.357215195327	1
302.795604558186	360.956068186664	1
302.630017420522	361.885286918364	1
302.675777165382	383.431631997117	1
302.524977931163	385.804462389068	1
302.084403762224	359.910693125713	1
301.775015641985	346.814473757087	1
301.505595939766	337.617653094009	1
301.33810483095	338.364358681064	1
301.346153845036	356.235291208535	1
301.386984570378	377.304569067395	1
301.070424685099	363.511432991469	1
300.619350706141	336.597172472935	1
300.50456378853	342.487775443191	1
300.649432841963	373.707987136706	1
300.635548234927	389.442538597587	1
300.250494597947	368.970610320624	1
300.048848480625	366.390361710047	1
300.002500337974	378.959746247235	1
299.878580067813	383.962614129517	1
299.537178324139	367.751006082848	1
299.030091307243	335.377568235158	1
298.799457819181	329.972316452615	1
298.912085643957	358.052255662314	1
298.796047658147	363.826702303318	1
298.298166819662	332.353452080594	1
298.11514003512	331.594304590653	1
298.21022542298	357.965141073901	1
298.387719806763	392.375392862777	1
297.966235580959	368.356660900774	1
297.686228619296	358.139370250727	1
297.490671932402	356.160618523009	1
297.151118092421	340.13568155605	1
297.098479154512	352.099421909417	1
297.138327944234	373.085743114932	1
296.962226148949	373.006923128443	1
296.616271619506	356.359742139711	1
296.307989276191	343.387963068156	1
296.055877824773	335.896108464672	1
295.856620205802	333.56060378138	1
295.763883834823	341.616629559065	1
295.554196547333	338.26479155566	1
295.572781382331	357.181109778188	1
295.441500336083	361.47875571714	1
295.061609164356	341.52536766969	1
294.859809824066	338.945119059113	1
294.506018407261	321.53879058044	1
294.417411387395	330.001358193454	1
294.345341259205	340.077608708477	1
294.013604323639	324.824261134346	1
293.947859576835	335.518608370182	1
293.640393922134	322.633954521145	1
293.319356964382	308.425971373861	1
293.394908528356	332.905170717804	1
293.335180651259	344.188583567718	1
293.08310404643	336.709181501225	1
292.513865872911	298.291648011264	1
292.377447923847	302.095648160579	1
292.388078174427	320.244524291241	1
292.295833444332	328.3586229165	1
292.232798425122	339.322619153603	1
292.326422230775	365.56899407157	1
292.20609423401	370.945204113275	1
291.980339909562	366.037756055435	1
291.668423128294	352.725813232154	1
291.515419245334	354.91613047946	1
291.384353010666	359.246965460213	1
291.467227686971	384.447965317229	1
291.180124129625	373.558641765653	1
291.074812228591	380.403368541591	1
290.788080424285	369.551370698673	1
290.438065250402	352.526700249556	1
290.216216726511	348.005036254025	1
290.299994308131	373.297298000416	1
290.305774545244	390.981559448175	1
290.003153655047	378.58225678685	1
289.656725845131	361.910181358241	1
289.603294066981	373.819985530891	1
289.621257480304	392.694820109693	1
289.255676820077	374.156001981655	1
289.055557941014	371.758277149828	1
289.02757726158	386.152920742718	1
288.730361582538	374.284600213793	1
288.501223929135	369.057724909037	1
288.355218401006	371.940800928577	1
288.288220040106	382.531444372152	1
288.116348174947	382.892355262794	1
288.154972519846	403.787403944829	1
287.72517189768	378.988787988074	1
287.49264219706	373.434201468582	1
287.240630186329	365.979672573756	1
286.933499706831	353.148944271331	1
286.579840689525	335.77995213542	1
286.563489489004	351.315390613704	1
286.667437782201	378.586404087812	1
286.203918825203	350.502317577151	1
285.901821731811	338.165235064362	1
285.785386072221	343.939692339471	1
285.895819028107	371.84539173824	1
285.598170856584	359.943882167514	1
285.206365535979	338.858004470701	1
285.103984111436	346.005548021497	1
284.915482880352	344.752754741919	1
284.390045842377	310.632877825015	1
284.399660645731	328.707081270151	1
284.334297360798	339.467806589589	1
284.230485512471	346.478457306323	1
284.075212278661	348.469650936927	1
283.741836336184	333.087705130658	1
283.408880130287	317.74723233401	1
283.344510456189	328.607524778852	1
283.333632503298	344.686387292421	1
283.349115012727	363.337203814644	1
283.29017224574	374.72846775778	1
282.950044775706	358.691088887936	1
282.561177553967	337.899743998162	1
282.449146676013	344.113921516296	1
282.099859906793	327.184649623411	1
281.824137067499	317.431963022161	1
281.803137310889	332.527681257419	1
281.554449881453	325.41331611432	1
281.543858046229	341.52536766969	1
281.702130000306	374.110371036968	1
281.402310608754	362.009737849539	1
281.063617512019	346.117557049786	1
281.050069733358	361.943370400042	1
280.948701116911	369.202912345023	1
280.664552146028	358.633016040363	1
280.410335689265	350.983521463901	1
280.547221922216	381.486069311201	1
280.654504954354	409.101393837998	1
280.662145082301	426.997220805346	1
280.128131051131	392.055976249966	1
279.834636534124	380.577597718416	1
279.648173511284	379.540517259389	1
279.685474859341	400.331862149163	1
279.397194711951	389.363718611099	1
278.941741012461	362.088557836028	1
278.956189920642	380.652259769838	1
278.837103003098	386.190257085482	1
278.711249129835	391.068674036588	1
278.588834464601	396.283107438458	1
278.420231521448	396.992466048645	1
278.15415450231	388.193892618972	1
278.124429529062	402.451654011905	1
277.853281096656	393.15942415849	1
277.792331520041	404.372322257945	1
277.719086593757	414.386352624433	1
277.472416746475	407.483553000921	1
277.196994230835	397.776497344359	1
276.90289766486	386.24834056716	1
276.758910998002	389.363718611099	1
276.741560262419	404.83277900578	1
276.439197492425	392.499843793953	1
276.109868132316	377.536881725899	1
275.92231372531	376.404392076535	1
275.802412124467	381.871864007614	1
275.563263422463	375.707475369234	1
275.573224286365	393.843898962905	1
275.443525723557	398.357268356513	1
275.163663746601	388.222934359811	1
274.840675469739	373.882216313532	1
274.652743107186	372.716537622366	1
274.620874417157	386.775175398598	1
274.611241148694	403.003372649115	1
274.232225134471	383.199329972719	1
274.085478514974	386.05336425142	1
273.700710755391	365.689297701784	1
273.487996213634	362.109304974943	1
273.560920766984	386.393528003146	1
273.392932382611	387.177559298859	1
272.916798016485	357.902910291261	1
273.039376419787	387.032371862874	1
272.768842585017	377.814814694985	1
272.639956275117	382.415298677005	1
272.789267043863	414.154039965929	1
272.692051558496	421.845018186116	1
272.305571435926	401.319164362542	1
271.990869087883	387.795656019672	1
271.828998498398	389.18119483235	1
271.437696813614	368.186579024911	1
271.390166833257	380.726932455364	1
271.296576247771	388.774663631126	1
271.077019312262	384.535079905642	1
270.860433936594	380.58589232034	1
270.666764344019	378.872631658822	1
270.57829789636	387.422313860249	1
270.009711791874	349.137525903389	1
269.841796621068	349.93814640295	1
269.757779231937	358.92340154644	1
269.440545914553	345.159296577248	1
269.252670065058	344.014354390893	1
269.369569971388	372.600381293115	1
269.066736788908	360.242562275515	1
268.818415951035	353.202869817942	1
268.70166402873	358.998063597861	1
268.4925837047	355.787276363586	1
268.143758721021	338.945119059113	1
267.809812402042	323.554878650921	1
267.819680200519	341.703744147477	1
267.72943745783	350.087491774003	1
267.543506630668	349.137525903389	1
267.318787054903	344.404296388268	1
267.507538664817	380.005121308186	1
267.568878196515	403.17760182594	1
267.089031377457	373.558641765653	1
266.621979434399	345.188327683982	1
266.475820450286	348.121192583276	1
266.554744058522	373.011070429405	1
266.229626520021	358.487828604377	1
265.760086560582	329.876907262278	1
265.447588360598	316.585711577912	1
265.31777481968	321.115670175367	1
265.209899112443	327.786157140375	1
264.977460504996	322.306232672305	1
264.973464176704	339.111053634014	1
264.919027096246	350.995974000893	1
264.887420779642	365.10852668963	1
264.619409356858	356.160618523009	1
264.347607730876	346.843504863821	1
264.221408435154	351.730216416852	1
264.226608002745	369.435225003526	1
263.620453866396	327.504066236222	1
263.873141753139	369.352257716076	1
264.034946983315	402.335497682653	1
263.663135433781	383.265697422216	1
263.454276682896	380.092235896599	1
263.352066826719	387.322746734846	1
263.244365833653	394.01812813973	1
263.005042671999	387.87447600616	1
263.046298115248	409.101393837998	1
262.925313009774	414.50249831958	1
262.967450765586	435.81653073983	1
262.714200292594	428.316381534421	1
262.413485902122	416.186717240258	1
262.105536707087	403.351831002765	1
262.042274649862	414.386352624433	1
261.955192705216	423.097800831589	1
261.660070297413	411.515718507779	1
261.281804862861	391.823674225567	1
260.886268631778	370.447411022677	1
260.779561035024	377.246496219822	1
260.64780050138	381.602225640452	1
260.213634983904	356.45929863101	1
259.922860466158	345.304484013234	1
259.985043144089	368.580668323248	1
259.873928591312	374.952475180255	1
259.455476198529	351.344432354543	1
259.070443487514	330.996955008756	1
258.982616875964	339.642035766414	1
258.928550286551	351.580881679904	1
258.781815080899	354.480557537397	1
258.627675014029	356.658422247712	1
258.747181830749	385.530676720944	1
258.574787545166	385.928913320244	1
258.171984228328	363.851596743195	1
257.913124612099	355.81630747032	1
257.860764084403	367.925235259673	1
257.992321497035	397.975620961061	1
257.716435576832	388.281007207384	1
257.538268289452	388.11923056755	1
257.425329821064	394.320955548693	1
257.09610075974	379.424360930137	1
256.819895811602	369.700716069726	1
256.618317947884	367.257360293211	1
256.409675456675	364.125382411319	1
256.029181584211	344.230067211443	1
255.842811817211	343.271806738905	1
255.504450188791	327.487477032374	1
255.094384972525	304.709085812958	1
254.991349386422	311.881523803631	1
255.14103806944	343.707379680968	1
255.021321771891	349.25368223264	1
254.843595062709	349.141673204351	1
254.498779879083	332.730941540979	1
254.386574463518	339.011486508611	1
[truncated: 5,866 more rows]
