# Supplementary material for: Fibronectin binding protein B binds to loricrin and promotes corneocyte adhesion by Staphylococcus aureus
Source: Nat Commun. 2022 May 6;13:2517. doi: 10.1038/s41467-022-30271-1 (PMC9076634; doi:10.1038/s41467-022-30271-1)
Supplement: Supplementary file 3 — Source Data [file 41467_2022_30271_MOESM3_ESM.zip › Fig 7b curve 2.leveled_FD.tsv]

vertical tip position (nm)	force (pN)	segment no
609.243449558065	355.123240668468	1
609.14442934743	360.876950804663	1
609.030759506511	365.203638484454	1
608.893254587431	367.207274017944	1
608.606719134069	354.675215189414	1
608.240725205464	334.394115927229	1
607.9040106564	316.971198244707	1
607.849943187572	327.122121445257	1
607.747886214813	332.593751311404	1
607.75688543204	348.90076854841	1
607.80719898257	369.239951292273	1
607.420371139681	346.938616658645	1
607.177131665695	338.646130921494	1
607.151815524725	351.613762692087	1
606.941492467124	346.536232758383	1
606.82929794241	351.033002314038	1
606.71414862707	355.243533664577	1
606.422667750244	342.255165389174	1
606.131336611738	329.283396951725	1
606.257246240058	357.014867173669	1
606.056879033843	352.920481518276	1
605.979135373846	360.78983621625	1
605.784553464952	357.26376903602	1
605.591397081083	353.878741990814	1
605.697260557252	379.664660160947	1
605.362538347508	362.474044502824	1
605.191519539696	361.254440265047	1
605.163536738149	373.989770011241	1
605.096197435062	382.887899932213	1
604.840789690215	373.442188040888	1
604.597736766077	365.203638484454	1
604.558191315012	376.81892048417	1
604.096006122067	347.208255025807	1
603.80360569057	334.161813902831	1
603.690643180745	338.621247115722	1
603.685973405639	353.646439966416	1
603.649006578608	365.523055097265	1
603.647741367335	380.884264398723	1
603.47261138007	379.287160066457	1
603.128124452611	361.171472977597	1
603.100858727915	374.002211914127	1
603.069745728803	386.45959805713	1
602.85094732023	380.610478730599	1
602.584755399046	370.140128283133	1
602.247440927377	352.733810438565	1
602.049080196522	348.884168710457	1
601.977085884954	357.363325527319	1
601.952360276616	370.455408229087	1
601.505590599359	342.37961632035	1
601.336153330475	341.359135699276	1
601.095040616643	333.348740866278	1
600.950909100849	334.800647128453	1
600.874416208099	342.852525605176	1
600.789398536381	350.074741841499	1
600.500663439809	337.426526683717	1
600.286668928313	332.071063780928	1
600.248413011934	343.860564323365	1
600.308584377283	365.253416730103	1
600.270672188137	377.080264249408	1
599.444740790493	312.03885574699	1
599.050637490161	289.123571693512	1
599.208454651323	320.049250579988	1
599.311309146529	345.615297994503	1
598.968858613474	327.744365467032	1
598.576888824321	305.044794234104	1
598.368695382919	300.274239010326	1
598.116808623274	291.243352922149	1
597.935665293317	289.115277091588	1
597.757947012415	287.323196443581	1
597.723861082454	299.544133261224	1
597.784502906242	321.007511052527	1
597.572408658337	315.867750336183	1
597.205842111617	295.661313125419	1
597.079398502514	298.880405595724	1
596.986445861696	305.368368781982	1
596.821478081004	304.833228714516	1
596.598273714548	298.619061830486	1
596.427824358996	297.55293963062	1
596.414360489792	311.802395787524	1
596.440681584274	329.934682714338	1
596.198221586309	321.849615195814	1
595.946046762422	312.818739741741	1
595.85676843471	319.680045087422	1
595.81433442777	331.112803308389	1
595.616322652238	327.371023307609	1
595.267581064803	308.927614369908	1
595.057581736416	304.020166312068	1
594.978287128696	311.864626570165	1
595.098929068032	339.214460030762	1
594.883854883885	333.817502850142	1
594.609438575933	322.633646491527	1
594.447696361835	322.442828110854	1
594.492269480354	342.37961632035	1
594.150861452801	324.666323765856	1
593.934034572106	319.107579311297	1
593.961243473241	337.356011933258	1
593.757944810233	333.120586142841	1
593.648608975613	338.052928640559	1
593.54941808026	343.976720652616	1
593.297328842481	334.987318208164	1
593.18755430657	339.882334997224	1
593.030982812139	340.214193512921	1
593.004223529945	353.210867024353	1
592.876362187234	356.346992207207	1
592.728027417849	357.487776458495	1
592.789367934461	379.083899782898	1
592.760535483436	391.885586344484	1
592.531729263328	385.18192097178	1
592.246302811462	372.956836853176	1
591.889840104896	353.804069305288	1
591.795656993644	360.238106944935	1
591.780553069701	374.388006610541	1
591.724776241653	384.572118852892	1
591.415740880538	370.053013694721	1
591.083085516046	353.231603529163	1
590.979199560165	358.728117201081	1
590.930238463363	369.584262344961	1
590.761081565016	368.717263761797	1
590.58769626939	367.439576042342	1
590.495559254743	374.08932650254	1
590.158711591287	356.869679737682	1
589.886059280296	345.913978102504	1
589.443881716201	318.423104506883	1
589.378760641824	327.715334360298	1
589.34419714611	339.990186090446	1
589.056460608887	327.570136290207	1
588.725329822138	310.918808000512	1
588.693306106132	323.44671952808	1
589.050501171448	373.944139066554	1
588.751678033949	360.449672464524	1
588.10229819775	312.760656260063	1
587.821852640243	301.062417607001	1
588.11284819521	345.10921030198	1
588.174655238208	366.80074281672	1
587.90227795166	355.894819427191	1
587.582892037852	340.405022527699	1
587.415219493624	339.716400422323	1
587.297369094469	343.889606064204	1
587.402547592614	369.820711670322	1
587.323402279433	377.773033655747	1
587.010645810169	362.938659185726	1
586.76293572524	354.45120776694	1
586.493349650497	343.831522582525	1
586.467460099009	356.985825432829	1
586.459583697027	371.899019889339	1
586.177484270057	360.06387776811	1
585.810400955524	339.940407844797	1
585.696624975082	344.528439289826	1
585.532523564411	344.209022677015	1
585.165642350138	324.110447193579	1
584.960170653552	319.758865073911	1
584.956677946802	335.11176913934	1
584.934286276457	348.622824945219	1
584.542074383537	326.060157180458	1
584.254500296802	313.706474829716	1
584.138329412674	318.074646153232	1
584.044339387456	324.608240284178	1
583.788096652414	315.316021064868	1
583.705085769519	322.924031997604	1
583.660330377494	334.265517695091	1
583.350878173533	319.78790681475	1
582.889677107368	290.509110506189	1
582.697433089455	287.468394513672	1
582.568194610381	290.575477955687	1
582.530156265854	302.580701952779	1
582.544236873845	319.671750485498	1
582.332404053725	314.72695545079	1
582.118342675284	309.566458229636	1
582.000031619632	313.747958473441	1
582.113978162166	340.587546306449	1
581.982449549825	343.483064228875	1
581.80863329538	342.255165389174	1
581.488809364514	326.786104994493	1
581.36356545502	330.299730271837	1
581.205432007687	330.606704981762	1
581.154105703367	341.334241259399	1
581.331379949242	374.363112170664	1
581.038644019091	361.544825771124	1
580.851269444243	359.006060804272	1
580.648355893584	354.953158792605	1
580.320272407085	338.691772500286	1
580.238012377897	346.411781827207	1
580.112061477798	349.871470923835	1
579.88479763127	343.449885821179	1
579.538530050767	325.421313320731	1
579.483928652989	335.846022189404	1
579.353444688678	338.870148978074	1
579.117480161614	331.606449098026	1
578.81022584107	317.390181982922	1
578.815262681391	333.639126372355	1
578.464385760629	315.170833628882	1
578.228098427032	307.882239308957	1
578.07246547643	308.463010321111	1
577.941395381497	311.441495530988	1
577.91177467064	324.317865412206	1
577.887963056591	337.762543134482	1
577.644532473978	329.785337343285	1
577.63072342177	344.209022677015	1
577.479880079377	345.266839640852	1
577.190344044315	332.797011594963	1
577.041423519181	334.045657573579	1
576.974305565522	343.275656644353	1
576.797709916968	341.827887049035	1
576.789584179587	356.815743556966	1
576.57923260441	352.078377374989	1
576.470713146285	357.276210938906	1
576.254672422216	351.987115485614	1
575.912781806688	334.423157668068	1
575.760283595129	335.335776561815	1
575.711999299691	346.415929128169	1
575.450092251508	336.659095225957	1
575.191443137998	327.221677936556	1
574.96462930002	320.891354723275	1
574.892337072932	329.636002606337	1
574.860129966534	342.292501731938	1
574.34481554141	307.824166461384	1
574.103307117415	300.066820791699	1
573.960101503826	301.900374449326	1
574.045412194388	326.026968138657	1
573.895624871851	327.221677936556	1
573.832701091451	336.891397250356	1
573.690918564281	338.870148978074	1
573.464791317282	332.622782418138	1
573.225379874193	325.081149569004	1
573.388244492877	356.78256514927	1
573.34905361062	368.775336609371	1
573.252096751576	375.134701563491	1
573.003604952177	366.713628228307	1
572.866514016251	369.161131305784	1
572.699468879002	368.688222020958	1
572.358350222371	351.236262597597	1
571.99255070654	331.378294374589	1
571.835918411963	331.925865710837	1
571.725708096932	337.003406278646	1
571.409870291602	322.023844372639	1
571.444044770471	341.189053823413	1
571.323792672019	345.291734080729	1
571.000932590679	329.631855305375	1
570.812607398948	327.09722700538	1
570.661051047036	328.150907302361	1
570.524575224254	330.677230366326	1
570.470412992879	341.2346847681	1
570.133992322945	324.259781930527	1
569.706465971488	298.399201708974	1
569.722508252274	315.809666854504	1
569.735983186885	332.971240771788	1
569.430117422631	318.983128380122	1
569.129423973273	305.501114315082	1
569.091352760015	317.639073211169	1
568.817801544035	306.807833141271	1
568.326630883365	274.749664605431	1
568.379984888017	295.810647862367	1
568.351589010874	308.898583263174	1
568.289326868333	318.68444827212	1
568.047548484469	310.960291644237	1
567.686384915129	291.591811275799	1
567.727753178602	311.491273776637	1
567.740060776337	328.557438503584	1
567.477722297664	318.833793643174	1
567.449854405264	331.983949192515	1
567.460711642036	348.913210451296	1
567.020526716843	321.845467894852	1
566.880471975011	324.056521646968	1
567.233698716185	374.388006610541	1
567.201840498999	387.156514764431	1
566.814537653121	365.253416730103	1
566.699468308376	369.907826258735	1
566.824525632175	397.987765468434	1
566.610638214146	393.005634090962	1
566.100587079321	359.13465903641	1
566.025982660075	367.742403451305	1
566.046662774394	385.646525020578	1
565.70785845274	368.484951103294	1
565.554960790408	369.459811413786	1
565.511848787141	381.145608163961	1
565.190093588893	365.651653329403	1
564.809127449881	344.38325185384	1
564.472627816491	327.45399059506	1
564.670617214818	362.664873517602	1
564.657791853376	377.312566273807	1
564.611270973163	388.674799110209	1
564.313918721812	375.570274505554	1
563.995501062365	360.41233612176	1
563.750935231832	352.460024770441	1
563.531274113495	346.938616658645	1
563.313553938809	341.608026927523	1
563.357223607296	361.777127795523	1
563.29503186535	371.621076286148	1
563.209265873301	379.166867070348	1
562.568993128609	332.622782418138	1
562.298678174938	322.169031808625	1
562.270361406094	335.323334658929	1
562.181005268195	342.524803756336	1
562.005604825303	341.334241259399	1
561.889427450625	345.922272704428	1
561.527607217174	326.549655669132	1
561.582905606477	347.867835390344	1
561.554200925144	360.993096499809	1
561.252679551561	347.506935133808	1
560.779041993277	317.232542009945	1
560.617612535598	317.415065788695	1
560.670327193877	338.488501582622	1
560.600765780104	347.635533365946	1
560.317965988713	335.982915023466	1
560.014781620955	322.34326098545	1
559.956274785902	332.573004172489	1
560.091074562085	361.660982100376	1
559.77942558404	347.199960423883	1
559.433911387626	329.436878989635	1
559.278429416043	330.212615683424	1
559.340748782788	352.236006713861	1
559.178645781734	352.368752246961	1
558.912467863451	342.350574579511	1
558.7331976137	340.811553728923	1
558.74770188374	358.176398563872	1
558.823343192145	381.506508420498	1
558.485238175742	364.477680036314	1
558.291322866105	361.515784030285	1
558.370449940567	385.190215573704	1
558.440164123133	407.947859654206	1
557.933301538103	374.462679296068	1
557.73758419206	371.330701414176	1
557.626350639401	376.44142038968	1
557.705234571432	400.099252095147	1
557.315131503763	378.009482981107	1
556.994160572633	362.664873517602	1
556.848167936443	364.390565447901	1
556.75115045214	370.895128472113	1
556.552567255399	367.493512223059	1
556.318928429839	360.673679886998	1
556.061290786534	351.514206200788	1
555.906295447366	352.368752246961	1
555.713352946814	349.523012570184	1
555.795791847361	373.541744532187	1
555.765906270843	386.604785493116	1
555.380151972375	364.954736622102	1
555.189405819292	362.328857066838	1
555.303001091009	389.39245232232	1
555.295341570511	404.629210692602	1
554.984502629363	390.292639947285	1
554.703757488829	378.893070768119	1
554.42155223099	367.35246145393	1
554.154642016083	357.305252679745	1
553.924459552072	350.842173299259	1
554.144098883986	388.259962672956	1
553.975209996406	387.778758786206	1
553.339886029912	341.798855942301	1
553.081835041102	332.622782418138	1
553.055874719845	346.088207279329	1
553.133960428401	369.70455534107	1
552.853881285776	358.383806148393	1
552.391523371858	329.283396951725	1
552.295126628118	335.883358532168	1
552.498011159893	371.679159767826	1
552.305350856404	368.891492938623	1
552.025116270233	357.562449144021	1
551.932192926636	364.506721777153	1
551.767557438057	364.456943531503	1
551.276183611923	332.535667829725	1
551.159956863207	337.210824497272	1
551.185028599967	355.670812004716	1
551.114403884974	364.79710728323	1
550.894415210044	359.354519157923	1
550.499929983232	336.891397250356	1
550.4041732875	343.570178817287	1
550.136897009308	333.518822742141	1
550.04829935668	340.898668317336	1
549.965556467844	348.85099030276	1
549.71112376396	340.056564174049	1
549.405731549673	326.292459204857	1
549.29177586298	331.204065197764	1
549.16760021014	335.120074375369	1
549.048088535525	339.492392999848	1
548.869877786367	338.140043228971	1
548.704028265533	337.994855792986	1
548.627468686191	346.561116564155	1
548.515173972778	351.642804432926	1
548.293829782588	346.088207279329	1
548.135154721058	346.648231152568	1
548.188328542387	367.875148984405	1
548.103918452459	375.682283533844	1
547.615033455888	344.03479350019	1
547.433595069538	342.37961632035	1
547.450695197496	360.092919508949	1
547.638351854716	394.445098450251	1
546.972250779427	345.515741503204	1
546.625248383122	327.715334360298	1
546.780459751826	358.906493678869	1
546.723922667753	369.443211575832	1
546.484044189478	362.096555042439	1
546.073454299617	338.098559585246	1
545.760447244497	323.620948704905	1
545.468179153707	311.167709862864	1
545.45652407713	326.089188287192	1
545.564267536464	352.659137753038	1
545.263368935177	339.367942068672	1
544.666691297075	297.225228415884	1
544.807479402198	327.022564953959	1
544.813320247483	343.6572934057	1
544.632545412144	342.089230814273	1
544.157735160159	311.839732130288	1
544.02120276038	314.590062616728	1
544.142107147216	342.454289005877	1
544.028979654489	347.490335295855	1
543.549565872305	316.796969067882	1
543.307176485625	309.226294477909	1
543.133963004379	308.404926839433	1
543.194457105877	330.382697559287	1
543.394039191475	365.929596932594	1
543.050896081116	348.535710356806	1
542.891833220167	349.099881531007	1
543.002199517565	375.947774600044	1
542.568224648101	349.697241747009	1
542.348863422232	344.38325185384	1
542.258681820827	351.67183553966	1
542.384559846208	380.038012954475	1
542.144066400749	372.666451347099	1
541.726568380455	348.029622664284	1
541.842158274419	375.396045328729	1
541.634030094215	371.185503344085	1
541.280919093186	352.833366929863	1
540.90338529609	332.100094887662	1
540.857538271556	343.723671489302	1
541.051139927808	378.706399688408	1
540.707502488775	361.283482005886	1
540.36448999749	343.922795106005	1
540.251187734581	348.971283298869	1
540.429088003284	382.427432550273	1
540.261284610635	382.161941484073	1
539.827385491617	355.940450371878	1
539.780711781347	367.493512223059	1
539.679337051116	373.71182640805	1
539.274146577648	350.294601963012	1
539.232664745232	362.357898807677	1
539.186577198732	373.973170173288	1
538.832251277418	355.521477267768	1
538.585332156682	347.548418777533	1
538.628169756485	367.841970576709	1
538.492174274102	370.691857554448	1
538.288040019647	366.896152007057	1
538.261735072541	380.44869145666	1
537.92591594269	363.809805069852	1
537.602203841334	348.353186578057	1
537.545072074718	358.902346377907	1
537.267815099218	347.979844418634	1
537.315696134257	368.775336609371	1
537.157527910092	369.472253316672	1
536.851485451297	355.745484690243	1
536.657187606379	352.920481518276	1
536.67695111311	370.978095759563	1
536.516690953068	371.475888850162	1
536.474554369016	383.497702051102	1
536.473995205132	399.576564564671	1
536.364940589457	405.07307823659	1
535.788006654728	364.92985281633	1
535.424751300183	345.631897832456	1
535.359332789418	355.388731734668	1
535.535362092589	388.699682915981	1
535.465708513499	398.045838316007	1
535.202380732526	388.500569933384	1
534.811761285253	366.539399051482	1
534.715916891041	373.334336947666	1
534.577279229684	375.956069201968	1
534.369695123848	371.853388944651	1
533.993101715924	351.265304338436	1
533.941264068279	362.357898807677	1
533.748611613332	359.715419414459	1
533.482887810058	349.946143609361	1
533.146559100716	333.290668018705	1
533.108577596859	345.739748925679	1
532.957635794869	347.170918683044	1
532.794987115264	347.461304189121	1
532.54536118591	339.268385577373	1
532.018370882378	304.020166312068	1
531.880307428461	306.71241331683	1
532.116287126739	345.893241597694	1
531.98007030198	348.76802301531	1
531.515926226639	319.65516128165	1
531.321807465901	316.884083656295	1
531.310026365116	331.900981905065	1
531.201402190472	337.47216826251	1
531.09340363447	343.10557476849	1
531.053136209303	355.347248090943	1
530.892253957613	355.824304676731	1
530.52383449886	336.057587708993	1
530.304370146697	330.822417802312	1
530.105518545325	327.599178031046	1
529.939909784684	327.619914535856	1
529.77535210675	327.744365467032	1
529.360221407397	303.426953397028	1
529.054284327219	289.762404919134	1
529.050352148895	305.559187162656	1
528.800354693846	297.353826648022	1
528.597718596076	293.769675986114	1
528.167983838591	268.033546695736	1
528.15396734947	282.851321327804	1
528.174384574062	301.0292285652	1
528.084563382416	308.454705085082	1
527.763901262199	293.36314478489	1
527.611033151999	294.64082187024	1
527.301276116977	280.61537313581	1
527.399625458344	306.401291305942	1
527.449866466487	327.495474238785	1
527.147983297348	314.241604263077	1
526.932330255336	309.400523654734	1
526.631656648912	296.266967943346	1
526.485254029583	298.183488888423	1
526.541601658489	319.879168704125	1
526.333513170458	315.78063574777	1
526.081866551492	307.434224464008	1
525.908455311652	306.720718552859	1
525.970666605063	328.993011445648	1
525.833846177739	331.85119302531	1
525.555063548062	320.862312982436	1
525.40843874631	322.766392024627	1
525.5025821808	348.158220896422	1
525.295632422762	344.179980936176	1
525.029092687744	334.389968626267	1
524.716783600706	320.136365168401	1
524.686492606558	333.394371810965	1
524.639179669412	344.993053972728	1
524.50867496546	348.477637509233	1
524.032170158402	318.211538987294	1
523.810339659688	312.789698000902	1
523.693790839886	317.639073211169	1
523.524541248261	317.348698339197	1
523.482431532404	329.461773429512	1
523.166062526321	314.822375275231	1
522.914320766917	306.488405894355	1
522.824292417803	313.93048225219	1
522.623941047697	310.611833290587	1
522.47120672645	311.939288621586	1
522.420139736504	323.185375762842	1
522.031407730714	301.493843248102	1
522.167047515442	330.955163335412	1
522.119858209602	342.582887238015	1
521.781952298273	325.852738961832	1
521.631062566259	327.366876006647	1
521.474165180505	328.296094738347	1
521.146430993307	312.561543277466	1
521.113005119059	325.537469649982	1
521.136807259911	344.09702428283	1
521.01762676414	348.709939533631	1
520.748149497898	338.662730759447	1
520.367668924071	317.788418582222	1
519.993640799221	297.544645028696	1
520.186467797527	332.597898612366	1
520.251196150161	355.156419076164	1
520.017383499365	348.593793838485	1
519.87873170771	351.315082584086	1
519.414577629694	322.285188137877	1
519.040396377838	302.033119982426	1
519.269557223062	340.637324552098	1
519.249421648631	354.924117051766	1
518.889154890284	336.032693269116	1
518.459857851011	310.408562372923	1
518.360718384518	316.991934749517	1
518.32544125074	329.8060844822	1
518.274290668482	341.072897494161	1
518.049071610287	335.360671001692	1
517.810573320228	328.35416758592	1
517.589924591955	323.0899559384	1
517.483148380675	328.934938598074	1
517.472426237279	344.150949829442	1
517.413086139723	354.625436943765	1
516.941321544522	324.869584049416	1
516.802521411782	327.595030730084	1
516.660818355907	330.038386506599	1
516.733986095843	353.443169048751	1
516.517585873162	348.602088440409	1
516.27123653433	340.840595469762	1
516.217687170642	351.887548360211	1
516.198104807907	366.249013545405	1
516.033669079751	366.481315569804	1
515.689168991104	349.149670410761	1
515.390712990687	336.310636872307	1
515.506530538332	363.884477755379	1
515.309135862486	360.905981911397	1
515.020215173506	349.000325039708	1
514.833430057287	347.058920288859	1
514.754606420741	355.650075499906	1
514.364399308117	333.867281095792	1
514.1296548785	327.250719677395	1
514.074357621825	338.140043228971	1
513.912607760545	338.646130921494	1
513.874128846191	351.178189750024	1
513.58150597194	338.919927223723	1
513.269905729253	324.811511201842	1
513.113640694289	325.856886262794	1
512.852964389531	316.718149081394	1
513.046068042253	351.846064716485	1
513.075437308637	371.002979565335	1
512.695954439713	350.278002125058	1
512.416396079456	339.301574619175	1
512.441140050544	358.01046398897	1
512.243932046943	355.069304487752	1
512.067721018872	354.177422098816	1
512.055648027566	369.298024139846	1
511.806101220702	361.254440265047	1
511.641722499551	361.519931331247	1
511.600189638229	373.769909889729	1
511.459561249314	376.354305801268	1
510.985819002862	346.444960234904	1
510.896667791865	354.05297116764	1
510.796108973814	360.549228955822	1
510.574256489683	355.214502557843	1
510.244123064567	339.318163823023	1
509.987165577691	330.561074037074	1
509.925347489445	340.840595469762	1
509.83056139533	347.905171733108	1
509.860024495952	367.091117688692	1
509.490246629255	347.332705956983	1
509.363917175716	351.32337718601	1
509.256033323905	357.114423664967	1
509.277969624771	375.570274505554	1
509.197025829406	383.991347840738	1
509.033104092741	384.319069689578	1
508.389440279846	337.849657722895	1
508.180547856883	333.792608410265	1
508.298326622423	361.602898618698	1
508.231023452932	371.35973252091	1
507.893161919623	354.725004069168	1
507.532878811858	335.904105671083	1
507.496970569619	348.726539371584	1
507.457437195778	361.196367417474	1
507.410026197025	372.898764005603	1
507.146149348135	363.486241156079	1
506.731125974096	339.330605725909	1
506.646005918548	347.357589762755	1
506.605867580638	359.773492262033	1
506.413732337062	357.363325527319	1
506.157500552158	348.701644931707	1
506.210717288153	370.227242871546	1
505.994056145982	365.427645906928	1
505.590314462822	342.37961632035	1
505.542799536237	354.082012908479	1
505.442117154412	360.599007201471	1
505.53108883024	385.617493913843	1
505.494429455402	398.381854766772	1
505.216299311532	387.592087706494	1
505.069307907579	389.595723239984	1
504.833129979422	382.9003418351	1
504.83989061391	399.904275779406	1
504.39774074284	373.118624127115	1
504.084730785032	358.931388118746	1
503.911492284888	358.379658847431	1
503.801096446327	363.9591398068	1
503.772169530759	377.486795450632	1
503.442916471256	361.719054947949	1
503.284223463132	362.590200832075	1
503.136534444975	364.535763517992	1
503.06810294656	374.213777433716	1
503.091771740353	392.877035858824	1
502.805758912248	381.332279243672	1
502.349208218581	353.152783542675	1
502.209505798487	355.882377524305	1
501.91997546723	343.997457157426	1
501.962815306336	364.535763517992	1
502.018062441413	386.285368880305	1
501.727098494096	374.263555679365	1
501.587047881093	376.964107920156	1
501.058132962813	341.732477858699	1
501.002092827948	352.630096012199	1
501.496749440836	417.248384109545	1
501.172310078478	401.965994794575	1
500.898551279821	391.628400514313	1
500.436649075428	362.938659185726	1
500.255448493098	361.631940359537	1
500.223757999425	374.910694141017	1
499.90313850107	360.005804920536	1
499.555505210593	342.466730908763	1
499.332929894331	337.127857209821	1
499.253443163998	345.748043527603	1
498.898720864065	327.520358044557	1
498.7599336432	330.35780311941	1
498.61348190974	332.448553241313	1
498.551221034143	342.752969113878	1
498.373535684848	341.798855942301	1
498.316187883198	352.584465067512	1
498.006440813743	338.74984534786	1
497.652159528068	320.571938110464	1
497.662355295054	337.949214214193	1
497.934541667284	380.884264398723	1
497.471365249599	352.086671976913	1
497.075879828012	329.893199070613	1
497.240702005004	362.357898807677	1
497.245788135362	379.24152912177	1
497.071704189195	378.648326840835	1
496.710242447401	359.777639562995	1
496.625825481108	367.933232466084	1
496.43725343602	365.929596932594	1
496.066832132168	346.187774404733	1
495.840095050314	340.463095375273	1
495.730463857112	346.162879964856	1
495.44740352279	334.945845198544	1
495.43292509484	349.929543771408	1
495.124159819948	336.206922445941	1
495.040770638449	344.470366442253	1
494.878018944247	344.993053972728	1
494.687275685387	342.786147521574	1
494.499669762383	340.88622641445	1
494.445371927414	351.991262786576	1
494.41951400761	365.871513450915	1
494.067687722152	347.954949978757	1
493.909045610446	348.884168710457	1
493.888261955568	363.262223099499	1
493.729558219887	364.187305164342	1
493.586664263295	366.655544746629	1
493.243847883005	349.622569061483	1
493.076695307326	349.726283487849	1
493.056671738849	364.18315786338	1
492.846208853405	360.06387776811	1
492.650577945849	357.392367268158	1
492.274075957631	337.078068330067	1
492.243212743594	350.481273042723	1
492.032966937636	346.38688738733	1
491.767640990411	336.920438991195	1
491.554697068752	332.564709570565	1
491.449248442051	338.695919801248	1
491.451167465296	355.301617146256	1
491.033008967977	330.930268895535	1
490.743311037204	319.090990107449	1
490.794063573654	340.463095375273	1
490.870917456944	364.382270845977	1
490.407346424164	335.584678424167	1
490.247909157402	336.455824308293	1
490.260521084475	354.111044015213	1
490.241867393727	368.717263761797	1
490.115529361641	372.819944019114	1
489.888991641027	367.14920117037	1
489.722065404966	367.294388606356	1
489.575967395302	369.472253316672	1
489.489098252132	377.428722603058	1
489.415274995466	386.658711039728	1
489.237935255573	385.791723090669	1
489.224309629306	400.895725293746	1
488.889691438438	384.688264548039	1
488.506882410523	363.780763329013	1
488.444834870904	374.163999188066	1
488.468764777329	392.935119340503	1
488.466064330732	409.109391044409	1
488.071310970037	387.04035843518	1
487.656306195227	362.996732033299	1
487.546371019164	368.713116460835	1
487.431451013781	373.944139066554	1
487.374101467092	384.791978974405	1
487.234242980571	387.592087706494	1
487.14931837282	395.75181727644	1
486.825773377657	380.635362536372	1
486.479638150667	363.316159280216	1
486.455667744676	377.424575302096	1
486.538937636689	401.995025901309	1
486.380142681304	402.953286373848	1
485.959253307367	378.345499431872	1
485.474608754889	347.519377036694	1
485.470409466587	363.5609032075	1
485.618953159015	394.50318193193	1
485.343422157059	384.078462429151	1
485.052445309411	372.147911117585	1
484.872111032931	371.011274167259	1
484.740076743221	374.587119593138	1
484.352837211087	353.268939871926	1
484.179960221902	352.862408670702	1
484.229355471308	374.139104748189	1
484.194370948743	387.185556505271	1
483.996504138673	384.343953495351	1
483.774729061903	379.17101437131	1
483.353244584757	354.517585850542	1
483.222583735057	358.234471411445	1
483.101141970165	362.851544597313	1
483.016178213246	371.027874005213	1
482.875794488889	373.798940996463	1
482.590602201535	362.44501339609	1
482.368423777175	357.238874596143	1
482.4009223648	376.876993331743	1
482.301752675555	383.671931227927	1
482.290091754984	399.004098788546	1
481.998007988672	386.982285587606	1
481.707956568799	375.159596003368	1
481.625165946987	383.555774898675	1
481.371753763981	375.308930740316	1
481.13172824646	368.368805408147	1
481.033984470425	375.308930740316	1
480.895960071763	378.320604991994	1
480.768813421135	382.394254142577	1
480.388715485602	361.793727633476	1
480.06214845062	346.415929128169	1
479.930935184352	350.095478346309	1
479.897522095021	363.316159280216	1
479.763697070164	366.742659335042	1
479.48659451631	356.193499535192	1
479.475183185526	371.563003438574	1
479.156047710983	356.91531068237	1
478.818702448539	340.492137116112	1
478.587789969601	334.452188774803	1
478.50183856809	342.553845497175	1
478.291150800594	338.488501582622	1
477.972183995375	323.861545331228	1
477.686973814636	312.528354235664	1
477.599796620087	320.513854628785	1
477.666638470775	343.5245478726	1
477.553715878112	349.000325039708	1
477.332344229561	343.897900666128	1
477.119724077397	339.65002233872	1
476.748815041759	319.962135991575	1
476.579638631793	319.953830755546	1
476.584468492239	336.920438991195	1
476.328437461428	328.441282174333	1
476.015243442193	314.386802333168	1
475.666914457307	296.905801168968	1
475.563099257075	303.27761866008	1
475.418535789088	305.675343491907	1
475.246492084847	305.393252587754	1
474.981393747425	296.034655284842	1
474.738102446065	288.804144446596	1
474.638454092425	295.586640439893	1
474.744153341829	322.401344467128	1
474.700153747296	334.613976048742	1
474.448322930841	326.553802970095	1
474.320190545467	330.561074037074	1
474.194813734061	334.837983471216	1
474.116886916153	343.744407994113	1
474.046180987351	353.356054460339	1
473.882888175937	353.936814838388	1
473.585333532529	341.421355847811	1
473.076843349866	308.330264788011	1
472.965193604952	313.951229391105	1
472.996251244713	333.493928302264	1
473.120176432725	362.096555042439	1
472.916348098519	358.728117201081	1
472.371498554169	322.094369757203	1
472.211879886381	323.040177692751	1
472.420949862152	359.95186873982	1
472.186086606088	353.559325378003	1
471.990848684642	351.033002314038	1
471.909613453712	359.628304826047	1
471.678934843802	353.646439966416	1
471.338446653332	336.953628032996	1
470.938329074826	314.444875180742	1
470.778175190068	315.345062805707	1
470.844844420644	338.37234525337	1
470.540001585778	325.159969555493	1
470.336616451481	321.845467894852	1
470.037157584339	309.159927028412	1
470.037708458699	325.740729933542	1
469.835233750825	322.517490162275	1
469.511297526053	307.446666366894	1
469.333300876671	306.612856825531	1
469.428990748464	332.477594982152	1
469.234222274902	330.00934476576	1
468.877975779553	311.789953884638	1
468.532692510412	294.64082187024	1
468.745677283973	331.950760150714	1
468.743218928943	348.245335484834	1
468.431420925786	334.36507418639	1
468.161630040234	324.583356478406	1
467.93877902824	319.381364979421	1
467.78583190114	320.999205816498	1
467.468132378767	306.546489376033	1
467.286974260975	305.41399972667	1
467.245036669272	317.863080633644	1
467.264285299447	336.281595131468	1
466.992650533327	326.325648246658	1
466.538444949395	298.560978348808	1
466.32271489532	294.060061492191	1
466.445097770764	322.542384602152	1
466.427648234942	337.385053674097	1
466.030096470622	315.150086489967	1
465.915161871023	320.484823522051	1
465.970278932518	342.408658061189	1
465.837084365165	345.963756348153	1
465.464887809282	326.205344616444	1
465.302079121041	326.873219582906	1
465.42741592399	355.650075499906	1
465.52076527976	381.3073954379	1
464.986853648972	345.777085268442	1
464.699284810688	334.277959597977	1
464.743024920591	355.098346228591	1
464.577190721952	355.475846323081	1
464.501077362357	364.606278268452	1
464.354448533419	366.858815664293	1
464.25646092315	373.857024478141	1
464.038585463412	369.161131305784	1
463.871435028736	369.414180469098	1
463.738126827515	372.969278756062	1
463.358672439473	352.513950317052	1
463.214206408016	354.982189899339	1
463.271431464107	377.125895194095	1
463.133625875174	380.245420538996	1
462.748143144534	359.20517378687	1
462.192720093867	321.588271430576	1
462.189909329736	337.878699463734	1
462.194830182207	354.924117051766	1
461.821988101557	335.120074375369	1
461.405846835946	311.093037177337	1
461.139983154284	301.726145272501	1
461.208873167307	325.014782119507	1
461.171866332299	337.97410865407	1
460.770917430724	315.43217739412	1
460.611676022893	316.469247219042	1
460.500225559595	322.169031808625	1
460.437203885553	332.593751311404	1
460.289037847965	334.71353254004	1
459.850924381601	308.550124909524	1
459.588688839286	299.544133261224	1
459.598013940404	317.029271092281	1
459.446839508481	318.858677448946	1
459.404480256569	331.303621689063	1
459.173937201332	325.392271579891	1
458.784425618879	303.97453536738	1
458.540513744445	296.760613732982	1
458.565823673284	315.809666854504	1
458.610304794706	336.729609976417	1
458.411616652298	333.929501244327	1
458.16699297885	326.649212160431	1
458.082342794951	334.974876305278	1
458.041826378359	347.606491625107	1
458.207338691116	380.336682428371	1
457.95213739892	372.027618121476	1
457.849680181459	378.619285099996	1
457.767457420607	387.185556505271	1
457.441129789819	371.940503533064	1
457.465843297275	390.939778408937	1
457.362674533075	397.465077937958	1
457.113464921074	389.745057976932	1
456.902563243968	385.76268134983	1
456.743194798507	386.808056410781	1
456.493494216917	379.042416139173	1
456.373233755996	383.904233252325	1
456.125473810898	376.32941136139	1
456.117550689487	392.151088044789	1
455.940282752008	391.454171337488	1
455.673533126331	382.029195950973	1
455.423786126014	374.263555679365	1
455.357231732543	384.368847935228	1
455.272511159229	392.702806681999	1
455.04727832674	387.330743941256	1
454.740090889475	373.964875571364	1
454.613459596624	378.212753898772	1
454.466578359477	380.486027799424	1
454.123348653472	363.606534152188	1
453.86652338429	355.156419076164	1
453.565081184716	342.354732514578	1
453.574323281102	359.860606850445	1
453.128703933046	332.996135211666	1
452.795684645866	317.116385680694	1
452.642115942589	318.742531753799	1
452.64222705783	335.360671001692	1
452.547498473907	342.728074674001	1
452.197353432662	325.180706060303	1
452.139096640327	336.107365954642	1
452.082533294534	347.199960423883	1
452.104209462623	365.925449631632	1
452.003914487001	372.753565935512	1
451.700084425833	359.727861317345	1
451.273050183283	334.684501433306	1
451.255742501275	349.610127158597	1
451.451182970014	385.289772065003	1
451.520867599853	408.70284920908	1
451.103626549281	384.61774979758	1
450.982228492763	389.39245232232	1
450.930564999952	400.970397979273	1
450.821611898391	406.960557440828	1
450.257414730842	368.543034584972	1
450.063012669636	366.199235299756	1
450.089608728346	385.414222996179	1
450.031996520701	396.41554494194	1
449.906293359919	400.775421663532	1
449.659980185014	393.370692282566	1
449.480467092948	392.482946560486	1
449.044389550386	366.568430158216	1
449.030924159913	381.879861214025	1
448.855343557024	381.37791018836	1
448.558089763897	369.007638633769	1
448.195551721544	350.269707523134	1
448.440442081877	390.786285736922	1
448.282522386823	392.01003727566	1
447.964954157473	377.661024627457	1
447.666770136546	365.203638484454	1
447.666980907634	381.854966774148	1
447.616621335201	393.573952566125	1
447.345121182646	383.721709473576	1
447.090453804409	375.512201657981	1
446.95476565151	378.909670606073	1
447.079284267298	407.69066318993	1
446.669673903225	384.368847935228	1
446.351911414543	370.007382750033	1
446.072882417765	359.425033908382	1
446.072899150147	376.063920295191	1
446.013245154517	386.882729096307	1
445.864535107073	389.014962861935	1
445.41771311004	362.0675133016	1
445.123295651858	349.987627253086	1
444.996464274251	354.256242085304	1
444.930692270333	364.481827337276	1
444.806780559412	369.036680374609	1
444.527728027046	358.45847883392	1
444.339928223909	356.78256514927	1
444.388393312019	378.154670417093	1
444.146486342678	371.202103182038	1
444.15666386778	388.84073368511	1
444.183844235022	408.138678034879	1
443.864773919909	393.661067154538	1
443.726855484362	396.85527581907	1
443.685888060378	409.507627643709	1
443.665921024433	424.209245946524	1
443.532063250235	427.801691210356	1
443.401345008511	431.701100550009	1
443.160095506873	424.819048065413	1
442.846970473205	410.926344864083	1
442.612383030169	404.6955781421	1
442.630050316816	423.072608996198	1
442.532593522766	430.220152546994	1
442.271661060463	421.421579117321	1
441.92086479135	403.857621299775	1
441.553901607323	384.717306288878	1
441.367579978599	383.1990219431	1
441.282929936876	391.599358773474	1
441.078818205505	388.347077261369	1
440.727177977636	370.704299457334	1
440.521435988809	367.294388606356	1
440.455255839861	377.499237353518	1
439.924731435067	342.408658061189	1
439.540785639308	321.617313171415	1
439.577708645635	341.881823229752	1
439.720981050781	372.521263911113	1
439.508562133635	368.464214598484	1
439.042640859937	339.679064079559	1
438.839350747255	336.513907789971	1
438.762311981792	345.665086874257	1
438.5839700694	344.934981125155	1
438.380020662812	341.707594052926	1
438.331835386998	353.67547107315	1
438.258000222029	363.14193010339	1
438.024814358799	357.064645419318	1
437.653073093523	337.47216826251	1
437.604689394879	349.423456078885	1
437.432421549185	349.290710545785	1
437.491018192652	371.679159767826	1
437.326178120649	372.272362048761	1
436.872922364709	344.731710207491	1
436.961861117977	370.08205543556	1
436.688219426709	360.06387776811	1
436.42320335574	350.887804243947	1
436.564342439951	381.332279243672	1
436.575133470713	399.06217163612	1
436.293086067189	388.226773631155	1
436.062317658933	382.394254142577	1
435.891928473512	382.45232699015	1
435.757551510128	386.024025115067	1
435.689847670145	396.100275630091	1
435.530239064242	397.212028774645	1
435.228460264851	384.45596252364	1
434.999903586179	378.84329252247	1
434.722988330715	368.513992844133	1
434.432883104602	356.898710844417	1
434.273749873546	358.06024223462	1
433.814548933883	329.951271918186	1
433.608113279041	326.499877423483	1
433.521550325112	334.74257428088	1
433.392454830584	338.836959936272	1
433.164310211354	333.26992087979	1
433.139601236407	347.548418777533	1
432.801216330756	331.228949003536	1
432.614045619213	329.660886412109	1
432.70668656761	355.388731734668	1
432.540254459955	355.845041181541	1
432.533839395678	371.911461792225	1
432.137287396674	349.921249169484	1
431.958502200695	349.174554216534	1
432.00467063155	370.372440941637	1
431.895103339849	376.379200241145	1
431.425124477019	347.228991530617	1
431.137148514944	335.833580286518	1
431.038149374184	342.873262109987	1
431.04856187252	360.586565298585	1
430.815253181337	354.525880452466	1
430.438583783751	334.481230515642	1
430.281509717747	335.858464092291	1
430.501631141831	374.031253654967	1
430.244693299175	365.668253167356	1
429.911032383707	349.821692678185	1
429.734369244306	349.290710545785	1
429.645642141495	357.338431087442	1
429.751207841376	384.339806194388	1
429.664210759428	392.557619246013	1
429.264856164614	370.306062858034	1
428.921926316947	353.559325378003	1
428.80420527942	358.782053381798	1
428.653520067516	360.78983621625	1
428.482543278048	360.818867322984	1
428.249812643565	354.824560560467	1
427.989943744735	346.183616469666	1
427.843186273312	348.577194000531	1
427.572332378242	338.866001677112	1
427.430791930709	341.769814201462	1
427.370341105953	352.584465067512	1
427.155132867388	348.303408332408	1
426.737325809303	324.259781930527	1
426.574623237531	325.101896707919	1
426.194905594576	304.775155866942	1
426.060256345387	308.355148593783	1
426.03854839781	322.953063104338	1
426.030612032278	338.895032783846	1
425.931281355167	345.922272704428	1
425.65274115747	335.46853272902	1
425.201880328935	308.205813856835	1
425.094449640147	314.444875180742	1
424.989733871579	320.949427570848	1
424.783205185091	317.522927516022	1
424.822255118546	338.052928640559	1
424.787048664451	351.339977023963	1
424.40559200789	330.851459543152	1
424.156638400502	323.289079555103	1
424.179119125541	342.205387143525	1
423.997852983504	341.247126670986	1
423.62011182817	321.123656747673	1
423.693645872322	345.022095713568	1
423.675232755505	359.95186873982	1
423.282545171817	338.37234525337	1
423.166735206734	343.802491475791	1
423.130696575864	357.014867173669	1
422.923485737182	353.530283637164	1
422.763982016342	354.700109629291	1
422.494160221261	345.10921030198	1
422.442020364816	356.753523408431	1
422.2509852299	354.849444366239	1
421.996878013896	346.793418588554	1
421.681102051123	332.722338909437	1
421.747582223163	355.940450371878	1
421.692730286844	367.323430347196	1
421.491796167331	364.456943531503	1
421.396659187028	371.911461792225	1
421.074939183074	357.26376903602	1
420.647791601553	332.332407546166	1
420.507515185521	335.385565441569	1
420.380245013505	339.708105820398	1
420.173530407601	336.281595131468	1
419.952945886607	331.50273467166	1
419.918446918747	344.876897643477	1
419.70746011272	341.035561151398	1
419.32844807561	320.804240134862	1
419.36371394231	340.985782905748	1
419.477348022422	368.812672952134	1
419.261869828164	364.535763517992	1
418.828653903612	339.019483715022	1
418.565831626764	330.125501095011	1
418.528431013199	343.221720463637	1
418.781899144926	384.692411849001	1
418.584589290877	382.190983224913	1
418.179832922146	359.454075649222	1
418.048934967054	363.432304975362	1
417.736148483806	349.66820000617	1
417.607108732367	353.828963745165	1
417.693709772776	379.025816301219	1
417.404803239166	367.593068714358	1
417.02373713905	347.170918683044	1
416.900837542008	351.933179304898	1
416.749056642708	353.878741990814	1
416.465694975539	342.989418439238	1
416.273416702633	340.985782905748	1
416.148407520031	345.544783244043	1
416.082629981671	355.882377524305	1
415.964837206833	361.146589171824	1
415.668557936876	349.000325039708	1
415.278885978877	327.744365467032	1
415.100559953139	327.105532241409	1
415.051122550499	339.040230853937	1
414.842122526781	335.410449247341	1
414.688484527402	337.181782756433	1
414.515618414508	337.078068330067	1
414.148403947371	318.016573305659	1
414.060831471776	326.234386357283	1
414.074931245243	344.370809950954	1
413.635021218126	318.219844223323	1
413.294444565414	301.759334314302	1
413.299084435018	318.974833778197	1
413.258810914436	331.80972001569	1
412.893720283477	312.959779876765	1
412.629621573405	303.96208283039	1
412.331581140816	291.654042058439	1
412.071254490558	283.025550504629	1
412.008325353529	293.653530290967	1
411.843753576056	294.367036202116	1
411.585959358568	285.987446510658	1
411.442042254164	288.717029858183	1
411.385041286319	299.925780656675	1
411.206282974208	299.257895056109	1
411.024286491882	298.274750777798	1
411.081532678343	320.630010958037	1
410.733248267893	303.426953397028	1
410.601625494731	307.359551778481	1
410.349606429633	299.548280562186	1
410.356476883363	316.991934749517	1
410.396255968725	337.646397439335	1
410.00822093504	316.568814344446	1
409.936527574482	326.35053205243	1
409.657090395279	315.867750336183	1
409.543071379385	321.521893346973	1
409.520901517346	336.136407695482	1
409.399640540924	341.085339397047	1
409.198935506253	338.285230664958	1
408.818553484891	317.958500458085	1
408.820087569005	334.887761716866	1
408.776368138755	347.403220707442	1
408.353569185597	322.940621201452	1
408.125999017736	317.522927516022	1
408.063209210189	328.179938409095	1
408.010704424504	339.840851353498	1
407.871526059198	343.047491286812	1
407.538764986003	327.371023307609	1
407.563425278648	346.561116564155	1
407.397309421359	347.141876942204	1
407.289192360624	353.380948900216	1
407.211219536661	362.561159091236	1
406.943236175186	353.206719723391	1
406.529766303198	329.660886412109	1
406.334149030411	327.366876006647	1
406.216942572162	332.722338909437	1
405.853294141254	314.038343979518	1
405.696143700994	315.498544843617	1
405.526909867703	315.78063574777	1
405.491200123297	329.088420635984	1
405.477937756416	344.586522771504	1
405.407599771513	354.517585850542	1
405.309273677482	361.719054947949	1
405.087702136079	356.898710844417	1
404.745776949849	340.338644444097	1
404.78028229764	360.499450710173	1
404.341088597861	334.452188774803	1
404.095295180779	327.271456182205	1
404.107455980655	345.254397737966	1
404.042809326523	355.745484690243	1
403.524918480782	322.023844372639	1
403.23780797892	310.815104208252	1
403.240163126813	327.843932592436	1
403.35269588211	355.621033759067	1
403.169499473818	354.550774892343	1
402.786766582427	334.01661583274	1
402.559458745279	328.644553091997	1
402.630844561238	352.410235890686	1
402.721913674467	378.09659756952	1
402.425142971981	365.950333437404	1
402.014525037928	342.699032933161	1
401.799391336173	338.517543323461	1
401.793775058444	354.774782314818	1
401.550689580308	347.867835390344	1
401.087910742143	319.530710350474	1
400.937008577267	321.617313171415	1
401.180865445751	362.212700737586	1
400.897356143145	351.364860829735	1
400.472485630696	326.72803214692	1
400.291961153996	325.927411647358	1
400.386826358452	351.991262786576	1
400.25855351156	356.288908725528	1
399.848712623741	333.120586142841	1
399.631676677076	328.760709421249	1
399.658136260203	348.15407359546	1
399.635259968948	362.735388268062	1
399.465876952235	363.025773774139	1
399.248731567425	358.657602450622	1
399.016058213418	352.77529408229	1
399.050949914327	372.994173195939	1
399.173480790039	401.76272387691	1
399.012402269261	402.866171785435	1
398.832308780157	402.115329531523	1
398.682487472537	404.318088681715	1
398.327261260054	386.484481862902	1
398.019147519325	373.247222359253	1
397.798800409534	368.572065691706	1
397.829646091386	388.40100280798	1
397.653683769528	388.056702389397	1
397.265087225025	366.970824692583	1
397.001892571621	358.118315082193	1
396.872605148381	362.328857066838	1
396.71966742932	364.232936109029	1
396.561322813103	365.610169685678	1
396.170867434771	344.345915511077	1
395.844874917567	329.370511540137	1
395.886425132555	350.248971018324	1
395.620509178608	341.135128276801	1
395.619436602216	357.856971316955	1
395.463054540482	359.429181209344	1
395.139583333587	344.702668466651	1
394.800074047911	328.412251067598	1
394.744204463712	339.791073107849	1
394.679483516459	350.307043865898	1
394.47646333497	347.332705956983	1
394.342456156559	351.091075161611	1
394.432765660999	376.731805895757	1
394.20251095603	371.102536056634	1
393.958472046045	364.129221682663	1
393.826014364806	368.041083559307	1
393.741647192491	376.644691307345	1
393.833712683238	402.459640584211	1
393.528753167337	389.545944994335	1
393.358763939021	389.798994157649	1
393.416025513714	412.220621787386	1
392.943624701846	382.975014520626	1
392.714464351008	377.457753709792	1
392.580555478748	381.232722752374	1
392.551126073841	395.200098639231	1
392.334067599698	390.86510572341	1
391.950770563112	370.314357459958	1
391.714436185727	364.100190575929	1
391.397722328773	350.04570010066	1
391.128333526804	340.608282811259	1
390.966953955085	341.707594052926	1
390.815774488542	343.802491475791	1
390.70736986554	350.070594540537	1
390.53563863732	350.161856429911	1
390.299560223111	343.976720652616	1
390.181952199065	349.348783393359	1
390.003016339344	348.738981274471	1
389.627861405528	328.988864144686	1
389.695136950348	352.3977939878	1
389.812374177136	380.680993481059	1
389.277135100303	345.316628520607	1
389.095745586416	344.470366442253	1
389.111073697491	362.81420825455	1
389.142045314584	382.684629014549	1
388.845776503196	370.633784706875	1
388.233621449626	327.769259906909	1
388.04365474038	326.089188287192	1
387.98125900388	336.854060907592	1
387.853240336361	341.218084930147	1
387.612905677278	334.626417951628	1
387.45251327367	335.833580286518	1
387.658813331223	372.81164941719	1
387.471065089981	371.351437918986	1
387.158158106213	357.68274214013	1
386.917496278285	351.062033420772	1
386.975656149303	373.591533411941	1
386.736811149932	367.14920117037	1
386.357540634576	347.009131409104	1
386.193529007707	347.867835390344	1
386.338630175079	378.880628865233	1
385.953898785768	358.209576971568	1
385.493466100664	330.154542835851	1
385.457688122275	343.5245478726	1
385.623773476673	376.586607825666	1
385.172891423733	349.464939722611	1
384.904438341664	340.1395314615	1
384.909334040018	357.479481856571	1
385.000891080727	383.273694628627	1
384.527574530429	353.965856579227	1
384.321653218446	350.742616807961	1
384.247768129506	360.399894218874	1
384.061609513	359.105617295571	1
384.038743451828	373.740868148889	1
383.974196488118	384.310775087654	1
383.509264986937	355.824304676731	1
383.389890814904	361.047032680526	1
383.316438385525	370.749930402021	1
383.169581068836	373.29285330394	1
382.802690260368	354.372387780451	1
382.682442266986	359.512148496795	1
382.544115120546	362.888880940076	1
382.423770462196	368.020347054497	1
382.462040509264	388.625020864559	1
382.463052243935	405.595765767065	1
381.99627646946	376.935066179317	1
381.721157919781	366.970824692583	1
381.633954166672	375.337972481156	1
381.481850450547	377.374786422342	1
381.562143479916	402.082140489722	1
381.431120956333	406.176526145114	1
381.101413067785	390.890000163287	1
380.717479056579	370.314357459958	1
380.461966764507	362.266636918302	1
380.477124096676	380.622920633486	1
380.123408467604	362.996732033299	1
379.918909528298	359.926984934048	1
379.852953232268	370.372440941637	1
379.507002512728	353.505399831392	1
379.116904413502	332.332407546166	1
378.780722938226	316.419468973393	1
378.967175560835	351.489311760911	1
378.713227174343	343.599220558127	1
378.428654531883	332.722338909437	1
378.138760522172	321.326927665338	1
377.893937799121	314.32871885149	1
377.974983127192	339.11904020632	1
377.880859719951	346.822460329393	1
377.541017583924	330.556926736112	1
377.468868386218	340.405022527699	1
377.18829537169	329.922230177347	1
377.08521857898	336.754504416294	1
376.871526883817	332.797011594963	1
376.680027847185	331.004941581061	1
376.401430614096	320.71712554645	1
376.320869374818	329.748001000522	1
376.034818646139	318.73422651777	1
375.657247162213	298.793291007311	1
375.706371792533	320.476518286022	1
375.865206919724	352.862408670702	1
375.631779986074	346.984247603332	1
375.358118104394	337.181782756433	1
375.252213972849	343.744407994113	1
375.295441560964	364.855180130803	1
375.129394840049	365.552096838104	1
374.793665196374	349.697241747009	1
374.708873492653	358.321585999858	1
374.632411132232	367.759003289259	1
374.602423438367	381.730515842972	1
374.422612458588	381.087535316388	1
374.20622362292	376.876993331743	1
373.885939076539	362.532127984502	1
373.833262487469	374.292597420204	1
373.81613154411	389.521050554458	1
373.251009958278	351.294346079275	1
373.007291187309	344.420588196603	1
373.153951838304	375.628347353128	1
373.150363849464	392.180119151523	1
372.984279783319	392.881183159786	1
372.592464119465	371.563003438574	1
372.314186130256	361.32081834865	1
372.274768842218	374.379712008617	1
372.144936356039	378.619285099996	1
372.071657293503	388.376119002208	1
371.879598508504	386.546712645543	1
371.575521560264	373.790646394539	1
371.476710112968	381.058493575549	1
371.272131771789	378.009482981107	1
370.988960422401	367.294388606356	1
370.779012513245	363.722690481439	1
370.425152285846	346.113101719206	1
370.445426657529	365.000367566789	1
370.292913894718	367.033044841119	1
370.105652021891	365.67654776928	1
369.836054830747	356.288908725528	1
369.586183955552	348.826095862883	1
369.534561842834	360.702721627837	1
369.476087379364	371.911461792225	1
369.264557657463	368.19042893036	1
369.361503004985	394.561254779503	1
369.006310424862	376.827215086094	1
368.679816957324	361.893284124775	1
368.452530084707	356.637367079179	1
368.461084719713	374.388006610541	1
368.162853821296	362.212700737586	1
368.106332953485	373.616417217714	1
368.076172324515	387.592087706494	1
367.854215483154	382.858858191374	1
367.583221061814	373.34263154959	1
367.489170062416	381.087535316388	1
367.091650600696	359.230068226747	1
366.816896966969	349.348783393359	1
366.751789041716	359.918690332124	1
366.813656937181	382.875458029327	1
366.476288743722	366.887857405133	1
366.105915040998	347.681164310633	1
366.078122049215	361.893284124775	1
366.075200955552	378.532170511583	1
365.982204961377	386.384925371604	1
365.664795743222	372.347034734288	1
365.629070494356	385.787565155602	1
365.491320844299	389.276306627173	1
365.239214106767	381.610222846864	1
364.996244716906	374.83602145549	1
364.773979763149	370.08205543556	1
364.567273595816	366.846373761407	1
364.115529204694	339.708105820398	1
364.133984935381	358.437742329109	1
363.93436364415	355.894819427191	1
363.807710773313	360.470408969334	1
363.620665958699	359.15539554122	1
363.294769410631	344.296137265428	1
363.222702615388	354.198158603626	1
363.250990706962	373.890202885838	1
363.19583804527	385.443264737018	1
362.759650210168	359.827428442749	1
362.442911184903	345.864199856854	1
362.229716458443	342.002116225861	1
362.190871228516	355.14812447424	1
362.0075183348	354.198158603626	1
361.74463707992	345.490857697432	1
361.534651951063	341.944043378287	1
361.335420324616	339.446762055161	1
361.292379619461	352.186228468212	1
361.006001873785	341.189053823413	1
360.803223889521	338.347461447598	1
360.751576319287	350.248971018324	1
360.45667663458	338.422123499019	1
360.251543059852	335.352376399768	1
360.263922316464	353.501241896325	1
360.051250561442	349.697241747009	1
359.674551981515	329.893199070613	1
359.612792401233	340.811553728923	1
359.439099914062	340.811553728923	1
359.335654148268	347.66456447268	1
359.095015325357	341.135128276801	1
358.797131380278	329.022053186487	1
358.553164277984	322.169031808625	1
358.534832610107	337.326970192419	1
358.483750703393	349.290710545785	1
358.351184110744	353.30627621469	1
358.135389381995	349.203595957373	1
357.893223229843	342.528961691403	1
357.883453967501	358.524856917522	1
357.807339154322	368.049378161231	1
357.495712096633	354.600553137993	1
357.139810238512	336.833324402782	1
356.922621433618	332.597898612366	1
356.836916240493	341.189053823413	1
356.61520865469	336.513907789971	1
356.525792581844	344.744152110377	1
356.526908144256	361.806169536362	1
356.407840800242	367.145053869408	1
356.156683233526	359.599263085208	1
355.991209370408	360.41233612176	1
355.825942554232	361.246145663123	1
355.678105707232	363.780763329013	1
355.577807028636	370.953201319686	1
355.396533980647	370.227242871546	1
354.952999975709	343.918637170938	1
354.908563368182	356.541957888842	1
354.819937119868	364.855180130803	1
354.630264520786	363.312011979253	1
354.33499524314	351.468575256101	1
354.207569061857	355.998533853556	1
354.16072335339	368.389541912957	1
354.115233053497	380.913306139563	1
353.917325362136	378.569506854346	1
353.762405524239	380.419649715821	1
353.656087078003	387.011327328445	1
353.409173313173	379.888667583421	1
353.205290029776	376.964107920156	1
353.025640808461	376.404084046917	1
352.894082582908	380.535806045073	1
352.72849838087	381.348879081626	1
352.541645825842	380.087791200124	1
352.355042859587	378.851587124394	1
352.205261631826	381.207828312497	1
352.037826830593	381.842524871262	1
351.907341206914	386.082097962641	1
351.81227399555	393.777223483789	1
351.862468752891	415.642985175355	1
351.506198215118	397.859167236296	1
351.262700052356	391.076671242999	1
351.281026568029	409.835338858444	1
351.215189559929	420.384509292399	1
350.738379447461	390.8443692186	1
350.150486912148	350.468831139837	1
350.106108750918	363.112888362551	1
350.174715656695	386.779014669942	1
349.979318082404	384.692411849001	1
349.443582544557	349.406856240932	1
349.23681970813	346.212658210505	1
349.047614431329	344.731710207491	1
348.772076709823	334.829688869292	1
348.742288996446	348.90076854841	1
348.514198869572	343.628262298966	1
348.142876965707	324.384232861703	1
347.766914333555	304.688041278529	1
347.702701489464	315.403135653281	1
347.485475969667	311.192593668636	1
347.333734459127	313.370458378951	1
347.146010866813	312.03885574699	1
347.073100838617	321.907688043387	1
346.988320754568	330.619146884648	1
346.872789164644	336.331373377117	1
346.651150762669	331.693563686438	1
346.493210191252	333.26992087979	1
346.654206235757	365.958628039328	1
346.583985131876	376.09296203603	1
346.264558467476	361.918178564652	1
346.215504143388	374.118368243379	1
346.179372148062	387.579645803608	1
346.034836870971	390.46686912411	1
345.726997847596	377.424575302096	1
345.809793572058	402.488682325051	1
345.762157785274	414.829912138802	1
345.669949783286	422.823717767952	1
345.432000972586	416.601245647893	1
345.071828055693	398.456516818193	1
344.98959716145	407.42517212373	1
344.982716228508	423.744641897727	1
344.801389731418	423.047725190426	1
344.408407794076	401.704651029337	1
344.334107287516	411.449032394558	1
344.107347154703	406.321724215205	1
343.867951385933	399.962359261085	1
343.797206679979	410.055198979956	1
343.595732867176	407.396130382891	1
343.537054643506	418.667101329919	1
343.252347348638	407.889786806632	1
342.866168406733	387.214587612005	1
342.761503649909	394.001230906264	1
342.751070207095	409.980536928535	1
342.423730404789	395.046605967215	1
342.294512032625	399.439671730609	1
342.165798510581	403.882515739652	1
341.901210238051	395.071500407093	1
341.687477062723	391.221858678985	1
341.498063157227	389.745057976932	1
340.963250823252	354.575658698115	1
340.938102503956	369.123794963021	1
340.77261424866	369.982498944261	1
340.599040591867	370.053013694721	1
340.444172890017	371.948798134988	1
340.21828187247	366.916888511867	1
339.807909426885	343.889606064204	1
339.646433927919	345.142399343782	1
339.754565309449	372.695493087938	1
339.656782246153	380.162453251545	1
339.569029854645	388.608421026606	1
339.308362907658	380.187347691422	1
339.225362453613	389.097919515281	1
339.102850435645	394.154723578279	1
338.813377305218	382.925236274977	1
338.754132470582	394.154723578279	1
338.691394979651	405.04403649575	1
338.533947637575	406.695066374628	1
338.043179150326	375.831618270792	1
337.820316506331	371.102536056634	1
337.706611750621	377.022180767729	1
337.929917099349	415.81721435218	1
337.244316999262	365.950333437404	1
336.70385150678	330.241657424263	1
336.605646831712	337.675428546069	1
336.694081771304	363.316159280216	1
336.519660427512	363.316159280216	1
336.330137051119	361.843505879125	1
336.230039594732	369.094753222182	1
336.134614596031	376.802320646217	1
335.993681762168	380.071191362171	1
335.951998376407	393.022233928915	1
335.699552517214	385.414222996179	1
335.688816804338	401.385223782421	1
335.468254390477	396.888454226766	1
335.210689262496	388.782650203432	1
335.002278322735	385.472295843752	1
334.751421412098	378.021924883994	1
334.750949938685	394.996827721566	1
334.636419292015	400.845947048097	1
334.551693717383	409.603036834045	1
334.215849016504	393.864338072202	1
333.761820185424	366.597471899055	1
333.646545033439	372.376076475127	1
333.595478064381	384.418626180877	1
333.426397136798	384.949608313277	1
333.246211710333	384.397889676067	1
332.862152922369	363.9591398068	1
332.544386329101	349.987627253086	1
332.275008330395	340.736881043397	1
332.232201467602	353.588356484738	1
332.168976983365	364.448648929579	1
332.128965972606	377.573910039044	1
331.971961591333	379.287160066457	1
331.484612916528	348.776317617234	1
331.275716501137	345.428626914791	1
331.31456893451	366.249013545405	1
331.115995425858	363.909361561151	1
330.904956610228	360.354263274187	1
330.714494673152	358.80693718757	1
330.451266112836	350.161856429911	1
330.194070733931	342.105830652226	1
330.04518263645	344.615553878239	1
329.757740826701	333.610084631516	1
329.839118171734	358.582929765095	1
329.669248857503	359.047544447998	1
329.361506076142	346.063323473557	1
329.042828758536	332.01298029925	1
329.090249077578	353.67547107315	1
329.077150108083	369.434916973908	1
328.849886703906	364.303450859488	1
328.422152258953	339.616843931024	1
328.160602394889	331.141834415124	1
328.090114737233	341.30519951856	1
328.037695130227	353.231603529163	1
327.96757943322	363.432304975362	1
327.552065354012	339.940407844797	1
327.461313970563	348.129179155582	1
327.318760996427	351.265304338436	1
327.150942478226	351.937337239965	1
326.933618628772	347.780720801932	1
326.929342815139	364.407165285854	1
326.665740383936	355.737190088319	1
326.203750599322	327.715334360298	1
326.148980608526	339.417720314321	1
326.112661418841	352.920481518276	1
325.688503291992	328.590627545386	1
325.622065128317	339.156376549084	1
325.636037614236	357.566596444983	1
325.354068930404	347.108698534508	1
325.250489758706	354.05297116764	1
325.181095841938	364.332492600328	1
324.955414902938	359.366961060809	1
324.927982996517	373.740868148889	1
324.60316407707	359.105617295571	1
324.501599252631	366.249013545405	1
324.648803877104	397.660043619594	1
324.473191166387	397.581223633105	1
324.004869318691	368.949565786196	1
323.908768730044	376.628091469392	1
323.71208970365	374.495857703764	1
323.710938083335	391.437571499535	1
323.667850812974	404.289046940876	1
323.394184315442	394.648369367916	1
323.032059166095	376.379200241145	1
322.720321395233	363.025773774139	1
322.467008453426	355.372131896715	1
322.368228314503	362.79347174974	1
321.938848593649	337.965814052146	1
321.789579683114	340.463095375273	1
321.64715208846	343.628262298966	1
321.504889174136	346.810018426507	1
321.336382548879	347.432262448281	1
321.064746030305	337.994855792986	1
320.867693946822	335.833580286518	1
320.716734333695	338.169084969811	1
320.666640001924	350.344380208661	1
320.482116826284	349.406856240932	1
320.18395998859	337.385053674097	1
319.966341136897	333.22014263414	1
319.813270837334	335.352376399768	1
319.461345418763	318.087098690223	1
319.070758791034	297.050999239059	1
318.982141148202	305.472072574243	1
318.959730588432	320.352077988951	1
318.623305424888	304.600926690117	1
318.333738117152	293.421217632464	1
318.205507689185	297.980217970759	1
318.144845050483	309.130885287573	1
318.041013499061	316.071010619742	1
318.072620728216	336.223522283894	1
317.717069384613	318.609786220699	1
317.610117328392	325.247084143905	1
317.368438824618	318.742531753799	1
317.209679816639	320.327183549074	1
316.973774049657	314.386802333168	1
316.836947491788	318.111982495995	1
316.66005650651	317.929458717246	1
316.828850851405	351.468575256101	1
316.564473914138	342.752969113878	1
316.208491441843	325.101896707919	1
316.285839562002	349.722136186887	1
316.388272399316	376.789878743331	1
316.222745970237	377.71909747503	1
315.854834789183	358.906493678869	1
315.517791923478	343.10557476849	1
315.524350488331	360.823014623946	1
315.871066204892	411.722828696787	1
315.525289412375	395.071500407093	1
314.916911472538	352.804325189024	1
314.620963993885	341.014824646588	1
314.920412124584	387.305849501379	1
314.789921004182	391.657431621048	1
314.274737851054	358.483373273797	1
314.10451705261	358.960429859585	1
313.531700838901	320.165396275135	1
313.471270441499	331.353399934712	1
313.441325505194	345.515741503204	1
313.106721718409	329.95956652011	1
312.845171606366	321.530198583002	1
312.760820265922	330.386844860249	1
312.80148886062	351.439533515261	1
312.655209549567	354.256242085304	1
312.265168027736	333.294815319667	1
311.80329535248	305.326885138257	1
311.605501327662	303.119978687103	1
311.72103069364	331.477850865888	1
311.52394889855	329.341469799298	1
311.322694255882	326.798557531484	1
311.271209409845	338.866001677112	1
311.304089907054	359.163690143145	1
310.94151951077	340.88622641445	1
310.810793260314	345.225355997127	1
310.831452930379	364.332492600328	1
310.563358262775	355.272575405416	1
310.296151259401	346.299772798918	1
310.28307194357	362.117291547249	1
310.301116035514	380.971378987136	1
310.258428175076	393.901674414966	1
309.868470735406	372.956836853176	1
309.879864694336	391.163785831411	1
309.919958038519	412.170843541736	1
309.679079294636	405.76999494389	1
309.489821315209	404.405203270128	1
309.475891000786	420.143902031971	1
309.51583530312	441.13851783941	1
309.141829897449	421.753448267123	1
309.048870862098	429.784579604931	1
309.039256694678	445.946409405951	1
308.443761761705	404.956921907338	1
308.180641730657	396.390661136168	1
308.199503622771	415.331863164467	1
308.182766169105	430.800923559148	1
307.831771957976	413.664233447637	1
307.50973244059	399.352557142197	1
307.379648076947	403.7663594104	1
307.246326417459	407.864892366755	1
307.03641080683	404.492317858541	1
306.676969742095	386.534270742657	1
306.376421180503	374.321628526939	1
306.198383608494	374.060284761701	1
306.151149458629	386.559154548429	1
306.151581173704	403.708286562827	1
305.532749487835	360.449672464524	1
305.237319698932	348.738981274471	1
305.224764978571	364.622878106405	1
304.925454569955	352.534686821862	1
304.592968945187	337.210824497272	1
304.591241987342	354.152527658938	1
304.720828851371	383.904233252325	1
304.662702314291	395.345286075217	1
304.237489299602	370.978095759563	1
304.026089607866	367.468617783181	1
304.116531355961	393.403870690262	1
304.067568780477	405.740953203051	1
303.86801764962	403.388859315911	1
303.811177147284	414.95851037094	1
303.530518870721	404.6955781421	1
303.15765973397	385.439106801951	1
303.178412365652	404.579432446953	1
303.003243974257	404.608463553687	1
302.766493211823	398.630745995018	1
302.568350386193	396.419702877007	1
302.586997601918	415.356746970239	1
302.336750102731	408.064015983457	1
302.20114619968	411.955130721186	1
301.80740644257	390.665982106708	1
301.524185431463	380.158305950583	1
301.434705753694	388.550348179033	1
301.124342613473	375.396045328729	1
300.713953845504	352.484908576213	1
300.571598618548	355.720590250365	1
300.234598368053	339.969449585636	1
300.035035436524	337.62565030042	1
300.164232623914	367.35246145393	1
299.848521593125	353.679629008217	1
299.514561566758	338.227157817384	1
299.5795289082	361.69001320711	1
299.306029604213	352.136450222562	1
299.074795306336	346.706304000142	1
299.096498042126	365.950333437404	1
299.029954701407	376.586607825666	1
299.104420938115	400.978692581197	1
298.734319076482	382.004312145201	1
298.589512478144	385.007691794955	1
298.454566427799	388.97347921821	1
298.149002234746	376.296232953694	1
298.051680553207	383.933274993165	1
297.625630501222	359.503853894871	1
297.297681689322	344.644595619078	1
297.355519873351	367.418839537532	1
297.329534652483	382.016754048087	1
297.067271742414	373.566638972064	1
296.603814822161	345.490857697432	1
296.480514823229	350.597429371975	1
296.514299080605	371.027874005213	1
296.378953552552	374.960472386666	1
295.940139913574	349.290710545785	1
295.826556750448	355.347248090943	1
295.50961064433	341.566543283797	1
295.374158641475	345.490857697432	1
295.116865237161	337.530241110083	1
295.054588940959	348.593793838485	1
295.11499357196	371.62522358711	1
295.010393591728	378.561212252422	1
294.651059619485	360.648785447121	1
294.500010886151	363.054815514978	1
294.714846999716	401.152921758022	1
294.534955069924	400.746390556798	1
294.328564217335	397.75545280993	1
293.940328467664	377.026328068691	1
293.772285054774	377.777180956709	1
293.694177769578	387.301702200417	1
293.626654109523	397.859167236296	1
293.373032828513	390.263598206446	1
293.290189081573	399.327662702319	1
293.242083388763	411.780901544361	1
292.790064069768	384.83346261813	1
292.619984029209	385.389328556302	1
292.487321264441	389.595723239984	1
292.239323557404	382.551883481449	1
291.970525490616	373.479524383652	1
292.059957779126	399.352557142197	1
291.676967610692	379.141972630471	1
291.324633049867	361.922325865614	1
291.263848605761	373.143507932887	1
291.134635183539	377.690066368296	1
290.969822282662	378.764472535982	1
290.681254567028	367.767297891183	1
290.555044183679	372.608378499526	1
290.613304504058	395.444842566515	1
290.542111441051	405.653838614639	1
290.173063682378	386.808056410781	1
289.538948321263	342.105830652226	1
289.853786637497	389.973223334474	1
290.06545230548	427.776796770479	1
289.517222549313	391.454171337488	1
289.089802492176	366.916888511867	1
289.170898463922	391.985153469888	1
289.030047742277	395.40335892279	1
288.752004007812	385.439106801951	1
288.527026961428	380.651962374325	1
288.433576066961	388.695535615019	1
288.329403421224	395.693744428867	1
288.120144501809	392.441462916761	1
287.666017725093	365.303194975752	1
287.500081698761	366.278055286244	1
287.492037807408	382.655597907815	1
287.3867324057	389.545944994335	1
287.36817382006	404.898849059764	1
286.734519383917	360.250548847821	1
286.367920392417	341.65365787221	1
286.409561976032	362.880586338153	1
286.354112107922	374.636908472893	1
285.896279364474	347.141876942204	1
285.633974108701	338.720803607021	1
285.495795712702	342.408658061189	1
285.524312280546	362.357898807677	1
285.523183014922	379.415758298595	1
285.129749598133	358.205429670606	1
284.734864923273	336.854060907592	1
284.846199790104	364.884221871642	1
284.867885110903	384.169724318525	1
284.757905805708	390.612056560096	1
284.377373110741	370.662815813609	1
284.23621167817	374.064432062663	1
283.935701442581	361.922325865614	1
283.545796858897	341.060455591275	1
283.325521547837	336.74620981437	1
283.172984155483	339.040230853937	1
282.901284446496	329.710664657758	1
282.716076560544	328.818782268822	1
282.497863367674	324.707807409581	1
282.33178107646	325.682657085968	1
282.189933043695	329.022053186487	1
281.895880288667	317.514622279993	1
281.563294045209	302.248832802976	1
281.568185574577	319.904052509897	1
281.563545980256	336.630053485118	1
281.492220834801	346.851502070232	1
281.462650363171	361.146589171824	1
281.370094036726	369.298024139846	1
280.903987343742	341.010677345626	1
280.947884800006	362.474044502824	1
281.010488220978	385.76268134983	1
280.92773361111	394.87237679039	1
280.733216288979	393.080306776489	1
280.50526839064	388.027660648557	1
280.392219240832	394.183754685014	1
280.31518389536	403.853473998813	1
280.142885779345	404.230974093303	1
279.794356048091	387.417858529669	1
279.50118923812	376.005847447617	1
279.447053444873	387.911504319305	1
279.600097018295	420.027745702719	1
279.350757913176	412.892654688914	1
278.953891949174	391.367056749076	1
278.639860394004	377.922368392695	1
278.463648961078	377.922368392695	1
278.338632971527	382.916941673053	1
278.175253323294	384.169724318525	1
278.066258631873	390.728212889348	1
277.805186858071	382.45232699015	1
277.208922712353	341.479428695385	1
276.983561691715	336.688136966796	1
277.09325440601	364.581394462679	1
276.909387407045	363.838846810691	1
276.636126147173	354.376545715518	1
276.269600758478	335.81699108267	1
276.060882441758	332.651824158977	1
276.05296467132	349.074997725235	1
276.051250210346	366.103826109419	1
275.931819363441	371.650118026987	1
275.740642434316	370.198211764812	1
275.480398427117	362.009440454027	1
275.4008827586	371.450994410284	1
275.427548237433	391.250900419824	1
275.365414771662	402.389125833752	1
275.115992989002	395.258171486804	1
274.839647077454	385.501337584592	1
274.449114411585	364.606278268452	1
274.581046106719	394.677411108755	1
274.483504015067	402.364231393875	1
274.231928800713	395.025869462405	1
273.869228580436	376.847951590904	1
273.416326189924	349.871470923835	1
273.357843394784	361.370596594299	1
273.49378221541	391.835808098835	1
273.227763599175	383.091170849878	1
272.576287271339	336.74620981437	1
272.396159343239	336.381151622766	1
272.430397687303	356.927752585256	1
272.352873182921	366.572577459178	1
271.917150096633	341.276168411825	1
271.838976845519	350.858773137212	1
271.848655976921	369.011785934731	1
271.517997282915	353.965856579227	1
271.502447863321	369.658924396383	1
271.208605385886	358.205429670606	1
270.905657010179	345.864199856854	1
270.865468900512	359.15539554122	1
270.722150709203	362.386929914411	1
270.789924237956	386.210696194779	1
[truncated: 5,945 more rows]
