# Supplementary material for: Fibronectin binding protein B binds to loricrin and promotes corneocyte adhesion by Staphylococcus aureus
Source: Nat Commun. 2022 May 6;13:2517. doi: 10.1038/s41467-022-30271-1 (PMC9076634; doi:10.1038/s41467-022-30271-1)
Supplement: Supplementary file 3 — Source Data [file 41467_2022_30271_MOESM3_ESM.zip › Fig 7b data.polymer-extension.tsv]

curve_index	rupture_force	rupture_length	contour_length	persistence_length	stretch_modulus	bond_stiffness	loading_rate
1	2895.24	244.18	200.88	0.07	10063.95	44.51	916977.67
2	1209.13	199.38	292.3	0.01	1e+09	26.02	616300.02
3	2449.66	258.94	180.18	1.02	5354.35	29.07	671899.71
4	2136.08	289.65	479.14	0	410868.83	21.69	532345.06
5	2335.43	210.22	228.62	0.01	15484.05	38.33	825551.82
6	2456.41	406.38	335.73	19.34	11421.69	33.66	750680.54
7	391.98	152.28	125.55	0.24	1234.61	8.44	233098.8
8	495.62	134.49	108.9	0.27	1534.24	12.4	330021.06
9	188.51	224.65	184.61	1000	859.87	4.63	132688.98
10	229.31	161.06	218.82	0.06	1e+09	7.94	220280.56
11	587.12	166.67	180.95	0.05	5127.11	15.36	398151.17
12	2387.67	365.42	527.18	0	168455921.01	29.52	679826.43
13	1744.05	215.62	314.31	0.01	1e+09	35.34	778300.79
14	434.54	132.41	108.82	1000	1990.51	18.23	460733.51
15	167.05	111.44	140.14	0.15	1e+09	11.64	311969.71
16	670.64	110.07	90.15	0.02	1303.59	11.25	302651.99
17	2242.12	389.93	358.72	0.03	10672.89	23.01	558574.56
18	1666.62	188.87	290.56	0.01	1e+09	32.78	736030.51
19	1929.76	338.36	316.85	0.07	12524.85	30.89	703796.19
20	422.04	154.32	133.45	0.13	1449.91	8.82	242735.59
21	2452.93	228.68	212.23	0.03	12319.13	44.47	916327.36
22	394.6	270.41	271.03	0.12	2761.79	6.76	189595.03
23	156.55	198.34	160.87	1000	664.88	4.11	118330.08
24	2589.82	358.25	271.08	0.04	6171.47	20.38	505815.58
25	2718.65	254.97	206.41	0.05	8325.29	35.39	779046.91
26	2684.41	247.85	215.7	0.04	10627.24	40.89	864385.25
27	422.67	102.27	69	1000	873.95	12.65	335823.3
28	2859.42	278.74	249.35	0.03	13036.23	42.46	887505.92
29	2599.98	241.54	184.98	0.11	7115.6	35.56	781863.58
30	164.25	392.44	383.92	1000	6651.66	16.49	423165.21
31	2819.43	235.38	203.84	0.04	11145.35	45.78	934791.86
32	772.76	164.27	134.46	0.18	2513.2	16.4	421218.03
33	154.28	346.56	343.49	1000	13416.88	35.12	774640.41
34	2300.47	128.88	109.64	0.01	6206.98	44.82	921240.45
35	516.5	122.62	138.18	0.05	5588.71	19.17	480722.22
36	2455.55	221.09	170.02	0.04	6065.95	31.6	716045.5
37	2266.52	378.7	297.19	2.45	7873.81	25.88	613658.13
38	244.53	131.55	129.72	0.98	3072.81	16.78	429503.71
39	194.55	419.04	415.33	1000	17321.7	37.83	817804.4
40	452.43	262.83	285.62	0.11	7107.03	11.7	313440.03
41	261.34	95.38	65.88	1000	581.26	8.8	242229.66
42	182.72	65.32	28.08	0.01	87.95	2.65	77486.6
43	164.16	147.82	125.96	1000	932.55	7.35	205076.71
44	2724.08	228.57	181.92	0.05	7901.1	38.5	828119.4
45	160.43	250.46	268.14	1.47	982130558.7	18.14	458898.64
46	417.59	110.74	79.2	0.15	790.43	8.89	244300.45
47	2293.72	220.54	169.99	0.03	5569.65	28.77	666435.79
48	1983.9	230.43	239.98	0.01	13173.49	33.63	750269.86
49	891.35	88.19	60.51	1000	1943.83	32.09	724344.55
50	227.67	78.09	76.17	1000	8323.81	105.19	1518380.54
51	277.81	161.77	161.31	3.55	7915.26	33.61	749930.8
52	637.37	204.96	283.3	0.02	1e+09	16.27	418399.36
53	386.65	256.67	168.52	3	699.39	4.04	116418
54	393.03	132.35	104.08	1000	1438.3	13.78	362205.84
55	2315.39	228.81	194.15	0.02	6668.12	27.63	645961.59
56	2388.05	246.05	257.55	0.01	15525.16	36.64	799054.15
57	724.22	133.3	80.37	0.63	1025.43	12.34	328708.93
58	638.92	156.44	149.39	0.35	5565.91	28.78	666699.61
59	228.56	254.56	247.44	1000	7401.7	28.92	669186.75
60	157.1	104.92	106.9	19.13	1e+09	158.85	1813067.78
61	2744.82	231.23	186.53	0.33	10034.92	50.66	1000316.48
62	1825.77	292.15	229.9	0.03	4540.47	16.98	433816.35
63	2537.32	192.53	325.64	0	1e+09	38.12	822292.98
64	2571.71	386.94	372.36	0.01	11313.05	21.49	528281.13
65	439.45	158.37	156.22	0.13	2990.72	13.17	348183.15
66	308.92	100.43	81.75	0.18	851.1	8.78	241737.86
67	2767.84	228.02	188.75	0.04	9035.7	41.25	869753.85
68	2907.54	287.12	305.64	0.01	19829.16	38.02	820665.18
72	378.25	90.08	98.5	0.37	1e+09	89.85	1403126
73	501.2	202.49	271.79	0.03	1e+09	14.46	377881.1
74	358.05	172.87	137.76	1000	1395.85	10.1	274546.82
75	399.04	251.42	242.2	0.37	3287.19	10.1	274671.21
76	2635.84	245.48	196.32	0.07	8156.93	37.35	810220.94
77	146.12	231.7	209.6	1000	1351.68	6.37	179405.33
78	252.82	225.31	212.82	0.14	1092.89	3.74	108047.36
79	2026.19	261.37	133.63	1.26	2076.08	15.38	398501.64
80	2301.62	223.06	171.96	0.08	6150.09	32.42	730058.62
81	2612.34	246.81	206.05	0.06	9392.14	39.83	848457.85
82	454.12	86.04	50.48	1.27	608.35	11.72	313873.06
83	230.49	187.91	152.16	9.06	896.4	5.65	160145.43
84	340.42	267.12	199.24	0.83	848.74	3.96	114206.36
85	2693.99	243.57	230.9	0.02	13253.58	42.05	881470.38
86	359.18	222.5	183.56	3.99	1503.51	7.76	215539.06
87	541.31	293.59	294.68	10.45	55369.54	111.2	1558937.16
88	478.23	138.32	137.5	0.12	3473.1	17.09	436203.92
89	1973.12	382.4	425.34	0.02	28027.38	29.72	683419.29
91	160.36	166.87	166.62	0.32	1111.95	4.46	128077.11
92	389.94	80.67	50.9	1000	664.74	13.04	345117.39
93	244.95	175.14	154.23	1000	1780.08	11.46	307564.14
94	369.5	114.05	91.78	1000	1512.13	16.42	421626.85
95	251.45	186.42	170.58	1000	2650.06	15.37	398383.91
96	262.03	191.46	172.83	15.67	2119.4	11.53	309223.35
97	424.34	100.18	49.92	0.16	375.59	7.13	199453.76
98	99.9	100.5	136.26	0.13	5881.42	4.68	133932.32
99	653.8	159.58	168.97	0.05	5251.06	18.04	456631.32
100	1526.17	266.22	247.78	0.04	7433.75	22.75	553441.18
101	1630.36	205.32	304.6	0.01	1e+09	32.84	737077.77
102	2354.31	281.62	272.73	0.03	14333.08	37.52	812886.77
103	314.89	83.61	41.33	1000	307.33	7.43	207091.92
105	860.4	286.7	296.9	0.08	9447.21	18.84	473777.4
106	2556.33	263.28	301.45	0.01	38567.39	52.11	1019007.82
107	2009.34	229.69	190.7	0.03	5944.63	26.03	616435.18
108	2529.14	233.16	199.69	0.11	11114.35	49.18	980834.05
109	137.35	133.09	126.54	1000	2521.45	19.44	486246.16
110	116.38	117.22	156.56	0.14	1e+09	5.92	167353.77
111	296.06	98.68	119.92	0.11	1e+09	27.88	650529.95
112	126.57	151.53	151.7	1000	73273.63	264.61	2138214.18
113	530.91	165.29	180.54	0.06	5937.66	16.67	427162.63
114	451.59	75.04	51.12	0.1	725.48	12.62	335260.43
115	1263.25	191.86	132.79	1000	2833.59	21.32	524840
116	2753.49	227.97	163.91	0.12	6172.01	35.46	780178.02
117	2671.79	245.59	192.04	0.04	7091.75	32.68	734405.48
118	351.71	92.65	83.4	0.15	1406.92	13.2	348755.67
119	327.51	214.44	245.62	0.12	9602.29	11.63	311780.87
120	497.82	104.97	94.81	1000	4583.68	48.03	965518.63
121	481.19	180.54	199.84	0.06	4807.12	12.14	323778.96
122	269.7	106.09	102.4	1000	7094.92	67.55	1197385.62
123	175.73	129.94	125.37	1000	4520.69	34.97	772241.39
124	440.98	68.32	34.22	0.07	375.29	10.19	276898.77
125	251.05	108.78	100.19	1000	2861.63	28.24	656925.94
126	471.68	130.12	171.82	0.04	1e+09	22.62	550912.72
127	206.68	87.2	158.64	0.02	289349.93	5.76	163132.45
128	260.11	141.72	130.21	1000	2877.82	21.86	535773
129	646.15	154.97	106.57	0.08	1088.19	9.14	250631.49
130	326.94	116.1	119.01	0.27	3891.59	19.87	495254.35
131	479.59	72.66	38.26	0.5	497.29	12.57	334120.51
132	582.83	177.81	164.35	0.14	2976.97	14.03	368043.66
133	2456.15	394.87	340.84	0.16	11686.75	30.54	697684.58
134	379	60.68	62.4	2.42	63722.06	267.49	2144429.84
135	210.82	78.57	58.72	1000	619.6	10.52	284817.78
136	409.15	249.31	284.66	0.08	7695.05	10.13	275399.18
137	477.86	266.26	304.37	0.1	20224.24	16.01	412671.96
138	741.45	151.71	122.41	0.87	2653.99	20.23	502746.76
139	235.57	97.95	109.14	0.1	2150.41	10.01	272397.94
140	217.84	175.36	136.22	4.31	679.82	4.75	135758.39
141	388.8	120.45	88.08	2.71	975.13	10.65	288120.68
142	321.92	209.91	176.41	0.89	1288.37	6.52	183369.3
143	2456.73	228.55	198.83	0.03	9114.06	37.49	812436.12
144	1995.79	263.96	211.05	0.05	5677.03	23.52	568599.45
145	2880.82	239.28	209.04	0.02	10565.11	40.93	865024.24
146	2685.98	256.48	233.12	0.03	12512.1	42.37	886236.87
147	1449.41	248.28	264.42	0.02	11694.36	25.33	603184.68
148	2567.54	229.75	197.58	0.04	9788.89	41.65	875598.8
149	2746.58	224.34	202.01	0.02	11750.79	46.04	938308.95
150	2467.79	268.41	376.27	0.01	13660132.48	45.67	933229.12
151	2653.28	269.12	245.31	0.01	9271.61	28.41	660019.77
152	1879.59	211.94	135.97	0.37	3146.17	22.41	546787.4
153	2531.2	278.78	291.17	0.01	16499.02	34.58	765893.44
155	420.91	82.27	46.29	0.24	479.61	9.8	267228.32
156	2801.71	212.19	166.6	0.05	7817.61	41.97	880286.04
159	2775.13	271.11	318.06	0.01	46386.16	53.35	1034677.11
160	2527.44	268.29	228.43	0.05	9608.23	36	788894.63
161	2473.17	253.86	207.19	0.08	8346.08	35.97	788338
162	450.76	106.09	162.63	0.02	1e+09	15.94	411113.86
163	1866.41	314.5	288.11	0.05	9716.53	26.73	629482.79
164	1105.7	265.87	218.79	1000	5116.08	23.33	564835.81
165	1941.62	193.49	158.83	0.06	6248.84	34.25	760440.68
166	179.1	428.82	410.25	1000	3757.53	8.93	245546.98
167	2616.68	256.91	228.51	0.03	11241.3	39.9	849469.76
168	458.32	72.95	35.23	0.03	334.63	8.56	236170.51
169	139.25	152.23	148.82	1000	5425.5	34.62	766620.51
170	465.25	134.73	91.95	1000	996.95	10.82	292305.83
171	2176.17	186.92	169.76	0.03	9672.42	44.68	919310.58
172	1827.79	416.56	369.42	29.93	13853.73	36.89	803098.11
173	243.26	196.58	197.69	0.19	1685.78	5.61	159213.16
174	1652.7	313.6	436.21	0.01	1e+09	26.96	633615.69
175	2771.92	261.15	190.96	0.04	5928.44	28.05	653512.33
176	2662.45	225.35	186.11	0.07	9403.7	44.81	921143.02
177	281.2	101.34	137.02	0.05	1e+09	15.76	407124.05
178	322.19	113.59	58.77	1000	344.75	5.86	165844.73
179	2805.86	429.64	389.67	0.14	18195.81	40	851003.32
180	398.78	90.16	105.15	0.13	1e+09	53.21	1032904.77
181	168.36	91.27	72.79	1000	656.85	8.98	246705.95
182	1976.7	225.06	178.84	0.07	5701.7	28.28	657767.37
183	168.6	416.35	429.31	1.67	5581.62	6.5	182868.85
184	238.98	83.71	73.6	0.19	832.48	8.97	246493.61
185	2606.28	182.19	150.75	0.04	8313.46	47.24	954815.17
187	340.72	73.5	49.94	0.09	519.91	9.13	250531.84
188	134.23	125.15	124.09	35.34	5780.87	35.37	778721.81
189	462.36	111.06	83.23	0.23	1068.45	11.53	309268.65
190	2588.7	202.02	144.38	1000	6473.35	44.8	921036.25
191	411.92	171.8	163.96	58.03	7574.46	43.57	903515.24
192	277.37	114.08	77.6	1000	587.5	7.56	210377.44
193	785.78	140.52	139.81	0.04	4068.71	19.57	489095.42
194	156.7	353.39	333.4	1000	2506.06	7.37	205457.15
195	140.39	110.15	105.49	1000	2991.08	27.56	644676.31
196	674.76	108.34	92.95	0.06	2075.88	17.93	454441.48
197	295.6	175.77	166.14	1000	4942.91	29.29	675868.75
198	259.63	29.36	25.32	1000	1608.14	63.11	1149625.9
199	299.82	187.69	146.33	5.95	977.7	6.43	180961.33
200	447.5	111.36	106.18	0.09	2101.57	14.28	373808.28
201	475.03	351.97	416.18	0.09	1e+09	14.8	385447.26
202	2611.45	206.89	185.37	0.06	13117.09	58.55	1097700.73
203	379.22	86.75	57.29	1000	735.16	12.81	339718.6
204	343.07	206.31	215.66	1.59	1e+09	73.34	1255966.93
205	296.42	243.56	263.08	0.21	5540.88	9.6	262221.09
206	1691.28	173.83	160.6	0.01	4780.5	21.52	528823.47
207	1966.81	266.31	203.67	0.04	4697.3	20.36	505347.53
208	3390.2	240.7	194.49	0.02	9360.13	41.06	866940.04
209	2594.21	239.19	183.73	0.09	7067.55	35.33	778111.26
210	136.96	173.21	250.34	0.08	1e+09	3.55	102796.05
211	243.31	139.32	105.59	1000	756.76	7.14	199700.37
212	328.17	98.64	105.02	0.85	125880084.18	102.86	1501976.87
213	207.53	124.95	131.77	1.85	1e+09	60.87	1124426.15
214	1762.13	281.83	200.87	54.58	4336.96	21.5	528596.87
215	626.09	171.23	112.36	1000	1192.13	10.6	286757.25
216	352.03	142.87	110.46	0.45	941.67	7.7	214013.48
217	2681.04	243.57	185.94	0.1	7190.08	35.66	783420.28
218	192.19	99	37.64	0	69.75	1.54	45438.71
219	602.14	85.15	42.2	0.04	495.78	10.87	293395.84
220	1942.4	202.14	129.92	0.02	2633.25	18.05	456862.74
221	515.1	210.13	92.01	0	213.21	1.88	55252.59
222	2719.41	240.15	197.75	0.04	8833.01	38.78	832460.56
224	867.86	128.71	114.46	0.05	3087.97	21.1	520477.06
225	170.05	147.52	123.44	1000	861.04	6.93	194166.33
226	183.05	132.03	127.23	1000	4563.87	34.84	770162.16
227	442.61	143.01	44.57	0	118.55	2.21	64801.47
228	376.58	165.35	123.24	1000	1096.65	8.88	244105.49
229	645.23	131.16	117.43	0.07	2455.24	16.37	420438.98
230	114.17	214.12	177.08	1000	538.01	3.02	87792.17
231	366.73	38.81	20.03	0.05	312.87	14.2	371841.06
232	625.1	145.85	133.93	0.13	3079.9	17.96	454932.13
233	1331.26	175.8	167.14	0.03	6105.32	26.45	624184.42
235	2640.37	231.96	184.12	0.07	7876.66	38.45	827452.53
236	234.07	138.24	137.2	0.18	1430.87	7.06	197552.27
237	330.58	172.22	141.33	0.31	1037.62	6.35	178740.38
238	162.89	394.68	398.26	78.19	1e+09	91.01	1412462.16
239	115.06	181.94	175.39	916.7	2841.63	15.6	403478.8
240	171.1	406.54	398.14	1000	7266.61	17.35	441859.63
241	331.42	121.66	158.35	0.05	30483.6	15.84	408759.12
242	498.11	172.89	140.64	0.84	1786.55	11.67	312650.7
243	2070.94	233.89	147.5	0.05	3021.23	19.09	479053.05
244	2057.56	208.3	162.68	0.49	6586.62	38.52	828445.51
245	247.28	68.05	32.81	0.57	213.25	6.27	176740.33
246	391.13	146.89	132.17	1000	3460.78	26	615820.26
247	347	98.56	84.51	0.84	1537.9	16.08	414118.92
248	1761.82	127.85	79.6	0.08	2546.05	30.11	690300.93
249	2569.4	230.04	186.32	0.02	6859.14	31.02	706034.01
251	358.01	140.97	122.47	0.38	1504.98	10.39	281770.45
252	305.7	107.11	82.46	6.67	951.21	11.15	300096.51
253	745.72	150.04	89.79	0.43	1025.14	10.99	296347.77
254	2628.91	248.02	203.89	0.07	9105.21	39.69	846337.27
255	273.82	117.87	105.02	0.06	721.45	5.13	146230.65
256	415.3	131.2	152.1	0.07	7318.25	17.75	450454.42
257	460.97	108.15	72.7	0.27	797.27	10.17	276320
258	392.51	192.89	158.6	1000	1802.1	11.32	304297.75
259	2578.77	230.87	196.1	0.02	7865	32.62	733297.41
260	426.46	96	59.45	1000	692.03	11.63	311615.4
261	2014.96	215.44	207.97	0.02	11068.23	37.98	820095.47
262	1973.91	321.53	1154.52	0	4097288.19	4.73	135333.73
263	160.89	96.89	94.39	1000	5538.53	56.23	1070078.28
264	394.55	161.48	108.54	1000	806.34	7.42	206773.64
265	751.54	109.17	101.26	0.05	3040.14	22.37	546008.84
266	182.62	115.05	132.88	0.09	1614.78	5.81	164370.87
267	258.8	59.14	76.68	0.08	1e+09	29.51	679706.25
268	760.69	168.44	148.29	0.11	3087.06	17	434368.52
269	348.72	128.37	92.46	1000	894.12	9.65	263403.81
270	217.35	376.33	383.28	0.44	2534.75	4.12	118548.52
271	647.37	150.49	114.43	1000	2046.24	17.85	452593.37
272	345.17	73.02	107.41	0.03	1e+09	20.07	499396.59
273	368.35	166.3	147.01	0.52	1799.1	10.37	281321.35
274	385.33	145.05	188.46	0.05	442299141.07	17.75	450572.99
275	2361.26	232.03	203.31	0.03	8870.8	35.34	778227.32
276	373.52	135.65	106.85	0.25	995.58	8.17	226090.52
277	294.78	110.07	69.07	1000	494.99	7.16	199993.34
278	413.33	246.48	205.84	0.49	1536.27	6.59	185112.45
279	303.99	106.76	81.28	1000	963.98	11.83	316410.04
280	266.21	160.32	228.51	0.04	1e+09	7.81	216851.63
281	325.6	102.38	85.02	0.16	938.96	9.16	251256.02
282	326.29	87.69	123.44	0.03	6269.71	11.86	317247.2
283	322.93	143.78	135.09	0.78	2521.03	14.94	388782.2
284	494.02	138.01	202.95	0.02	1e+09	15.22	394877.22
285	313.43	71.22	76.71	0.64	1e+09	114.18	1578138.34
286	177.02	177.88	176.95	86	13161.1	56.97	1078924.95
287	699.44	178.72	243.27	0.02	1e+09	21.67	531956.4
288	145.6	430.37	424.13	1000	8387.36	18.37	463741.34
289	488.18	187.91	163.34	0.35	2138.01	11.18	300929.16
290	2183.11	208.93	174.53	0.03	6563.87	31.25	709963.85
291	290.16	138.91	82.27	5.55	406.47	4.86	138746.45
292	284.14	204.95	150.97	13.94	760.32	4.93	140786.04
293	409.78	146.85	174.7	0.05	5730.09	12.54	333454.41
294	2691.76	252.48	201.62	0.06	8062.07	35.63	782963.68
295	336.93	116.56	166.22	0.03	1e+09	13.57	357380.89
296	529.89	144.5	167.65	0.03	4414.23	12.69	336793.37
297	351.67	101.9	129.08	0.07	1e+09	25.88	613600.39
298	150.65	190.59	176.77	1000	1864.44	10.38	281441.74
299	523.22	163.58	170.71	0.1	5406.63	18.46	465669.46
300	524.11	172.33	159.94	0.18	2881.24	14	367182.86
301	289.77	158.81	184.36	0.12	7883.61	12.63	335528.87
302	2634.77	413.1	378.88	0.08	16312.31	35.28	777239.7
303	275.01	280.24	240.14	59.45	1571.97	6.4	180205.21
304	542.01	167.78	184.99	0.06	6563.3	17.2	438563.79
305	337.05	93.46	59.41	0.35	505.74	7.96	220698.89
306	377.29	82.68	93.07	0.22	1e+09	72.65	1249160.25
307	589.88	148.16	126.68	0.24	2310.96	15.62	403917.98
308	813.74	215.06	186.7	0.28	3707.03	17.21	438812.55
309	528.92	155.37	131.93	1000	2954.03	22.3	544591.12
312	469.95	243.34	204.85	1000	2482.1	12.07	322214.82
313	2370.2	288.91	265.27	0.03	11778.17	34.73	768284.41
314	515.8	108.41	124.72	0.05	7084.57	23.69	571738.52
315	347.02	226.9	202.35	1000	2821.05	13.84	363711.35
316	349.58	58.08	28.15	0.05	265.16	8.59	236760.96
317	366.22	77.61	38.12	0.06	293.3	7.09	198322.64
319	441.33	185.61	153.66	0.26	1454.86	8.18	226437.58
320	161.38	226.57	223.49	1000	9901.63	41.12	867789.45
321	2816.49	400.53	337.36	0.88	13563.69	38.33	825448.83
322	303.7	171.09	148.19	1000	1942.45	13.03	344854.96
323	534.57	228.56	272.07	0.06	26557.46	17.84	452369.25
324	469.37	170.8	137.4	1000	1919.17	13.93	365573.08
325	198.86	179.36	219.81	0.15	1e+09	9.83	267970.05
326	394.05	201.05	219.59	0.37	1e+09	42.52	888323.31
327	1626.07	356.17	472.95	0.01	9433315.5	27.79	648854.4
328	166.44	152.02	146.08	1000	3859.17	25.68	609816.73
329	553.06	96.3	113.64	0.02	3325.77	14.94	388701.04
330	435.65	68.15	34.94	0.06	376.63	9.9	269613.79
331	330.8	263.27	251	0.25	2070.17	6.12	172831.22
332	302.08	83.96	48.77	38.68	413.23	8.42	232506.43
333	1434.21	264.4	209.96	10.66	5361.25	25.15	599830.35
334	2477.78	198.97	185.74	0.02	11631.61	46.98	951319.25
335	2557.54	294.61	247.12	0.39	11407.42	43.09	896569.86
336	2679.95	256.47	200.48	1000	9574.76	47.71	961129.31
337	416.85	116.04	75.89	19.99	771.63	10.06	273692.25
338	119.8	123.1	95.33	1000	407.14	4.25	122163.62
339	245.29	253.43	235.91	12.11	2640.62	10.17	276398.68
340	238.82	106.4	99.66	111.82	3233.52	31.14	708117.54
341	275.23	64.93	76.39	0.09	4921.63	22.68	552056.27
342	405.46	119.85	83.28	9.11	889.65	10.49	284149.52
343	2388.14	187.85	136.98	0.06	5267.92	35.27	777148.92
344	332.23	81.96	59.77	1000	890.37	14.86	386918.28
345	354.2	77.09	72.14	0.04	1007.03	9.95	270938.96
346	1749.48	228.37	208.19	0.02	6957.11	25.56	607658.12
347	465.83	110.96	86.71	0.11	1108.08	10.95	295277.03
348	301.84	54.26	25.42	0.03	203.29	7.16	200001.99
349	375.56	118.42	72.62	1000	593.96	8.17	226104.36
350	584.1	172.5	159.09	0.13	2937.99	14.34	375032.63
351	409.36	102.59	105.4	0.06	2376.97	14.3	374097.8
352	514.58	189.94	178.61	1000	7933.27	43.94	908788.26
353	274.14	105.52	72.86	1000	608.81	8.34	230453.45
354	231.81	132.93	109.28	1000	1060.59	9.66	263661.8
355	353.36	115.02	94.48	0.9	1288.66	12.36	329068.47
356	562.67	174.35	166.04	0.09	2946.19	12.96	343241.02
357	414.94	143.15	158.28	0.05	3129.73	10.63	287524.55
358	222.77	113.29	109.07	24.23	4244.67	34.39	762841.7
359	135.97	145.29	132.43	1000	1361.22	10.14	275536.48
360	648.02	216.15	218.93	0.1	5653.82	16.6	425667.14
361	648.67	230.95	290.06	0.04	1e+09	21.95	537502.25
362	231.03	450.84	485.86	0.86	675475191.18	13.2	348695.43
363	272.66	134.3	92.28	1000	596.36	6.45	181459.77
364	421.89	152.72	132.77	0.11	1419.64	8.57	236439.21
365	594.97	183.57	189.83	0.08	5254.55	16.82	430408.69
366	154.13	280.57	314.91	0.56	1e+09	8.98	246615.15
367	321.45	102.5	54.52	1000	364.6	6.68	187563.27
368	414.42	86.66	75.37	1000	2736.99	36.13	790911.57
369	220	207.42	255.42	0.13	1e+09	9.17	251396.93
370	241.99	124.27	102.93	45.66	1114.8	10.6	286724.06
371	259.77	158.47	128.65	15.79	1048.88	7.9	219257.44
372	295.1	143.24	110.14	1000	976.15	8.84	243044.83
373	210.91	100.15	97.51	1000	7220.03	71.34	1236203.94
374	480.11	164.39	159.29	0.13	2984.77	13.38	352976.2
375	399.07	142.03	167.99	0.11	1e+09	30.74	701209.67
376	576.45	147.68	144.19	0.07	3205.81	15.52	401660.21
377	278.12	105.04	63.47	0.42	371.37	5.51	156340.29
378	492.48	145.61	134.98	0.14	2449.02	13.91	365270.85
379	234.3	81.03	62.17	0.12	475.44	6.41	180539.02
380	474.92	124.43	88.21	0.17	909.97	9.32	255253.58
381	176.07	158.37	172.28	0.9	767033456.22	25.31	602970.88
382	313.14	188.96	146.11	1000	1061.17	7.24	202212.66
383	200.53	74.58	60.5	1000	853.92	14.05	368329.31
384	548.26	105.31	106.93	0.12	4901.29	29.24	674896.76
385	301.04	44.79	24.58	0.57	334.47	13.05	345190.39
386	337.39	191.44	207.4	0.09	3278.43	8.44	232951.95
387	90.32	194.93	305.02	0.09	30484469.66	1.64	48409.4
388	448.69	138.44	108.81	0.32	1258.13	10.34	280495.79
389	352.35	152.99	203.69	0.02	2876.27	5.61	159204.82
390	162.38	163.46	107.65	1000	311.66	2.89	84154.43
391	2871.76	254.48	209.29	0.3	11458.23	51.2	1007281.01
392	2501.88	295.91	239.57	0.16	8743.82	33.51	748331.81
393	366.63	170.52	126.98	1000	1064.09	8.36	230992.67
394	195.11	166.43	129.18	1000	671.18	5.18	147439.39
395	297.89	127.77	172.08	0.05	378746916.59	13.45	354530.25
396	2418.26	192.68	180.39	0.02	12106.04	50.48	997992.7
397	227.5	127.27	99.76	1000	818.58	8.17	226269.75
398	362.27	117.47	137.18	0.04	2585.73	9.36	256311.57
399	308.16	183	192.72	0.16	3327.27	9.74	265706.31
400	223.07	189.11	172.87	45.37	2143.99	11.83	316492.88
401	176.64	423.69	218.48	14.51	184.13	0.83	24810.54
402	316.73	172.04	144.57	0.11	875.82	4.9	139872.78
403	269.08	81.2	68.75	1000	1470.64	21.28	524014.87
404	433.19	134.29	111.09	0.41	1521.77	12.09	322679.04
405	2845.04	466.57	410.97	0.28	16629.87	36.64	798987.56
406	114.01	219.4	197.05	0.84	525.95	2.16	63259.31
407	185.27	126.21	118.84	1000	2879.31	23.79	573808.61
408	181.85	64.08	47.37	0.91	421.28	8.15	225639.61
409	3537.85	192.35	174.9	0.01	11385.37	48.6	973117.44
410	407.69	104.08	60.07	1000	555.21	9.23	253034.49
411	2613.54	216.16	160.59	1000	7538.15	46.9	950148.69
412	186.98	120.88	122.92	19.87	1e+09	182.82	1908265.48
413	273	130.05	164.61	0.08	31574.06	14.06	368722.97
414	427.8	66.13	31.67	0.05	324.78	9.44	258109.06
415	2549.51	220.88	176.75	0.15	8459.4	44.08	910783.63
416	2681.88	452.61	364.07	1000	10999.77	30.17	691376.23
417	547.98	60.19	26.75	0	249.45	7.67	213328.64
418	2566.18	214.42	190.97	0.03	11054.34	46.85	949439.24
419	260.48	237.28	228.81	0.73	2358.08	7.73	214996.55
420	320.32	131.33	110.2	1000	1655.29	14.95	388927.09
421	1895.15	262.03	219.25	0.05	6429.85	25.09	598622.79
422	237.12	133.99	128.09	1000	4924.04	37.63	814634.38
423	280.7	119.97	75.27	1000	471.1	6.25	176177.07
424	246.7	145.79	40.71	0	57.05	1.17	34575.84
425	527.35	124.29	97.19	0.21	1401.89	12.77	338747.89
426	2451.9	207.8	166.32	8.12	9556.03	56.66	1075259.68
427	713.49	165.77	134.87	0.18	2245.55	14.61	381251.55
428	234.64	230.23	276.72	0.14	19711.05	8.32	230109.81
429	920.77	99.26	93.08	0.02	2759.71	21.17	521889.04
430	2441.43	202.42	178.24	0.03	9750.16	44.5	916803.67
431	421.98	178.32	127.4	1000	1051.67	8.24	227921.12
432	1216.53	99.9	72.51	0.02	2130.44	25.13	599449.8
433	1148.63	151.54	108.35	19.61	2833.14	25.93	614598.23
435	2468.43	276.9	253.3	0.04	12871.64	40.42	857394.41
436	486.56	91.91	47.41	1000	517.7	10.91	294381.01
437	357.01	81.24	62.66	1000	1196.82	19.05	478061.38
438	332.85	84.3	78.56	0.06	1108.45	10.24	277943.34
439	251.09	64.31	68.13	1.31	1e+09	131.54	1680329.8
440	269.68	65.98	53.17	1000	1110.39	20.8	514319.94
441	140.99	151.94	145.68	1000	3085.15	20.57	509632.19
442	2580.2	361.14	306.89	995.29	14541.34	47.3	955617.7
443	2232.19	265.84	235.16	0.18	12279.09	45.76	934457.76
445	428.76	153.76	163.43	0.08	3753.01	13.06	345432.61
446	1980.36	254.48	256.06	0.03	15108.75	38.73	831700.07
447	2266.53	358.18	338.53	0.06	15336.73	34.75	768711.99
448	2861.28	360.31	292.24	1000	12253.18	41.87	878936.15
449	2456.4	313.81	419.24	0.01	148222.65	38.91	834390.77
450	362.81	39.74	43.17	0.04	2074.81	27.83	649597.59
451	2687.49	407.92	351.87	1000	16806.48	47.67	960661.73
452	2563.35	277.09	229.79	0.07	9163.01	35.22	776342.63
453	2293.36	192.86	166.3	0.02	7580.43	36.87	802765
454	2633.17	318.34	194.59	160.89	4130.29	21.2	522454.49
455	507.68	76.21	59.35	0.18	1299.3	19.26	482588.29
456	1851.88	142.8	223.05	0	1e+09	46.15	939907.19
457	2588.93	270.16	204.35	1000	8022.18	39.22	839191.76
458	513.21	113.66	133.83	0.04	6704.81	20.16	501282.21
460	2669.32	239.94	208.32	0.04	10763.64	43.28	899342.99
461	2057.15	239.64	278.36	0.01	26197.26	39.45	842683.42
462	274.5	133.56	82.19	1000	437.81	5.32	151308.78
463	655.21	181.63	206.02	0.03	5397.78	13.18	348389.88
464	455.52	122.16	119.19	0.08	2395.39	14.01	367569.02
465	134.78	194.64	210.53	1.34	397683095.6	16.97	433666.23
466	471.17	99.84	66.06	1.19	850.32	12.39	329867.72
467	2829.57	352.9	580.52	0	1e+09	24.86	594352.36
468	2726.99	265.9	233.79	0.04	11879.26	42.32	885407.28
469	426.18	158.64	184.07	0.09	14450.35	20.43	506750.37
470	2191.77	230.09	207.83	0.03	9827.8	37.53	813143.74
471	486.69	169.19	164.9	0.15	3346.65	14.39	376168.25
472	149.25	109.46	107.93	48.01	5719.62	43.1	896727.79
473	304.24	99.61	92.4	1000	3812.31	40.79	862835.96
474	513.78	164.35	121.58	1000	1454.53	11.94	319134.94
475	246.34	119.05	185.59	0.03	1e+09	7.41	206477.8
476	355.53	190.61	154.65	1000	1517.81	9.78	266637.53
477	2125.98	291.45	239.05	0.07	6997.29	25.69	610102.42
478	1340.12	160.07	223.91	0.01	1e+09	41.98	880528.5
479	350.57	123.74	146.5	0.07	6439.97	15.02	390433.96
480	544.5	194.72	213.3	0.07	6683.18	15.4	399008.01
481	377.04	82.77	79.41	0.04	1239.75	10.91	294494.04
482	1980.86	282.22	977.57	0	210400.61	5.48	155651.72
483	417.56	74.55	62.46	0.03	840.37	10.31	279693.84
484	2590.87	242.83	191.84	0.06	7453.06	34.76	768814.89
485	239.13	106.9	113.45	1.29	71377131.22	72.99	1252489.21
486	2716.94	213.86	181.01	0.02	8836.17	40.51	858755.45
487	2224.81	274	220.94	1000	9239.19	41.76	877222.83
488	279.71	124.32	88.29	1000	682.13	7.71	214317.82
489	210.18	154.57	143.43	1.2	1486.47	8.46	233462.79
490	210.33	148.32	160.25	0.88	224659169.6	35.25	776730.6
491	241.67	99.61	105.3	0.37	4534.37	21.45	527518.87
492	832	178.03	153.48	0.11	3144.78	17.11	436611.4
493	203.85	158.73	158.33	1.64	3508.56	14.99	389838.74
494	181.59	173.29	142.86	1000	843.15	5.87	166089.18
495	401.88	97.39	136.88	0.03	1e+09	20.35	505097.48
496	2342.18	146.4	121.62	0.02	6275.74	42.05	881552.54
497	359.72	97.77	112.29	0.08	6420.22	21.54	529399.5
498	1623.81	247.32	202.55	0.04	4598.53	19.13	479713.06
499	416.39	86.88	129.78	0.02	19944.13	16.32	419408.62
500	2516.97	398.07	327.32	1000	11609.7	35.42	779501.25
501	511.32	132.94	109.38	1000	2358.06	21.49	528268.22
503	2326.63	235.1	216.59	0.04	12271.83	44.45	916061.28
504	2476.94	212.17	214.04	0.01	15139.02	46.33	942334.98
505	210.94	121.13	135.99	0.07	1313.65	5.25	149442.96
506	297.45	112.46	104.41	1000	3766.51	35.66	783337.43
507	162.56	287.35	297.43	5.52	728430739.89	32.28	727567.86
508	235.07	136.03	101.43	0.25	497.47	4.31	123701.18
509	426.78	96.97	94.68	0.11	2438.29	18	455814.71
510	397.35	147.15	129.92	2.1	2368.67	16.5	423457.49
511	118	173.67	167.58	302.92	2828.78	15.86	409258.99
512	526.83	215.04	246.49	0.06	11024.43	15.78	407379.5
513	536.22	109.9	86.63	1000	1986.41	22.87	555804.6
514	565.89	122.8	180.05	0.02	1e+09	19.77	493071.89
515	460.65	238.13	241.8	0.17	4563.35	11.98	320128.2
516	669.36	101.84	79.99	0.1	1689.15	18.28	461757
517	437.49	92.67	144.04	0.02	1e+09	17.03	435018.37
518	637.81	150.59	207.22	0.02	1e+09	22.53	549012.38
519	540.92	140.28	95.09	1000	1134.95	11.92	318624.01
520	436.94	110.53	107.13	0.14	2716.23	18.09	457802.49
521	208.25	32.49	33.46	0.2	1610.7	29.88	686148.2
522	405.39	85.46	56.6	3.8	756.67	13.05	345408.6
523	2413.16	237.17	143.79	1000	3712.2	25.8	612180.22
524	414.26	143.28	98.2	1000	899.19	9.14	250742.32
525	517.45	133.61	106.09	1000	1984.2	18.65	469740.59
526	167.68	194.03	198.24	13.65	1e+09	79.78	1316597.68
527	426.27	92.47	74.57	0.26	1266.5	14.85	386692.39
528	131.47	373.71	476.07	0.17	1e+09	2.57	75087.19
529	432.18	139.47	105.11	1000	1315.73	12.49	332129.01
530	670.87	86.84	85.35	0.04	3255.95	26.17	619058.54
531	350.59	120.41	101.24	0.61	1354.78	11.8	315767.28
532	629.16	131.9	84.77	1000	1128.86	13.3	351171.75
533	408.53	130.58	93.12	1000	1011.49	10.84	292695.24
535	574.05	88.64	83.66	0.05	2347.59	20.36	505301.31
536	296.36	339.13	398.18	0.16	1e+09	10.04	273038.86
537	242.88	87.36	68.44	1000	871.81	12.69	336920.16
538	784.64	133.95	116.32	0.07	2732.47	19	477165.71
539	331.41	230.27	184.14	418.03	1308.52	7.07	197720.15
540	221.21	278.53	314.07	0.36	1e+09	12.45	331200.47
541	545.05	147.08	54.63	0	194.94	2.98	86759.9
542	276.24	101.1	128	0.08	1e+09	20.54	509061.93
543	427.37	112.94	105.78	0.12	2066.26	14.62	381351.55
544	1066.77	196.16	119.56	1000	1662.59	13.89	364871.4
545	326.35	98.84	137.88	0.04	1e+09	16.72	428250.7
546	408.4	145.43	105.85	1000	1087.52	10.25	278326.65
547	200.03	252.08	244.24	1000	5817.01	23.06	559466.29
548	383.47	112.32	90.1	0.41	1169.36	11.55	309776.6
549	359.26	174.08	134.86	1000	1228.37	9.08	249253.64
550	2104.23	238.47	220.43	0.03	10497.13	36.75	800777.81
551	3349.53	294.85	259.77	0.03	13938.01	44.01	909878.14
552	395.2	92.45	77.39	0.21	1295.95	14.18	371477.24
553	469.98	198.96	190.76	0.09	2321.52	8.73	240423.55
554	254.36	83.55	92.83	0.06	1549.64	9.25	253527.26
555	847.94	163.69	100.24	124.3	1333.06	13.27	350333.88
556	505.91	140.48	174.93	0.05	1e+09	29.37	677190
557	396.47	84.79	58.51	1000	879.63	15.01	390171.45
558	305.48	62.35	34.8	0.09	309.47	8.09	224180.86
559	351.12	180.51	132.46	1000	963.28	7.26	202589.57
560	171.66	87.19	90.06	5.92	25485431.59	119.72	1612524.7
561	732.59	55.62	45.49	0.02	1509.26	26.11	617953.86
562	350.66	154.69	137.33	1000	2735.38	19.79	493501.43
563	485.69	154.5	185.15	0.08	1e+09	31.7	717707.13
564	344.37	124.04	131.72	0.08	2653.7	11.68	312958.83
565	495.08	178.04	262.33	0.02	1e+09	11.75	314547.54
566	2533.27	365.22	303.42	1000	12398.17	40.8	863004.29
567	231.14	165.75	159.13	6.33	3395.39	17.86	452860.39
568	475.95	123.16	152.25	0.04	15002.82	21.84	535440.8
