# Supplementary material for: Fibronectin binding protein B binds to loricrin and promotes corneocyte adhesion by Staphylococcus aureus
Source: Nat Commun. 2022 May 6;13:2517. doi: 10.1038/s41467-022-30271-1 (PMC9076634; doi:10.1038/s41467-022-30271-1)
Supplement: Supplementary file 3 — Source Data [file 41467_2022_30271_MOESM3_ESM.zip › Fig 7b curve 1.leveled_FD.tsv]

vertical tip position (nm)	force (pN)	segment no
707.95323351111	355.787221259587	1
707.74826719352	351.319482810667	1
707.333547919056	326.392268621775	1
707.123870450262	321.468220725981	1
707.038861389325	328.707026166152	1
706.914074228185	332.06715877148	1
706.79143924889	335.638856896397	1
706.513909338116	324.10239488317	1
706.314822608539	320.219574747365	1
706.202981908639	324.849100470225	1
705.96822551738	317.489991399841	1
705.83598175181	320.132460158953	1
705.812246909923	333.361435694783	1
705.768508467526	344.640701243735	1
705.498347134168	333.83434497961	1
705.318451155679	331.834856747082	1
705.169157176205	332.82215896046	1
705.239533940354	355.239639289234	1
705.2637539873	373.156202761393	1
704.931082650747	356.260119910308	1
704.780787303866	357.156160234312	1
704.539130472177	349.141618100352	1
704.477850898753	358.724222825739	1
704.368926212984	363.660712624418	1
704.225114269957	365.195596808149	1
704.145967336936	373.040057066246	1
703.913754345987	365.954733663985	1
703.578740635808	348.842937992351	1
703.379324830688	344.960117856547	1
703.35850031122	358.500215403264	1
703.149058336787	353.642534956968	1
702.881042445625	343.072638652308	1
702.305422509241	302.497987590948	1
702.098185623934	297.860167266164	1
702.138856933558	317.40702411239	1
701.985340057796	318.012678930316	1
701.788685965543	314.41193906456	1
701.783636098818	329.503499364751	1
701.356928730182	303.46454266541	1
701.207131886255	304.439392341797	1
701.326378519273	331.660627570256	1
701.214779984412	336.364815344537	1
701.219600501621	352.427088654259	1
701.067442827005	353.177930908171	1
700.611551149463	324.301518499872	1
700.372906822075	316.618845515714	1
700.341601302719	329.16334624713	1
700.4285859052	353.24844565863	1
700.041691690177	331.108898298942	1
699.947952997394	337.567819744361	1
699.92002802665	350.448336926541	1
699.820176267411	356.314056091025	1
699.643804889763	354.716951758759	1
699.635904122998	369.555473529742	1
699.407194369563	362.855944823895	1
699.360180654613	373.882161209533	1
699.193866698023	373.272359090644	1
699.153582741883	384.95815584082	1
698.906438341311	376.466557121072	1
698.719069102765	373.807488524006	1
698.456413738368	363.805910694509	1
698.311155659061	365.257816956685	1
698.166434675242	366.763659399576	1
697.831565729478	349.722378478401	1
697.664146968391	349.017167169176	1
697.264990346691	325.70779381736	1
697.183952146287	333.431961079348	1
697.281718247746	358.599771894563	1
697.128992843889	359.334024944627	1
696.874955687856	350.186993161303	1
696.623284223067	341.272263402378	1
696.556158308494	350.361222338128	1
696.261632276466	337.269150270465	1
696.209316323621	347.805857533323	1
696.067255776049	349.589632945301	1
695.99636753449	358.317691624515	1
695.695782755242	344.640701243735	1
695.533560730382	344.462324765948	1
695.47291674928	354.194264228283	1
695.248958903457	347.996686548102	1
695.087753237549	347.922013862575	1
694.98058207155	353.119847426493	1
695.008201687448	371.467847173857	1
695.00284829784	386.600891117774	1
694.916085401845	393.794065613257	1
694.672897828104	385.729745233648	1
694.583212264257	392.640839459083	1
694.222452856839	373.110571816705	1
694.238284906409	390.317776678677	1
694.062055847629	388.791197730975	1
693.869481588599	385.671672386074	1
693.839594770649	398.423580702011	1
693.417861701241	372.952942477833	1
693.400404115798	386.920307730585	1
693.488054542802	411.142310610252	1
693.052879792214	384.364953559885	1
692.684709948774	364.125327307321	1
692.65230703418	376.640786297897	1
692.64489397488	391.595464398132	1
692.202300837115	364.100432867443	1
691.805152423919	341.039961377979	1
691.782554371399	354.517838776161	1
691.707762003945	362.905723069544	1
691.381457927084	346.760482472372	1
690.965409672883	321.862310024319	1
690.971115189365	338.107107112789	1
690.782548494962	335.402407571037	1
690.672341260544	340.343044670678	1
690.554336707075	344.524544914484	1
690.332086752793	338.538532753891	1
690.137590853649	335.261367436013	1
690.083244146562	345.657034563847	1
690.14438192327	367.319525337748	1
689.844419663426	353.75869128622	1
689.894087910714	374.30529224871	1
689.694838586737	370.571806849854	1
689.443522902723	361.760791517294	1
689.285323198165	362.034577185418	1
689.113287621316	360.960160383627	1
689.093393693241	374.728412653782	1
688.88824326342	370.426619413868	1
688.661304582037	364.000876376145	1
688.311281849475	345.569919975435	1
688.155841378539	346.12164924675	1
688.292069115632	375.126659887187	1
688.225349611898	384.335911819046	1
687.846307102137	363.079952246369	1
687.62472206125	357.185201975151	1
687.709136404106	381.141713788619	1
687.575591976118	383.838108094342	1
687.470397413859	389.301443358565	1
687.114116674	370.273126741852	1
686.98392984417	373.301400831484	1
686.867336318839	377.657130252114	1
686.417837398158	349.539854699651	1
686.252479892371	349.141618100352	1
686.195037628794	359.271804796092	1
686.068901579602	362.70245215188	1
685.694741524022	341.940149002944	1
685.568193303236	345.333470650074	1
685.306568923921	335.551742307985	1
685.162045432827	337.194477584938	1
684.828140666488	320.364772817456	1
684.809633639435	334.303106963474	1
684.439042292085	313.897546136008	1
684.33558225651	319.551699780904	1
684.177164463194	319.846232587943	1
684.038889141112	322.107064585709	1
684.077165485235	341.591690649294	1
683.788702976622	329.204829890855	1
683.416322694323	308.633334488488	1
683.173290871583	300.681023137169	1
683.089120070106	308.226803287265	1
683.032363776746	318.448251872379	1
682.717760052799	303.518468212022	1
682.445497307377	292.72040654982	1
682.564795895732	320.120018256067	1
682.23424404878	303.638771842236	1
681.927066737999	289.43909393098	1
681.959526946009	308.371990723251	1
681.880938360579	316.473647445623	1
681.573717595825	302.273969534368	1
681.328399704576	294.114239964422	1
681.432245194599	320.016314463806	1
681.425722186846	335.153505708685	1
681.098116478269	318.970939402855	1
680.85733361733	311.259224677858	1
680.934202661815	334.535408987873	1
680.774827537703	334.767711012271	1
680.36670583602	310.736537147382	1
680.114893821473	301.954552921557	1
680.283220548639	334.157908893383	1
680.171119039291	339.00728410365	1
679.845567259339	323.036283317408	1
679.555084745936	310.48763528503	1
679.668326112185	337.323075817076	1
679.616383700247	348.046464793751	1
679.341890519841	337.061732051838	1
679.256366895209	344.512103011597	1
679.108273861165	345.860305481512	1
678.923424390694	343.624357289518	1
678.897138818774	356.857480126311	1
678.770691252572	360.321327158005	1
678.593368742367	358.823779317037	1
678.304444940304	346.441065859561	1
678.338318925594	365.548202462761	1
678.121149965081	360.16783448599	1
677.742794888573	339.065367585328	1
677.587089735638	339.683464306141	1
677.580933064153	354.891180935584	1
677.449226691982	357.853076941613	1
677.246318399213	353.87070031451	1
676.980968298711	343.798586466343	1
676.837397633163	345.607256318198	1
676.789495521272	356.749629033088	1
676.657718838347	359.711525039117	1
676.392057473401	349.614527385178	1
676.306903302275	357.127118493472	1
675.941406364264	337.294034076237	1
675.942040986933	353.177930908171	1
675.853655449928	360.379400005578	1
675.544845754742	346.080165603024	1
675.185374040237	326.840283466724	1
675.262456386444	350.186993161303	1
675.191578229185	359.101722920228	1
674.980479097545	354.339451664269	1
674.594713489204	332.540068056307	1
674.119162425272	301.983594662396	1
674.023351179228	308.471557848654	1
674.32258895383	353.497347520982	1
674.421900039203	379.021921925877	1
673.567432788034	311.508115906105	1
673.352069256412	306.339324083026	1
673.32431479696	319.472879794415	1
673.397587476987	342.46283653342	1
672.927071305909	312.40830353107	1
672.800828735236	315.938518012262	1
672.789136455522	330.644294250144	1
672.622381948496	330.22531051193	1
672.241242086589	308.894678253726	1
672.136505101309	314.528095393812	1
671.937687595541	310.985428375629	1
672.030284574632	335.871169554901	1
672.055847395754	354.21915866816	1
671.698666017599	335.232325695174	1
671.270580747602	309.330251195789	1
671.343135976164	332.266282388183	1
671.274364887248	341.417461472469	1
671.144003068379	344.561881257247	1
670.972973150005	343.74051361877	1
670.726404150144	335.551742307985	1
670.462216000079	325.645573668824	1
670.3409853677	329.686033777606	1
670.362201864302	347.623333754574	1
670.262717249086	353.787733027059	1
670.010126750564	345.01819070412	1
669.618974405986	322.733455908445	1
669.517110203827	328.669689823389	1
669.247086273647	318.203497310989	1
668.845729758399	294.927313000975	1
668.987199160691	324.604345908835	1
669.03718247752	345.358354455846	1
668.71313961612	329.627950295927	1
668.655974099834	339.932366168492	1
668.372941584643	328.205085774591	1
668.276497947123	334.680596423859	1
668.15550372189	338.762540176365	1
667.924014486324	332.06715877148	1
668.040541560754	359.321583041741	1
667.863500874989	357.940191530025	1
667.359169794152	324.633387649674	1
667.280634170582	332.86363197008	1
667.191709091843	340.08170090544	1
667.018314828625	339.061220284366	1
666.819094179905	335.52271120125	1
666.549267606796	325.097991698472	1
666.492183451394	335.427291376809	1
666.451926190039	347.399326332099	1
666.272341744143	345.781485495023	1
666.123234876125	347.137982566862	1
665.697655753504	321.526293573555	1
665.434979044996	311.806796014106	1
665.632331189519	346.963753390036	1
665.740366331965	373.409251924706	1
665.456812405571	361.657077090928	1
665.279474289957	360.267390977289	1
665.155620244298	364.096285566481	1
664.906770241882	355.733285078871	1
664.730923621384	354.492944336284	1
664.721594066728	369.497390048063	1
664.265817563206	340.952846789566	1
663.84366566864	315.68961614991	1
663.824260771534	329.71506488434	1
663.869651803429	350.062542230127	1
663.440103750047	324.081658378359	1
662.974991170925	294.632780193936	1
663.005586609957	313.540793180434	1
663.128406999558	341.446492579203	1
662.693193417437	314.918037391188	1
662.29075390545	291.587916900456	1
662.178836421356	296.599079384662	1
662.263034048514	320.742262277841	1
662.37031012704	347.137982566862	1
662.160162020295	342.570687626643	1
661.865332515201	329.744106625179	1
661.761515031296	335.551742307985	1
661.966378118432	371.471994474819	1
661.807464124861	371.907567416882	1
661.447433509292	352.725758128155	1
661.104995761284	335.261367436013	1
660.960629255663	337.119804899412	1
660.767728210098	334.245023481795	1
660.73169124873	346.67336788396	1
660.552457750655	345.134347033372	1
660.419351657418	348.0962430394	1
660.090019582053	331.917824034532	1
659.888464131162	328.205085774591	1
659.72793298309	328.495460646563	1
659.451506784583	317.481686163811	1
659.221675933291	311.014470116468	1
659.308648075352	335.452185816686	1
659.219934066484	342.753211405392	1
658.793213810628	317.083449564512	1
658.649276110574	318.999970509589	1
658.460971492026	316.589803774875	1
658.091665055383	296.524406699136	1
657.912563089249	295.014427589387	1
658.03172297523	322.600710375345	1
657.963842496572	331.942707840304	1
657.557360527416	308.255845028104	1
657.427027072177	311.508115906105	1
657.418134223648	326.607981442325	1
657.456262020943	346.295878423575	1
657.080858108614	325.645573668824	1
656.652837363444	299.863802799654	1
656.521207562601	302.995780681546	1
656.39500841604	306.658740695838	1
656.429500987369	325.998179323437	1
656.10340623347	310.164060737152	1
656.066813365421	322.571668634506	1
655.804652090292	312.976622006233	1
655.500462969459	299.283042421605	1
655.132430248773	279.362832781852	1
655.306799359702	312.354377984458	1
655.017286419681	300.096104824053	1
654.723423440766	287.414711258575	1
654.646683729274	295.914604580248	1
654.636696803689	310.927355528055	1
654.488701790779	312.478828915634	1
654.306503676486	310.695053503657	1
654.068499500757	303.468689966372	1
654.075090246756	320.103429052219	1
654.079329573759	336.510002780523	1
653.895338168534	334.556145492683	1
653.693643769613	330.876596274543	1
653.71332524121	348.793159746701	1
653.688640149014	362.383035539068	1
653.460925360685	356.168858020934	1
653.29911295592	356.384570841484	1
653.088511345642	351.842170341143	1
653.011087591336	360.292285417166	1
652.717238615552	347.631628356498	1
652.766601598711	368.452014987112	1
652.631901432376	371.318501802804	1
652.346138015191	359.450181273879	1
652.434077315379	384.037231711045	1
652.350115907506	391.856808163369	1
651.942182046426	368.074525526727	1
651.58854107513	349.589632945301	1
651.386151609639	345.860305481512	1
651.303331854106	353.796027628983	1
651.126858441422	352.597159896017	1
650.51286937666	308.720449076901	1
650.40373225293	314.092522451748	1
650.415142950416	331.225054628193	1
650.17023958633	323.355699930219	1
649.857453281608	308.865647146992	1
649.683033073316	307.874197632652	1
649.470880549833	303.203198900173	1
649.311660219348	303.696844689809	1
649.205499747205	309.367587538553	1
649.029500141861	308.226803287265	1
648.97791831026	319.223977932064	1
648.985732773756	336.016356990887	1
648.824665848115	336.335773603698	1
648.351959240342	306.256356795576	1
648.288464514846	316.096157985239	1
648.438606377569	346.777082310325	1
648.403834835068	359.42113953304	1
648.066779184165	342.578982228567	1
648.082163885893	360.11805624034	1
647.898984444737	358.288649883676	1
647.585664669216	343.765408058647	1
647.764481721516	377.250588416785	1
647.812860853783	398.012902199826	1
647.480623694985	381.647801481141	1
646.971297980021	348.009128450988	1
646.999569147209	366.813437645225	1
646.985217649988	381.46113040143	1
646.716508590144	371.297765297994	1
646.475386651567	363.826647199319	1
646.16357526717	349.461034713163	1
646.171544703819	366.29075011475	1
646.244949116437	389.504714276229	1
645.964570984513	378.208848889324	1
645.730874270968	371.467847173857	1
645.538330370646	368.742400493189	1
645.397315736073	371.04471613468	1
645.474615783541	394.644474992573	1
645.413568053148	404.749756614331	1
645.099353736584	390.160147339805	1
644.547834514486	352.422930719192	1
644.599061691808	373.483924610233	1
644.434884779819	373.533702855882	1
644.223152511623	368.945671410853	1
644.01208883616	364.424007415322	1
643.917831317584	371.297765297994	1
643.700492887338	366.166299183574	1
643.447251149984	357.533660328801	1
643.407816393594	369.758733813301	1
643.068947242448	352.775547007909	1
642.826726955083	345.221461621784	1
642.660786057461	345.1094632276	1
642.365555559037	332.386586018397	1
642.11709148601	324.226845814345	1
641.936444230521	322.683677662796	1
641.952338590928	340.314002929839	1
641.774644878776	339.061220284366	1
641.476464340912	326.05625217101	1
641.370530538592	331.805815006242	1
641.163927043934	327.736323790727	1
641.033007489691	331.050825451368	1
640.899439749314	334.108130647734	1
641.022587575932	362.208806362243	1
641.076747338967	383.580922264172	1
640.82743271242	375.350667309661	1
640.552165923441	364.589941990223	1
640.649071724671	390.135252899927	1
640.43178682028	385.032828526347	1
640.112301329291	369.962004730965	1
639.89818280536	365.170702368272	1
639.740909495083	365.925691923146	1
639.846518076666	392.325559513129	1
639.628750422782	387.181651495823	1
639.486922039563	389.446630794551	1
639.30493800724	387.795600915673	1
639.1817979992	391.885839270104	1
638.94289185424	384.684370172696	1
638.610502906006	368.364900398699	1
638.719858703462	395.138120782209	1
638.483554792881	388.193837514973	1
638.1776676653	374.462921587582	1
637.825161116077	356.185457858887	1
637.753014470661	365.257816956685	1
637.497953852266	356.48828526785	1
637.314877715163	354.741846198636	1
637.355134739067	374.782348834498	1
636.92632282965	349.066945414825	1
636.80236586099	353.090816319758	1
636.722964328581	361.462111409293	1
636.764536866246	381.635359578255	1
636.393897329889	361.599004243355	1
636.213718779943	360.142950680218	1
636.088684614524	364.067254459747	1
635.808420640183	352.850209059331	1
635.72240251823	360.582670923243	1
635.469289913353	352.016399517968	1
635.315846191101	353.173783607209	1
635.046976658955	343.072638652308	1
634.78209331653	333.361435694783	1
634.713922194368	342.840325993805	1
634.876313821629	374.811379941232	1
634.466427117313	350.95858255413	1
634.239857093307	344.989159597386	1
634.177509731999	355.040515672532	1
634.018022865909	355.617139383724	1
633.612684215192	332.212356841571	1
633.604991384052	347.598449948802	1
633.606302825652	363.863983542083	1
633.441498086631	363.926203690618	1
632.966117827576	333.693304844586	1
632.80124834713	333.751377692159	1
632.472303990883	317.80526071169	1
632.234821159324	310.78216809207	1
632.25205563147	328.607469674853	1
632.242275210465	343.798586466343	1
632.241669417207	359.885754215942	1
631.69145139623	322.360103114917	1
631.488188932056	318.680553896778	1
631.348108442523	321.165393317018	1
631.160345689205	318.999970509589	1
630.999533229749	319.464585192491	1
630.761313073535	312.379261790231	1
630.480811533521	301.170521625843	1
630.613818080458	330.299983197456	1
630.517515481821	337.061732051838	1
630.326284805419	334.564450728712	1
630.109017417175	329.528393804629	1
630.185506041486	353.148889167332	1
630.324496381479	382.867405718918	1
630.084274906654	375.595411236946	1
629.767666511871	360.873045795215	1
629.573563571325	358.101978803964	1
629.514553546644	368.51009846879	1
629.420236374217	375.475118240837	1
629.190846907603	369.265088023664	1
628.772377728491	344.611659502896	1
628.55661729286	339.73324255179	1
628.27684498733	328.611616975815	1
628.020195682221	319.746665462539	1
627.930406194758	327.15971071364	1
627.742881891209	325.039918850898	1
627.531745037191	320.617811346665	1
627.241882600234	308.517188793342	1
627.208778913985	321.464073425019	1
627.345426672211	350.971024457017	1
626.989064310292	332.386586018397	1
626.5236979252	303.170009858371	1
626.349536169208	302.361084122781	1
626.224098107388	306.306135041225	1
626.098138899493	310.201397079915	1
626.219200337587	338.194221701202	1
626.19817287976	352.327521528855	1
625.492344788793	299.66053188199	1
625.45883599742	312.578385406933	1
625.552808243653	337.932877935964	1
625.470203382192	346.063565765071	1
625.198774200608	335.775749730459	1
625.154038432408	347.602597249764	1
625.006890246234	349.440298208353	1
624.92296703676	357.446545740389	1
624.639077717803	345.947420069924	1
624.48896328024	347.498882823398	1
624.327866668455	347.980086710149	1
624.093615467849	341.326199583094	1
623.960649579508	344.553586655323	1
623.921101841038	356.894816469074	1
623.627325418858	344.437430326071	1
623.660390292557	363.863983542083	1
623.37016486485	351.75505575273	1
623.109696838922	342.549951121833	1
623.050449395404	352.974659990506	1
622.790683133621	343.840070110069	1
622.493441364816	331.050825451368	1
622.276987631452	326.143366759423	1
622.203111837861	335.145211106761	1
622.035243865375	334.97927653186	1
621.82641330003	330.81852342697	1
621.695351460826	334.245023481795	1
621.62853546009	343.939637235472	1
621.466834277796	344.379357478497	1
621.497678587466	363.602639776845	1
621.106403217107	341.649763496867	1
620.655879286895	313.918293274923	1
620.816267774121	345.781485495023	1
620.805310202349	360.931129276893	1
620.621007710281	359.172237670688	1
620.459063374981	359.595368709865	1
620.105828347951	341.35937799079	1
620.074161713747	354.492944336284	1
619.795836054139	343.566284441945	1
619.625174856125	343.143153402768	1
619.538789081514	350.941982716177	1
619.624579201301	375.537338389372	1
619.146809523266	345.159241473249	1
618.90249503356	337.555377841475	1
618.982215425923	361.561667900592	1
618.873664658199	367.203379642601	1
618.538186798993	350.709680691779	1
618.276097907657	341.375977828743	1
618.098199369284	340.255930082265	1
617.964177049346	343.416949704997	1
617.975496939474	360.756900100068	1
617.616748622347	341.998221850518	1
617.317355909642	329.03060071403	1
617.208212420094	334.622523576285	1
617.139798192397	344.188528463719	1
617.060699890806	352.713316225269	1
616.798943842255	343.421097005959	1
616.52446235156	332.888526409957	1
616.235214259974	320.916491454666	1
616.227390558989	336.398004386339	1
616.093255455447	339.559013374965	1
615.802871147881	327.479127326451	1
615.463912378013	310.661864461856	1
615.487601859105	329.221419094703	1
615.4290366542	339.758136991667	1
615.254451391669	338.978252996916	1
614.920554998392	322.658783222919	1
614.85217844158	332.241387948306	1
614.828145931947	346.150680353484	1
614.655178649929	345.532583632672	1
614.290368268476	326.201450241101	1
614.251421371462	338.658825749999	1
614.141446711421	344.188528463719	1
614.06186776452	352.68427448443	1
613.861165808234	349.365625522826	1
613.745462440599	354.339451664269	1
613.684437004874	364.648014837796	1
613.507008865703	363.602639776845	1
613.297421311559	359.42113953304	1
612.947489216635	341.550207005569	1
612.804093939492	343.827628207183	1
613.036530056209	382.767849227619	1
612.801897323693	376.147140508261	1
612.355604595478	348.880274335114	1
612.219058479727	351.829728438257	1
612.124432529937	358.869410261725	1
612.213039539967	383.784182547731	1
611.930175314615	372.463433355054	1
611.763608736669	372.488327794931	1
611.521761813711	365.170702368272	1
611.33497557509	363.225139682355	1
611.280349114799	374.17254671561	1
611.273043620509	389.737016300628	1
611.294603128688	408.118194455688	1
610.963530285428	392.101552090654	1
610.639336743757	376.756942627149	1
610.544176268842	383.755151440997	1
610.498293046333	395.561251821386	1
610.242195795541	386.862234883012	1
610.109838191621	390.234809391226	1
610.116104280669	407.13089224231	1
609.900334296524	402.368631620456	1
609.735032358725	402.530418894395	1
609.560152249458	401.758829501568	1
609.088518621449	372.040312949982	1
608.853785304118	365.43204613351	1
608.70940916505	367.638952584664	1
608.615075742098	374.728412653782	1
608.241126722884	354.542722581933	1
608.074352703575	354.567617021811	1
607.882053431968	352.10351410638	1
607.699695450469	350.61012420048	1
607.631891640431	360.292285417166	1
607.201674838748	334.622523576285	1
607.061728118603	337.269150270465	1
607.203291169652	367.377608819426	1
607.06128368125	369.825111896903	1
606.868490842938	367.319525337748	1
606.565036715715	354.020035051458	1
606.519363113552	365.867619075573	1
606.416823089648	372.16891118212	1
606.189418115193	366.29075011475	1
606.142949913002	378.063661453338	1
605.864749941143	367.232410749335	1
605.534063738099	351.282146467904	1
605.263371465448	341.185148813965	1
605.318841055598	362.905723069544	1
605.271303913648	374.579077916834	1
605.095457378992	373.736973773547	1
604.710545191444	352.50175070568	1
604.582393140488	356.314056091025	1
604.584785062434	372.861680588459	1
604.42055191365	373.156202761393	1
604.049379667792	353.265045496584	1
603.798757831023	345.134347033372	1
603.441557281629	326.607981442325	1
603.53460831943	352.003957615082	1
603.352551584449	350.564493255793	1
603.164106359013	348.502774240624	1
602.638721292522	313.573982222235	1
602.546960245402	320.945533195506	1
602.683722328248	350.61012420048	1
602.587051743366	357.504618587962	1
602.451248128008	360.582670923243	1
602.050500332593	337.816721606713	1
601.620868200457	312.234074354245	1
601.573616850267	323.953060146222	1
601.709683863816	353.555420368556	1
601.500008271634	349.432003606429	1
601.325024017468	348.693603255403	1
601.17052764166	349.954691136904	1
600.954444693561	345.209019718898	1
600.763612435206	342.927440582217	1
600.520549369256	335.551742307985	1
600.607985916078	360.416736348342	1
600.813123857699	396.76425622121	1
600.539669180116	386.426661940948	1
600.09057421309	358.956524850137	1
599.965642702052	363.108993987208	1
599.787629687877	362.084355431067	1
599.852981470492	384.800526501948	1
599.699061681254	386.127981832947	1
599.269949278531	360.611702029977	1
599.172059533111	367.406639926161	1
598.856812077805	352.999554430384	1
598.485378789086	333.112533832432	1
598.132562392572	315.042477688258	1
597.767404284115	295.769417144261	1
597.774846221132	312.843876473133	1
598.020677431547	353.173783607209	1
597.810241966233	348.996430664366	1
597.272094777914	312.852171075057	1
596.804318210394	283.573374766496	1
596.876905308681	307.007199049488	1
596.926859444049	328.234116881325	1
596.781824414189	330.44102333248	1
596.38383768306	307.973754123951	1
596.176484013137	304.103375891033	1
596.291890508761	331.71870041783	1
596.270142648141	345.955714671848	1
595.789789302399	315.457314125511	1
595.707126189976	323.753936529519	1
595.745779448366	343.885701054756	1
595.561972000649	342.317638463329	1
595.469032618527	349.614527385178	1
595.106811826846	330.644294250144	1
594.998289514438	336.422888192111	1
595.11182683324	363.863983542083	1
595.057761541459	374.956578011323	1
594.68300130677	354.766730004408	1
594.500702927881	353.352160084996	1
594.373168293266	357.280611165488	1
594.367205193233	373.06908817298	1
594.284814526019	381.403057553856	1
594.167713662632	386.351989255422	1
593.916392872968	378.208848889324	1
593.552625305157	359.097575619266	1
593.784589819358	398.100016788238	1
593.644020849628	400.763232686266	1
593.456877244116	398.884048083952	1
593.121990524505	382.593620050794	1
593.007930158702	387.845379161322	1
593.007063935775	404.139954495442	1
592.740488693085	394.515876760435	1
592.467015046718	384.219755489794	1
592.326765144844	386.920307730585	1
592.105792530682	381.74735797244	1
592.064098900896	394.063703980419	1
591.749466843833	379.756174975941	1
591.628444798182	384.335911819046	1
591.572690510816	395.283308218195	1
591.187608882563	374.106168632007	1
590.806855871862	353.352160084996	1
590.405341284456	330.57376886558	1
590.603896652103	366.332233758475	1
590.446290944987	367.348567078587	1
589.961484238666	336.447782631988	1
589.726208757855	329.889294061165	1
589.530728361893	327.213636260251	1
589.315677184612	322.629752116184	1
589.02049871528	310.230438820755	1
588.954566936479	320.194690941593	1
588.851628900076	326.549908594752	1
588.733712845352	331.444914749706	1
588.676769626706	342.288607356595	1
588.68666766135	359.653441557438	1
588.18854595374	327.462538122603	1
587.805064190534	306.455469778173	1
587.886463631443	330.797776288054	1
587.987628543742	357.069045645899	1
587.759636307734	351.232368222254	1
587.570546099243	349.191396346001	1
587.333393124936	342.46283653342	1
587.061955597539	332.390733319359	1
586.863057843458	329.395648271529	1
586.591857665425	319.348428863239	1
586.515756263616	328.333684006729	1
586.318235256785	325.475491792961	1
586.191042822251	329.478615558979	1
586.052614800362	332.386586018397	1
585.893000126033	333.228690161684	1
585.539842596352	315.191823059311	1
585.202538243808	298.702271409451	1
585.218613002897	316.685212965212	1
585.55302571626	365.722431639587	1
585.146888508173	342.520909380993	1
584.865810439827	331.519587435233	1
584.987696154129	359.827670734264	1
585.071895543836	384.460362750222	1
584.688261835513	363.457452340859	1
584.227307807542	334.912909082362	1
583.987180477349	327.910552967552	1
583.910257757102	336.82943002744	1
583.753803290956	337.990950783538	1
583.591386534923	338.571711161587	1
583.559344690848	351.871212081982	1
583.474222027482	359.993605309165	1
583.173145637031	347.050867978449	1
582.877163560042	334.605923738332	1
582.892290203238	352.510045307604	1
582.654210637843	345.715107411421	1
582.614546966852	358.27620798079	1
582.491481742	362.70245215188	1
582.168707682023	347.648228194451	1
582.166482937035	363.863983542083	1
581.930146043426	357.243274822725	1
581.542877080034	335.900200661635	1
581.579197151969	355.878483148962	1
581.376599565336	352.551528951329	1
581.253218620561	356.952889316647	1
580.882585191305	337.235961228663	1
580.841729217442	349.689200070705	1
580.859592438925	367.871254609063	1
580.639898957759	362.880828629667	1
580.303421584857	346.499138707134	1
579.892558370276	322.862054140583	1
579.910727398248	341.077297720742	1
579.813813490158	348.067201298561	1
579.700135963171	353.422674835456	1
579.489448956541	349.315847277177	1
579.238396502768	341.272263402378	1
578.950423323241	329.627950295927	1
579.0029866401	351.203326481415	1
579.16177040266	383.141191387042	1
578.872325723308	371.355838145567	1
578.460398655229	347.623333754574	1
578.128411315133	331.689669311096	1
578.126754230964	347.980086710149	1
578.033276000064	355.314311974761	1
577.784953355464	347.544513768086	1
577.544106846891	340.504831944617	1
577.479137683505	350.622566103366	1
577.18958224608	338.833054926825	1
577.091086029106	345.681929003725	1
576.817035496815	335.406554871999	1
576.653883251826	335.949978907284	1
576.577219669913	344.931076115707	1
576.637692827409	367.290494231014	1
576.337242553247	354.443166090635	1
575.89206916993	327.479127326451	1
575.693791069487	324.600198607873	1
575.740579558049	345.627992823008	1
575.805773288954	368.452014987112	1
575.616357756099	366.440084851698	1
575.136866649266	336.132513320139	1
574.837845710303	323.430372615746	1
574.789122182154	335.145211106761	1
574.667628919894	339.762284292629	1
574.66230722274	355.712548574061	1
574.380262927011	344.669732350469	1
573.8760566005	311.956141385159	1
573.646046945222	305.990865729376	1
573.629294812536	320.829376866254	1
573.53658368601	328.259011321203	1
573.354050008341	326.927398055136	1
573.137572646541	322.285441063496	1
572.750431556358	300.996292449018	1
572.430302485467	286.244885266448	1
572.67958315214	327.039407083426	1
572.435090551342	319.667856110156	1
572.08657196862	302.149529237297	1
572.068936768342	316.909220387686	1
572.185461631633	344.756846938882	1
572.266852105718	369.177973435252	1
572.08062051261	367.493754514573	1
571.868184921541	363.254181423194	1
571.593823712681	352.974659990506	1
571.399827637048	350.535451514954	1
571.215008867395	348.992283363404	1
571.248168004163	368.71335875235	1
571.049469359782	365.817840829923	1
570.526419524557	331.283127475767	1
570.570227942982	352.045441258807	1
570.499251378163	361.611446146241	1
570.155039596007	344.524544914484	1
569.961870536183	342.172451027343	1
569.913067677825	353.903878722206	1
569.815139622733	360.844014688481	1
569.447250700999	341.45065051427	1
569.368017395473	350.216034902142	1
569.273636758107	357.504618587962	1
569.092027923622	356.285014350186	1
568.947918491131	358.724222825739	1
568.905862397191	371.119388820206	1
568.958842780978	392.786026895069	1
568.775032396999	391.354857137704	1
568.673245788747	397.925787611413	1
568.322208408742	380.18345331608	1
568.359676774799	400.340101647089	1
568.105326385208	392.031037340195	1
568.238205969265	421.496504728467	1
567.726771922035	388.110880861627	1
567.397424338712	372.488327794931	1
567.448162552052	393.943400350205	1
567.522196769942	417.671757440236	1
567.116618994137	394.615433251734	1
566.862551839842	386.339547352536	1
566.716236454696	388.575484910424	1
566.664787676452	400.066315978965	1
566.656664402842	415.784278235998	1
566.12444732913	380.378418997715	1
565.988008143494	383.580922264172	1
565.689538164116	370.978338051077	1
565.385701996934	357.853076941613	1
565.175626747812	353.874847615472	1
564.858293750815	339.434562443789	1
564.738484251965	344.263201149246	1
564.727829909007	359.740556145851	1
564.202862822331	325.048213452822	1
564.00129497333	321.903793668044	1
563.991509562435	337.468263253062	1
563.869193349533	342.056294698091	1
563.726031639437	344.611659502896	1
563.621560153784	350.941982716177	1
563.536429888586	359.159795767802	1
563.191630163091	342.048000096167	1
562.890156147396	329.16334624713	1
562.945463939188	351.083033485306	1
562.773124106873	350.796795280191	1
562.626631879766	353.03273283808	1
562.273925058783	335.153505708685	1
562.030586157308	327.943742009353	1
561.900612484897	331.793373103356	1
561.596743661308	318.680553896778	1
561.589525536744	334.506367247033	1
561.33918057558	326.616276044249	1
561.207133940758	330.266794155655	1
561.185986134003	344.736110434072	1
560.979801487225	341.156117707231	1
560.962124948117	355.965597737374	1
560.689499421729	345.905936426199	1
560.378422836425	332.09620051232	1
560.363486702247	347.175318909625	1
560.182862873998	346.09260750591	1
560.104420218068	354.978295523997	1
559.768647204004	338.762540176365	1
559.588807709293	337.758648759139	1
559.264713452335	322.683677662796	1
559.349410002792	347.486440920512	1
559.04409631272	334.245023481795	1
558.945066518067	341.127075966392	1
558.950514301271	358.201535295263	1
558.567865481653	337.418485007413	1
558.587203423903	355.849441408123	1
558.64501918447	378.034619712499	1
558.217737455839	352.89998730498	1
557.669334968852	315.950959915148	1
557.526874162937	318.601733910289	1
557.796521278404	361.453816807369	1
557.479221978824	347.050867978449	1
557.537416056521	369.277529926551	1
557.593263445925	391.276037151215	1
557.141687435387	363.77686895367	1
556.884785896724	355.268681030074	1
556.948179466379	378.005588605765	1
557.075821357816	407.010588612096	1
556.798994540727	396.56099593765	1
556.464409982692	380.477975489014	1
556.166942611752	368.016442045049	1
556.181775658397	386.020130739725	1
555.792437406117	364.598236592147	1
555.76341094442	378.325005218576	1
555.487387977289	367.958369197475	1
555.296493585933	365.896660816412	1
555.023431859747	355.820399667283	1
554.806368808252	351.207484416482	1
554.721977825068	359.537295862291	1
554.695924300817	373.55859729576	1
554.432697610406	364.444743920132	1
554.028916133386	341.620721756028	1
554.039028768895	359.172237670688	1
554.117344816346	383.377651346507	1
553.831038496022	372.015418510105	1
553.841978566934	389.649901712215	1
553.576579488773	380.328640752066	1
553.379936650121	377.715203099688	1
553.238356771635	380.473828188052	1
553.266276366969	399.767635870964	1
553.117707019836	401.84594408998	1
552.615019219591	369.381244352916	1
552.528011549857	377.466301237336	1
552.334172019717	375.130807188149	1
551.970562500423	356.235236104536	1
551.665418067609	343.043596911469	1
551.939039603157	386.310505611697	1
551.537601980598	363.727090708021	1
551.222908957458	349.606232783254	1
551.030852116519	347.449104577749	1
551.090199202325	369.816817294979	1
550.865765196022	364.50282740181	1
550.529141038081	348.245588410453	1
550.430567550291	355.210597548395	1
550.321610352808	361.163431301292	1
549.955152928989	341.998221850518	1
549.857492334686	349.054503511939	1
549.689656911144	349.266069031528	1
549.452879823107	342.753211405392	1
549.429233621746	357.031709303136	1
549.17028562115	348.357586804638	1
548.89270381008	337.866499852362	1
548.69357423541	335.029054777509	1
548.621163465003	344.553586655323	1
548.458335634352	345.258797964548	1
548.234305908341	339.994586317028	1
548.055175743487	339.110998530016	1
547.897726049726	340.343044670678	1
547.63744192388	331.544471241005	1
547.395648982322	324.550420362224	1
547.304389078441	332.241387948306	1
547.164387433128	335.178400148562	1
547.303516295766	365.344931545097	1
547.016105762004	353.903878722206	1
546.803022564435	349.714083876477	1
546.545450040198	341.185148813965	1
546.692118600612	372.090091195631	1
546.561470038113	375.943869590596	1
546.271938388093	364.299556484146	1
546.306401860969	384.261239133519	1
546.133417977319	383.987453465395	1
545.928022065352	380.552648174541	1
545.93116430747	397.461172928511	1
545.993452284302	420.140007656628	1
545.656247146515	403.84957962347	1
545.449715708054	400.306912605288	1
545.234927022185	395.959488420686	1
545.123850737559	401.729787760729	1
544.740177881481	380.909401130115	1
544.486923652261	372.811891708704	1
544.530958600067	393.715245626768	1
544.463824169013	403.774906937944	1
543.892456133036	364.648014837796	1
543.533453546245	346.237794941896	1
543.462341999479	355.911661556658	1
543.489669912547	375.188880035722	1
543.383800128793	381.473572304316	1
543.027021926319	363.283223164034	1
542.92160514924	369.613546377315	1
542.913437097063	385.431065125646	1
542.639901863432	375.363109212547	1
542.259960202844	354.916075375461	1
541.968804569413	343.130711499882	1
541.983018030131	361.134389560453	1
541.861439965845	365.89251351545	1
541.446427712529	342.027263591357	1
541.241569740542	338.662983685066	1
541.378057489322	368.597213057203	1
541.341628775896	381.664401319094	1
541.29022366207	393.271378082781	1
541.01304279693	382.854963816032	1
540.638385929955	362.930617509421	1
540.599886639983	375.79868215461	1
540.553597895441	387.907609943963	1
540.325632397747	382.294939942792	1
540.129086092589	379.747880374017	1
540.102124552756	393.744287367608	1
539.791467374222	380.067296986828	1
539.464430506385	364.793202273782	1
539.358562149636	371.094494380329	1
539.223216259412	374.52100506926	1
539.085991876256	377.764981345337	1
538.817356099939	368.190671221874	1
538.81356268028	384.452068148298	1
538.516845449451	372.139869441281	1
538.206427783437	358.49192080134	1
538.052837305276	360.142950680218	1
537.959158147408	367.638952584664	1
537.790116326911	367.78414002065	1
537.754810376346	380.975779213717	1
537.649670060455	387.355880672648	1
537.311142007495	370.970043449153	1
537.141263347073	371.036421532756	1
537.311837377193	404.314183672268	1
537.191869365533	409.250684105052	1
537.13887187332	420.720768034677	1
536.732564384219	397.726663994711	1
536.30562478564	372.72062981933	1
536.095133392247	368.829515081601	1
536.050824884429	381.150008390543	1
535.863750661239	379.544609456352	1
535.628700401313	373.259917187758	1
535.462066645295	373.649859185134	1
535.028279715529	347.980086710149	1
534.811876679137	343.516506196295	1
534.62030136243	341.475534320042	1
534.279709199854	324.898878715874	1
534.087864351352	322.833012399744	1
533.974089497813	328.383462252379	1
534.018587668401	349.37392012475	1
533.897909297231	354.252337075857	1
533.643693352889	346.105049408796	1
533.563655176134	354.949253783157	1
533.453586803047	360.864751193291	1
533.538661339566	385.81685982206	1
533.240530448261	373.388515419896	1
532.822512665229	349.266069031528	1
532.613288573723	345.511847127861	1
532.667546067285	367.460576106877	1
532.393541130634	357.38846225871	1
532.217720850704	356.894816469074	1
532.022076462447	354.468049896407	1
531.842839887703	353.642534956968	1
531.535338987518	340.305708327915	1
531.422981039024	346.005492917498	1
531.581419069232	378.121734300911	1
531.353632482168	372.563000480458	1
530.860563929351	341.127075966392	1
530.835695372402	355.36409022041	1
530.814221726393	369.932962990126	1
530.843729314676	389.47567253539	1
530.57504020541	379.930404152766	1
530.296350450658	369.41027545965	1
530.134088911176	370.24824293608	1
530.30024548209	403.12362117533	1
530.144858949274	404.633610919184	1
529.725083634728	380.353535191943	1
529.517929228823	376.815015474722	1
529.587694683948	400.290323401439	1
529.40952879826	399.580964791252	1
529.041266355484	380.328640752066	1
528.684606384037	362.208806362243	1
528.71641089046	381.983817931905	1
528.363691785672	364.249778238496	1
528.087894478246	354.020035051458	1
528.065202642983	368.481056727951	1
528.047606833379	383.439871495043	1
527.829580895026	378.847692749052	1
527.273214137037	341.251526897568	1
527.074480819207	338.542680054853	1
526.944589466301	342.549951121833	1
526.938398141575	358.62466633444	1
526.582979497204	340.633430176755	1
526.461955075892	345.507699826899	1
526.356190360183	351.871212081982	1
526.339084524459	366.883952395685	1
526.185209488601	368.555729413477	1
526.044680439656	371.530067322392	1
525.924556763478	376.495598861911	1
525.69785690933	371.06545263949	1
525.60599894436	378.789619901478	1
525.380560986471	373.483924610233	1
525.058795540845	358.782295673312	1
525.056815876168	375.275994624134	1
524.943199541212	380.880370023381	1
524.592028084052	363.312254270768	1
524.273892216542	348.967388923527	1
524.135250052529	352.13255584722	1
524.15037355712	370.29802118173	1
524.060366767673	378.208848889324	1
523.587409973289	348.764118005862	1
523.462773689093	353.298234538385	1
523.79736446399	402.629975385694	1
523.433082397761	383.788329848693	1
522.786508535595	337.410190405489	1
522.767180527806	352.219670435632	1
522.847695713249	376.769384530035	1
522.796672352848	388.488370322012	1
522.36529310144	363.104846686246	1
522.363245423135	379.602682303926	1
522.00810077561	361.657077090928	1
521.686416927556	346.976195292923	1
521.803548068239	375.101765447309	1
521.82269327167	393.669614682081	1
521.409346176516	370.049119319378	1
521.050595090358	351.75505575273	1
520.884988549355	352.302637723083	1
521.093642976175	389.359516206138	1
520.815032199617	378.885029091815	1
520.365674175388	351.75505575273	1
520.395658107193	371.384879886406	1
520.459740713467	394.34164758361	1
520.154651603923	381.286901224604	1
519.867671633176	369.999341073728	1
519.42482847134	343.508211594371	1
519.213317833538	339.583907814842	1
519.278727172638	362.673421045145	1
519.190484668892	370.775077767518	1
518.76832421171	346.304173025499	1
518.551980939679	341.911107262105	1
518.505563278703	354.094707736984	1
518.516846061069	371.907567416882	1
518.349089211	372.256025770532	1
518.074246057593	362.159028116594	1
518.046597567561	376.1761822491	1
517.857855244872	374.479521425535	1
517.831001104758	388.575484910424	1
517.684047962115	390.956620538404	1
517.601982106801	399.668079379665	1
517.275812421888	384.568213843444	1
516.952782978291	369.775333651254	1
517.00299400681	391.392193480467	1
516.83278808802	391.508349809719	1
516.36868080658	362.955501315193	1
516.13365237468	356.749629033088	1
515.990897715069	359.545590464216	1
515.666977166669	344.669732350469	1
515.544366272469	349.432003606429	1
515.300550582948	342.371574644045	1
515.128256231561	342.288607356595	1
514.756850216662	322.783234154094	1
514.579056650671	322.165137433282	1
514.845478852904	364.880316862195	1
514.406011748863	338.737645736488	1
514.063453808425	322.04898110403	1
513.876788053079	320.568033101016	1
513.846992663717	334.390221551887	1
513.897861486899	356.081743432521	1
513.762886806695	359.645146955514	1
513.417913978474	342.724180298658	1
513.422664987724	359.918932623638	1
513.208827816565	355.791368560549	1
513.064683328831	358.462879060501	1
512.765951573212	346.055271163147	1
512.759406713858	362.15073351467	1
512.571355801161	360.541187279517	1
512.496373806646	369.962004730965	1
512.413220261712	378.586348983814	1
512.108969398557	365.643611653098	1
511.905454993871	362.528222975054	1
511.769889957418	366.041848252398	1
511.907885481483	396.241568690734	1
511.779153736504	400.423068934539	1
511.578887284365	397.627107503412	1
511.438915509813	400.713454440616	1
511.434678862892	417.041218816537	1
510.93403404488	384.945713937934	1
510.531701799021	362.441108386642	1
510.389832393118	365.344931545097	1
510.492946361207	392.147183035341	1
510.494587617679	409.05156048835	1
510.406833435413	417.236184498173	1
510.046440874065	398.825964602273	1
509.701988949033	381.971376029019	1
509.63790170057	392.466610282258	1
509.464772083367	392.325559513129	1
509.095082602533	373.011015325407	1
509.016559402696	382.099974261157	1
508.943557898251	391.728209931232	1
508.663620097845	381.170744895353	1
508.350080609841	367.336125175701	1
508.228197351641	372.197942288854	1
508.134459574597	379.80595322159	1
507.743291078046	358.400658911965	1
507.461449271443	347.660670097337	1
507.11734344059	330.847554533704	1
507.180158618908	353.729649545381	1
507.192659503294	371.704296499218	1
506.867415323227	356.733029195135	1
506.453201133692	333.083502725697	1
506.3457600644	339.359900392367	1
506.36533640512	358.027306118438	1
506.15990326642	354.745993499598	1
505.734946315705	330.051081335104	1
505.377215868155	311.914657741433	1
505.288750964163	320.04534557054	1
505.035960656864	312.146959765832	1
504.882291026993	313.918293274923	1
504.820214919226	324.625082413645	1
504.771400418149	336.626159109775	1
504.610736969537	337.717165115414	1
504.339883106679	328.0598877045	1
504.332341368705	344.08897197242	1
504.202149207105	348.154315886974	1
504.045754829447	349.664305630827	1
503.973894831994	359.42113953304	1
503.998476426474	378.586348983814	1
503.825562594421	378.486792492515	1
503.493043568703	362.818608481131	1
503.530703524513	383.261495017255	1
503.697422226381	416.294513229482	1
503.497648770938	413.577371784843	1
503.241309725935	405.342969529371	1
503.08026405618	406.40493379417	1
503.16343663033	431.290674973442	1
503.051580122183	437.152236202859	1
502.672188620323	416.916767885362	1
502.346117723681	401.883280432744	1
502.209194229696	405.301485885645	1
501.963398785353	398.100016788238	1
501.990696314277	417.539011907136	1
501.943610146925	429.722612382015	1
501.814102836022	433.866776283057	1
501.405238265472	410.760663214801	1
501.029324728109	390.869505949992	1
500.857952835363	390.931726098527	1
500.789486546241	401.032871053428	1
500.577447397649	397.129314412813	1
500.358214884998	392.524683129831	1
500.234403450683	397.228870904112	1
500.126149976633	403.451343024171	1
499.998073070856	407.740694361199	1
499.695549739363	395.013669851034	1
499.501545351226	392.873141483482	1
499.372938888796	397.11271457486	1
498.846626529348	362.557264715894	1
498.663234318629	361.453816807369	1
498.561144555054	368.281933111249	1
498.345249931541	364.009170978069	1
498.092776864512	356.168858020934	1
497.937936245384	357.853076941613	1
497.916449484874	372.546400642504	1
497.656727889464	364.000876376145	1
497.416519190225	357.359431151976	1
497.303030346741	363.079952246369	1
497.062766247158	356.434349087134	1
497.005483616118	367.638952584664	1
496.565123742507	341.475534320042	1
496.382547843331	340.45920099993	1
496.063330767179	326.114335652689	1
496.263472533423	362.432813784718	1
496.033333822466	356.778660139822	1
495.549140823154	326.342490376125	1
495.313886354776	320.190543640631	1
495.056852384523	311.914657741433	1
494.993261054088	322.50944848597	1
495.25779103137	365.112629520698	1
495.30458346452	386.476440186598	1
494.783567600485	352.451972460031	1
494.571153764044	348.531815981463	1
494.810355570989	388.666746799799	1
494.778577909662	402.368631620456	1
494.382179237874	380.502869928891	1
494.103655235939	370.136233907791	1
493.798929085774	357.214233081885	1
493.899848506621	383.86300253422	1
493.703550033486	381.519203249003	1
493.346583549526	363.503083285546	1
493.115784181925	357.795004094039	1
492.983978049702	361.744191679341	1
492.874364112453	367.858812706177	1
492.833167441581	380.648057364877	1
492.683354173398	382.842521913145	1
492.327795535421	364.967431450607	1
492.193576559622	368.684327645615	1
492.310039627354	396.855518110584	1
492.289181240468	411.631809098927	1
491.836766664445	384.311017379169	1
491.471480763903	365.490118981083	1
491.309843732555	366.535494042034	1
491.243925639407	376.918729901088	1
491.120208886247	381.664401319094	1
490.793043264225	366.564535782874	1
490.598338688868	364.386671072558	1
490.367608602477	358.6951810849	1
490.076103255356	347.075762418326	1
489.925478832241	349.199690947925	1
489.871126282022	360.715416456343	1
489.649429032788	355.907514255696	1
489.423983414617	350.734575131656	1
489.361149356743	361.42477506653	1
489.204497541889	362.963795917117	1
489.028660520908	362.63193740142	1
488.598556529104	337.497304993901	1
488.60390855943	354.841402689935	1
488.405769239916	352.335816130779	1
488.249086272828	353.874847615472	1
488.096734596174	355.836999505237	1
487.797875943439	343.508211594371	1
487.433606598031	324.79931159047	1
487.441600283098	342.404753051742	1
487.485224220375	363.486483447593	1
487.446597406907	376.54537710756	1
487.091105963531	358.6951810849	1
486.819128705887	348.992283363404	1
486.65439469624	349.75142021924	1
486.403284987321	342.08533643893	1
486.423780133114	360.91452943894	1
486.290411448846	364.735129426209	1
486.315231808429	383.987453465395	1
485.97717484533	367.842212868223	1
485.742108749983	361.744191679341	1
485.689641445532	373.459030170356	1
485.49581285448	371.384879886406	1
485.176102121593	357.031709303136	1
485.021767375205	358.811337414151	1
484.980161786708	371.588140169966	1
484.790773595194	369.949562828079	1
484.755832148386	383.377651346507	1
484.568557774425	381.946481589142	1
484.420145621253	384.306870078207	1
484.398751354069	399.058277260777	1
484.166806532331	393.271378082781	1
483.801665335714	374.491963328421	1
483.678913985125	379.357938376641	1
483.902314833712	417.991174053047	1
483.866601076947	431.348747821016	1
483.457718845806	408.304865535399	1
483.139962830958	394.150818568831	1
482.982777416464	395.660808312685	1
483.03664039585	417.758872028649	1
482.776147867582	409.192600623374	1
482.286648837342	378.287668875812	1
482.233413934125	389.940287218292	1
482.088487579304	392.649134061007	1
482.035367810332	404.314183672268	1
481.839440965895	402.04920437354	1
481.623435989603	397.826231120114	1
481.320162136576	385.09090137392	1
481.154750322675	385.804417919174	1
480.980359367145	385.642630645235	1
480.816848900786	386.5428182702	1
480.718183729266	393.76917117338	1
480.520768072554	391.363151739628	1
480.20682609603	377.590752168512	1
479.706105521945	345.598961716274	1
479.582155686745	350.361222338128	1
479.671423216598	375.923133085786	1
479.483970417277	374.491963328421	1
479.210014368183	364.623120397919	1
478.922273998315	353.410232932569	1
478.805735596227	358.898452002564	1
478.907219882197	385.655072548121	1
478.940274371183	405.737058827708	1
478.680746547402	397.278649149761	1
478.365121292149	383.348609605668	1
478.469430443626	410.383173754416	1
477.802744055124	362.208806362243	1
477.729624071583	371.936598523616	1
477.7308328263	388.915648662151	1
477.520257956062	385.236099444011	1
477.329536406418	383.493807675759	1
477.170405218281	384.833704909644	1
477.219558465486	406.492048382583	1
476.847872192822	387.098684208372	1
476.501695192874	370.194306755364	1
476.37256284422	374.462921587582	1
476.28174001926	382.469169119618	1
476.136010545591	385.119943114759	1
476.120403335918	400.464552578265	1
475.897350167474	395.573693724272	1
475.772652648401	400.277881498553	1
475.650628177691	405.243413038072	1
475.063027171495	364.793202273782	1
474.907225305515	366.464979291575	1
474.596879196181	353.061774578919	1
474.362562908142	347.075762418326	1
474.197684838232	347.863941015002	1
474.114322258162	356.604430962997	1
473.92353409506	354.866297129812	1
473.496892733421	330.121606719669	1
473.363246794336	333.958795910786	1
473.176225112455	332.589846301956	1
472.874633443755	320.04534557054	1
472.83099614896	332.664518987483	1
472.709913609152	337.7296070183	1
472.561013312911	340.08170090544	1
472.565114183664	357.359431151976	1
472.670122199471	384.481099255032	1
472.464984936583	381.34912137314	1
472.161522445219	368.626244163937	1
472.077826288145	377.34185030616	1
471.958615276877	382.593620050794	1
471.834677855137	387.384922413487	1
471.575758143315	379.009480022991	1
471.409963450342	379.718838633178	1
471.210992794391	377.192515569212	1
470.909316765427	364.648014837796	1
470.71688306834	362.760535633558	1
470.624123379465	370.596701289731	1
470.259363755942	351.900243188716	1
470.0294044483	346.353951271148	1
469.790211043942	339.907471728615	1
469.75134984962	353.003701731346	1
469.790984855045	373.757710278357	1
469.652176450541	377.105400980799	1
469.39752221403	369.153078995375	1
469.153195803764	362.208806362243	1
469.045243005249	368.568171316364	1
468.836243388332	365.071145876973	1
468.601594777448	359.072681179389	1
468.585096635937	374.355070494359	1
468.507695764213	383.697067959318	1
468.07524267554	358.404806212927	1
467.907888216888	358.973124688091	1
468.016433984766	386.455703681788	1
467.975113469193	399.319621026015	1
467.436067253466	363.631681517684	1
467.243513672139	361.744191679341	1
467.148040164943	369.3273081722	1
467.075992363008	379.196151102702	1
466.682700037154	357.728626010437	1
466.277069388408	335.058096518348	1
466.107109651216	335.377513131159	1
466.094106053822	351.00836079978	1
466.166955686377	375.014650858897	1
466.026235756014	378.188112384514	1
465.81151527167	374.143504974771	1
465.456666913912	356.430201786172	1
465.214803271309	349.738978316354	1
465.134828637215	358.840379154991	1
465.099925215885	372.338993057983	1
465.049026199744	384.277838971472	1
464.698911024161	367.029150465776	1
464.301416384639	345.159241473249	1
464.208229053838	352.974659990506	1
463.950461719107	344.736110434072	1
463.85594422064	352.422930719192	1
463.666843910683	350.883909868604	1
463.351904354872	337.070026653762	1
463.02934679147	322.513595786933	1
463.172608865955	353.397791029684	1
463.230983898819	376.001953072275	1
463.067454343951	376.960213544813	1
463.035025273234	390.707718676053	1
462.727874944473	377.657130252114	1
462.335412211115	356.285014350186	1
462.176621891604	357.707889505627	1
462.233940726977	380.212484422814	1
462.190085274859	392.848247043604	1
461.743378780841	366.187035688384	1
461.329666267222	342.744916803468	1
461.152475351246	342.375721945008	1
461.023715155334	346.731451365638	1
460.94619234075	356.085890733483	1
460.755460604229	354.397535145948	1
460.246971530484	321.712975287371	1
460.182954244154	332.386586018397	1
460.244381524188	355.297712136808	1
460.055539826232	353.796027628983	1
459.776027521408	343.450128112693	1
459.520323744282	335.427291376809	1
459.459764122663	346.441065859561	1
459.253250687875	343.217826088294	1
458.782987575635	314.266751628574	1
458.807461479901	333.577148515334	1
458.902734699562	359.794492326567	1
458.631941523241	350.303149490555	1
458.256954748591	330.648441551107	1
458.210812629358	343.072638652308	1
458.204596142341	359.3920977922	1
458.268668687578	382.568725610916	1
457.793255427952	353.119847426493	1
457.469992977068	338.513638314013	1
457.534303116799	361.715160572607	1
457.413748432734	366.883952395685	1
456.981517759876	341.649763496867	1
456.906496393442	351.261409963094	1
456.727536537217	350.734575131656	1
456.336708150198	329.540835707515	1
456.150039468384	328.263158622165	1
456.216009523553	351.630604821554	1
455.998157836526	347.312211743687	1
455.498865807093	315.540281412962	1
455.468795473021	329.540835707515	1
455.574120932629	356.749629033088	1
455.516694958781	368.082820128651	1
454.983996905169	333.054460984858	1
454.825008120287	334.481483441261	1
454.957058716265	364.299556484146	1
454.721512079699	358.259608142836	1
454.323511842564	336.373109946461	1
454.433771891085	364.067254459747	1
454.606708819744	397.876009365764	1
454.631523165671	417.236184498173	1
454.348021020833	406.521090123422	1
454.088284838599	398.12490059401	1
454.207276045414	426.673601787574	1
454.124179545591	435.509500925906	1
453.889983859714	429.606456052763	1
453.931518382168	450.601071860202	1
453.539838660304	429.336817685602	1
453.039670267932	397.49021466935	1
452.800518220589	391.105955275352	1
452.850917327096	412.967569665955	1
452.504844296063	396.154454102321	1
452.386277544165	401.534822079093	1
452.223180520039	402.571891904015	1
452.143172835455	411.714776386377	1
452.047765120298	419.355976360915	1
451.50459936784	383.319578498934	1
451.323150572794	382.568725610916	1
451.240738260379	391.47930806888	1
450.99170469035	384.136788202343	1
450.784255463473	380.851328282541	1
450.18390626628	339.239596762153	1
450.066472100001	344.736110434072	1
450.281072181826	382.622661791633	1
449.898521705498	362.258584607892	1
449.517326358296	342.027263591357	1
449.453961578478	352.800430813681	1
449.169415318635	341.998221850518	1
449.216180337482	363.515525188432	1
448.926902218432	352.252859477434	1
448.629495831764	340.197857234692	1
448.514008195127	345.889336588246	1
448.462558413504	357.828182501735	1
448.110361755432	340.430159259091	1
447.851800643408	332.166715262779	1
448.018660033041	365.40300439267	1
447.687028424094	350.012763984478	1
447.485604405125	347.324653646573	1
447.605710886801	376.001953072275	1
447.34044436555	367.087223313349	1
447.115061171994	362.063618926257	1
447.017971952712	369.555473529742	1
446.767231926655	362.059471625295	1
446.794603563248	381.693432425828	1
446.744743020025	393.794065613257	1
446.511378676859	387.994724532375	1
446.383302014414	392.466610282258	1
446.119392686543	383.688773357394	1
445.89970434178	379.225192843541	1
445.658236987862	372.637662531879	1
445.425609333944	366.912994136524	1
445.368053871355	378.266932371002	1
445.418592648447	400.165872470264	1
444.940362301563	370.484692261441	1
444.760400868032	369.89978458243	1
444.572481263938	368.539129575524	1
444.30197126948	359.122459425039	1
444.354905315263	381.257859483765	1
444.089827084282	372.372171465679	1
443.481731516141	330.026186895227	1
443.108073915968	310.549855433566	1
443.266405973626	342.968924225943	1
443.211041135799	354.542722581933	1
442.72505621961	324.110700119199	1
442.709143633183	339.534129569193	1
442.639855610703	349.75142021924	1
442.701200589415	372.712335217406	1
442.348042692991	355.239639289234	1
442.203169475298	358.085378966011	1
441.916510181817	347.100646224099	1
441.873516964707	359.885754215942	1
441.696987482917	359.645146955514	1
441.671545852064	374.143504974771	1
441.448949690661	369.41027545965	1
441.142359833559	356.484137966888	1
440.933190307632	353.061774578919	1
440.733710930823	350.585229760603	1
440.424850054373	337.439232146328	1
440.259677314956	338.310367396349	1
440.229262661708	352.327521528855	1
439.855788184162	332.880231808033	1
439.605717284797	325.471344491999	1
439.739136575964	355.471941313633	1
439.761771045543	374.666192505246	1
439.420890854275	358.400658911965	1
439.064015191238	340.575346695077	1
438.708749942749	322.90768508527	1
438.608845207204	330.150637826403	1
438.604362276632	346.702409624799	1
438.378400236184	341.649763496867	1
438.388194502468	359.595368709865	1
438.391349054148	376.893835461211	1
438.215465058569	376.72790088631	1
438.355328040227	407.363194266709	1
437.939460644574	383.788329848693	1
437.664602511855	373.969275797945	1
437.711742625543	395.561251821386	1
437.550161261627	396.793297962049	1
437.229783623439	382.53554720322	1
436.879844901269	365.394709790746	1
436.734874056606	368.248754703552	1
436.721471702224	383.937675219746	1
436.423014500776	371.820452828469	1
436.256210822504	372.546400642504	1
436.138518651837	378.063661453338	1
436.007425226527	382.274203437983	1
435.802246375393	379.258371251237	1
435.791361470417	395.196193629783	1
435.818616313376	414.855048870193	1
435.53636417196	404.322488908297	1
435.286680868155	396.967527138874	1
435.225040140806	407.956407181749	1
435.025015373499	405.446673321631	1
434.86023877913	406.375902687436	1
434.491120886726	387.372480510601	1
434.088019255112	365.05454603902	1
434.047060194116	378.063661453338	1
433.760510033301	367.116265054189	1
433.359942954787	345.047232444959	1
433.253349852755	351.655499261431	1
433.154150477297	358.985566590977	1
433.113630846159	372.040312949982	1
432.812593567706	359.682483298277	1
432.584652188286	354.455607993521	1
432.586981383062	371.691854596332	1
432.41273849847	371.704296499218	1
432.184142294076	366.415201045926	1
432.04701293445	370.049119319378	1
432.108982856777	393.10544350788	1
431.774268223436	377.466301237336	1
431.320816405014	350.245066008876	1
431.261146138583	361.437216969416	1
431.276230311431	379.922109550842	1
431.222077025254	391.653537245705	1
430.978253816587	384.883483155294	1
430.795236674652	384.045526312969	1
430.639345250959	385.854196164823	1
430.550255852203	394.179860309671	1
430.107305212649	367.987410938315	1
429.968789717551	371.492730979629	1
429.822996727479	374.288692410757	1
429.493062219998	359.122459425039	1
429.36273730163	363.42841060002	1
429.20051246683	364.623120397919	1
429.093863026664	371.239681816315	1
429.05660981235	384.626297325123	1
428.730644400758	369.849995702675	1
428.50282260054	364.648014837796	1
428.297193456235	361.611446146241	1
428.007953341935	350.419295185702	1
427.958467016407	362.615337563467	1
427.719565986998	356.334792595835	1
427.586207859943	360.350358264739	1
427.377403763055	357.006825497364	1
427.038890742348	341.01091963714	1
427.10785269275	364.764171167048	1
426.969879307886	368.331721991003	1
426.93825683798	382.274203437983	1
426.69297999283	375.375551115433	1
426.543890525681	377.860390535673	1
426.485417524843	389.185287029313	1
426.509651195741	408.578651203523	1
426.155614020431	391.072776867656	1
425.971418379959	390.135252899927	1
425.851388303076	395.457537395021	1
425.629461252781	390.840464209152	1
425.59434367883	404.446939839472	1
425.320439022171	394.76062068772	1
425.140000123515	394.192302212557	1
424.965849389488	394.237933157244	1
424.757289822834	390.927578797565	1
424.450532986056	378.038767013461	1
424.578297257382	407.537423443534	1
424.54956170429	421.770290396591	1
424.34153249414	418.513861583523	1
424.135326373861	415.435819882347	1
423.898793761243	409.400018842	1
423.868164662885	423.450362016307	1
423.801042839121	433.941438334479	1
423.530132811145	424.553809924832	1
423.36259689133	425.250726632133	1
423.329819062554	439.093651587814	1
422.871524318664	411.428548815367	1
422.474460842558	389.737016300628	1
422.210454414928	381.025557459367	1
422.383435536341	414.942163458606	1
422.161858466961	410.370721217425	1
421.481211901264	361.018243865306	1
421.498830142997	379.781058781713	1
421.543744326103	401.207100230253	1
421.237433918861	388.372224626865	1
421.013660042171	383.589216866096	1
420.827813425159	382.506505462381	1
420.58353100377	375.724009469084	1
420.352681182914	370.252390237042	1
420.232094586999	375.537338389372	1
420.064596651909	376.246696999559	1
419.840278930945	371.41391099314	1
419.393036371765	344.835666925371	1
419.32996459132	355.733285078871	1
419.261146359081	366.070889993237	1
419.007463581975	358.375764472088	1
418.767468503909	352.016399517968	1
418.580029532921	350.784353377305	1
418.591094488038	368.916629670014	1
418.326375312839	360.14709798118	1
418.072664617385	352.451972460031	1
418.085073641201	370.71699428584	1
417.912575829024	370.945159643381	1
417.553810149185	353.003701731346	1
417.224764233625	337.961909042699	1
416.971621072679	330.324867003228	1
417.020616758725	352.161586953954	1
416.889043147921	356.384570841484	1
416.539307617976	339.326711350566	1
416.345380264267	337.468263253062	1
416.435603565813	363.328854108721	1
416.489461831402	385.642630645235	1
416.27336198179	381.622917675369	1
416.101865833008	381.954776191066	1
416.07788554094	396.677141632797	1
415.976247895702	403.824685183593	1
415.415795875961	366.216077429223	1
415.194437497958	361.686118831767	1
415.202584298682	379.544609456352	1
415.260140225612	402.223433550365	1
414.856670553108	379.930404152766	1
414.419089705226	354.310420557535	1
414.354452913627	365.071145876973	1
414.375499684319	384.19072438306	1
414.294649430525	393.37093457408	1
413.906503649323	372.575442383344	1
413.721412037482	371.588140169966	1
413.657470416516	382.419390873968	1
413.595904634755	393.48294360237	1
413.503459713751	401.534822079093	1
413.214966154203	390.462974748768	1
412.990553083177	385.642630645235	1
412.725862719446	376.893835461211	1
412.569096843365	378.673463572226	1
412.487340598337	387.770717109901	1
412.098501300804	366.912994136524	1
411.896386406387	364.270514743306	1
411.963027858837	387.845379161322	1
411.822266386296	391.188922562803	1
411.345036752373	361.711013271645	1
411.070606098131	352.016399517968	1
410.790173829855	341.73687808528	1
410.529000101462	333.336541254906	1
410.176901127594	316.067116244399	1
410.122986132944	327.885658527675	1
410.147950644903	347.399326332099	1
409.945482657436	344.727815832148	1
409.766653263647	344.362757640544	1
409.469384622447	332.44465886597	1
409.540212013313	356.434349087134	1
409.502891351914	369.874890142553	1
409.339391601597	371.007379791917	1
409.150626048104	369.67576652585	1
408.853117013202	357.736920612361	1
408.430151868506	333.560548677381	1
408.29299594379	337.265002969503	1
408.37237470102	362.092650032991	1
407.904485954427	333.535664871609	1
407.684813588759	329.192377353864	1
407.564135350519	334.506367247033	1
407.616700933508	356.720587292249	1
407.49749998542	362.179764621404	1
407.165708072021	346.901533241501	1
407.204010961544	367.726067173077	1
407.148581852015	379.40771662229	1
406.898890205197	372.139869441281	1
406.484959080189	348.851232594275	1
406.400000610249	357.65395332491	1
406.155693223427	350.912951609443	1
405.794179654576	332.739191673009	1
405.617434267227	332.589846301956	1
405.437451540166	332.125242253159	1
405.3310325172	338.837212861892	1
404.901838532187	314.06348071091	1
404.651671866693	306.754149886174	1
404.438539491996	303.058000830082	1
404.507686715047	326.898366948402	1
404.358119045012	329.403942873453	1
404.098532126464	321.177835219904	1
404.040255963458	332.589846301956	1
403.661969096183	312.78580362556	1
403.579569865831	321.845720820471	1
403.827759206243	363.154624931896	1
403.819598628051	379.45749486794	1
403.477946639838	363.229286983317	1
403.065951822175	340.139773753014	1
403.001088145952	350.912951609443	1
402.788740040464	347.299769840801	1
402.918079710656	377.018286392387	1
402.672337937781	370.148675810677	1
402.481703908783	368.655285904776	1
402.278987095053	365.983775404825	1
402.118024863835	367.38590342135	1
401.962840607513	369.352202612077	1
401.677522501829	358.62466633444	1
401.649053573636	372.952942477833	1
401.462383766621	371.849483935204	1
400.989936422462	342.869367734644	1
400.816948877364	343.101669759042	1
400.835916568596	362.059471625295	1
400.648969627479	360.931129276893	1
400.438755675992	357.533660328801	1
400.264853054989	357.678847764788	1
400.013250626861	350.245066008876	1
399.927067391771	358.948230248213	1
399.820508838564	365.664348157908	1
399.693915307707	370.426619413868	1
399.49268372289	367.908590951826	1
399.041821276494	341.039961377979	1
398.847382863436	339.185671215542	1
398.630825574506	335.1742528476	1
398.661591661878	355.289417534884	1
398.469262936149	353.642534956968	1
398.037807230539	328.669689823389	1
397.80864036978	323.430372615746	1
397.692245877187	329.192377353864	1
397.503637467062	327.910552967552	1
397.225507079571	317.896522601064	1
396.991682857652	312.205032613405	1
397.055277388504	335.526858502212	1
396.960713569438	343.421097005959	1
396.767569850274	341.699541742517	1
396.523390035535	335.000023670775	1
396.51398844854	351.203326481415	1
396.387763676558	356.011228682062	1
396.214159774721	356.197899761773	1
396.144142776385	366.489863097347	1
395.772613697002	347.37028459126	1
395.443774882636	332.415617125131	1
395.297322886522	335.253062199984	1
395.386499862549	361.076316712879	1
395.284050939076	368.207271059827	1
395.274429842934	384.393984666619	1
395.101547485613	384.655328431857	1
394.52083902308	345.134347033372	1
394.384560238725	348.967388923527	1
394.206941128494	348.768275940929	1
394.116451389732	357.069045645899	1
393.895912856315	352.68427448443	1
393.577092256786	338.712761930716	1
393.195243113863	318.593439308365	1
393.239920378474	340.08170090544	1
393.217018989622	354.978295523997	1
393.138743763041	364.473785660971	1
392.898312894857	358.151757049614	1
392.582988901365	344.524544914484	1
392.365128210736	340.405275453319	1
392.247197143022	346.034534658337	1
392.243016637868	362.760535633558	1
392.35666903023	390.981504344176	1
392.127474626294	385.758786974487	1
391.698149105856	361.014096564344	1
391.579680329915	366.593577523713	1
391.373645840653	363.631681517684	1
391.261204681706	369.800217457026	1
391.188094334574	379.80595322159	1
391.013172184017	379.880625907117	1
390.859337232662	382.012859672745	1
390.519914975195	366.041848252398	1
390.376360258884	369.177973435252	1
390.238158291447	372.836786148581	1
390.080559211974	374.603972356711	1
389.726571233674	357.214233081885	1
389.482379036089	350.535451514954	1
389.120385386598	332.365838879481	1
389.10590555751	348.0962430394	1
389.197819310704	374.205725123306	1
389.045843314592	376.52464060275	1
388.899857799407	379.428453127101	1
388.815996826911	388.392961131675	1
388.614717151249	385.903974410473	1
388.488957478935	390.782391361579	1
388.66236003666	424.844195430909	1
388.372865762933	413.751600961669	1
387.828425056995	377.789875785214	1
387.801005210751	392.263339364593	1
387.920038111819	421.02359544364	1
387.572644655689	404.285152565533	1
387.204238079979	385.497443209249	1
387.401033898115	421.844963082117	1
387.247328120031	424.002080653517	1
386.663087673175	384.161682642221	1
386.439331361417	379.486536608779	1
386.562961222986	408.698954833737	1
386.379253025802	407.931512741872	1
386.06451809575	394.383131227335	1
385.725197788691	378.437014246866	1
385.633923871216	386.688005706186	1
385.314877301991	372.72062981933	1
385.134586374967	372.289204178229	1
385.023266587034	378.586348983814	1
384.552174597214	349.788756562003	1
384.559575297697	367.667983691398	1
384.254492400644	355.065410112409	1
383.884935138945	336.173986329759	1
383.606207189714	326.143366759423	1
383.654325655772	347.996686548102	1
383.388939724181	339.268627868888	1
383.398944349135	357.405062096664	1
383.061509136214	341.649763496867	1
383.003461784602	353.148889167332	1
383.068137912456	376.620049793087	1
383.064172204729	393.395829013957	1
382.640983505103	369.277529926551	1
382.197887419169	343.217826088294	1
382.077300107979	348.618930569876	1
382.342754809959	391.678421051477	1
382.199575539864	394.876777016972	1
381.471578518269	341.027519475093	1
381.1945176725	331.16698178062	1
381.194463075546	348.328545063799	1
381.533034671326	398.523147827415	1
381.138374052266	377.192515569212	1
380.935838783419	374.603972356711	1
380.97688472464	395.776964641937	1
380.826772469874	398.303277071798	1
380.344529900755	368.431278482302	1
380.341077637724	385.265130550745	1
380.477018974089	415.697163647585	1
380.443277541172	429.577414311924	1
380.046362044213	408.031079867276	1
379.703703720554	391.777988176881	1
379.38974470171	378.325005218576	1
379.416665514117	398.12490059401	1
379.567500567647	430.012987253987	1
379.310169322885	422.08555970844	1
378.769314451947	386.501334626475	1
378.68802831754	395.747922901098	1
378.731762039655	417.190553553486	1
378.724034341215	433.613727119743	1
378.127023818176	392.55372487067	1
377.681951726931	366.315633920522	1
377.75368804924	390.492005855502	1
377.659654098438	398.498253387538	1
377.540481980704	404.05283990703	1
377.256305191724	393.511985343209	1
377.069293807315	392.450010444304	1
376.901668716258	393.279672684705	1
376.733102622852	394.018073035732	1
376.744371933478	412.299694699493	1
376.368482599327	392.815068635908	1
375.920421806263	366.29075011475	1
375.8530448108	376.902130063135	1
376.182001143479	426.17579806287	1
376.045466695989	430.042028994826	1
375.671038483668	410.702590367227	1
375.148530699695	376.918729901088	1
375.228775441399	401.933058678393	1
375.146992127175	411.142310610252	1
375.000521999674	414.041986467746	1
374.840097941702	415.581007318333	1
374.533422904613	402.853982808168	1
374.390040707251	406.05647544052	1
374.278972600231	412.411693093678	1
374.258776340489	427.631862260113	1
374.220671253911	441.105581723228	1
373.63648940162	401.310814656619	1
373.469605797018	402.223433550365	1
373.407244810035	413.332617223454	1
373.358529149211	425.773414162609	1
373.184952797651	426.034757927846	1
373.014220178272	426.57403466217	1
372.735679728673	416.597340638445	1
372.556048470127	416.26962942371	1
372.487616139599	426.789747482721	1
372.093134605168	405.50475680331	1
371.674322920538	381.846925097844	1
371.5658152148	388.459339215278	1
371.318923596952	381.573128795615	1
371.029543573666	370.542765109014	1
370.936881653211	378.702505313065	1
370.626695677373	365.643611653098	1
370.395219144651	360.263243676327	1
370.107433377372	349.390519962703	1
370.230992312515	378.644421831387	1
369.899862070555	363.544566929271	1
369.728707614491	364.050654621794	1
369.510854656831	360.001899911089	1
369.06676006055	333.884123225259	1
[truncated: 6,315 more rows]
