# Supplementary material for: Fibronectin binding protein B binds to loricrin and promotes corneocyte adhesion by Staphylococcus aureus
Source: Nat Commun. 2022 May 6;13:2517. doi: 10.1038/s41467-022-30271-1 (PMC9076634; doi:10.1038/s41467-022-30271-1)
Supplement: Supplementary file 3 — Source Data [file 41467_2022_30271_MOESM3_ESM.zip › Fig 7c curve 1.leveled_FD.tsv]

vertical tip position (nm)	force (pN)	segment no
726.220558712479	374.960479797785	1
725.980651834635	367.226717381191	1
725.707321685429	356.056224753448	1
725.542720439709	356.069322219106	1
725.34244549939	352.414233747157	1
725.257523176152	360.623982693497	1
725.073748404031	358.66762432305	1
724.736603777834	340.938055226475	1
724.606607909947	344.514536515642	1
724.390497201786	339.234970497502	1
724.228301075294	339.50135279905	1
724.125029654916	345.828973541424	1
723.759566359639	325.191061820495	1
723.632246762571	329.047022876869	1
723.487256009377	331.086354251984	1
723.482711166209	347.571361861787	1
723.094074905781	324.5534951033	1
723.083951465304	340.466434518616	1
722.81282504069	329.536118066688	1
722.567250623472	321.234664471908	1
722.536594906359	335.0383969731	1
722.540534911735	352.401136281499	1
722.148537645038	329.042657054983	1
722.005680866592	331.309067140255	1
722.031207885903	350.894558315065	1
721.60810606072	324.339513858801	1
721.281292802547	307.688571434077	1
721.36742651039	333.50997870282	1
721.339210267307	347.571361861787	1
721.196389165373	349.846503590832	1
720.809888443384	327.060092558803	1
720.475943534066	309.679878768444	1
720.453511246543	324.339513858801	1
720.321229753956	327.702025097885	1
719.90510221545	301.871874990955	1
719.677993585005	295.48312154776	1
719.741465449166	318.981351852294	1
719.74862854891	336.689080645023	1
719.27391745587	304.836995688659	1
718.824036654988	275.539543422962	1
718.79525501761	289.552891346766	1
718.835333464112	310.649326309896	1
718.64111549446	307.649267842687	1
718.4374211383	303.675407206555	1
718.256603793698	302.055284287835	1
718.070131302724	299.854372725271	1
717.797289314601	288.771218924081	1
717.669521135418	292.609716692911	1
717.831653959231	326.265311476045	1
717.676738165958	327.313366200278	1
717.398598523346	315.68871615222	1
717.018379405924	293.566055574288	1
717.044865929566	313.273823345157	1
716.951652596448	320.671327921193	1
716.882675181548	330.562332487075	1
716.769362442939	335.894299562265	1
716.567132652049	332.082007919168	1
716.595658815289	352.003756934535	1
716.419185136599	350.842157258016	1
716.220624717572	347.409781674338	1
716.087909902105	350.750452609575	1
716.151601695988	374.292341132972	1
716.20331200543	396.60277682967	1
715.982512883472	390.88651667876	1
715.524487873887	360.772465415288	1
715.057028729821	329.68895541595	1
715.189420613055	360.300833513014	1
715.281425985753	386.759807498951	1
715.040375637644	378.964912381535	1
714.66332129535	357.182875466047	1
714.192382239411	325.745655533022	1
714.042339253011	327.313366200278	1
713.980390352581	337.942373775567	1
713.845106726807	341.029759874915	1
713.691897310692	342.274321361687	1
713.296324439804	318.592692954688	1
713.019883042758	307.164549669169	1
712.922567475142	314.16029788194	1
712.885365671426	327.33957232601	1
712.708678124564	326.173606827605	1
712.550749355221	326.937815962745	1
712.497303730825	338.448932252931	1
712.14629807609	319.356902089827	1
712.031270767258	324.536031815755	1
711.68950477148	306.395974712142	1
711.631992963487	317.492237173405	1
711.722060118833	343.767801862462	1
711.541910740117	342.252492252256	1
711.191238243363	323.199754486128	1
711.013407899844	321.924632246153	1
710.801304962793	317.125418579645	1
710.461817281486	299.225548846263	1
710.500120649726	320.182243925789	1
710.682691132473	355.977617570666	1
710.374258975782	341.274313067033	1
709.939800540625	313.610069991299	1
709.681326218751	304.046591622202	1
709.576714668416	310.308702647452	1
709.276699295439	296.474409393057	1
709.122946559256	297.684033110324	1
709.198463795015	322.474860136794	1
708.967631888744	315.758580496814	1
708.735730421891	308.933132920849	1
708.698452441706	322.125504830578	1
708.517570365764	320.54906251955	1
708.291079233631	314.282574477999	1
708.517658799432	354.615145309722	1
708.432497177928	362.886038151299	1
707.987275972907	334.125716310584	1
707.861762099375	338.248059668506	1
707.987129624309	368.174335813211	1
707.918197219394	378.117741436143	1
707.568518458898	359.187280266073	1
707.316402133329	350.291929367374	1
707.351384729634	370.925475266417	1
707.397653239132	392.720609647564	1
707.065817304282	375.628618462599	1
706.601501413651	344.911927057022	1
706.639975649774	365.907925727939	1
706.6933872474	388.441063118493	1
706.144001939434	348.977503536009	1
705.680545239414	318.352516778872	1
705.461304007745	312.845872050574	1
705.509121104373	334.806952441056	1
705.082324533828	307.954953735626	1
704.935621256982	309.911323300488	1
704.763307100348	309.234452991902	1
704.454352171999	294.504942362536	1
704.122800973348	277.452243574547	1
703.970673014948	278.854019426883	1
704.240408383907	323.64518026267	1
704.133992391977	329.750088116772	1
703.641871726947	296.186186787663	1
703.363481097712	284.605206152882	1
703.519818860435	317.736779171107	1
703.406110041878	323.094952372029	1
702.957859547309	294.046419120335	1
702.880012255056	303.094607368296	1
703.233454375238	356.50165052999	1
703.190322285642	369.121954245232	1
702.69796707837	335.540589628578	1
702.408344916874	322.811106782936	1
702.276958969751	326.357016124485	1
702.472201241571	363.497398742762	1
702.352093260747	368.204907760829	1
702.244884595574	374.239940075922	1
701.965030120106	362.519219557538	1
701.523611404544	334.18248318952	1
701.688073015703	368.161238347553	1
701.49018232212	364.872968469365	1
701.445645073613	377.357898122889	1
700.973156656172	345.828973541424	1
700.804538396757	345.553859596103	1
700.693571203019	351.208975851777	1
700.376330701686	335.649757564562	1
700.160643712466	330.536126361343	1
700.11126024111	342.527606197577	1
699.876323244894	335.435776320064	1
699.818092161408	346.518941315668	1
699.670349634991	348.396703697749	1
699.312342557525	328.64963233549	1
699.081831579761	322.016336894593	1
699.007348861678	331.431343736314	1
699.0590883543	353.829107065151	1
698.850928998678	349.497159479031	1
698.400915665067	320.291411861774	1
698.16751955607	313.365527993597	1
698.131039766851	326.693273965042	1
698.157475874531	346.492735189936	1
698.015257338341	348.94693158839	1
697.831420956825	347.121570263359	1
697.81533157737	362.549780310742	1
697.448608759741	341.916245606114	1
697.111981078286	324.378817450192	1
696.946072669921	324.400657754038	1
696.828389383856	329.383269523011	1
696.83849946269	347.510229160966	1
696.536231266364	333.50997870282	1
696.244867014728	320.632024329803	1
696.146555409503	327.610320449445	1
696.23199772086	353.488494597122	1
696.071297791205	354.051819953422	1
695.799007876515	343.13896678904	1
695.675018871408	347.479657213347	1
695.731132343266	370.344675428157	1
695.569423821393	370.80757568666	1
695.493516524022	380.095940110436	1
695.383464300466	385.873332962168	1
695.271620766658	391.467316517019	1
695.1217260648	393.148572136561	1
694.745899529232	371.593613931231	1
694.675386771623	381.44093788942	1
694.41184795477	371.436399565667	1
694.177003277562	364.383873279545	1
693.95662911023	358.820461672312	1
693.617489429955	341.042868534989	1
693.617206033449	358.117396432409	1
693.438502359914	356.842262998019	1
693.09139876642	338.248059668506	1
692.897139072773	335.374643619242	1
692.96705063933	359.672009634006	1
692.6057841341	339.623629395109	1
692.281278958269	323.356968851691	1
692.425851599685	355.335685031585	1
692.606930881638	391.06992597564	1
692.408632034835	387.786033113753	1
692.031360872817	366.095700846705	1
691.827229022882	362.213533664599	1
691.670643156385	363.222284797441	1
691.624612236447	375.602412336866	1
691.324202135118	361.820520139521	1
691.051637005922	350.903301153252	1
690.885126085563	350.894558315065	1
690.921475854965	371.750817102379	1
690.731256981535	369.305363542112	1
690.797481794466	393.235910963115	1
690.381705148406	367.593535974952	1
690.405455085779	387.15719804033	1
690.207773854118	383.947535344924	1
690.088548657042	388.807881712254	1
689.898876155535	386.423560852809	1
689.61943759042	374.807642448523	1
689.63669371999	393.707531670975	1
689.393116874508	385.781628313727	1
689.152589089832	378.170142493192	1
688.958800568751	375.366601982937	1
688.920276198083	388.532767766933	1
688.71386143239	384.432264712857	1
688.502768141008	379.851398112734	1
688.162931468842	362.030124367718	1
688.021072728449	364.571659592727	1
687.759938917021	354.846601036181	1
687.708289202976	366.667757846778	1
687.722188140012	385.231400423087	1
687.247462145154	353.540895654172	1
686.908978799563	335.863738809061	1
686.897505815324	351.820347637654	1
686.891289666112	368.318441518701	1
686.73841262325	369.733314836694	1
686.487192758652	361.034470700535	1
686.089779045442	337.300441236486	1
685.91063846244	336.016576158324	1
686.017280714012	364.126233816184	1
685.850437196599	364.108759334224	1
685.703796213844	366.169931013186	1
685.558675843357	368.38831705771	1
685.506404964544	380.157072811258	1
685.196825346637	365.462499951396	1
684.8921205402	351.270119747013	1
684.771934022002	356.056224753448	1
684.463858981777	341.518855064735	1
684.221332505366	333.723959947319	1
684.218223763662	350.553945847037	1
683.873864979533	332.287257519894	1
683.802169184099	342.064717133489	1
683.619987368519	340.479531984274	1
683.380393254784	332.990322759797	1
683.139305051618	325.348264991643	1
682.953490482509	323.391906621196	1
682.743551210149	318.955145726562	1
682.879049560501	350.047387369673	1
682.739278998957	352.829098770496	1
682.253035822073	319.976994325063	1
681.922354197438	303.125179315914	1
682.03756779776	332.134408976217	1
682.107597225645	356.497273513689	1
682.041495532023	366.85989878743	1
681.521203192101	330.509931430026	1
681.291364144786	324.033839160277	1
681.045043100617	315.863393805328	1
680.880022856723	316.055534745981	1
680.844197108617	329.536118066688	1
680.796050302652	341.750299596779	1
680.532968651181	331.859295030896	1
680.11040353798	305.566267054294	1
679.89447786986	300.52687721197	1
679.709709107796	298.692784243167	1
679.633032815046	307.976794039472	1
679.342525453537	295.269140303261	1
679.132002890223	290.788721189766	1
679.338206358272	329.169299472928	1
679.168852918131	328.92474628081	1
678.637189994658	291.417556263188	1
678.342099921856	278.242647641005	1
678.543431363617	316.125399090575	1
678.735668722491	353.073640768198	1
678.433846495212	339.208775566185	1
677.91984913833	303.522558662878	1
677.890130083323	317.645074522667	1
678.204320213339	367.139389749052	1
678.140066184614	377.711619250991	1
677.51330889637	330.431324247244	1
677.300093361838	325.6845228322	1
677.583299135447	371.995359100081	1
677.473200396508	377.855724956481	1
677.175722682223	364.445017174782	1
676.972665552096	360.746259289556	1
676.788027748345	358.942738268371	1
676.643505585505	361.265915232579	1
676.344212976015	347.671798154	1
676.223069914827	352.401136281499	1
676.011226802357	347.802806393831	1
675.728002400221	335.863738809061	1
675.57363272796	337.178164640427	1
675.568370850171	353.829107065151	1
675.461327139367	360.012622102035	1
675.239891227645	354.431736012842	1
674.677290346457	313.762918534976	1
674.689914524994	332.256685572276	1
674.808126096859	361.610904716908	1
674.737132990318	371.506275104677	1
674.605160998227	375.130791629007	1
674.339987543689	365.056377766245	1
674.179891996408	365.790014953766	1
673.780957365382	341.959915019391	1
673.611207840136	341.702264361615	1
673.668096074918	364.755068889607	1
673.725188671725	387.82970252703	1
673.463407123469	378.10900979237	1
673.30207540337	378.720370383833	1
673.260809630442	391.681297761518	1
673.159329167122	398.449967264132	1
672.842404537765	383.06106080814	1
672.487556139783	363.772512688082	1
672.258972702969	357.471098071441	1
672.212657333178	369.916724133575	1
672.027493558626	368.082631164771	1
671.855993716393	367.654679870189	1
671.532610508695	351.606366393155	1
671.575130207632	373.191896546104	1
671.454090259818	377.956161248693	1
671.279884049306	377.25309600879	1
671.142524224708	380.340482108138	1
670.958197040014	378.598093787774	1
670.936182336897	393.550317305411	1
670.824614062922	399.292783582054	1
670.608249279601	394.257759561616	1
670.441341257874	394.310160618665	1
670.266273306216	393.524122374094	1
670.159089242346	399.720734876636	1
670.100130610154	410.878130038721	1
669.866360873468	404.057048284642	1
669.39192636722	372.4844542899	1
669.247389509239	374.842569023613	1
669.113459658668	378.29241908925	1
668.818475297107	365.178654362304	1
668.608910319319	360.851061403655	1
668.539664278299	370.956047214035	1
668.365367052481	370.257347796018	1
668.061986898982	356.283303463605	1
667.980361662905	365.117510467067	1
667.684735875066	351.942613039298	1
667.478860317153	347.99931315637	1
667.23782094597	340.440228392884	1
667.243629781406	358.270233781671	1
667.076071107239	358.270233781671	1
666.858700289895	353.147870934679	1
666.477005787697	331.125657843375	1
666.184212443968	318.247714664773	1
665.992930302678	315.810981553863	1
665.939164859451	327.518615801004	1
665.660783915862	316.125399090575	1
665.320702419388	298.387098350228	1
665.084297767483	291.312742954675	1
665.060646786819	306.120860766822	1
664.913220271755	308.199495733328	1
664.616797811808	294.954733960965	1
664.391571023696	289.033235403743	1
664.376507898917	304.727827752674	1
664.287176309944	312.784728155337	1
664.060949550589	306.762793305903	1
663.725213453136	289.478649985871	1
663.568348949289	290.592214427227	1
663.651199365542	316.361209444505	1
663.56047016372	324.278381157979	1
663.433473189691	328.46622303861	1
662.951639536446	296.159991856346	1
662.796646520732	297.470051865826	1
662.770041508	311.985592445108	1
662.694770710752	321.496669757155	1
662.409915135738	309.452800058287	1
662.121060514341	296.998431157966	1
661.965009527789	298.203689053347	1
662.166369745811	336.169413507586	1
662.095772957422	346.165220187566	1
661.757974596351	328.680204283108	1
661.6981467657	339.785198388144	1
661.411071225507	327.518615801004	1
661.289407634249	332.265417216048	1
661.204420819369	340.785217877213	1
660.867644954805	323.40936990874	1
660.765616577326	330.17805060577	1
660.680394062566	338.676010963089	1
660.834122421442	371.750817102379	1
660.569070969371	361.755010422398	1
660.408715387349	362.52795120131	1
660.208058471844	359.156708318454	1
660.137360507146	369.152514998435	1
659.985813071878	370.833770617977	1
660.017637790308	391.375611868579	1
659.866032364105	393.052501666235	1
659.642875875862	387.371179284829	1
659.434232499287	383.183326209784	1
659.207621384211	377.148293894691	1
658.986012518797	371.62854050632	1
658.915040163759	381.602518076869	1
658.930081661399	400.423800116539	1
658.747851429849	398.956525741496	1
658.44248266778	384.825278237935	1
658.049895538439	361.724438474779	1
657.799283249845	353.22647811746	1
657.789702272794	369.519333592196	1
657.57860374109	365.086949713863	1
657.408894784804	364.912272060755	1
657.216420115424	362.39694296148	1
656.986998443107	356.082419684765	1
656.66785351468	340.540675879511	1
656.320890087557	322.138602296237	1
656.39523862051	347.069169206309	1
656.382750945612	363.069447448179	1
656.008675594248	341.881307836609	1
655.709872135401	328.435662285406	1
655.740032346261	348.824654992332	1
655.498575410141	341.278678888919	1
655.496876021225	358.392510377729	1
655.486167631591	374.580563738366	1
655.437365817524	386.851512147391	1
655.19137730788	378.842646979892	1
654.953533034084	371.672209919597	1
655.042062644191	398.070051204713	1
654.850355780259	395.646426753877	1
654.753027340499	402.930397572043	1
654.567334237485	401.126876550858	1
654.200928285537	380.737872649517	1
653.81965403367	358.820461672312	1
653.822030669874	376.36225565012	1
653.730268124863	384.222649290244	1
653.702058871166	398.620279095354	1
653.517168628593	396.904096900723	1
653.288368116545	390.672546628676	1
653.299452628531	409.113912608926	1
653.160564655885	412.13143436368	1
652.93904389139	406.6509845667	1
652.537574692049	382.663670266761	1
652.495342503657	395.624597644446	1
652.546639462041	418.205770270164	1
652.496749165058	430.380648208863	1
652.186153638621	415.742842227937	1
651.638587379806	376.733440065767	1
651.622471271896	392.384363001421	1
651.559770108586	403.244815108754	1
651.334019062962	397.336414017191	1
650.957955851196	375.969230930627	1
650.776559006712	374.624233151643	1
650.720875142447	386.20957960831	1
650.49144186918	379.925628279214	1
649.99455243068	346.134659434363	1
649.855158978871	349.112866403311	1
649.962783779579	377.497638006492	1
649.759347114772	373.890595964122	1
649.495271354302	364.047626633403	1
649.139052181878	344.728517760141	1
649.016858644072	349.479684997072	1
648.772248604443	341.641131660793	1
648.772660983196	359.003870969192	1
648.665517439499	365.305296780248	1
648.287520883047	343.750338574918	1
648.020673997395	333.627889476992	1
648.076974092023	356.741826705806	1
648.061001486205	372.423321589078	1
647.97135494459	380.528257226904	1
647.538038648673	353.287622012697	1
647.293316975089	345.444691660118	1
647.36516102569	370.161266131277	1
647.395812433157	390.641974681057	1
647.257130086721	393.707531670975	1
647.078741016189	392.69004889436	1
646.724479488728	373.584910071182	1
646.832375394628	402.013351087641	1
646.639187662273	399.476192878934	1
646.327956521632	384.799083306618	1
645.948443730181	363.100008201382	1
645.861465149392	371.488800622716	1
645.88597595952	391.345039920961	1
645.805393433386	400.393239363336	1
645.345093230339	370.388344841434	1
645.10981764942	363.52797069038	1
644.999023762298	369.471298357033	1
645.101960361924	397.397546718013	1
644.895024315694	393.454246835085	1
644.511833794618	371.383998508618	1
644.2662448335	363.466826795143	1
644.087223849768	362.39694296148	1
643.96734039336	367.410126678071	1
643.812887816922	368.868669409342	1
643.421124878605	345.920678189864	1
643.298543603547	350.658747961135	1
642.868255113419	323.749982376769	1
642.674412637921	321.160423111013	1
642.683006526921	339.392184863066	1
642.429791165662	330.697706548792	1
642.459938875041	351.147843150955	1
642.120898888229	333.627889476992	1
642.170392556191	356.069322219106	1
642.114155971454	367.637205388229	1
641.661175961028	338.400897017768	1
641.399423084132	328.83304163237	1
641.422519311676	348.562638512669	1
641.456944508958	369.458200891374	1
641.217247457397	362.16113260755	1
641.021360338902	359.370689562953	1
640.883209755005	362.519219557538	1
640.745094008454	365.672115374009	1
640.779863179209	386.606970149689	1
640.574647105666	382.8601770293	1
640.183708286542	360.012622102035	1
640.003315484873	358.820461672312	1
640.131166600982	389.331903477162	1
640.085056156876	401.952218386819	1
639.969560129324	407.437022811271	1
639.695982103382	396.663909530492	1
639.440356669338	387.73799787859	1
639.426866585248	403.716435816614	1
639.179335587858	395.624597644446	1
638.96916073538	391.375611868579	1
638.550335287342	365.667738357707	1
638.32469028772	359.829212805154	1
638.149945891935	359.226583857463	1
638.077859482523	369.183086946053	1
637.763749777507	354.248326715961	1
637.513278504392	345.859545489042	1
637.222505981925	333.326569405939	1
636.847869682096	312.169001741988	1
636.721185720682	316.514057988182	1
636.830735366771	345.156469054724	1
636.788699294168	358.209101080849	1
636.443796284727	340.112713390514	1
636.163380797036	328.64963233549	1
636.129049484642	342.497034249959	1
636.017520348	348.405435341521	1
636.096326867411	373.890595964122	1
635.792401293981	360.012622102035	1
635.398710088998	336.903050695107	1
635.215437596102	335.435776320064	1
635.204116090207	351.654401628319	1
635.091395121914	357.444891945709	1
634.866829960366	351.7330088111	1
634.349715374098	315.933258149922	1
634.078133038435	305.3872235793	1
634.08405442409	323.383163783008	1
633.957284279793	327.732585851088	1
633.790000782335	327.915995147968	1
633.5938802171	325.134294941559	1
633.142446628945	296.094482139223	1
633.278169636856	327.444374440109	1
633.021225222972	318.409283657807	1
632.778709246003	310.858930538093	1
632.543318928053	304.042225800316	1
632.480006854953	314.92450701708	1
632.537567695715	338.239316830319	1
631.960445521484	296.277891436103	1
631.661506480834	282.928316355227	1
631.508024151337	284.539707630174	1
631.63994284081	315.505306855339	1
631.591191430171	327.889800216651	1
631.328949154651	318.317579009367	1
631.259207993559	328.544830221391	1
631.214382684638	341.335445767855	1
631.057373409838	342.588738898399	1
630.840532048804	337.689088939678	1
630.416398948184	311.470302323971	1
630.561207370797	343.767801862462	1
630.639093066135	369.183086946053	1
630.400312843742	362.030124367718	1
630.114905300142	350.082325139177	1
630.006840950796	356.375008112046	1
629.740227644702	346.36173814452	1
629.603530993126	349.71114072353	1
629.373926702755	343.505785382801	1
629.166436135825	339.575594159946	1
629.288886003639	369.580477487432	1
629.147828474949	372.4844542899	1
628.896794978268	364.078198581021	1
628.58571706527	349.497159479031	1
628.365026660049	344.213227639005	1
628.363586392477	361.479896477078	1
628.471682601991	390.013139607635	1
628.327777805136	392.628904999123	1
627.784539694156	354.174096549481	1
627.496174749152	341.933708893659	1
627.750766653493	385.537086316025	1
627.833052818158	411.41962628559	1
627.345151112546	378.659237683011	1
627.003088093417	360.899096638818	1
626.726744125341	349.898915842297	1
626.607532876278	355.060571086264	1
626.529584234196	364.466846284213	1
626.268715226384	355.060571086264	1
626.170371429037	362.370748030162	1
626.045780431297	366.982175383489	1
625.788965022636	357.99511983635	1
625.612389446456	357.261482648829	1
625.373689070027	350.139092018113	1
625.201641626183	349.872709716564	1
624.87308323341	333.50997870282	1
624.625444073448	325.470541587702	1
624.736277873736	354.300738967425	1
624.498983721774	347.326819864085	1
624.362903992614	350.763550075234	1
624.204271297752	351.881480338476	1
624.094798399217	358.056252537172	1
623.884945339302	353.907714247932	1
623.800635701144	362.6720569068	1
623.645497154794	364.152428747502	1
623.566182834656	373.43207272192	1
623.468858421369	380.860149245576	1
623.443069738845	395.646426753877	1
623.119042438946	379.759693464293	1
622.776325656451	361.951517184937	1
622.639612076042	365.331491711565	1
622.314288647988	349.313750182151	1
622.183504383908	353.305085300242	1
622.235158516214	376.060935579068	1
621.854743519488	354.379334955792	1
621.535419533674	338.981696856028	1
621.300708595676	332.287257519894	1
621.433004871221	363.340195571613	1
621.30591230838	367.71581257101	1
621.225177422952	376.860071289297	1
621.111656895672	382.633098319143	1
620.712253231699	359.003870969192	1
620.577106318208	362.554157327043	1
620.524789189987	374.624233151643	1
620.434676193819	382.807775972251	1
620.397629493359	396.449939480408	1
619.739316785032	346.195792135185	1
619.725607589224	362.239739790331	1
620.086463312517	416.80837143413	1
619.788943985496	403.664034759564	1
619.208471246265	361.418763776256	1
619.050924058955	362.6720569068	1
619.085368611183	383.672421399603	1
618.849342561842	376.855705467411	1
618.672242134189	376.100239170458	1
618.554704057722	381.471509837039	1
618.349863067378	377.864456600253	1
618.111726970815	370.833770617977	1
617.819788015119	358.270233781671	1
617.713556904135	364.807469946656	1
617.569062798986	367.410126678071	1
617.67608786841	395.882237107807	1
617.331385395531	377.895028547871	1
616.877428797747	348.67181764307	1
616.763857698679	354.457942138574	1
617.002305935264	396.449939480408	1
616.790767352065	392.16165011315	1
616.373720436787	366.737633385787	1
616.271031657372	373.646042772004	1
616.148719590841	378.536961086953	1
616.001434309338	380.860149245576	1
615.934049255968	391.401817994311	1
615.856933712919	400.943467253977	1
615.632945413687	395.380044452329	1
615.410605772148	389.986944676317	1
615.229825875273	388.869014413076	1
615.099310067382	392.921493426404	1
614.839159747973	383.641849451985	1
614.159805538342	331.247934439434	1
614.194135408422	352.257030576009	1
614.27316709295	377.864456600253	1
614.017275790859	369.025883774905	1
613.841709219752	368.449449758532	1
613.412570853718	341.793969010055	1
613.336683078654	351.470992331438	1
613.397463058694	375.205021795487	1
613.165863824963	368.868669409342	1
612.94512666826	363.650236092024	1
612.704978497462	356.436140812867	1
612.559548711585	358.964567377802	1
612.444597125284	364.628426471662	1
612.167530089524	353.619502836953	1
611.868249681371	340.326694635012	1
612.101226626291	381.777195729978	1
611.752424457582	363.392596628663	1
611.131326032263	317.003141983586	1
611.022274567732	323.27836166891	1
611.387693866935	378.353551790072	1
611.295781060826	386.392988905191	1
610.940785729611	367.375200102982	1
610.701186240799	360.226603346533	1
610.439076145564	350.763550075234	1
610.426659568489	366.982175383489	1
610.214041980305	362.610924205978	1
609.991141905284	357.182875466047	1
609.938282432421	369.244219646875	1
609.518655780716	343.584392565582	1
609.344773853754	343.200110684276	1
609.252193342324	351.178415098573	1
609.172258216944	360.458047878577	1
609.054824577609	365.881719602206	1
608.612573144139	337.898704362291	1
608.461242670126	339.837599445193	1
608.355760500534	346.492735189936	1
608.196942713142	347.663066510228	1
607.925983622601	337.300441236486	1
607.798528291668	341.697898539729	1
607.680066915645	347.021133971146	1
607.329942465965	328.518624095659	1
607.185057069218	331.125657843375	1
607.12686548547	342.649882793636	1
606.891570469881	335.959809279388	1
606.958448010928	360.348868748177	1
606.78491613058	360.012622102035	1
606.432455210062	341.274313067033	1
606.327267517072	347.968752403166	1
606.287586498237	361.401289294296	1
606.036920077865	353.13477346902	1
605.722048518334	338.265522956051	1
605.52690368657	335.710890265384	1
605.52778430947	353.318182765901	1
605.484712752604	366.405752561531	1
605.335146880609	368.541154406972	1
604.648808499652	315.470369085835	1
604.490991088319	316.758599985884	1
604.628552966628	348.427275645367	1
604.492374969643	351.942613039298	1
604.198370096476	339.22623885373	1
603.977132465666	333.994708070753	1
604.043971133963	358.392510377729	1
603.807900829049	351.636938340774	1
603.332227654222	320.239010804725	1
603.119664953936	315.902686202304	1
603.389852623198	361.217879997415	1
603.317984205102	371.353426561	1
603.010546622228	357.261482648829	1
602.890048249635	362.39694296148	1
602.871783596047	378.047865897133	1
602.836782936272	391.97824081627	1
602.614701091976	386.668102850511	1
602.393418731602	381.44093788942	1
602.593915756687	419.594437462425	1
602.281629490859	405.009032538549	1
602.079983830426	401.803735665028	1
602.0583566508	417.114046132653	1
602.093829425288	438.297819922337	1
601.888722820749	434.738801920715	1
601.61431610411	424.05302746649	1
601.462098939419	425.935166864872	1
601.143393040584	410.69472074184	1
600.999907860411	413.476432142664	1
600.783640815899	408.773288946483	1
600.605622128217	408.004725183872	1
600.667234036384	431.88286035341	1
600.329300651808	414.668592572387	1
599.984226942097	396.720687603842	1
599.655874750154	380.493330651815	1
599.394642779272	371.170017264119	1
599.260270912221	374.894981275077	1
599.100119142767	375.969230930627	1
598.859712950377	368.790073420976	1
598.517270691012	351.117271203336	1
598.254516690497	341.641131660793	1
598.12443944769	345.811510253879	1
597.897209029697	339.99044798887	1
597.47236773198	313.845891539644	1
597.24711840306	308.230067680946	1
596.973925829117	297.684033110324	1
596.692149375176	286.255889824805	1
596.600793836187	294.413237714096	1
596.281256975695	279.102927246471	1
596.096562414205	277.66185899716	1
596.069425557851	292.426307396031	1
595.820900782076	284.421796856002	1
595.713757016219	290.959033020988	1
595.399746213728	276.220779553434	1
595.415718825106	295.421988846938	1
595.488409298176	320.45735787111	1
595.40802819422	329.750088116772	1
595.35082256404	341.427150416295	1
595.164619552903	339.837599445193	1
595.025071714542	343.047262140599	1
594.781789685443	335.588624863741	1
594.881355924578	363.392596628663	1
594.675932758017	359.829212805154	1
594.706913608319	380.580669478369	1
594.586691065581	385.781628313727	1
594.428970152456	387.126626092712	1
594.229420141208	384.170248233195	1
594.111723635361	389.633223548215	1
594.04573488945	400.415068472767	1
594.038756902247	417.266894676331	1
593.821557711306	412.498252957441	1
593.441011921398	390.930186092037	1
593.099436292236	373.370928826683	1
592.920471087659	372.536855346949	1
592.896218924026	387.615721282532	1
592.807082358183	396.02197699141	1
592.741333540648	406.83439386358	1
592.055465418072	353.868410656542	1
591.724716373246	337.427083654431	1
591.861092834665	369.030249596791	1
591.772514878254	377.497638006492	1
591.575787031096	374.842569023613	1
591.428007160086	377.222524061172	1
591.291259480025	380.737872649517	1
591.357500588802	405.131309134608	1
591.198023105847	406.310372098671	1
591.189182536986	422.983143632826	1
590.730822659951	393.423686081881	1
590.29487379997	366.169931013186	1
590.092569193283	362.94717085212	1
590.100174237079	381.314306665891	1
589.91793830379	380.157072811258	1
589.655405589627	370.742065969536	1
589.496507852729	371.986627456308	1
589.059879467115	344.66738505932	1
589.000363749798	356.13483193623	1
588.997820654381	373.462633475124	1
588.867808934937	377.681047303373	1
588.456967069137	353.016873889263	1
588.282911208843	352.706822174438	1
588.057812691619	347.147776389091	1
587.876312253267	346.073515539126	1
587.775986202994	353.348754713519	1
587.379035135364	330.116906710533	1
587.29920250556	339.50135279905	1
587.285768371793	355.715601091004	1
586.990018080266	342.894424791337	1
586.653075487838	325.837360181462	1
586.318248761073	308.998642637972	1
586.346523338122	329.50554611907	1
586.186697904208	330.667134601174	1
586.035484598449	332.715208814477	1
585.873861693053	333.693387999701	1
585.613684713	324.536031815755	1
585.692364949606	350.230796666553	1
585.715926516572	370.257347796018	1
585.475471503135	363.130580149001	1
585.156290673393	347.907608507929	1
585.205221395202	370.545559206998	1
585.037137599248	370.864342565595	1
584.80782092156	364.886065935023	1
584.588942111162	359.982050154416	1
584.533947590845	371.934226399259	1
584.483743763254	384.379852461392	1
584.291083326706	382.174575076942	1
584.114295481953	381.602518076869	1
583.892451573132	376.39718222521	1
583.822858236444	386.851512147391	1
583.792659749711	401.358321082901	1
583.495812243039	388.441063118493	1
583.347988463636	390.85159010367	1
583.227883146613	396.11368163985	1
583.097326033316	400.301534714896	1
582.835436344134	390.982587149086	1
582.68253174044	392.873458191241	1
582.341781859716	375.445209165719	1
581.93007612613	350.719891856372	1
582.021586062359	377.750922842382	1
581.670072925911	359.217852213691	1
581.488940257239	358.209101080849	1
581.359345567964	362.501745075578	1
581.356101560069	379.790254217497	1
580.929535392321	353.540895654172	1
580.6790392169	345.401022246841	1
580.558205366244	350.597615260313	1
580.350493561975	346.859553783697	1
580.404788581954	370.069561482837	1
580.057160733114	351.942613039298	1
579.859023576299	349.191473586092	1
579.81424090884	362.213533664599	1
579.511386037011	348.6936467525	1
579.341845163825	348.885798887568	1
579.105636637374	342.221920304638	1
579.179413538584	367.44069862569	1
579.08406967645	375.266165690724	1
578.650193958014	348.27442710169	1
578.359567596883	336.016576158324	1
578.505496533952	368.659065181144	1
578.201226781318	354.999438385443	1
578.243457016816	376.977982063469	1
578.040267882923	373.715918311013	1
577.926065508899	379.606844920616	1
577.681252669325	372.06523463909	1
577.638961711106	385.353677019145	1
577.482024637876	386.851512147391	1
577.422014274139	398.318959024301	1
577.139894452943	386.943216795831	1
576.789833439757	368.580457998363	1
576.416412965853	347.815903859489	1
576.219020080684	345.156469054724	1
576.145303016707	355.217785451827	1
576.029587022154	360.960240534055	1
575.745641932197	349.401089008705	1
575.237082280733	314.7410977202	1
575.081858597853	316.422353339741	1
574.828165735291	307.976794039472	1
574.742857779462	316.850304634324	1
574.583579543115	318.116706424942	1
574.352708580914	312.020530214612	1
574.327628826373	327.090653312007	1
574.087870090208	320.081807633577	1
574.064941794617	335.374643619242	1
573.83302392971	329.173665294814	1
573.664023153974	329.444413418248	1
573.530723323476	333.387713301176	1
573.471464820963	344.946864826527	1
573.350591513922	350.169663965731	1
572.944472369542	326.055707247848	1
572.814668759038	330.36145990265	1
572.696916503884	335.907408222339	1
572.75039388426	359.065003670014	1
572.749899162988	376.67229617053	1
572.387180711394	357.025672294899	1
572.222823149188	357.781138591851	1
572.073574115797	360.091229284816	1
571.895148805441	359.401261510571	1
571.684193024278	355.366256979203	1
571.4498778329	348.92945710643	1
571.33953576003	355.243980383145	1
571.291091821908	367.925427993623	1
570.888151540976	344.147717921882	1
570.699451939967	342.405329601518	1
570.478009636009	337.2960754146	1
570.499467628778	357.169778000389	1
570.32883474071	357.287688774561	1
570.163629524157	357.964547888732	1
569.89197311733	347.693638457846	1
569.811926566997	357.130474408998	1
569.820909524636	375.724688932925	1
569.505244762683	360.929668586436	1
569.328965656473	360.471145344235	1
569.183589661809	363.191712849823	1
569.142867940991	376.676661992416	1
568.751938398717	354.143524601862	1
568.331450576014	328.571036347123	1
568.392779276272	352.553984825176	1
568.462253135018	377.375372604849	1
568.208183276466	368.921070466391	1
568.103349649521	375.816393581365	1
568.096249348374	392.76427906084	1
567.959005725558	396.327662884349	1
567.759467965381	393.484818782703	1
567.423120726718	376.571859878318	1
567.369585340643	388.746749011432	1
567.423973439199	412.02225523328	1
567.04030629153	390.244584139678	1
566.650518240503	367.838089167069	1
566.18977438617	338.13451471622	1
566.096802577319	346.256924836006	1
566.041782108758	358.28333124733	1
565.947268037896	366.248538195968	1
565.744689123605	363.100008201382	1
565.32310048056	337.427083654431	1
564.91568613183	313.212690644335	1
564.901179462767	329.409475648743	1
565.241919488258	382.144014323738	1
564.926365521501	367.379565924868	1
564.583885667756	349.846503590832	1
564.272946027543	335.558052916122	1
564.328249869854	358.938372446485	1
564.41127247331	385.170267722265	1
564.132453469296	374.187539018873	1
563.728968348602	350.383634015815	1
563.531359553764	347.754771158668	1
563.714133092991	384.248855415977	1
563.626224224755	392.904018944444	1
563.39573161451	386.895181560668	1
563.247008032393	389.296976902073	1
563.102268621071	392.109249056101	1
562.956927961736	394.860388509306	1
562.82257733414	398.742555691413	1
562.385997434619	371.541212874181	1
562.344023514242	384.925714530148	1
562.217677054156	389.633223548215	1
562.221714953859	407.751440347982	1
561.764048061756	378.384123737691	1
561.487673725796	367.663411513961	1
561.461375433283	382.663670266761	1
561.388492942395	392.873458191241	1
561.370417937559	408.720887889433	1
561.159487859484	404.733918593228	1
560.911696695748	396.956497957772	1
560.629379552523	385.628790964465	1
560.403695733361	380.126512058054	1
560.243306807706	381.340501597208	1
560.223067926128	396.96959542343	1
560.021437805527	393.943342024904	1
559.698835505238	378.475828386131	1
559.490653024843	374.777070500905	1
559.387846761703	381.916935613581	1
559.062973563569	366.217966248349	1
558.663535862151	342.850755378061	1
558.472691788044	340.938055226475	1
558.559904222691	367.62410792257	1
558.414774791217	370.414550967166	1
558.11640436771	357.444891945709	1
557.876110976714	350.449143732938	1
557.325733423209	311.562006972411	1
557.052096047637	301.138237803433	1
557.185250583108	332.553628627027	1
557.161342897223	347.815903859489	1
556.717594945335	319.898398336696	1
556.27609039968	292.212326151532	1
556.232461295686	305.448356280122	1
556.321891624006	332.370219330147	1
556.11070622031	328.374518390169	1
556.033514337795	338.160720841952	1
555.832590395043	335.22180626998	1
555.467046448113	315.352458311662	1
555.324107764779	318.378711710189	1
555.391291432082	343.016701387396	1
555.092727336686	330.038310722166	1
554.956476798275	333.754531894937	1
554.816228337217	337.06026506067	1
554.781398477706	351.208975851777	1
554.633069279666	353.685001359662	1
554.250614981253	332.082007919168	1
554.164899158037	340.999199121712	1
553.922588079439	333.811298773873	1
553.891673041097	348.366131750131	1
553.861897670604	363.038875500561	1
553.613919324924	355.270186508877	1
553.368396772722	347.754771158668	1
553.096797748068	337.558091894262	1
553.195263559891	365.423196360006	1
553.268884236679	390.733679329498	1
552.969666640857	377.698521785332	1
552.533979414686	350.628187207932	1
552.282556996283	342.510142910032	1
552.234463456626	355.305124278382	1
552.03164296253	352.187166231415	1
551.983620819728	364.990879243537	1
551.828977662999	366.829338034227	1
551.748376060896	376.283648467339	1
551.618855038343	380.707300701899	1
551.309598901151	366.645928737346	1
550.928113336719	345.156469054724	1
550.928836067463	362.977742799739	1
550.725664381494	359.829212805154	1
550.538832671047	358.361938430111	1
550.236675944854	345.034203653081	1
550.120312523307	350.815962326699	1
549.842471220334	339.99044798887	1
549.539487457279	326.579729012756	1
549.307063727451	320.426785923491	1
549.50448709262	358.48421502617	1
549.305719762205	355.794208273786	1
548.75296602346	316.697467285062	1
548.642032699842	323.04255131498	1
548.671334431909	343.81147127574	1
548.621146322201	356.405568865249	1
548.370715480987	348.405435341521	1
548.218782566898	350.536482559492	1
548.061323219622	352.099827404861	1
547.896639173324	352.920803418937	1
547.844336993407	365.300919763947	1
547.6808708707	366.248538195968	1
547.575057186936	373.126386828981	1
547.36937348459	369.733314836694	1
547.292970414739	379.637416868235	1
546.997515251594	367.012747331107	1
546.791132064115	363.549799799811	1
546.664267758512	368.266040461651	1
546.511157149472	370.283542727336	1
546.173173900066	353.287622012697	1
545.864820109813	339.339772611601	1
545.892479458034	359.951489401213	1
545.487603283715	336.077708859145	1
545.351145651258	339.811404513876	1
545.373010428253	359.829212805154	1
545.205077349239	360.327039638746	1
544.939184894244	350.750452609575	1
544.643649507959	338.125783072448	1
544.419990329272	332.894252289471	1
544.523342821107	361.296487180197	1
544.259079603634	351.890211982249	1
543.928064306092	335.619185616944	1
543.89552841678	350.047387369673	1
543.795391262778	357.523499128491	1
543.756133437487	371.261721912559	1
543.642565959949	377.357898122889	1
543.257679554866	355.549666276083	1
543.224813112809	369.947296081193	1
543.062864926683	371.069580971906	1
542.91861547673	374.012861365765	1
542.78310594856	377.855724956481	1
542.419203412332	358.209101080849	1
542.023110298417	335.252367023183	1
541.821175110854	332.265417216048	1
541.740326085042	341.732836309233	1
541.816483275823	367.34899397725	1
541.593341120328	362.182961716981	1
541.377028280192	357.72000589103	1
541.027685130301	339.575594159946	1
540.937843984007	348.121589752428	1
540.64512761518	335.802594913825	1
540.416899710329	330.116906710533	1
540.570582960533	363.71137998726	1
540.501520184755	374.397154441486	1
540.255864254089	366.921042682667	1
539.993048248796	357.680702299639	1
539.813020494561	356.95579675589	1
539.783885084604	371.750817102379	1
539.720436264248	383.017391394863	1
539.380233731584	365.820586901385	1
539.11942270429	356.78986194097	1
538.811603114667	342.924996738956	1
538.737852680122	353.13477346902	1
538.916004355511	389.253307488796	1
538.502654548725	364.536721823222	1
538.195954850606	350.789756200966	1
538.224631318127	371.53683585788	1
537.892273297933	355.152275734705	1
537.820478855596	365.567302065495	1
537.558334588544	356.405568865249	1
537.50491173373	368.711466238194	1
537.562597073503	392.445495702243	1
537.268291647924	379.978029336264	1
536.923963074492	362.366371013861	1
536.828734266292	370.375247375776	1
536.992285775164	405.000300894776	1
536.777054974417	400.668353308656	1
536.151834470166	354.169730727595	1
536.04116669517	360.593421940294	1
535.881112620016	361.938419719278	1
535.615881384602	352.466645998622	1
535.298843633541	337.667259830247	1
535.014832316002	326.265311476045	1
535.095493971669	352.370575528295	1
534.932137720954	353.379326661137	1
534.796967579805	357.287688774561	1
534.534668958375	348.121589752428	1
534.292404373671	341.016662409257	1
534.249520163386	354.418638547183	1
534.370563210123	384.681172532445	1
534.115711125725	376.283648467339	1
533.855035619095	367.287861276428	1
533.593504367074	358.204735258963	1
533.594489806148	376.122068279889	1
533.329124207066	366.645928737346	1
533.058784272458	356.658853701138	1
532.852763089698	353.287622012697	1
532.890109639104	374.947382332126	1
532.393911267081	341.732836309233	1
532.270580313662	346.868296621884	1
532.196834779632	357.104279477681	1
532.120492691653	367.073880031929	1
531.875752170151	359.724410691055	1
531.590244511461	348.18272245325	1
531.452614675393	351.850908390857	1
531.176265115786	341.252472763186	1
531.162771968111	357.689433943411	1
530.989626969624	357.706908425371	1
530.496038146612	324.767476347799	1
530.321224057371	324.614627804122	1
530.268642686953	337.034058934938	1
530.223612482392	350.230796666553	1
530.119388033533	357.34008983161	1
529.734843423845	335.619185616944	1
529.635488717293	343.23067143748	1
529.870363937928	385.218302957428	1
529.766665364798	392.384363001421	1
529.536093168091	386.50216803559	1
529.1096090641	360.471145344235	1
529.008438526948	367.899221867891	1
528.923183600114	376.964884597811	1
528.762684983657	378.29241908925	1
528.87926654819	408.118258941743	1
528.796284879321	417.419732025593	1
528.357151496009	390.091746790417	1
527.932872192463	364.292168631105	1
527.672647668082	355.366256979203	1
528.016691470199	408.589879649602	1
527.845575189727	408.830067019833	1
527.465214919155	387.550222759823	1
527.264746436582	384.772877180885	1
527.022916588739	377.742191198609	1
526.751189092171	367.637205388229	1
526.661391571494	376.244344875948	1
526.430454161296	370.335943784385	1
526.131915781318	357.475463893328	1
525.83061100858	344.331127218762	1
525.922681478579	371.64601498828	1
525.873824309042	384.467191287946	1
525.414383270086	355.060571086264	1
525.310995971879	362.274666365421	1
525.114277594236	359.890345505976	1
524.922308183429	357.99511983635	1
524.848325501938	368.235468514033	1
524.702580931898	371.095787097639	1
524.491400611893	367.226717381191	1
524.248284813021	360.073754802856	1
524.021636613737	354.615145309722	1
523.91717864563	361.724438474779	1
523.825791636672	370.178740613237	1
523.435657302368	347.907608507929	1
523.408879726128	363.008303552942	1
523.088704866511	347.933814633662	1
523.141906906877	371.261721912559	1
522.826049887884	356.632647575406	1
522.47664392715	338.55373436703	1
522.455481202679	354.235229250302	1
522.415715013717	368.00402398199	1
522.267502400058	370.619789373478	1
522.031478463624	364.204840998966	1
521.724923784219	350.536482559492	1
521.627939654291	358.423071130933	1
521.532902380943	366.510554675629	1
521.259488769796	356.252731515987	1
521.127711634044	360.562849992675	1
520.871098927603	352.034317687738	1
520.821636778393	364.811835768543	1
520.547772883902	354.510343195623	1
520.594594668347	377.191963307968	1
520.330525944738	367.899221867891	1
519.765374828204	327.640881202648	1
519.834171041252	352.584545578379	1
519.952510357362	382.62436667537	1
519.441517610018	347.938180455548	1
518.99921693566	320.317617987506	1
518.905582172313	328.55792768705	1
518.854230188519	341.147670649088	1
518.58628896614	331.461915683932	1
518.380713360851	328.191109093289	1
518.11764211973	319.007546783612	1
518.017691562967	326.601569316602	1
517.599632529073	301.478861465877	1
517.702792466732	329.964069361271	1
517.650843665307	342.497034249959	1
517.644531853776	359.724410691055	1
517.471137883279	359.768080104332	1
517.28313164292	358.309537373062	1
517.161821983347	363.71137998726	1
516.862263486486	350.781024557194	1
516.838299268884	366.196137138918	1
516.899756009724	390.397432683355	1
516.70917030974	388.676873472423	1
516.440284103717	378.903779680714	1
515.999815121127	351.484089797097	1
515.817659740218	350.632553029818	1
515.855647267101	372.423321589078	1
515.813805712961	386.004341201999	1
515.634773077981	385.475942420788	1
515.441850146788	383.519584050341	1
515.118359632572	368.13503222182	1
514.829509248036	356.313864216809	1
514.788612533962	369.995331316356	1
514.597574682047	368.235468514033	1
514.511616378835	377.283667956408	1
514.362854896172	379.873227222164	1
514.518602353311	413.782118035604	1
514.285504826294	407.699039290933	1
513.883584464766	384.253221237863	1
513.777383917648	391.222774519317	1
513.476502964614	378.170142493192	1
513.24843274663	372.606730885959	1
513.084723831675	373.663517253964	1
513.143875323589	397.64209991013	1
512.915785987262	392.078677108482	1
512.515349839661	368.790073420976	1
512.432839432702	378.20071444081	1
512.342849905431	386.842780503619	1
512.263723595068	396.60277682967	1
511.978240720392	385.139695774646	1
511.704088000127	374.842569023613	1
511.555862093864	377.497638006492	1
511.467072391477	386.266357681661	1
511.198844920469	376.58059152209	1
511.074716701429	381.716051834741	1
510.712048108484	362.318335778698	1
510.632361755468	372.025931047699	1
510.416885503159	367.76821362806	1
509.961722554561	338.859420259969	1
509.678426843717	327.627783736989	1
509.354661476206	312.234500264696	1
509.596951807322	355.060571086264	1
509.451119152011	357.968924905033	1
509.065939289042	336.261118156026	1
508.662920501906	312.719229632629	1
508.523013162458	316.238944042861	1
508.317670347954	313.029281347454	1
508.216939882849	320.579623272753	1
508.239249110259	340.785217877213	1
507.910162156938	324.850438158051	1
507.643950642286	315.383030259281	1
507.556272439092	324.278381157979	1
507.61490127999	348.222026044641	1
507.397243896362	343.750338574918	1
507.254053019105	346.938160966478	1
507.074128962972	346.348629484446	1
506.865454012196	342.802720142897	1
506.695792454123	343.269975028871	1
506.276593783812	318.073037011665	1
506.028922691215	310.518318070065	1
506.043768685848	329.964069361271	1
506.252942781107	369.397068190552	1
505.996633770827	360.955874712169	1
505.679772094931	346.287496783625	1
505.326644299475	327.889800216651	1
505.093499063281	321.832927597712	1
504.921318458586	322.046897647796	1
504.855066688901	333.156268769133	1
504.741297008468	339.379076202992	1
504.320798137467	314.055495767841	1
504.025674104124	301.627332993252	1
504.328110251524	350.658747961135	1
504.040701315941	339.025366269305	1
503.73638737751	325.653950884582	1
503.508917861951	320.186609747675	1
503.665355407391	354.204668497099	1
503.765358798076	382.419128269059	1
503.418009094904	364.624060649776	1
503.200619773639	360.196031398915	1
502.991885896056	356.658853701138	1
503.000535255838	375.480135740808	1
502.866304261047	379.606844920616	1
502.630335550429	373.270492534471	1
502.414443665933	368.999677649173	1
502.229625499161	367.925427993623	1
501.981282548705	360.318307994973	1
501.836023546375	363.313989445881	1
501.670802728939	364.257242056015	1
501.535678993978	368.29661240927	1
500.902166540174	321.077450106345	1
500.714890851851	319.754281436792	1
500.703643541757	336.536232101346	1
500.652266368395	349.191473586092	1
500.720065066484	374.104566014205	1
500.286078410884	347.409781674338	1
500.083486517575	344.514536515642	1
500.150162726772	369.314095185884	1
500.208935351191	393.301409485823	1
499.766389671987	365.728882252945	1
499.417629451748	347.802806393831	1
499.239420460239	347.418524512525	1
499.365975148259	378.379757915804	1
499.108907484554	369.886152185957	1
498.791159992643	355.152275734705	1
498.649907945719	358.571553852724	1
498.477824464064	358.820461672312	1
498.438461332437	372.72026464383	1
498.038446280522	349.527731426649	1
497.75454996314	338.27862042171	1
497.680012314837	348.562638512669	1
497.725882012189	371.231161159356	1
497.561998544192	372.327251118752	1
497.225513517245	355.671942872142	1
496.971604842846	347.510229160966	1
496.99936221319	368.318441518701	1
496.641501848593	349.466587531413	1
496.507563494036	353.645697768271	1
496.59223988814	380.309921354935	1
496.472343047533	385.93446566299	1
496.192200338969	375.078390571958	1
495.936804842787	366.76819413899	1
495.993815866238	390.589573624008	1
496.032223710076	412.498252957441	1
495.751801476646	401.615960546262	1
495.394310295088	382.807775972251	1
495.167458976736	377.43650530567	1
495.012696745321	379.480213697087	1
495.073492116384	403.694606707183	1
494.911032456541	404.947899837727	1
494.562893966313	387.104796983281	1
494.408064613467	389.144128358396	1
494.14045840625	379.585015811186	1
493.924688342615	375.357870339164	1
493.892376968958	390.000042141976	1
493.505357933943	368.161238347553	1
493.101646362556	344.606241164083	1
492.940963464872	346.047320607809	1
492.855384173062	355.213419629941	1
492.664628067816	353.562735958018	1
492.368695150991	341.095269592039	1
492.201958548734	341.916245606114	1
492.05236916988	344.501439049984	1
491.636726330096	319.723720683588	1
491.414010506225	314.789132955363	1
491.327072158782	323.819857915778	1
491.338674788024	342.986129439778	1
491.251766670168	352.02122022208	1
490.969838793531	340.999199121712	1
490.829123009565	344.501439049984	1
490.628619010666	341.855101710877	1
490.615522534794	358.48421502617	1
490.395475223679	353.829107065151	1
490.087914175189	340.17385728575	1
490.068557840874	356.161026867547	1
489.749308319257	341.304873820236	1
489.516838720789	335.374643619242	1
489.516358386019	353.305085300242	1
489.53871482201	373.584910071182	1
489.115501587939	348.03861674776	1
488.665363372308	319.723720683588	1
488.558881266384	326.754406665864	1
488.656195753936	354.746153549553	1
488.448734291072	351.392385148657	1
488.203308515793	344.134620456223	1
488.115059427635	353.04306882058	1
487.937810492381	352.798526822878	1
487.567622246831	332.710842992591	1
487.564569928469	350.383634015815	1
487.599724577808	371.986627456308	1
487.343774980925	363.650236092024	1
486.959338837283	342.099654902994	1
486.878350163318	351.759203742417	1
486.823213004153	364.078198581021	1
486.818680730813	381.602518076869	1
486.575311092751	374.563089256406	1
486.150423753798	348.85522693995	1
485.814948729889	332.34402439883	1
486.106373199625	380.309921354935	1
486.18371379007	406.257959847207	1
485.716343382941	376.183212175126	1
485.556241809262	377.711619250991	1
485.418085522943	381.497715962771	1
485.42207547767	399.904144173517	1
485.161370726949	391.0874004576	1
484.614402087262	352.829098770496	1
484.529762190804	362.121829016159	1
484.405077611368	367.2965929202	1
484.163709928483	360.471145344235	1
484.029587427093	364.676461706825	1
483.742352064073	353.13477346902	1
483.486785112494	344.8507943562	1
483.245690457932	338.055907533439	1
482.87963339596	318.409283657807	1
482.876254125563	336.064611393486	1
482.531626753689	318.623264902306	1
482.332797091094	316.177800147624	1
482.581860318576	359.798640857536	1
482.217471544862	340.326694635012	1
481.844542428139	319.976994325063	1
481.931224830618	346.898857375087	1
481.723406400251	343.531991508533	1
481.594428035662	348.27442710169	1
481.392881500009	345.553859596103	1
481.333651147293	357.471098071441	1
481.221595872849	363.955921984963	1
480.709826636252	329.330868465962	1
480.355106819082	310.858930538093	1
480.529503755287	346.807152726647	1
480.682750215533	380.580669478369	1
480.489228769707	378.689798436215	1
480.10599516287	357.287688774561	1
479.756722553428	339.379076202992	1
479.856489300497	367.654679870189	1
479.990684200158	399.471827057048	1
479.899373912248	408.096429832312	1
479.580987407723	393.366908008531	1
478.918338343973	343.23067143748	1
478.858769455311	355.121714981501	1
479.123962508833	400.415068472767	1
478.837099193312	388.930158308313	1
478.538426277021	376.231247410289	1
478.275370413448	367.196156627988	1
478.10223644137	367.410126678071	1
478.046920011286	379.742218982334	1
477.976779489316	390.550270032617	1
477.605769269026	370.414550967166	1
477.415585449407	368.877401053114	1
477.210917240522	365.851147654588	1
477.187287787492	381.445303711306	1
476.865166414158	366.340242844408	1
476.592970747019	356.370642290159	1
476.341064423115	348.488408346189	1
476.490643386707	381.899461131621	1
476.399601930238	390.563367498276	1
476.088362695318	376.58059152209	1
475.680650951853	352.676250226819	1
475.66138964884	368.724563703853	1
475.646283341296	385.200828475468	1
475.421466661277	380.109037576094	1
475.183311942142	373.646042772004	1
475.281255901582	401.751334607979	1
475.116798027755	402.869264871221	1
474.85497591273	393.973913972523	1
474.710674019345	397.16610218597	1
474.638036946398	407.729611238551	1
474.442772559773	405.681537025248	1
474.115837256905	390.091746790417	1
473.952702397937	391.349405742847	1
473.826925575518	396.449939480408	1
473.810559249034	412.803927655965	1
473.759795427271	425.62074932816	1
473.394108009666	406.048355619009	1
473.250814380704	409.349722962856	1
473.048666814852	406.59858350965	1
472.823033536126	401.432551249382	1
472.386034097264	374.528162681316	1
472.155676023477	368.877401053114	1
472.277975721545	399.498021988365	1
472.201901562103	409.716541556617	1
471.992585479562	406.23176491589	1
471.698175861219	393.995743081954	1
471.079374466988	348.396703697749	1
471.047179166342	363.130580149001	1
471.277713680698	404.886767136905	1
470.983068140206	392.628904999123	1
470.570720767187	368.266040461651	1
470.354824736533	364.108759334224	1
470.069969650728	352.8596595237	1
469.992265552194	362.916598904502	1
469.85451876988	366.798766086608	1
469.483624318296	346.702350612549	1
469.350451309631	351.056138502515	1
469.152225390343	348.719852878233	1
469.022607180364	353.440459361959	1
468.933276547615	362.305238313039	1
468.680176128591	354.326933898743	1
468.592914280608	363.405694094321	1
468.616209525925	383.855830696484	1
468.417778600611	381.502081784657	1
468.347440259102	392.323230300599	1
467.985615731302	373.165690420372	1
467.734772898304	365.423196360006	1
467.520353970539	361.427495420028	1
467.397300732381	366.829338034227	1
467.002080075664	344.239422570322	1
466.928649543874	354.746153549553	1
466.854491428996	365.178654362304	1
466.691333584043	366.45815361858	1
466.338930547295	348.27442710169	1
466.315790434059	363.955921984963	1
466.34181184673	384.694269998104	1
466.002298902008	367.838089167069	1
465.941904767022	379.689817925284	1
465.746740298184	377.681047303373	1
465.341356069157	354.051819953422	1
465.16736697291	354.222131784644	1
465.036128053305	358.789889724694	1
464.893504487058	362.187338733282	1
464.595050793134	349.558292179853	1
464.337351874051	341.121464523356	1
464.255596823261	350.781024557194	1
463.954493306027	337.881241074746	1
463.510976777372	310.334908773184	1
463.41973585104	319.02064424927	1
463.358804867558	330.824348966737	1
463.211294297476	333.723959947319	1
463.180327640376	348.610684942248	1
462.793209848009	326.867940423735	1
462.607171671118	325.806788233844	1
462.732945755994	356.816056872287	1
462.53984787894	355.030010333061	1
462.16497753484	334.54930178328	1
461.768065270201	311.802183148227	1
461.765929942606	329.658383468332	1
461.837667323462	355.112972143314	1
461.757396063871	364.934101170186	1
461.312949172357	337.300441236486	1
461.176620555838	341.357274877285	1
461.139427733159	355.610798976905	1
460.768502279757	335.540589628578	1
460.469835957578	322.902811431376	1
460.460181617726	339.99044798887	1
460.582993118852	370.702762378146	1
460.363580223055	366.217966248349	1
459.916751832555	338.344130138833	1
459.762883906715	340.601808580333	1
459.52196949911	333.907369244199	1
459.768350035491	377.331703191571	1
459.390239365565	356.527845461307	1
459.064602149252	341.121464523356	1
458.92412247265	344.75908970776	1
458.957208841933	366.248538195968	1
458.68836438833	356.68505982687	1
458.329076604024	337.820097179509	1
458.180209444806	340.597442758447	1
458.061439825135	346.470906080505	1
458.058237530955	364.231035930283	1
457.945018570742	370.676567446829	1
457.752820221403	368.999677649173	1
457.426361114026	353.51468952844	1
457.285993650019	357.169778000389	1
457.184385413084	364.811835768543	1
457.210445281808	385.585121551189	1
456.995417781833	381.563214485479	1
456.911072998554	390.982587149086	1
456.809102090689	398.589707147736	1
456.624542921622	397.703232610952	1
456.436751056662	396.484866055497	1
456.19180391515	389.388681550513	1
456.158211293864	404.030853353325	1
455.823239713587	387.676853983353	1
455.642982715882	387.235805223112	1
455.367272298796	376.977982063469	1
455.207341589868	378.628665735393	1
454.960406899095	371.331597451568	1
454.814646034799	374.440823854762	1
454.813749091581	392.449861524129	1
454.442137994653	372.331616940638	1
453.985858027604	343.505785382801	1
454.118349860649	375.235593743106	1
454.183071586134	399.995848821957	1
453.857505496033	384.615674009737	1
453.375387662026	353.13477346902	1
453.166657019717	349.772273424352	1
453.037700829103	354.615145309722	1
452.70756883085	338.767715611529	1
452.522300771987	337.820097179509	1
452.625917325414	366.58478484211	1
452.559522806187	377.864456600253	1
452.081993143296	346.859553783697	1
452.098594348839	366.67648949055	1
452.076807031756	382.545759492589	1
451.819239880015	374.165709909442	1
451.736172936435	383.733554100425	1
451.598201080091	387.655024873922	1
451.311744683057	376.30547757677	1
451.250060073402	388.074244524732	1
450.849844949631	365.025805818627	1
450.641623299132	361.724438474779	1
450.679912312137	383.777223513702	1
450.564876573	390.061174842798	1
450.319741196875	382.964990337814	1
450.170090070104	385.689923665287	1
450.164538840295	403.236083464982	1
450.03839862604	408.380275421405	1
449.357187632181	356.436140812867	1
449.255025380391	364.047626633403	1
449.343073344771	391.222774519317	1
449.165407781526	391.06992597564	1
449.107598139358	403.244815108754	1
448.702171845021	379.667988815853	1
448.329518103036	359.462394211393	1
448.406838134247	385.537086316025	1
448.211311552813	383.550144803545	1
447.941264086238	373.899327607894	1
447.901380602011	387.92140717547	1
447.656330007889	380.842674763616	1
447.576863515743	390.794812030319	1
447.458286816441	396.725053425728	1
447.278436229356	396.353869010081	1
447.087073621185	394.799255808484	1
446.971536948445	401.04390354619	1
446.608841460449	381.868900378418	1
446.319424346806	370.231141670286	1
446.004568728143	355.977617570666	1
446.111833815083	385.139695774646	1
445.897594545275	381.235699483109	1
445.467998144409	355.182847682323	1
445.259437030408	351.864005856516	1
445.083011773629	351.850908390857	1
445.055017192427	367.104451979547	1
444.766701503472	355.584604045588	1
444.148389586285	310.125293350572	1
444.09842692798	323.121158497761	1
444.363418567742	368.510582459354	1
444.143991247505	364.078198581021	1
443.758204277423	342.536337841349	1
443.823410108394	367.379565924868	1
443.535946766096	355.951422639349	1
443.52836675732	373.309796125862	1
443.264329452752	364.292168631105	1
442.956936150507	350.815962326699	1
442.932695485763	366.462519440466	1
442.859196848978	377.043480586177	1
442.741917625841	383.122193508962	1
442.579796169602	384.589467884005	1
442.425821196957	386.895181560668	1
442.367585464424	399.048230389937	1
442.065884856541	386.161544373147	1
441.982077729557	395.685730345268	1
441.952484956799	410.78642539028	1
441.788589145368	412.074656290329	1
441.433198198368	393.668228079584	1
441.251033895242	393.078696597552	1
441.178110742015	403.725167460386	1
441.081914559194	411.978585820003	1
440.745904959648	395.567819571095	1
440.545036539066	393.056867488121	1
440.397320947483	396.013245347638	1
440.062823216859	379.759693464293	1
439.775788910028	368.38831705771	1
439.659518702736	374.580563738366	1
439.622853295017	388.960719061516	1
439.349601442094	379.008581794812	1
439.286515614866	390.672546628676	1
439.113880143483	391.06992597564	1
438.880480578489	385.218302957428	1
438.344173648816	348.213294400868	1
438.330275414839	364.938478186488	1
437.972114831424	346.256924836006	1
437.831847875765	349.986254668851	1
437.745922657923	359.305191040245	1
437.639866394189	366.554224088906	1
437.355137535849	355.427389680025	1
437.268049358003	364.628426471662	1
437.393080184534	395.646426753877	1
437.341136907197	408.463248426073	1
437.090268087987	400.821190657918	1
436.992543015168	408.930503312046	1
436.708884918848	397.917213855451	1
436.575186062206	402.327768624353	1
436.475491218731	410.23619749964	1
436.412432960842	421.913259799162	1
436.330984393076	431.69945105653	1
436.0740902094	423.441666875026	1
435.826701259256	416.162061878747	1
435.440890846924	394.646407264807	1
435.005992445076	368.082631164771	1
435.011514640921	386.816585572302	1
434.954998784616	399.170506985995	1
434.949173365112	416.738495895121	1
434.511662892943	389.908337493536	1
434.011350191684	356.619550109747	1
433.634332656392	336.012210336437	1
433.697268578104	360.654554641116	1
433.74542331599	383.777223513702	1
433.647683818483	391.895267811602	1
433.189547771986	362.94717085212	1
432.989428949412	360.536655061358	1
433.007670631822	380.585035300255	1
432.715022835499	368.659065181144	1
432.611481437378	376.183212175126	1
432.1747171964	349.436026778209	1
431.752850490471	324.221614279044	1
431.53507821907	319.998834628909	1
431.472275355878	331.715189325407	1
431.219081442779	323.850429863397	1
430.935056796754	312.815300102956	1
430.563009429732	292.727616272668	1
430.593764050959	314.0685932335	1
430.464273376601	318.92893960083	1
430.005168871137	289.889137992909	1
429.588857456677	265.251159510116	1
429.669054795291	291.679561548435	1
429.871061312587	330.636573847971	1
429.635226151161	324.562226747072	1
429.44260879087	322.933383378995	1
429.346962021884	331.278506387052	1
429.152507902716	329.461876705793	1
429.22460526723	355.060571086264	1
429.065126412669	356.842262998019	1
428.925682703396	360.685126588734	1
428.732820229191	359.034442916811	1
428.54385854498	357.785515608153	1
428.740290734654	396.174825535087	1
428.498456778228	389.489117842726	1
428.389598596979	396.480500233611	1
428.154207553641	390.458565384177	1
428.18392432477	411.703471874683	1
428.211257990717	432.703836367486	1
427.736764617835	402.091958270423	1
427.502073538222	396.144253587469	1
427.504807200739	414.616191515338	1
427.526684284381	435.057585279312	1
427.13016615574	412.467681009823	1
427.021811064439	419.515841474059	1
426.838807744908	418.887006400636	1
426.69834286992	422.633799521025	1
426.278153313724	397.611527962512	1
425.894388093847	376.336049524388	1
425.739640753872	378.615568269734	1
425.682033842191	390.88651667876	1
425.368479418304	376.83387635798	1
424.970638677175	354.112963848659	1
424.690573360922	343.505785382801	1
424.64203104967	356.711254758188	1
424.27308858606	336.964194590344	1
424.027271373272	329.881096356603	1
423.997946691359	345.064764406284	1
423.654845465391	327.977139043205	1
423.72083009797	352.964461637799	1
423.670344715699	365.973424250647	1
423.403058850895	356.68505982687	1
423.213254978326	355.366256979203	1
423.159908580855	368.082631164771	1
422.809429500043	350.239528310325	1
422.587468064031	345.614992296925	1
422.284489743051	332.658441935541	1
422.323809543162	354.907733737002	1
422.573592678962	398.803688392235	1
422.322567811695	391.192202571699	1
421.941061341381	370.161266131277	1
421.683699348575	361.899116127888	1
421.393511315426	350.261368614171	1
421.441163121333	373.370928826683	1
421.25779083687	372.72026464383	1
420.814225141647	345.309317598401	1
420.586769756599	340.125822050587	1
420.5133073583	350.781024557194	1
420.455124758371	363.008303552942	1
420.437697388092	379.427801445622	1
420.358062426841	389.449814251335	1
420.031311259588	374.056530779042	1
419.748881874366	363.222284797441	1
419.815798835671	388.318786522434	1
419.838595748441	408.878102254996	1
419.716602339076	414.546315976328	1
419.414577950445	401.69893355093	1
419.181671279224	395.960844290588	1
419.206569624843	416.738495895121	1
419.294641482568	444.014080073248	1
418.851801966939	416.686094838071	1
418.603079117359	409.323516837124	1
418.336433396699	400.118125418016	1
418.251081624963	409.559327191053	1
418.300446667047	432.856673716748	1
417.807946012223	400.423800116539	1
417.542297901502	391.32321081153	1
417.493142283657	404.489376595526	1
417.410608622886	414.223166795845	1
417.193772172104	410.1444928512	1
416.986568598244	407.057106751851	1
416.603664800994	385.8995390879	1
416.15693986334	358.178529133231	1
416.1664729314	377.384104248621	1
415.954110463545	373.768319368063	1
415.787598291823	374.868775149345	1
415.589491364794	372.72026464383	1
415.653392980763	397.519823314072	1
415.450817229473	394.912789566355	1
415.306065204919	398.253460501593	1
415.198374463194	405.406423079928	1
414.908402361228	393.812333785073	1
414.640885769101	384.528335183183	1
414.515685943332	389.882131367804	1
414.415064601513	397.764365311774	1
414.057391872423	379.209465573652	1
413.82517982227	373.558715139865	1
413.841644120847	393.484818782703	1
413.637231999293	390.694375738107	1
413.362247927493	380.646168001077	1
413.277389431558	390.152879491238	1
413.04421679599	384.406058587125	1
412.893069448273	387.096065339508	1
412.414473762353	356.108625810497	1
412.529533078273	386.179018855107	1
411.998829733461	349.833406125174	1
411.79539435196	347.147776389091	1
411.561850276984	341.366017715473	1
411.417549491556	344.763455529646	1
411.192019580703	339.80703869199	1
410.954638311092	333.632255298879	1
410.632801069547	318.771736429682	1
410.423686929034	315.505306855339	1
410.516535128669	343.296181154603	1
410.171499504578	326.051341425961	1
410.055948845942	332.409522921538	1
409.648403208734	308.73662615831	1
409.444400177156	305.998584170763	1
409.548388709185	334.937949486472	1
409.46410927261	344.514536515642	1
409.049918968709	320.160403621943	1
409.074536038472	340.938055226475	1
408.786268348877	329.536118066688	1
408.967335929167	366.405752561531	1
408.826432374111	370.161266131277	1
408.502695687405	355.112972143314	1
408.346454114556	357.292054596447	1
408.295335423257	370.283542727336	1
408.222090466333	380.999889129179	1
407.951745978753	371.44513120944	1
407.888086290074	383.148399634694	1
407.839961219021	396.449939480408	1
407.792085596698	409.777674257438	1
407.308831299927	378.32734566434	1
407.031752208987	368.082631164771	1
406.944968549068	377.410299179938	1
406.847692363928	385.659351717669	1
406.517736197218	369.977856834397	1
406.30423962682	366.2747443217	1
405.975801471327	350.750452609575	1
405.738050346409	344.553840107034	1
405.829435307493	372.20934034458	1
405.693829813345	376.519458821269	1
405.434536385154	368.108837290503	1
405.095372463005	351.484089797097	1
404.885108615511	348.117223930542	1
404.930824090366	371.078312615679	1
404.645100380093	359.951489401213	1
404.492607370237	362.52795120131	1
404.473387619896	378.812075032273	1
404.381557934541	387.62881874819	1
404.134917939169	380.523891405018	1
403.963297678909	381.135263190896	1
403.902107717339	393.104902723284	1
403.464004889905	366.309670896789	1
403.417283061146	379.768425108066	1
403.162932010233	371.873093698437	1
403.112548228455	384.956286477766	1
403.086785490508	400.57228283833	1
402.599234499448	368.693991756234	1
402.330596473945	359.331385971562	1
402.132859603461	357.261482648829	1
401.71182620494	332.226113624657	1
401.396255556179	318.03809924216	1
401.490025893694	345.951250137482	1
401.423636015881	357.39249088866	1
401.292576064491	362.182961716981	1
400.933931421624	343.566929278037	1
400.852750318523	353.488494597122	1
400.518296746393	337.361573937308	1
400.705063360922	374.842569023613	1
400.711034888042	393.729360780406	1
400.339541749422	373.794525493795	1
399.857862516734	342.527606197577	1
399.618958114918	336.230557402822	1
399.62359261919	354.981963903482	1
399.573874671517	368.143763865593	1
399.329604949622	361.296487180197	1
399.052042255725	351.025566554896	1
398.931402471575	356.894664055068	1
398.859415404413	367.76821362806	1
398.66959978042	366.523652141288	1
398.379151391059	354.929562846433	1
398.290972047855	364.139331281843	1
398.164659413491	369.427628943755	1
398.087976147335	379.820826165115	1
397.679301605727	356.069322219106	1
397.322336848974	337.636687882628	1
397.241774344219	347.632494562609	1
397.16239558052	357.750577838648	1
397.011213581383	360.484242809894	1
396.479042959326	324.033839160277	1
396.587401876651	353.46228847139	1
396.569015998814	369.855591432753	1
396.176052536974	347.724199211049	1
396.002596488902	348.169624987592	1
395.777972315703	343.352948033538	1
395.747380130168	358.492946669942	1
395.735337393739	375.541279636045	1
395.444292118908	363.894789284141	1
395.222874283505	359.409993154344	1
394.788180342738	332.990322759797	1
394.804309787211	352.938266706481	1
394.513668614706	341.335445767855	1
394.565283387833	364.934101170186	1
394.263168156077	352.15222846191	1
394.029194240106	346.379201432065	1
393.849392810716	346.17832884764	1
393.806643422777	360.073754802856	1
393.665341946388	363.833645388904	1
393.563182482203	371.619808862548	1
393.171108616149	349.588864127471	1
393.010005907462	351.313777965875	1
392.970797641339	365.576033709267	1
392.836306593774	370.039000729634	1
392.627167648855	366.824972212341	1
392.427619258548	364.597854524044	1
392.385758133863	378.589362144002	1
392.001673298409	357.383759244888	1
391.761646380436	350.995005801693	1
391.572310212205	349.820308659515	1
391.634665322547	374.532528503203	1
391.426127561445	371.383998508618	1
391.044310041217	350.414205963433	1
390.873338198588	351.130368668995	1
390.729450181749	354.632619791682	1
390.791949662045	379.362302922914	1
390.59017999114	376.912483540761	1
390.461307105612	381.960605026858	1
390.216686158007	375.104585503275	1
390.010867668183	372.239912292198	1
390.137242365204	403.541758163506	1
389.784675809938	385.585121551189	1
389.430575602638	367.471270573308	1
389.199685995391	362.030124367718	1
389.132258098847	373.401500774302	1
388.825272095735	360.134898698093	1
388.514629476713	346.492735189936	1
388.400609036789	353.073640768198	1
388.421263028872	373.506302888401	1
388.146228362117	363.52797069038	1
387.822870350731	348.580112994629	1
387.555255807034	339.365978737334	1
387.561029001048	358.270233781671	1
387.446808325833	364.833664877973	1
387.223081181635	360.134898698093	1
387.066731129491	362.366371013861	1
387.046923911042	378.641763201051	1
386.993271899451	391.436744569401	1
386.492098193601	358.204735258963	1
386.335473275637	360.410012643414	1
386.330676259847	378.231275194014	1
386.224355069165	385.611316482506	1
385.858010603269	366.248538195968	1
385.702596871229	368.580457998363	1
385.635874740498	380.034807409614	1
385.415573703127	375.694116985306	1
385.190215064222	370.833770617977	1
384.878065382525	357.04750140433	1
384.867368908041	374.266146201655	1
384.846095113463	390.397432683355	1
384.584753654123	381.838328430799	1
384.567885550921	398.423772332815	1
384.390178113018	398.467441746092	1
383.938775618185	370.362149910117	1
383.719448357949	366.126261599909	1
383.653944758747	377.711619250991	1
383.634886155696	394.074350264735	1
383.352322652399	383.336174753461	1
382.893634653741	354.484148264306	1
382.837282072067	367.012747331107	1
382.819307313748	383.489012102723	1
382.397076506969	358.388144555843	1
[truncated: 6,331 more rows]
