# Supplementary material for: Fibronectin binding protein B binds to loricrin and promotes corneocyte adhesion by Staphylococcus aureus
Source: Nat Commun. 2022 May 6;13:2517. doi: 10.1038/s41467-022-30271-1 (PMC9076634; doi:10.1038/s41467-022-30271-1)
Supplement: Supplementary file 3 — Source Data [file 41467_2022_30271_MOESM3_ESM.zip › Fig 7c curve 2.leveled_FD.tsv]

vertical tip position (nm)	force (pN)	segment no
717.83938646236	338.730865215766	1
717.858660542333	357.325068545279	1
718.070642410445	395.740584597945	1
717.702452793534	374.486946463668	1
717.330258738951	352.822809127937	1
717.209705426879	357.041222956186	1
717.253157664284	378.128926275543	1
717.135592635308	382.657391818617	1
716.773281391034	362.015114275802	1
716.46551664701	346.984283575384	1
716.394829259587	356.338157716283	1
715.969427116408	329.211045065532	1
715.812352194368	329.682676967806	1
715.941861615391	359.630793416357	1
716.012085329676	383.482733654579	1
715.67770522712	365.7226038048	1
715.137810899326	326.826724206087	1
715.209226750252	350.805306862253	1
715.318248093992	378.652948040452	1
715.024533940707	365.080671265719	1
714.741506294413	352.608839077853	1
714.287526064593	322.555909320789	1
714.382271696017	348.940653140246	1
714.328992519968	360.102414124217	1
714.038142941816	346.831446226122	1
713.642109589628	322.743684439555	1
713.50315201876	325.097444545797	1
713.551425105129	346.709169630063	1
713.643587799479	372.836262791744	1
713.458013929868	370.39954087525	1
713.678503901125	409.727726396017	1
713.549417004641	413.103335100759	1
713.439211369192	418.422204710291	1
713.135932254059	403.884835021577	1
712.601748779358	365.600327208742	1
712.526193424913	374.486946463668	1
712.83657647099	423.068569833122	1
712.545304194926	409.771395809295	1
712.099596118372	380.59185431777	1
711.779043941821	364.285890182961	1
711.481067107208	350.303114206775	1
711.378600708805	356.429862364723	1
711.160675767239	350.68304146061	1
711.251711284907	376.71405295755	1
710.879932194213	355.14599728656	1
710.553061753672	338.19810061267	1
710.52780657398	352.272581237296	1
710.347563742907	350.407927515289	1
710.080989083695	339.665374987713	1
710.028649420421	350.95815540593	1
709.632379928693	326.879136457551	1
709.658860892855	346.28121833548	1
709.423867224886	338.791997916588	1
709.428371561211	355.936401353018	1
709.24094906167	353.342476265375	1
708.98549468935	343.752791770546	1
708.664471012824	327.420621510005	1
708.668075466663	344.47768611988	1
708.444257447036	338.145699555621	1
708.147397470045	324.302663463039	1
707.991063884354	324.914035248916	1
707.686408726655	310.271863446104	1
707.572253869492	315.22390326746	1
707.34799071282	308.852624306225	1
707.272278499452	317.761072670582	1
706.960906906969	302.433298915412	1
706.669393442899	289.149222357243	1
706.605107446999	299.236733685664	1
706.637869960845	319.306954228406	1
706.699704139416	342.368479205756	1
706.655718366953	354.547734160756	1
706.44502644403	349.582585679327	1
706.323018532537	353.739855612339	1
706.211740315392	359.001958342934	1
706.018928512164	355.879634474082	1
705.964520165497	366.993360222889	1
705.901437775684	377.216245613028	1
705.947589648255	398.675133348032	1
705.502267411422	369.587296504947	1
705.477233233546	383.727275652281	1
705.422550362442	394.819172291658	1
705.300472814868	398.98081924097	1
705.091851525266	394.242738275284	1
705.100480058576	411.8500307758	1
704.8451717095	402.312747338021	1
704.583736967796	392.146640021233	1
704.297366356092	379.417157175592	1
704.114837832839	377.369082962289	1
703.870179731994	368.932266500207	1
703.994646683471	398.461152103533	1
703.707420014851	385.648707447638	1
703.519534731308	383.054771165581	1
703.327815886091	380.067821358445	1
703.016435605895	364.77498537278	1
702.713449788767	350.346783620052	1
702.539356971011	349.176463494176	1
702.465879367791	358.355659981967	1
702.167527228645	344.407821775286	1
701.775710756015	320.84845876993	1
701.700030932666	329.80494236945	1
701.67516226566	343.988602124476	1
701.42588603402	335.093251225777	1
701.274168126097	336.23301059845	1
701.27592686758	353.159066968495	1
701.263194858433	368.59600865965	1
701.073057488361	365.788102327509	1
700.873609412792	362.023845919575	1
700.672195977814	358.0587057328	1
700.387083967487	345.486437252722	1
700.5306248354	377.002275562944	1
700.668846067342	407.972240609995	1
700.119518308638	368.229190065889	1
699.852869826117	357.560890093624	1
699.738678994754	362.574073810216	1
699.51539922004	356.368729663901	1
699.158191918461	336.390213769599	1
699.29527898365	367.251010880665	1
699.242138078484	378.548145926353	1
699.052225078547	375.779543185603	1
698.500168024637	335.765744518062	1
698.372263318225	339.377163576734	1
698.523343969492	371.683405953413	1
698.484111690485	384.417243426525	1
697.971365913027	348.451557950427	1
697.629972163046	330.110628262389	1
697.674942365109	351.508383296571	1
697.722575360917	373.181241081659	1
697.636875545969	381.142082208411	1
697.259343718557	359.089297169488	1
697.10513369683	360.00634365389	1
696.983944712807	364.320827952465	1
696.851661979859	367.495552878367	1
696.546304863914	352.8708443631	1
696.472421775376	362.054417867193	1
696.333309813509	364.530443375078	1
696.441169201621	392.40864530648	1
696.35612610034	400.448093616013	1
695.766999069141	356.643843609222	1
695.295258944078	324.914035248916	1
695.359253172296	348.285611941091	1
695.338190438779	362.910320456358	1
695.180568062663	363.491120294618	1
695.127510016956	374.827558931696	1
694.97585058207	376.024085183305	1
694.591504554795	353.290064013911	1
694.311298399625	341.268023424473	1
694.0721806062	333.473128307057	1
694.140495885829	357.298873613961	1
694.20378912438	380.609317605314	1
693.921030600302	368.329626358101	1
693.734981759279	365.997717750121	1
693.4250684139	350.927583458312	1
693.159810139846	340.451424426699	1
693.393389540118	381.281822092014	1
693.476737614185	406.6621694061	1
693.062965328666	380.915003498253	1
692.513440165652	341.206890723652	1
692.378302128468	344.119610364307	1
692.326796324897	355.63509247638	1
692.157327957273	355.019354868616	1
691.965047586259	352.058611187212	1
691.841963384193	356.215881120224	1
691.770242842245	365.657094087677	1
691.619239849689	366.945324987726	1
691.220010580995	342.704737046313	1
690.83919666933	320.35936358011	1
690.717837516971	324.700054004418	1
690.892107985752	359.447384119477	1
690.735739376549	360.189752950771	1
690.339721205807	336.2854116555	1
690.064359524618	324.791758652858	1
690.068960183451	342.093365260435	1
689.912799936706	342.861940217461	1
689.843923608629	352.608839077853	1
689.82216499605	367.202975645502	1
689.687199392486	370.154987683133	1
689.433761991951	360.923390138292	1
689.22260200365	356.041203467116	1
689.155408694007	365.967145802503	1
689.28190127038	395.814825958841	1
689.081194075074	392.011265959516	1
688.962038901919	396.596498381525	1
688.693883982374	385.858322870251	1
688.500784844933	382.840801115497	1
688.609641831343	410.880583234349	1
688.456473579325	411.972307371859	1
688.209204949523	403.387008187986	1
688.075374965933	406.470028465448	1
687.906207751417	405.919800574807	1
687.525923525791	383.657411307687	1
687.172546757236	364.163624781317	1
686.851766972021	348.023606655844	1
686.687606586487	347.993034708226	1
686.485986042415	344.110867526119	1
686.527516239005	365.237874436867	1
686.310375478778	359.761801656188	1
685.935276167658	338.040897441522	1
685.806596921402	341.665413965853	1
685.796324199609	357.469185445183	1
685.714793961639	365.945305498656	1
685.575720682279	368.50430401121	1
685.167531656114	343.385973176785	1
684.939569156307	336.805067598523	1
684.706330512854	329.682676967806	1
684.835806810409	359.866603770287	1
684.824732883784	375.596133888722	1
684.466249011373	355.595788884989	1
684.257421366466	350.988716159134	1
684.262490471001	368.382038609566	1
684.066335527638	365.080671265719	1
683.818157133543	356.429862364723	1
683.511459148608	341.761484436179	1
683.484044570594	355.81850177326	1
683.448339217262	369.023971148647	1
683.073418510662	347.342370525372	1
682.975063768535	354.1066742061	1
682.969343242827	370.39954087525	1
682.593284890375	348.604395299689	1
682.580111608738	364.133052833699	1
682.18950998033	340.844437951777	1
681.951282156415	333.228586309355	1
682.006094403143	355.752992056137	1
681.772684562286	348.634967247307	1
681.676830314125	355.665653229583	1
681.504284260441	354.809750640418	1
681.336779525951	354.473492799861	1
681.360498626966	373.805710333196	1
681.326887047428	387.242624240627	1
681.232166005922	394.395586818961	1
680.82769619816	369.692098619046	1
680.493442349841	352.211448536474	1
680.44305748755	363.927803232972	1
680.48819412779	385.469663972644	1
680.359832666172	389.16842185787	1
679.962567867965	365.211668311135	1
679.632589469003	348.176444005106	1
679.561514267808	357.770494321821	1
679.662004426748	385.011140730443	1
679.193789194297	353.761695916185	1
678.980146346	348.696099948129	1
678.954245798697	362.940892403976	1
678.661607391431	349.752886316134	1
678.251813975543	324.516644707537	1
678.085893444184	324.363807358275	1
677.949088690111	327.206651459921	1
677.817325528758	330.56915150459	1
677.740535736102	339.586778999347	1
677.726149445278	355.023720690502	1
677.510412193006	349.752886316134	1
677.317209713134	346.800874278503	1
676.852811262807	315.957540454981	1
676.760851359594	323.420554748141	1
676.881896824309	352.792248374734	1
676.513550134823	331.831187473322	1
676.37922585743	334.9404026821	1
676.265780581912	340.198139590809	1
676.118442219081	341.971099858792	1
675.929185937246	339.43393045567	1
675.697035428323	332.486217478062	1
675.651395931952	344.722239311997	1
675.609524367343	357.346908849125	1
675.568491141056	370.058917212807	1
675.121242852442	340.992909479153	1
675.016287351645	347.132755102759	1
674.95717664571	357.988841388206	1
674.793988311253	358.141678737468	1
674.705941455393	366.023912681438	1
674.174230832956	328.276535293585	1
673.971226135288	324.337601232543	1
674.117944616029	356.368729663901	1
673.949352491253	355.971339122522	1
673.517546955866	328.503614003742	1
673.292335588433	322.285161197354	1
673.072887990382	316.660616889299	1
672.985689027371	324.638921303596	1
672.855680761175	328.215402592763	1
672.807819692751	340.241809004087	1
672.544511501108	330.110628262389	1
672.219627209339	313.647460956432	1
672.019009418585	309.966177553166	1
672.201317587537	345.669846549603	1
672.286341869612	371.368988416702	1
671.994362909974	358.294527281145	1
671.494239762617	323.813579467634	1
671.221473323565	312.717317006371	1
671.341016402661	341.971099858792	1
671.360048566426	360.888452368788	1
670.989807073252	339.770188296227	1
670.715087314831	328.47740787801	1
670.639743975816	337.691542135306	1
670.573476286918	347.840197358964	1
670.396040529045	346.556332280801	1
669.9968737508	322.468570494235	1
669.956813858939	335.315964114049	1
669.90825149529	347.289969468323	1
669.649761764035	337.674078847761	1
669.75360568361	365.325213263421	1
669.535982758073	359.91463900545	1
669.207956109073	343.15015162844	1
669.112593766065	350.316222866849	1
669.075304506749	363.456182525113	1
668.742066311262	346.158941739422	1
668.52765996951	341.084614127593	1
668.793325834491	385.386690967977	1
668.632311769783	385.805910618787	1
668.209910282138	359.342570810963	1
667.919290745211	346.434055684742	1
667.947357081956	366.303392448645	1
667.883956495783	376.766454014599	1
667.750827973832	380.059089714673	1
667.651231485832	386.80156428597	1
667.365230006362	374.373401511382	1
667.427126209477	397.727514916011	1
667.395432666098	411.457017250722	1
667.179669258506	406.256047220949	1
666.876769928495	392.094238964184	1
666.486946708613	368.993399201029	1
666.620121712855	399.683884480874	1
666.659282305628	420.706078083108	1
666.394257126207	410.443900295994	1
666.225603115761	410.094544989778	1
666.11723043471	415.946179202406	1
665.675247773126	387.487166238329	1
665.217969573425	357.45607678511	1
665.047745604411	356.949518307746	1
665.111544710206	380.513247134988	1
665.000063173477	386.050463810904	1
664.706337701707	372.844994435517	1
664.173048858109	335.001546577337	1
663.716430454138	305.044698485014	1
663.573063380389	307.3067427484	1
663.500422552404	316.84402618618	1
663.439362702456	327.573470053682	1
663.140098197506	313.804675321995	1
662.763802948464	292.114343054948	1
662.601660040192	292.450589701089	1
662.353612592417	283.952629343771	1
662.302606498754	295.721385097318	1
662.138479734777	295.856759159035	1
662.148254341174	313.878905488475	1
662.066392471569	322.477313332422	1
662.090455241338	341.971099858792	1
661.859244869948	335.211150805535	1
661.506549437299	315.957540454981	1
661.498270386104	332.128130528073	1
661.456735771027	344.879442483145	1
661.36428276704	352.394857833355	1
661.22528455944	355.124156982714	1
661.029041732054	351.966906538772	1
660.832873518835	348.818376544187	1
660.604299075577	342.337918452552	1
660.454178399644	343.927458229239	1
660.340392545326	349.255070676957	1
660.187194516694	350.530192916932	1
660.043284972733	352.761676427115	1
659.987000393023	364.006410415754	1
659.712339688303	352.792248374734	1
659.444801853317	342.31171232682	1
659.360549047417	350.68304146061	1
659.49864328385	381.923754631096	1
659.488418474568	397.910924212891	1
659.219906273558	387.334328889067	1
658.884468678351	369.875507915926	1
658.847209837092	383.085343113199	1
658.693688454192	384.338636243744	1
658.541728044623	385.753509561737	1
658.324201058022	380.425908308434	1
658.210008996266	385.72731463042	1
657.891961667013	370.063283034693	1
657.872432832045	385.102845378884	1
657.645482305732	378.810162406015	1
657.549507363974	385.989319915667	1
657.202590446562	367.36017881665	1
656.670755021146	329.71323772101	1
656.630371364733	342.613032397873	1
656.58900107991	355.412379588108	1
656.691046881641	382.963066517141	1
656.655516067369	396.365053849482	1
656.310916918621	377.980454748167	1
656.216093453157	385.286254675764	1
656.004837766616	380.618049249087	1
655.673328627865	363.582824943058	1
655.28457489712	340.661028654897	1
655.110016413252	339.770188296227	1
655.375958910514	384.185798894482	1
655.328205253867	396.33884772375	1
654.920475235516	371.469424708914	1
654.606569419856	356.250818889729	1
654.359738819751	347.931902007404	1
654.351602186902	364.163624781317	1
654.185126366757	364.111212529853	1
653.951895479925	357.194071499863	1
653.477148400454	325.438057013825	1
653.25523426788	319.686870287826	1
653.389455390983	350.565130686437	1
653.384486436944	367.128734284607	1
653.369742089639	382.68795257182	1
653.088303730245	370.81876052606	1
652.752041001677	353.311904317757	1
652.759515654861	371.159372994089	1
652.657988570304	377.797045451287	1
652.532037793458	381.923754631096	1
652.303581441312	375.508795062168	1
651.942176525128	355.421111231881	1
651.986159307982	377.028470494261	1
651.970774798245	392.530921902539	1
651.47147655588	358.263955333527	1
651.245518894649	352.111012244262	1
650.779573734489	321.276410064512	1
650.708911272626	331.0975502858	1
650.783703100387	355.879634474082	1
650.756329112112	370.154987683133	1
650.562973613002	367.36017881665	1
650.309231894092	358.355659981967	1
649.977356015104	341.316058659637	1
649.974739197464	358.141678737468	1
650.046585575126	382.626819870998	1
649.781341113892	372.443238072252	1
649.577694801291	368.59600865965	1
649.308482283442	358.006304675751	1
649.146214057428	358.416792682789	1
649.101207625675	370.888624870655	1
649.243520154033	402.627164874732	1
648.839674286632	378.194424798251	1
648.699233766704	380.853859603017	1
648.777234617056	405.980933275629	1
648.703350446216	415.487655960204	1
648.070103149317	367.464992125164	1
647.940620899779	371.255443464415	1
648.077006699203	402.391354520802	1
648.140523479701	426.033690530826	1
647.767298440935	404.758212092703	1
647.195016460987	363.010756748571	1
646.940275040921	353.923264909219	1
646.850264603129	361.779303921872	1
646.586375316429	351.752925294273	1
646.22350478484	331.547330689813	1
646.187218553206	344.931843540195	1
645.930178998492	335.6129071688	1
645.645956203001	323.499161930923	1
645.719440008466	348.176444005106	1
645.821361763141	375.779543185603	1
645.358018732052	345.246261076906	1
645.036945921195	329.346419127249	1
644.982760242035	340.896839008827	1
644.853455328045	344.722239311997	1
644.679558969746	343.962395998743	1
644.597406810987	352.639399831057	1
644.175276868756	326.350737676341	1
644.034003031069	328.949039780285	1
644.016954373124	344.324848770618	1
643.837448565309	342.992948457292	1
643.555734768814	331.149951342849	1
643.113049860609	302.752082274009	1
643.167803818497	325.516664196607	1
643.116018969161	337.324723541545	1
642.71105174044	312.809021654811	1
642.759620844386	334.9404026821	1
642.731202628509	349.15462319033	1
642.274619558497	319.333149159723	1
642.011851959062	309.446521610143	1
642.194044047808	345.324868259688	1
642.190936199827	362.146122515633	1
641.990979483333	358.722478575728	1
641.686139946313	344.512623889385	1
641.380017254408	330.17176096321	1
641.274036535367	336.416419895331	1
641.266550986476	352.792248374734	1
641.268651737457	370.154987683133	1
641.168502270916	377.002275562944	1
640.986312772743	375.412724591842	1
640.754521978926	368.722651077594	1
640.558005182941	365.661459909564	1
640.422152923677	368.840561851767	1
640.263915424908	369.718304744778	1
639.934941401413	353.036790372436	1
639.99861795114	376.740259083282	1
639.627803299865	355.757357878023	1
639.218766433234	330.844265449911	1
639.180768525121	344.093404238575	1
639.235534013367	366.884192286905	1
639.019572351711	361.831704978922	1
638.488429053728	324.363807358275	1
638.496631737357	342.368479205756	1
638.503466599888	360.233422364048	1
638.101667778678	336.071430411001	1
637.783758472846	320.538407055105	1
637.770864715934	336.37711630394	1
637.672916435027	343.468934987038	1
637.591050954465	352.215814358361	1
637.295990176866	339.036551108705	1
636.912011207455	316.713017946349	1
636.970444668962	339.892453697871	1
636.914951782076	351.355534752894	1
636.798648613547	356.56523642644	1
636.381897121813	330.874837397529	1
636.255555241523	335.053947634387	1
636.187627625259	345.24189525502	1
635.958516943287	338.853141811825	1
635.696703684605	329.101877129547	1
635.512453674947	327.328916861565	1
635.377998835172	330.678319440575	1
635.361188462905	346.128369791803	1
635.122648652983	338.774534629044	1
634.766446113423	319.320051694065	1
634.926619489248	352.975657671614	1
635.0046257156	378.181327332592	1
634.931002245545	387.792852131267	1
634.384632285671	348.783438774683	1
634.309419590819	358.233383385908	1
634.009760142861	344.599962715939	1
634.140370026545	375.220583651189	1
633.86306823797	363.888510835997	1
633.557989185979	349.700485259085	1
633.346607937437	345.15019060658	1
633.348870759148	362.574073810216	1
633.340849482999	378.941170645846	1
633.148292799846	376.329771076244	1
632.613168765306	338.486323218065	1
632.378517180197	331.547330689813	1
632.567384142238	368.168057365067	1
632.440730013936	372.338435958153	1
632.031163216196	347.412234869966	1
631.545586042554	314.669309554933	1
631.625085334989	340.045302241548	1
631.678675607929	362.757483107096	1
631.314673744145	342.521327749433	1
630.991380939394	326.4730142724	1
630.941938990191	338.591125332163	1
630.960294912213	357.683155495267	1
630.67828773238	345.883827794101	1
630.517279393362	346.530126155069	1
630.392437062678	350.897011510693	1
630.250177643237	353.473473310791	1
629.985882499548	343.499506934656	1
629.773081001388	338.822569864207	1
629.74335335961	352.975657671614	1
629.561741295285	351.508383296571	1
629.386489116381	350.696138926268	1
629.32450834393	361.534750729755	1
629.134250425784	359.181001817929	1
628.87596441367	349.831493498916	1
628.51088544726	329.499267670926	1
628.3386458261	329.001440837334	1
628.59128346719	372.203061896436	1
628.311520185137	360.648276192972	1
628.193049391059	365.683300213409	1
628.097922083067	373.120108380837	1
627.791935045739	358.870950103103	1
627.724091179102	369.115675797087	1
627.581086068884	371.630993701948	1
627.300590370833	360.00634365389	1
627.034436923654	349.857699624648	1
626.823386224529	345.377269316737	1
626.69053604708	348.940653140246	1
626.45068053184	341.499467956517	1
626.19353551882	332.280967877335	1
625.904155431466	319.748002988648	1
625.885696667765	335.080142565704	1
625.543819764012	317.149700884704	1
625.160069701962	294.913517743316	1
624.937060058642	289.210355058065	1
624.899077601764	302.53810102951	1
625.092742031385	339.691581113445	1
624.755024631736	322.193456548914	1
624.319133640928	294.599100206604	1
624.208808554316	300.490026816208	1
624.30958039206	328.093125996705	1
624.281225951469	342.416514440919	1
624.31434337279	363.063169000035	1
623.996401869248	347.604387005034	1
623.788547449561	343.468934987038	1
623.952879098314	377.613636154407	1
623.781054864511	377.185673665409	1
623.462399214847	361.657027325814	1
623.306861835429	362.905954634472	1
623.201332425771	369.299085093968	1
623.085943764898	374.679087404321	1
622.957638911474	378.731555223234	1
622.614101330863	360.648276192972	1
622.431898775544	359.159161514083	1
622.284886090546	361.290208732053	1
622.086829097427	358.172250685087	1
622.160245620572	382.976175177215	1
621.876149598913	371.010901466713	1
621.491502330139	348.704842786316	1
621.170874367483	332.984044311653	1
621.133268773207	346.37292298392	1
620.802942892264	329.656470842074	1
620.74566159244	341.023481426771	1
620.918244060093	376.032816827077	1
620.432025800944	343.285525690158	1
619.989276896413	315.009933217376	1
619.924361031122	325.595271379389	1
619.794474434254	329.499267670926	1
619.921370638928	359.814202713238	1
619.864156493434	371.194310763593	1
619.546193689876	355.757357878023	1
619.352287280689	353.080459785713	1
619.19913279763	354.595769395919	1
619.238902993833	375.954220838711	1
619.069597038264	375.810115133221	1
618.97059438443	382.897567994433	1
618.485292224664	350.255078971612	1
618.482909067329	367.281582828284	1
618.408719285254	376.923668380162	1
618.040026152396	356.277025015461	1
617.750552716644	343.778986701863	1
617.660118116279	351.752925294273	1
617.628268232814	365.753164558004	1
617.491196815368	368.932266500207	1
617.000136993598	335.70461181724	1
616.635256614295	315.455358993918	1
616.731301398698	342.613032397873	1
616.839098772904	370.980329519095	1
616.411693475946	344.303019661187	1
616.167192481738	336.438249004762	1
616.157905334177	352.766042249002	1
615.928884935766	346.495188385564	1
615.797384187103	350.255078971612	1
615.769644551004	364.687646546226	1
615.636003938093	368.229190065889	1
615.620985025122	383.971817649983	1
615.35065242367	373.45635502698	1
615.111815929779	366.181127047001	1
614.953133316643	367.150574588453	1
614.927168710424	381.770906087418	1
614.797765936375	385.753509561737	1
614.64173299864	386.998071048509	1
614.399287899489	379.35602447477	1
614.166727197513	372.731449483231	1
613.930719012782	365.753164558004	1
613.580997531174	347.08035404571	1
613.336395911699	339.219960405586	1
613.285907933514	351.324973999691	1
613.325084754572	372.652853494864	1
613.050269724504	361.687599273432	1
612.854419863139	358.844755171786	1
612.590797254744	349.032357788686	1
612.642508466166	371.652834005794	1
612.587172474889	383.264386588194	1
612.42818603918	384.2163708421	1
612.098591400871	367.622195296312	1
611.899974144185	364.49987142746	1
611.94599662917	386.539547806308	1
611.558632989832	364.006410415754	1
611.622514141637	387.884556779708	1
611.588137041009	401.657717333281	1
611.284434888259	387.73170823603	1
611.051630897114	381.098412795134	1
610.963730706847	389.369294442295	1
610.863296869275	396.351945189408	1
610.620447670103	388.688058311823	1
610.470447766779	390.574552337676	1
610.272546009676	387.535201473492	1
610.093317913044	386.417282404665	1
610.000145621997	394.151033626844	1
609.765152492516	387.299391119562	1
609.746606498575	402.7101378794	1
609.625556482579	407.579215890502	1
609.257642299264	387.059214943746	1
609.125791275936	390.819105529794	1
608.877806894574	382.635551514771	1
608.56871605761	368.168057365067	1
608.681828129084	397.124885968321	1
608.574825162108	403.443775066921	1
608.159986952698	378.102720149811	1
607.937776641469	372.574246312082	1
607.881020318725	384.063522298423	1
607.803366122855	393.404298973664	1
607.772918041542	407.601056194348	1
607.499809124539	396.841040379228	1
607.520804819891	416.330461083711	1
607.299224695668	410.871851590577	1
607.18556690369	416.513870380592	1
607.112279406194	426.308804476147	1
606.666152130437	397.75808686363	1
606.546483216144	402.784379240295	1
606.111803578055	375.412724591842	1
606.006087318922	381.875719395932	1
606.018993063712	400.539798264454	1
605.913430334356	407.020256356089	1
605.678444803526	400.190442958238	1
605.350381232257	383.788408353103	1
605.38227610942	404.408856786486	1
605.272052933995	410.413328348376	1
604.888556209115	388.31250807429	1
604.664739263257	382.635551514771	1
604.424694967052	375.290447995783	1
604.590124959207	409.649119213236	1
604.27703517129	394.792966165925	1
604.029324036525	386.661824402367	1
603.961630557329	397.046289979954	1
603.937788895566	411.94173542424	1
603.532064050478	387.561407599224	1
603.22950621092	373.792612867537	1
603.264403500252	394.731833465104	1
603.27436946788	413.107700922646	1
603.237580133373	426.675623069907	1
602.805235622594	399.561607884815	1
602.466505046511	382.076591980357	1
602.205636087933	372.600452437815	1
602.164016743401	385.674913573371	1
602.129692267158	399.500475183993	1
601.938856407733	397.229699276835	1
601.719352707181	392.011265959516	1
601.34070506264	370.425735806567	1
601.465017451737	400.570359017657	1
601.40738560511	412.002879319477	1
601.088071492052	396.52225702063	1
600.92028519527	396.627059134729	1
600.787137406028	400.295245072336	1
600.676272560026	406.256047220949	1
600.315741448012	386.539547806308	1
599.909474203451	362.119916389901	1
599.743855918856	362.451797214157	1
599.824236528518	388.085429364133	1
599.476283949807	369.665903687729	1
599.321978288055	371.163738815975	1
598.987978760159	354.180915566995	1
598.68165448335	340.045302241548	1
598.755668919446	365.028259014255	1
598.544181977026	360.648276192972	1
598.470381210749	370.430101628453	1
598.437715272182	384.443449552258	1
598.249641822811	382.473982521737	1
598.118964915176	386.408550760892	1
597.676674277854	358.294527281145	1
597.50356503954	357.866564792147	1
597.595306584426	384.679259906187	1
597.682497050191	411.024688939839	1
597.523078501134	412.007245141364	1
597.180187140704	394.12047287364	1
597.066481002925	399.806161076932	1
596.907335968113	400.819278031661	1
596.712432699856	398.155477405009	1
596.405005434966	383.919416592933	1
596.262947818796	386.692396349985	1
596.162874067378	393.784215033083	1
595.617696036832	355.097962051397	1
595.452092627136	355.451683179499	1
595.481367577666	375.849407530197	1
595.319357493371	376.574313073946	1
595.021301301152	363.307710997737	1
594.893921944893	367.59598917058	1
594.712569630042	366.333964396263	1
594.286731123849	339.927391467375	1
594.113430364954	339.495074350907	1
593.97642410876	342.796441694753	1
593.852529803956	347.44717263947	1
593.680691669707	347.167692872264	1
593.228956696646	318.10168513861	1
593.149535960632	327.328916861565	1
592.790473303906	307.79583793822	1
592.808395211098	327.036339628699	1
592.712519536733	334.57358408834	1
592.578083470959	338.145699555621	1
592.438374718468	341.176318776033	1
592.196672027675	333.717681499175	1
591.984088238846	329.254714478809	1
591.904647936359	338.486323218065	1
591.852118677335	350.486523503655	1
591.760901708818	358.508497331229	1
591.688953316423	368.513035654982	1
591.597805886959	376.543752320743	1
591.351293473018	368.59600865965	1
591.02278531178	352.215814358361	1
590.993179992817	366.578506393965	1
590.992778731571	383.945622718666	1
590.756892649337	377.093969016969	1
590.507964117571	368.901694552589	1
590.173897690515	351.953797878698	1
590.283519090599	380.639889552933	1
590.334114870677	403.255999948155	1
590.07925369917	394.456719519783	1
589.592219698466	361.779303921872	1
589.425700105692	362.067515332851	1
589.57069376944	394.395586818961	1
589.255425290203	379.386585227974	1
588.741017117454	343.896897476035	1
588.479231521765	334.390174791459	1
588.514523218074	355.438574519426	1
588.412452753536	362.360092565717	1
587.97325104813	334.608521857844	1
587.648680698929	318.647547207365	1
587.633543119823	334.512451387518	1
587.723653495464	361.202869905499	1
587.625833236692	368.565447906446	1
587.352989747948	357.927708687384	1
587.062603044445	345.486437252722	1
586.971043834261	353.495313614637	1
586.839353359242	357.377480796743	1
586.789388612406	369.665903687729	1
586.588602195912	366.443132332249	1
586.460285669319	370.674654820571	1
586.046807469618	345.578141901162	1
585.799972968869	337.621677790712	1
585.930760170608	368.50430401121	1
585.73486114754	365.788102327509	1
585.530250424144	362.176683268837	1
585.206789748551	346.342351036302	1
585.288761435605	372.207427718322	1
585.260077704163	386.692396349985	1
584.913793822579	368.513035654982	1
584.574465796268	351.04986005437	1
584.363907951962	346.831446226122	1
584.295622299916	357.246472556912	1
584.13625481134	358.294527281145	1
583.808232982917	341.997294790109	1
583.434517904658	321.001296119192	1
582.964413739531	290.092474967377	1
583.076328399848	319.044937748744	1
583.053258692009	334.115060846139	1
582.767955471374	322.21529685276	1
582.52591023875	314.765380025259	1
582.533685697629	333.01023924297	1
582.346270099347	331.180512096053	1
581.762323441633	288.568422518983	1
581.786592911387	308.512000643781	1
582.048667108707	352.914513776377	1
582.082644711344	373.858111390245	1
581.816939982112	363.980215484437	1
581.65618611477	364.897261968839	1
581.412120409992	357.246472556912	1
581.316823231577	364.897261968839	1
580.973898258905	347.08035404571	1
581.150407916317	382.68795257182	1
581.106421145335	395.618308001887	1
580.814297210357	383.028576234264	1
580.573201366517	375.687838537163	1
580.315114532493	366.600346697812	1
580.22065683069	374.342840758178	1
580.113029385286	380.731594201373	1
579.800530404255	366.05011880717	1
579.405271571547	342.857574395575	1
579.368782994225	356.56523642644	1
579.410793482878	378.347273341928	1
579.206535015606	374.801364000379	1
578.655889369724	335.630370456345	1
578.792645926279	367.159306232225	1
578.844137539802	389.919522332937	1
578.43460320735	365.264080562599	1
577.993132243204	337.324723541545	1
577.817531549533	336.730826237627	1
578.02825699112	375.871247834043	1
577.876291129919	377.709706624733	1
577.39997445987	346.18951368704	1
577.191481035482	342.215641856494	1
577.183046575342	358.818549046054	1
577.057715436912	363.399415646177	1
576.830560443414	357.508477842159	1
576.663859708299	357.836004038944	1
576.649706296172	373.853745568359	1
576.576145569252	383.762213421785	1
576.384499299037	381.526364089716	1
576.249570853389	385.12468568273	1
576.064575958031	383.574438303019	1
575.796566613967	373.486926974598	1
575.648071717048	375.692204359049	1
575.480165838507	375.901819781662	1
575.157872024546	360.233422364048	1
574.834424566462	344.447125366677	1
574.651848296631	343.15015162844	1
574.531934201199	348.298720601165	1
574.135477949199	325.005739897357	1
574.278964132567	357.246472556912	1
574.348309713584	381.862610735859	1
574.046472524721	368.303431426784	1
573.496498226194	329.224153725605	1
573.443880056734	341.298595372092	1
573.334147405286	347.49957369652	1
573.173371939068	348.451557950427	1
572.94414541196	342.36411338387	1
572.829423268216	348.054167409047	1
572.707815565801	353.036790372436	1
572.583270892471	357.718093264772	1
572.431587713848	359.608953112511	1
572.392413418146	373.072073145674	1
572.373187470725	388.587622019611	1
572.155543873335	383.696703704662	1
571.747889615229	359.263974822596	1
571.66435920046	368.168057365067	1
571.587530052508	377.762107681782	1
571.637985490369	400.448093616013	1
571.697604761648	424.077320965964	1
571.393301664623	410.277954286659	1
571.007809955554	388.12909877741	1
570.787051592054	382.923774120165	1
570.729625232364	394.517852220605	1
570.617717035569	400.509226316835	1
570.434003652507	399.116193302688	1
570.06337893811	378.50011069119	1
569.5097492492	339.062746040022	1
569.563401905396	362.084978620396	1
569.323656429684	354.932016042062	1
569.163981285929	356.015008535799	1
569.120848579528	369.085103849469	1
568.860743714693	359.840397644555	1
568.490620767663	339.281093106408	1
568.150084460323	321.765505254332	1
567.993133266101	323.132343337162	1
568.007836213754	342.154509155672	1
567.671991300958	325.123639477114	1
567.321660913511	306.603677508497	1
567.170710207307	308.590607826563	1
567.117620157885	320.643220363618	1
566.96775904483	322.743684439555	1
566.591839758291	301.594848419376	1
566.266057348502	285.603313015694	1
566.318958526126	308.560035878944	1
566.285491265509	322.63451650357	1
566.165867813034	327.848583999002	1
565.737985611413	301.359038065447	1
565.40494948923	284.625122636055	1
565.585319239806	320.695621420668	1
565.521670548219	331.669607285872	1
565.489222039679	345.853255846483	1
565.473962329627	361.805498853189	1
565.243598819551	355.63509247638	1
564.870311533959	334.765736223407	1
564.956040191728	361.106799435173	1
564.93068931384	376.024085183305	1
564.813365421693	381.48269467644	1
564.513206465732	368.137485417449	1
564.344153488882	368.277225301052	1
564.050519093999	355.604520528761	1
563.946668809273	362.451797214157	1
563.955921985198	380.932466785798	1
563.790959234785	381.495792142098	1
563.35289388638	353.971300144383	1
563.150468392334	350.68304146061	1
563.107808516302	363.82736694076	1
562.912841610949	361.307672019598	1
562.875942172084	375.045905998081	1
562.837082518971	388.583256197725	1
562.758177074234	398.002628861332	1
562.762441618371	415.976739955609	1
562.388772600564	395.081188771319	1
561.788663160169	350.897011510693	1
561.93896527016	383.893221661616	1
561.979334241621	405.583553928664	1
561.921149113482	417.138339632128	1
561.754219739291	417.509524047775	1
561.237973989492	381.954315384299	1
561.05493869783	380.670450306136	1
561.055870830622	398.308314754271	1
560.908784265353	400.723207561334	1
560.427836412333	368.801258260376	1
560.175904766632	360.434294948473	1
560.213790643794	381.875719395932	1
560.024344504475	379.936813118615	1
559.73604727033	367.831810718925	1
559.730773846065	384.836463077335	1
559.387690680324	367.098173531403	1
559.223182484125	367.726997410411	1
558.807183417	342.490755801814	1
558.737599499082	352.883953023174	1
558.477665290948	343.700379519082	1
558.265532927791	339.43393045567	1
558.021464595202	331.883588530371	1
557.816026838057	328.307107241204	1
557.81714462069	345.975532442542	1
557.728030357403	354.364324863876	1
557.558704298757	354.504064747479	1
557.274562517246	342.835745286144	1
556.999160272599	332.066997827251	1
556.867686768734	336.10200235862	1
557.302692831049	398.400019402711	1
557.081150175245	393.17285444162	1
556.495643010125	350.512729629388	1
556.247507220792	342.551888502636	1
556.320268863593	367.59598917058	1
556.458834929376	399.408770535553	1
556.18405678031	388.70989861567	1
555.823037659102	369.141870728404	1
555.417217563442	344.966781309699	1
555.412712020235	362.067515332851	1
555.508996993686	389.535240451631	1
555.333453215403	389.046145261812	1
555.114849301308	384.129032015546	1
554.916958399099	381.342954792836	1
554.700124009117	376.609250843451	1
554.446046247904	368.045780769008	1
554.386678132842	379.508861824032	1
554.19835552067	377.709706624733	1
554.070572343294	382.137724681179	1
553.933356559773	385.596306390589	1
553.853410919242	394.945814709602	1
553.778553449889	404.819344793524	1
553.330348128857	376.294833306739	1
552.808809507523	340.228711538428	1
552.882877298718	365.421283733748	1
552.790117281276	373.45635502698	1
552.715225615004	383.329885110902	1
552.476690657074	376.373440489521	1
552.324382730688	378.286129446691	1
552.223018731737	385.439092025026	1
551.896361059691	369.421350495611	1
551.682340052775	364.988966617279	1
551.561721633312	370.163719326905	1
551.443007241129	375.5350011879	1
550.996927894586	347.237568411273	1
550.852639457825	349.979965026291	1
550.939363150111	376.482608425506	1
550.818031430632	381.587496790538	1
550.468731262924	363.246578296915	1
550.244508035167	357.770494321821	1
550.167483093389	367.434420177546	1
550.105566635978	378.652948040452	1
549.801840149224	365.002064082937	1
549.72581384962	374.770792052761	1
549.549747664372	374.251136109738	1
549.315421070372	367.740106070484	1
549.037694647368	356.766109010865	1
548.847129621092	354.757338388953	1
548.739607507999	361.290208732053	1
548.595478972655	364.058811472804	1
548.594854754173	381.587496790538	1
548.527733281576	392.277648261064	1
548.230138072204	379.26431982633	1
548.085812745231	382.015459279536	1
547.752878276274	365.368882676698	1
547.560560878407	363.185434401679	1
547.408912448633	365.185473379818	1
547.450784805301	387.08977569695	1
547.304939778337	389.688077800893	1
546.957493219385	371.552397713582	1
546.833713312383	376.421475724684	1
546.74389378048	384.784062020286	1
546.520576817482	379.417157175592	1
546.490610974658	393.93706357676	1
546.532096709164	415.806439318802	1
546.002970654425	378.989205881009	1
545.661930805746	361.51728744221	1
545.532244619276	365.783736505622	1
545.597055896618	390.054896394654	1
545.429907574823	390.469750223578	1
545.111429111688	375.321019943402	1
545.024344817425	383.971817649983	1
544.858492663292	384.522045540624	1
544.555321874273	370.949768765891	1
544.382323266063	370.766359469011	1
544.192674023646	368.87112260497	1
544.02458729438	369.194271785454	1
543.91143578735	375.16818259414	1
543.793691867163	380.670450306136	1
543.560283413073	374.277331041055	1
543.283857382762	363.460548346999	1
542.919704704184	343.621783530715	1
542.675618978094	336.132563111823	1
542.597073900386	345.669846549603	1
542.378110608409	340.765830768995	1
542.229537527958	343.102116393277	1
542.28212801838	366.128714795537	1
541.96570170295	351.202697403632	1
541.889798327832	361.015094786733	1
541.791385049621	368.513035654982	1
541.652968941901	371.897376003497	1
541.446442116411	368.277225301052	1
541.395308265143	380.639889552933	1
541.375544874519	396.229679787765	1
541.287798120755	404.828076437297	1
541.081881765549	401.273435451975	1
541.024310090672	412.976692682815	1
540.864872973334	414.203790882042	1
540.679529227043	412.767077260202	1
540.299504923388	391.308189525198	1
540.140005550513	392.530921902539	1
540.240263020328	420.470267729178	1
540.004961332438	413.898104989103	1
539.703332236254	400.504860494949	1
539.527204985356	400.020131127016	1
539.152193811099	379.080910529449	1
538.808468130375	361.360073076647	1
538.72462687339	370.368968927631	1
538.551954952222	370.242326509687	1
538.357070545059	367.831810718925	1
538.030769157389	351.905762643535	1
537.883722750544	354.416725920925	1
537.766008896072	359.945210953069	1
537.593006892191	359.787996587506	1
537.458720965695	363.613396890676	1
537.116040171609	346.00610439016	1
537.063007320335	358.189713972631	1
536.78523311462	347.259397520704	1
536.77120694274	363.456182525113	1
536.739129249347	377.797045451287	1
536.453480476266	366.058850450943	1
536.330018160092	371.002169822941	1
536.095264507225	364.49987142746	1
536.115852134979	384.260040255377	1
535.949231960967	384.766598732741	1
535.516430461338	357.897136739766	1
535.262629185996	349.438479973838	1
535.40245768994	381.465231388894	1
535.253474260599	383.788408353103	1
535.048311308955	380.334203659994	1
534.533149498788	344.997353257318	1
534.360666837976	344.905648608878	1
534.592089017788	386.356138509428	1
534.715234608553	416.67107355174	1
534.4667310696	408.762644676452	1
534.077554666248	386.386710457046	1
534.028934564651	399.037586119906	1
533.90638701628	404.085707606003	1
533.821451516955	413.002887614132	1
533.586587317439	406.500600413066	1
533.449117175696	410.015937806997	1
533.179890771784	399.98083873004	1
532.953923388428	394.395586818961	1
532.754019238669	391.491598822078	1
532.662591162349	399.745017181696	1
532.597608579631	410.719014241315	1
532.288905335031	396.627059134729	1
532.234014965322	408.640368080394	1
532.131479239931	415.754027067337	1
531.766371360949	395.862861194004	1
531.641319450366	400.662063666097	1
531.612515517875	415.36101354226	1
531.442911422789	415.579360608645	1
530.880810799388	375.430187879387	1
530.495205471407	353.434180913815	1
530.806344053527	403.098796777007	1
530.440893683754	383.17704776164	1
530.006696057992	356.185320367021	1
529.852126137403	357.953903618701	1
529.545759292463	344.110867526119	1
529.434442228483	350.329320332508	1
529.129973148369	336.682791002464	1
528.87020693798	327.634602754503	1
528.597059755703	317.210844779941	1
528.597341394866	334.909841928897	1
528.677099636952	360.783650254689	1
528.35030754926	344.844504713641	1
528.019475571098	328.490516538084	1
528.139210893351	358.477936578026	1
528.015225725285	363.399415646177	1
527.890554870375	368.251030369735	1
527.647459720602	360.923390138292	1
527.625399195919	376.329771076244	1
527.471539830188	378.181327332592	1
527.179130786362	365.783736505622	1
526.961188248652	361.045666734351	1
526.964067886333	379.019766634213	1
527.067101816418	407.295370301409	1
526.957325318438	413.684123744604	1
526.621363952359	396.810468431609	1
526.421434599938	393.928331932988	1
526.161631648416	384.888864134385	1
525.899657125671	375.626705836341	1
525.78008320973	381.01107396858	1
525.662795693957	386.631252454748	1
525.650715063671	403.072590651274	1
525.58313424299	413.806400340663	1
525.180249192449	390.054896394654	1
524.635290402047	351.691792593452	1
524.485320239322	353.953836856838	1
524.609798057971	384.443449552258	1
524.682597046283	409.618558460032	1
524.075495431281	364.86669002122	1
523.75884881869	349.988707864479	1
523.52078713978	343.193821041718	1
523.349379748605	343.254964936954	1
522.97645600564	322.590847090293	1
522.808899636849	323.049370332494	1
522.632080874965	322.555909320789	1
522.3117872736	307.3067427484	1
522.348141947181	328.739424357672	1
522.424826306083	354.320655450599	1
522.416246914201	371.133178062772	1
522.12726255871	359.106760457033	1
521.937201231647	357.255204200685	1
521.758172823457	356.539030300708	1
521.62694690446	360.739980841412	1
521.408673864948	355.988802410067	1
521.202240600426	352.455990534176	1
520.950497463226	344.263716069796	1
520.938003821461	360.67884814059	1
520.929664819526	377.521931505966	1
520.591244126502	360.416831660928	1
520.226704876735	340.626090885392	1
520.115808883947	346.923150874562	1
519.929669311281	345.482071430836	1
519.971570225473	367.495552878367	1
519.537500728197	340.556226540798	1
519.543171673403	358.844755171786	1
519.598385747581	382.22942932962	1
519.058744587925	344.434016706603	1
518.980625306169	354.1066742061	1
519.043293468451	378.259934515374	1
519.144507988648	406.378323817007	1
518.873649022315	396.229679787765	1
518.428914625472	368.198629312686	1
518.190736451786	361.412485328111	1
518.185396564079	378.574352052085	1
518.076960254886	385.133417326502	1
517.870267747227	381.587496790538	1
517.707981144028	382.609356583454	1
517.179565171345	345.975532442542	1
517.109783950463	356.512835369391	1
516.943869511401	357.163499552245	1
516.733579346463	353.250771616935	1
516.658004885075	363.194166045451	1
516.553127739459	370.124426929929	1
516.60262475961	392.932678265804	1
516.108429473643	359.82293435701	1
515.96171150005	362.451797214157	1
515.870014090292	370.740153343279	1
515.816863081975	382.993638464759	1
515.745023930241	393.325691790882	1
515.260945234738	361.259636784434	1
515.008983132269	353.067362320054	1
515.017415092915	371.657199827681	1
514.977607560714	385.286254675764	1
514.74944621993	379.543799593537	1
514.446890676218	366.150555099383	1
514.229671258914	361.534750729755	1
514.157782542646	371.866815250293	1
514.095101026327	383.146475814021	1
513.951911422363	386.14653428123	1
513.427307330609	349.91883232547	1
513.164583456951	340.626090885392	1
513.368561569097	379.334184170924	1
513.175882587179	377.246817560646	1
512.871190776176	363.639591821993	1
512.440559756031	337.080181543843	1
512.475696536831	358.425524326561	1
512.541864632737	382.963066517141	1
512.186664616664	364.163624781317	1
512.019084076652	364.661440420494	1
511.725012508168	352.150315835653	1
511.597798083516	356.80104678037	1
511.376276346824	351.752925294273	1
511.157763053628	347.014855523002	1
511.011168928484	349.674290327768	1
510.702587892024	335.674039869622	1
510.766874770337	360.023806941435	1
510.628117110887	363.491120294618	1
510.410167420739	358.814183224168	1
510.331986201391	368.513035654982	1
510.363003222682	389.443535803191	1
510.008402311698	370.713947217546	1
509.504127734722	336.591086354024	1
509.515595213794	355.512815880321	1
509.665132798448	388.635657254774	1
509.579824188277	397.605249514368	1
509.231943530982	379.569994524854	1
509.057628771417	379.386585227974	1
509.060743598575	397.452400970691	1
509.00296630657	409.256105688158	1
508.701383796999	395.985126595648	1
508.323624002072	374.879959988746	1
508.26918253557	387.028642996128	1
508.229765429599	400.723207561334	1
507.783501040868	372.574246312082	1
507.637032843005	375.25988724258	1
507.342546720554	362.722545337591	1
507.071619298364	352.608839077853	1
507.156406281135	379.080910529449	1
507.132747169576	394.399952640847	1
506.955041036296	393.875919681523	1
506.808918342933	396.600864203412	1
506.66805436507	399.867293777754	1
506.466892687042	396.932745027668	1
506.140725972576	381.142082208411	1
506.074656301539	392.102970607956	1
506.202023270006	422.959401897137	1
505.805738567511	399.958998426194	1
505.751369254901	412.125144721121	1
505.2733816054	380.7228625576	1
505.176583707542	388.526489318789	1
504.999617317876	388.085429364133	1
504.969722468695	402.771270580221	1
504.85617759081	408.854349324893	1
504.68382106142	408.889287094397	1
504.394271898642	396.871612326846	1
504.02098770765	376.24243224969	1
503.934422343234	385.102845378884	1
503.948648317208	404.330249603705	1
503.556579110935	381.770906087418	1
503.284280419404	371.530557409735	1
503.022080922308	362.329531812514	1
502.840716957244	361.443046081315	1
502.55990832283	350.329320332508	1
502.637574065271	376.085229078542	1
502.534953227553	383.299324357698	1
502.1723081027	363.770600061824	1
502.000085054541	363.82736694076	1
501.850698930221	366.233528104051	1
501.727334024454	371.316587359652	1
501.642812842284	380.395336360815	1
501.575863775468	391.281994593881	1
501.411932508019	392.194675256397	1
501.481943628359	417.168900385331	1
501.104049920193	396.076831244088	1
500.792725800477	381.832049982655	1
500.537016721202	373.307883499604	1
500.533847064471	390.757961634557	1
500.208153783448	375.037174354309	1
499.937014009282	364.927822722042	1
499.855999198898	374.373401511382	1
499.929825920378	399.745017181696	1
499.751610670038	399.194789291054	1
499.225905867245	362.905954634472	1
498.878012915719	344.905648608878	1
498.762491345572	350.805306862253	1
498.604335106496	352.320616472459	1
498.544804955376	363.980215484437	1
498.387443339132	365.578486904896	1
498.096754909705	353.464741667019	1
497.711037492735	331.577902637432	1
497.767311115476	355.150363108446	1
497.532523011384	348.787804596569	1
497.284142120124	341.027847248657	1
497.095707143906	339.43393045567	1
496.838058207841	330.721988853852	1
497.185909546969	384.286235186694	1
497.052992889175	388.404212722731	1
496.670836547472	366.888558108791	1
496.619089319822	379.35602447477	1
496.555490035021	390.605124285295	1
496.3411981593	386.356138509428	1
496.096881906779	379.019766634213	1
495.952932598968	382.006727635763	1
495.991932542457	403.810593660682	1
495.982693234067	420.653677026058	1
495.871079632932	426.968200302773	1
495.356992187067	391.888989363458	1
495.327354791	406.635974474783	1
495.393158907146	431.19971159668	1
495.443417201823	454.165177298118	1
495.066702872667	433.217213862364	1
494.842834620549	427.990048901273	1
494.586988945334	419.47462525641	1
494.283625660616	406.072637924069	1
494.230679120797	418.426570532177	1
494.003475208725	412.858781908642	1
493.517435996655	380.670450306136	1
493.380785107574	384.417243426525	1
493.563588930038	421.020495619819	1
493.315344216485	413.291110219526	1
492.60424907603	357.958269440588	1
492.207343838101	334.9404026821	1
492.293657344836	361.622089556309	1
492.177351129735	367.464992125164	1
491.896213418296	356.355621003828	1
491.572823261366	340.901204830713	1
491.438624074801	344.905648608878	1
491.43540456173	362.381932869563	1
491.251049515679	361.229076031231	1
491.049874794917	358.346928338195	1
490.779316280548	348.329281354368	1
490.637359894205	351.538944049774	1
490.769851922038	382.976175177215	1
490.782603908726	402.098777287937	1
490.623476329478	403.544211359134	1
490.34677424075	392.897740496299	1
490.050535131449	380.242499011553	1
490.084535416319	401.552915219182	1
490.066135469475	417.47458627827	1
489.673921571138	394.950180531488	1
489.489070992654	393.75365427988	1
489.117310490462	373.334089625336	1
489.010827144295	380.198829598277	1
488.859119227055	382.4128386265	1
488.581047794706	371.630993701948	1
488.287940099428	359.303278413987	1
488.06297294474	353.984408804456	1
488.106127768398	376.24243224969	1
487.647200307959	346.862006979325	1
487.407270019039	340.005998650157	1
487.533966352418	370.858064117451	1
487.360981844492	370.888624870655	1
487.159501637666	367.989013890073	1
486.884816440921	357.560890093624	1
486.749984886125	361.51728744221	1
486.503735309552	354.014969557659	1
486.303080789971	351.202697403632	1
486.036948769959	341.65668232208	1
486.082459155449	364.163624781317	1
485.968997529031	370.320933692469	1
485.765220032416	367.189878179844	1
485.494436460064	357.167865374131	1
485.251202868467	349.979965026291	1
485.168500592176	359.303278413987	1
485.08672643386	368.722651077594	1
485.047957335138	382.565687170177	1
484.705346486321	365.159267254086	1
484.539231524557	365.906013101681	1
484.486815514578	378.347273341928	1
484.319712208874	378.993571702895	1
484.064840506316	370.613510925334	1
483.928593204909	374.434545406618	1
483.82651928694	381.770906087418	1
483.700662690765	386.661824402367	1
483.331425864425	366.52173951503	1
483.207595552387	371.622262058176	1
483.112461682155	379.674807833368	1
482.796238506087	364.988966617279	1
482.573758701906	359.945210953069	1
482.517754340665	372.024018421441	1
482.399541926285	377.705340802847	1
482.37261022123	392.775463900241	1
482.287716407627	401.884796043438	1
482.149912950393	405.552981981045	1
481.771191947681	384.443449552258	1
481.604419873214	385.133417326502	1
481.460909431009	388.216437603964	1
481.283001481389	387.762280183649	1
481.207583494118	397.84979151207	1
480.841061510769	377.997918035712	1
480.541066882714	364.988966617279	1
480.471363310634	375.665998233317	1
480.211565611064	366.792487638464	1
480.019611393824	364.897261968839	1
479.83767161626	364.032616541486	1
479.491834661818	346.311779088684	1
479.593508772392	374.617954703499	1
479.478509237147	380.639889552933	1
479.02824847648	352.180876588856	1
479.077171160914	375.063369285626	1
479.1988625657	405.430705384987	1
478.941984802803	396.862880683074	1
478.684676542685	388.251375373469	1
478.587177713976	396.076831244088	1
478.690503718454	424.557673317596	1
478.545524426886	427.500964905869	1
478.386103147484	428.959496442725	1
478.287774533628	436.701990503091	1
477.996167308161	424.566416155783	1
477.690500245295	410.985385348448	1
477.460489289629	405.186163387285	1
477.42858571078	419.762836667389	1
477.200898410557	414.203790882042	1
476.918518242477	403.020189594225	1
476.654474526023	393.723082332261	1
476.484980982156	394.151033626844	1
476.476783024451	411.168794645328	1
476.342136778573	415.181970067266	1
476.429799458976	442.060163704013	1
476.392457430844	456.08224327159	1
476.033016412747	436.977104448412	1
475.599224190911	410.225553229609	1
475.229411702626	390.054896394654	1
475.137954028119	398.513564354997	1
474.986326228123	400.784340262156	1
475.020662718271	422.182095296338	1
474.847878922357	422.278165766665	1
474.479141525797	402.221042689581	1
474.092565749869	380.329837838108	1
474.065398737029	395.404337951803	1
474.154393445385	422.426637294041	1
474.059450540241	430.531584126282	1
473.727835999425	414.295495530482	1
473.238353557092	381.823318338883	1
473.077751883985	383.17704776164	1
473.064476886959	399.683884480874	1
472.887474681238	399.352003656618	1
472.529676715341	380.425908308434	1
472.476473198272	392.827876151706	1
472.326839719934	395.312633303363	1
471.916757673981	371.010901466713	1
471.511552673081	347.211362285541	1
471.488004925846	362.665778458656	1
471.217680306748	352.739836123269	1
471.140665452578	362.696350406274	1
470.801885698622	345.730990444839	1
470.6995113083	353.080459785713	1
470.67236837966	368.168057365067	1
470.395901130795	357.613291150673	1
469.886286370601	323.079942280113	1
469.819724358625	334.115060846139	1
469.770649775891	346.949345805879	1
469.498448042219	336.835639546141	1
469.18624428467	322.608321572253	1
468.986338489031	319.931412285528	1
468.855847303721	324.394368111479	1
468.638352259136	319.909583176097	1
468.669151012205	340.96234872595	1
468.897887420137	382.373546229524	1
468.408128681424	349.888260377851	1
467.946514577911	320.298230879288	1
467.721178514657	315.009933217376	1
467.826336741948	343.713488179155	1
467.780165709676	356.853447837419	1
467.322732186119	327.695735455325	1
467.12301854843	325.045043488747	1
467.135933250814	344.263716069796	1
466.880247240228	335.857449166502	1
466.595046735093	324.416208415325	1
466.502603874304	332.800635014773	1
466.656501762408	366.52173951503	1
466.408478131112	358.905887872608	1
466.130175610981	348.176444005106	1
465.86808666094	339.115147097072	1
465.891570592123	359.425543815631	1
465.932032387428	381.48269467644	1
465.930241876021	399.194789291054	1
465.753557532429	398.919675345734	1
465.33103056225	373.360284556653	1
465.087207413852	366.181127047001	1
464.892800648502	364.085017598536	1
464.653848818786	357.408041549947	1
464.433743142505	352.669971778675	1
464.233120348974	349.936295613014	1
464.259519672645	370.552378224512	1
464.083214532619	370.320933692469	1
463.700680831746	348.879509245009	1
463.323321491232	327.970849400646	1
463.212768230962	334.503719743745	1
463.193623191428	350.438488268492	1
462.996060348181	348.023606655844	1
462.679309657169	333.350862905414	1
462.286169793456	310.822091336746	1
462.22666621708	322.608321572253	1
462.063090173583	323.691302871576	1
461.917935707398	326.669521034939	1
461.827207878818	335.246088575039	1
461.70420568011	340.503825483749	1
461.528803503731	340.372817243917	1
461.401713857249	345.211323307401	1
461.195560247521	341.918698801742	1
460.941379842128	333.687109551556	1
460.886410935894	345.944960494923	1
460.572989177225	331.621572050709	1
460.24949897119	316.26322634792	1
460.291149604177	338.460117092332	1
460.379669200022	365.478050612683	1
460.174579969268	362.298959864895	1
459.912802384578	353.290064013911	1
459.758737527271	355.359978531059	1
459.795222394477	377.028470494261	1
459.573211971408	372.111357247995	1
459.441803169322	376.513180373124	1
458.976576888166	346.582527212118	1
458.783081948879	344.599962715939	1
458.854355052748	369.849312984609	1
458.489909289984	350.28565091923	1
458.130128436873	331.202352399899	1
458.131921892928	349.307471734007	1
458.133921968571	367.434420177546	1
457.951559963058	366.600346697812	1
457.698922826572	358.539069278847	1
457.428532232642	348.652430534852	1
457.352767636207	358.783611276549	1
457.157985139005	356.674404362425	1
456.966338979488	354.888346628785	1
456.875994209278	363.521692242236	1
456.849077273617	378.679154166184	1
456.626079643577	373.670336271479	1
456.401845069578	368.534875958828	1
456.291522041503	375.115770342675	1
455.954845121314	358.416792682789	1
455.732461895189	353.473473310791	1
455.771152842832	375.382152644224	1
455.692524278986	385.225121974942	1
455.202335962772	352.739836123269	1
454.991054668317	348.940653140246	1
455.009045659906	368.722651077594	1
454.949671005489	380.548184904493	1
454.735188404586	376.421475724684	1
454.487242604437	368.853659317425	1
454.241711319635	361.534750729755	1
454.230972159548	378.364736629473	1
454.019269546081	374.526250055059	1
453.863309754802	376.421475724684	1
453.532031627407	360.285823421097	1
453.442593826784	369.023971148647	1
453.312644529696	373.596094910583	1
453.055737637132	365.111232018922	1
452.863192909766	363.246578296915	1
452.69717924131	364.111212529853	1
452.508699385829	362.665778458656	1
452.128979086622	341.551880207981	1
452.116437652589	358.202822632705	1
452.091492621966	373.578631623038	1
451.75417200531	356.827252906102	1
451.496201375661	348.237576705928	1
451.427676868449	359.132966582766	1
451.522061515653	386.784100998425	1
451.178477143024	369.390789742408	1
450.924135663737	361.176663779767	1
450.742435895159	360.434294948473	1
450.712223910792	375.272984708239	1
450.736735789441	395.740584597945	1
450.37380481032	376.360343023862	1
450.110264432041	367.202975645502	1
449.718959740385	344.905648608878	1
449.634117733514	354.128514509946	1
449.63830649575	372.508747789374	1
449.317424313678	357.45607678511	1
449.000952416057	342.857574395575	1
448.736359686543	333.595404903116	1
448.74617317262	352.556426826389	1
448.670214287569	362.696350406274	1
448.464580261785	359.499785176526	1
448.307428764689	361.290208732053	1
448.091848282392	357.071794903805	1
448.003808754896	365.971511624389	1
447.633921561456	345.883827794101	1
447.454923984168	345.429670373787	1
447.473779324221	365.325213263421	1
447.295917088849	364.988966617279	1
447.06208843406	358.897156228836	1
446.722319253494	341.909955963555	1
446.649950771597	352.425429780973	1
446.716671974355	377.246817560646	1
446.573258607395	380.456480256052	1
446.235632679254	363.691992879043	1
446.031407139211	360.648276192972	1
445.77376275249	352.111012244262	1
445.711848323976	363.705101539116	1
445.58861766573	368.993399201029	1
445.526734616059	380.59185431777	1
444.96557189192	340.840072129891	1
444.945584705161	356.748645723321	1
444.686081394092	348.023606655844	1
444.413325347321	337.936095327423	1
444.285773110593	342.78333303468	1
444.252686504014	357.346908849125	1
444.094340629438	359.028164468666	1
444.029908229853	370.368968927631	1
443.845396590992	369.36021779479	1
443.93885774906	396.941476671441	1
443.88115983763	408.976625920951	1
443.535669972043	391.413002833712	1
443.360222409295	391.338761472816	1
443.329936326893	406.194914520127	1
443.104715971892	401.002687328541	1
442.792916328072	386.906366400069	1
442.606449916364	385.701108504688	1
442.543575804009	397.207858972989	1
442.215455464373	381.434659441276	1
442.173884712099	395.133589828369	1
441.983617351264	393.539673035381	1
441.577483485688	369.744499676095	1
441.32793259414	362.054417867193	1
441.417367851777	389.229554558692	1
441.328258006568	398.041932452723	1
441.176558287903	400.417521668395	1
440.913440917275	391.33439565093	1
440.619195653368	379.050338581831	1
440.462172052213	380.880065728749	1
440.418465716265	394.365014871343	1
440.339343209353	404.207984202061	1
440.277028847393	415.78023319307	1
439.769145403501	381.526364089716	1
439.314924571531	352.792248374734	1
439.557363589872	395.710012650327	1
439.455031041558	403.168661121601	1
439.073143648416	381.875719395932	1
438.765001814102	368.168057365067	1
438.67832010339	377.238085916873	1
438.617362913734	388.954440613371	1
438.561665157892	401.212291556738	1
438.239532422801	386.067927098449	1
437.883766802897	367.464992125164	1
437.695113808667	366.05011880717	1
437.566959283471	370.858064117451	1
437.408101478039	372.508747789374	1
437.323753531978	381.823318338883	1
437.156944926695	382.657391818617	1
436.868188954278	370.949768765891	1
436.766671113781	378.50011069119	1
436.72607634261	392.31694065804	1
436.68449955923	406.033334332678	1
436.618418620482	417.230044280568	1
436.041126980178	375.849407530197	1
435.834581074591	372.600452437815	1
436.0489670372	412.644811858559	1
436.08408608769	434.252171120939	1
435.712995445452	414.081514285983	1
435.345126181931	394.242738275284	1
435.204618932704	397.788658811248	1
435.033196067025	398.155477405009	1
435.16611301051	429.824141870077	1
434.825565471969	412.79764920782	1
434.657140811819	413.474519516407	1
434.291573954848	393.875919681523	1
434.110910250385	393.295131037679	1
434.017706274059	401.71011839033	1
433.941565388434	411.880602723419	1
433.710953529214	406.164342572509	1
433.469042180217	399.286493939494	1
433.045528719817	373.7314689723	1
433.091817480514	396.496062089313	1
432.994716949509	404.513658900585	1
432.901941909191	412.976692682815	1
432.767042133882	417.107767684509	1
432.47457199626	405.033326038023	1
432.444746997157	419.972440895586	1
432.349402576228	428.173458198154	1
431.945291690999	404.618472209099	1
431.582530234722	385.316826623382	1
431.373464549921	381.823318338883	1
431.396685909848	402.221042689581	1
431.336894814486	414.081514285983	1
431.037927267199	401.343299796569	1
430.868963448097	401.976500691878	1
430.817350540435	414.679777411787	1
430.582309814796	408.51810267875	1
430.433327709739	411.208098236719	1
430.227487761077	408.050836598362	1
429.999818603703	402.649005178578	1
429.80178015339	400.295245072336	1
429.370424788225	373.945450216799	1
429.200313448944	374.465106159822	1
429.142033413966	386.487146749259	1
429.047615429337	394.792966165925	1
428.903005659195	397.937130338624	1
428.804840463598	405.858667873985	1
428.553860250185	398.063772756569	1
428.121405297743	371.604798770631	1
428.002546255854	377.399654909908	1
428.142171548807	409.780127453067	1
427.91397002109	404.330249603705	1
427.695953214556	399.928426478576	1
427.544421700914	402.365159589485	1
427.387407376389	404.238544955265	1
427.167208978546	399.614020136279	1
427.040796701397	404.635935496644	1
426.835830067388	401.579110150499	1
426.537533397978	388.923868665753	1
426.275491273915	379.997957013852	1
425.922326875086	361.700696739091	1
425.527589824633	339.128255757146	1
425.503301098304	354.656902096741	1
425.550635143121	377.55249225917	1
425.290943582297	368.87112260497	1
424.995241436711	356.486629243658	1
424.739148038397	348.176444005106	1
424.505594835244	342.185069908875	1
424.346296869511	343.831387758912	1
424.131499768143	339.770188296227	1
424.043054875253	348.704842786316	1
424.084910884394	371.041473414332	1
423.980617949975	378.347273341928	1
423.737946112624	371.421389473751	1
423.301826136277	344.599962715939	1
423.236451853065	355.9102064217	1
423.395764519253	390.330010339974	1
423.238243586943	392.164103308778	1
422.99647879893	385.334289910927	1
422.638158989819	366.517373693144	1
422.400926474472	360.154815181266	1
422.402434967398	378.347273341928	1
422.011957468878	356.224612763996	1
421.68461109453	340.595530132189	1
421.713701566706	361.626455378195	1
421.323505224996	339.534377942297	1
421.37479092153	362.849187755536	1
421.225665299246	365.552291973579	1
421.134830367192	374.251136109738	1
420.978136264053	376.176933726982	1
420.824239021792	378.390942755205	1
420.920037128834	406.286619168567	1
420.694755709194	401.159890499689	1
420.515664214919	400.784340262156	1
420.481989019231	415.365379364146	1
420.501636735909	435.431222890588	1
420.349532972464	437.833018231992	1
419.999650251688	419.89384490722	1
419.712388959091	408.395826082692	1
419.349375602431	389.107277962633	1
419.146129743621	386.251336395329	1
419.221918358878	412.094583967918	1
419.032333420794	410.644772880419	1
418.599581061185	384.185798894482	1
418.33610695869	375.137610646521	1
418.209047790483	380.120222415495	1
418.031457302427	379.906252365411	1
417.684025744923	362.224718503999	1
417.680123763137	379.875680417793	1
417.560176276998	385.591940568703	1
417.20788825311	367.412579873699	1
416.916353606514	355.482243932703	1
416.656318118815	346.792142634731	1
416.759640353647	375.473857292664	1
416.582303983308	375.290447995783	1
416.127620755679	346.582527212118	1
415.910192432062	342.276774557316	1
415.918894886784	361.229076031231	1
415.963554471471	383.880113001543	1
415.924097798375	397.880363459688	1
415.585512735209	381.115876082678	1
415.312266586932	371.072034167535	1
415.023645002623	359.447384119477	1
414.861205768812	360.801113542234	1
414.584249625269	350.37735556767	1
414.677189919925	377.997918035712	1
414.675271763872	395.862861194004	1
414.682858999405	414.70598353752	1
414.606074966719	424.872090854307	1
414.094888780225	390.360582287593	1
414.122840118822	411.299802885159	1
413.891022657227	405.522410033427	1
413.786321747473	412.819478317252	1
413.937982273124	446.483815938573	1
413.571044647196	426.810997131625	1
413.202063480923	406.928551707648	1
412.816857701552	385.377959324204	1
412.557961847102	376.818866266063	1
412.605486327729	399.775589129314	1
412.263657434642	382.68795257182	1
411.948572399396	368.351466661948	1
412.077814260858	399.714456428492	1
411.921005161567	401.657717333281	1
411.734724248729	400.570359017657	1
411.532643323172	397.858523155842	1
411.252220357515	387.08977569695	1
410.95434156158	374.526250055059	1
410.746385167316	371.211774051138	1
410.634677856451	377.797045451287	1
410.492734445498	381.273090448242	1
410.104269346294	359.394983062428	1
410.051563817371	372.050224547174	1
409.756072942912	359.735595530456	1
409.564218940997	358.080546036646	1
409.353592775221	354.495333103707	1
409.119354116915	348.482129898045	1
409.112095347063	365.814308453241	1
408.945992437222	366.809950926009	1
408.594084151327	348.696099948129	1
408.396211444169	346.42532404097	1
408.523058867022	377.55249225917	1
408.342795867167	377.093969016969	1
408.071835379872	367.307777759601	1
407.759047525153	353.220199669316	1
407.540597929192	348.835839831732	1
407.424044389841	354.932016042062	1
407.327568567869	363.093729753238	1
407.34937785404	383.421589759342	1
407.322141894169	398.70570529565	1
406.77528860951	360.547839900759	1
406.318952349846	331.70017923349	1
406.1086175017	328.154258697527	1
406.263763610355	362.198523572682	1
406.045478378539	357.836004038944	1
405.788974783077	349.543282087936	1
405.469032304045	334.726432632017	1
405.202794946954	325.433691191939	1
405.137510233616	336.809433420409	1
404.9452256284	335.123811978981	1
405.187969544157	378.181327332592	1
405.081441323199	385.316826623382	1
404.59583469849	353.464741667019	1
404.254668016602	336.46882095238	1
404.100442376882	338.700293268148	1
404.268644337887	374.093921744175	1
404.246115607485	389.871487097774	1
403.950910609676	377.604904510634	1
403.657950500453	365.569755261123	1
403.51737017224	369.207380445528	1
403.473250982878	382.766559754602	1
403.26442847492	379.386585227974	1
402.83651280626	353.473473310791	1
402.736544358793	361.290208732053	1
402.52133710237	357.255204200685	1
402.195221875959	341.813885493228	1
402.471635548768	388.343080021909	1
402.396314428705	398.696973651878	1
402.020676200462	378.163864045048	1
401.733517052786	366.731354937642	1
401.41841460658	352.425429780973	1
401.46323085645	375.137610646521	1
401.234521661362	369.718304744778	1
401.126050667387	376.666017722386	1
400.863830805251	367.801238771306	1
400.860562335784	385.570100264857	1
400.791434893956	396.565926433907	1
400.402246995806	374.644149634816	1
400.173336168594	369.207380445528	1
400.183930522066	388.404212722731	1
400.041964896869	391.910829667303	1
399.695384446429	374.373401511382	1
399.520417656517	374.486946463668	1
399.586654426542	399.408770535553	1
399.517272210409	410.382756400757	1
399.230113080605	398.958978937125	1
398.727597148114	365.386345964243	1
398.938045634269	405.142493974008	1
398.882738617476	417.566290926711	1
398.59279848823	405.858667873985	1
398.287440437619	392.565859672043	1
397.967131508972	377.73590155605	1
398.073784060316	406.819383771664	1
398.014926466848	418.880727952492	1
397.729417937874	407.631616947552	1
397.608305087139	413.291110219526	1
397.253790353707	394.945814709602	1
397.170158003118	404.461257843536	1
397.078623085171	413.164467801581	1
396.909298126761	413.867533041484	1
396.736698580289	414.234351635245	1
396.423215135682	400.111835775456	1
396.289327538769	404.461257843536	1
396.114249568921	404.574802795822	1
395.56506090659	366.211687800205	1
395.610970827656	389.054876905584	1
395.453115237555	390.941370931437	1
395.172208597524	380.17263466696	1
394.910487979239	371.377720060474	1
394.749984074824	372.993465962892	1
394.614822862643	377.216245613028	1
394.297125630925	362.665778458656	1
394.3142963967	382.556955526405	1
394.27961949466	397.116154324548	1
393.784003660937	364.268426895416	1
393.485476721827	351.691792593452	1
393.302984629194	351.04986005437	1
393.559427239143	395.552809479179	1
393.445623070321	401.976500691878	1
393.09506283851	384.050424832765	1
392.853234567542	377.307950261468	1
392.419571770336	350.835878809872	1
392.40675625246	367.648401422044	1
392.431978483891	388.373640775112	1
392.085255672823	370.844955457377	1
391.543811076332	333.289719010177	1
391.590714128492	356.246453067843	1
391.7364561357	389.369294442295	1
391.38194230552	371.041473414332	1
390.871768807323	336.70463130631	1
390.625684316648	329.529828424129	1
390.578344767781	342.796441694753	1
390.343798568896	336.809433420409	1
390.025348348932	322.193456548914	1
389.929971956591	330.521116269427	1
389.925876836177	348.237576705928	1
389.720691243299	345.272467202638	1
389.58814744856	349.779092441866	1
389.575417413065	366.609078341584	1
389.6970220169	397.255894208152	1
389.276761002642	372.172489948817	1
389.036180758546	365.569755261123	1
388.892231720275	368.906060374475	1
388.878668631205	385.653073269525	1
388.618159454007	377.002275562944	1
388.363589116559	368.96282725341	1
388.11674111071	361.718160026635	1
387.932514771088	360.91465849452	1
387.655425494853	350.560764864551	1
387.553176664391	358.189713972631	1
387.447313690069	365.44748985948	1
387.211139036775	359.303278413987	1
387.178507001804	374.093921744175	1
387.195886376486	394.0287682252	1
387.102527634426	402.574763817683	1
386.826335652498	392.31694065804	1
386.563088483443	383.391029006139	1
386.303360051346	374.827558931696	1
386.290991897341	391.705580066577	1
386.087978126521	388.976280917218	1
385.96389007417	394.365014871343	1
385.795130036116	395.159784759686	1
385.771107153296	410.841279642958	1
385.532789057526	404.483098147382	1
385.371868209163	406.085746584142	1
384.946168441547	380.456480256052	1
384.883826633796	392.199041078283	1
384.734608667417	395.006947410424	1
384.586022400673	397.880363459688	1
384.347885066222	391.544011073543	1
384.307855643541	405.583553928664	1
384.063593708419	398.618366469096	1
383.840046418064	393.784215033083	1
383.802591278052	408.090140189753	1
383.609858752585	406.426359052171	1
383.302949030635	393.020017092358	1
382.889886734874	368.696444951862	1
382.892449386745	387.120347644568	1
382.934620962096	409.618558460032	1
382.629685795561	396.417454906531	1
382.20399228113	370.796920222214	1
381.948383908593	362.670144280542	1
381.860610253527	371.805671355056	1
381.866495670712	390.574552337676	1
381.473601973872	368.329626358101	1
381.157511257797	353.984408804456	1
380.841924688981	339.691581113445	1
380.924639829636	366.364536343882	1
380.810722496053	372.814422487898	1
380.72728548224	382.399741160841	1
380.476173074909	374.740220105142	1
380.322795782859	377.13327260836	1
380.002507389667	362.360092565717	1
379.97772768124	377.980454748167	1
379.74137002858	371.840609124561	1
379.465987479916	361.687599273432	1
379.139139460779	346.24191474409	1
378.993161131353	349.399176382447	1
379.202261250132	389.07671720943	1
379.007784382911	387.246990062513	1
378.826294694857	386.753529050807	1
378.653886051267	387.194589005463	1
378.490430889462	388.557050071993	1
378.260819696598	383.115915060818	1
378.207322656354	395.788619833109	1
378.095821553875	402.496156634901	1
[truncated: 6,331 more rows]
