# Supplementary material for: Fibronectin binding protein B binds to loricrin and promotes corneocyte adhesion by Staphylococcus aureus
Source: Nat Commun. 2022 May 6;13:2517. doi: 10.1038/s41467-022-30271-1 (PMC9076634; doi:10.1038/s41467-022-30271-1)
Supplement: Supplementary file 3 — Source Data [file 41467_2022_30271_MOESM3_ESM.zip › Fig 7c curve 4.leveled_FD.tsv]

vertical tip position (nm)	force (pN)	segment no
716.1989449409	321.087044776659	1
716.199358164925	337.572052386462	1
716.147189470346	348.650840365765	1
715.886105408369	338.244545678747	1
715.67145380796	332.615635548805	1
715.6033950343	342.065580160031	1
715.226472618446	319.750778641447	1
714.953641854548	308.143591880933	1
714.739471732302	302.571448629929	1
714.539125520778	298.422899146273	1
714.456288010155	306.36189996918	1
714.257605183606	302.388039333047	1
713.920913374941	284.221787298118	1
713.72822451013	280.868007702806	1
713.677925452506	292.160788121023	1
713.487664284969	289.060293361602	1
713.314751349252	287.745856335821	1
713.327706119461	305.549666793291	1
713.233689388723	312.35327406541	1
713.21268456351	326.667930865852	1
713.095492916767	331.091583100411	1
712.955780728111	333.200790014536	1
712.760557453262	329.602479615938	1
712.989268780435	369.607535445291	1
712.782929039151	364.869465674019	1
712.443420855265	346.436831337542	1
712.403782574193	358.847530824585	1
712.567207841066	392.145049852146	1
712.443933395344	395.957341495244	1
712.117603315089	378.88717941971	1
711.663709384174	348.698875600928	1
711.76753836496	375.874023486842	1
711.697820560734	385.201691502009	1
711.452645477182	376.485384078305	1
711.279888151645	375.218993482102	1
710.892781040276	351.908538296335	1
710.632736361611	341.668189618652	1
710.215831385032	315.296554459268	1
710.115864947087	321.523738909429	1
709.985990361064	324.6766347259	1
709.773388722061	319.322827346864	1
709.706743652553	328.982376186287	1
709.544549167628	328.816441371367	1
709.426282546765	333.170229261333	1
709.382556704407	345.19226985077	1
708.940082435715	316.204869299897	1
708.808560066103	319.200550750806	1
708.902392590494	345.37567914765	1
708.826627276286	354.109449858899	1
708.603427821669	347.681392824314	1
708.346499045659	337.786022436546	1
708.201814702689	339.436706108469	1
708.24987691755	360.913068325433	1
708.194747087301	371.777886254653	1
707.982587324494	366.493943220211	1
707.833037755836	367.651177074844	1
707.502256638772	350.170515797857	1
707.392797091762	355.454458832298	1
707.27771602228	360.161956655952	1
707.129755069411	361.489491147391	1
707.089410712431	373.887093168777	1
706.978143153074	378.991981533808	1
706.779775708342	375.140386299321	1
706.268129794511	339.069887514708	1
706.038054605521	331.96059434965	1
705.999409946312	344.541605667916	1
705.70132465884	330.440918917558	1
705.527032883394	329.074080834727	1
705.329754265863	325.344762196299	1
705.11203627759	319.514968287517	1
704.925933563611	316.938506487419	1
704.749664711349	315.37516164205	1
704.670355339442	323.785783172815	1
704.551754940812	328.157034350326	1
704.355523258692	324.545626486069	1
704.066035223083	311.344522932567	1
704.013111665148	322.475723163336	1
703.881028178619	325.467038792357	1
703.754617726182	329.043520081525	1
703.562421927333	325.855686495549	1
703.369785190272	322.624194690712	1
703.263663121717	328.292408412043	1
703.350755118214	353.834335913579	1
703.308670830761	366.092198051361	1
702.690700036369	319.121943568024	1
702.558697461114	322.135099500892	1
702.589211107388	341.864696381191	1
702.499974389518	349.279675439188	1
702.315443552184	346.895354579743	1
702.168345143364	348.362628954786	1
701.902642743907	337.633185087283	1
701.558969514695	318.886133214095	1
701.368217053997	315.868622653756	1
701.248694273712	320.178741130445	1
701.012011139834	312.440612891964	1
700.883284727026	315.807478758519	1
700.92930301974	337.148466913766	1
700.624806862206	322.44078539383	1
700.555729080226	331.947496883992	1
700.185941300366	310.527912740379	1
699.972004011202	305.139178786253	1
700.011105526587	325.777090507182	1
699.849784892424	325.803285438499	1
699.769332408466	334.148408446556	1
699.365581833974	309.244047662216	1
699.300170114001	319.139418049984	1
699.167912025429	322.161305626624	1
698.923376556585	313.637139143573	1
698.503724554551	287.103923796739	1
698.472215780198	300.492802469007	1
698.437421707459	313.545434495133	1
698.103955781145	295.881375115681	1
697.854499983543	286.859381799038	1
697.608255189574	278.169280501065	1
697.556243816152	289.457683902981	1
697.382274522684	288.204379578022	1
697.067623169562	272.483592297774	1
697.106511014323	293.125869840589	1
696.979113945104	296.667413360252	1
696.780454965228	292.881316648471	1
696.734504821086	304.802920945696	1
696.413023078984	288.387788874902	1
696.216651910849	284.841879533354	1
695.948849096953	273.950866672816	1
695.814945690881	276.833003171439	1
695.814984482394	293.49268843435	1
695.683639548504	296.641207234519	1
695.6993990416	314.921004221736	1
695.559403506215	317.183048485121	1
695.288916143872	306.025653323037	1
695.263910327753	320.117597235207	1
695.411144620798	351.926012778295	1
695.216823799161	348.607170952488	1
694.857492175107	328.318614537775	1
694.543448477103	312.689520711553	1
694.582859453085	333.414771259035	1
694.742880575684	366.546355471676	1
694.635479853747	372.175265601616	1
694.056600154135	329.314268204958	1
693.884376035333	328.279310946384	1
693.894285058206	345.978308095341	1
693.697955643325	342.467325328881	1
693.410876099677	329.624308725369	1
693.251497449785	329.916897152649	1
692.948804470437	315.471232112376	1
692.919998286247	329.196357430786	1
692.682703529215	321.480069496152	1
692.319630081655	300.829060309564	1
692.015219314431	286.21308343807	1
691.915657332127	292.667346598387	1
691.92006173995	309.816115856703	1
691.909844862166	325.462672970471	1
691.692837765442	319.842483289887	1
691.625865074097	329.654880672987	1
691.308624342328	313.728843792013	1
691.174748193184	316.663392542099	1
691.167936179015	332.668036605855	1
690.939345986488	325.864418139321	1
690.870301135546	335.47157711611	1
690.707746483714	335.462845472338	1
690.692339075422	350.589746643083	1
690.600320544761	357.838779691744	1
690.1581282124	329.074080834727	1
689.895012404582	318.728930042946	1
689.925484569651	338.580803519304	1
689.797399983554	342.126712860853	1
689.431530442562	321.21805301649	1
689.371774389051	331.79465953473	1
689.473686571961	359.000368173848	1
689.451943348626	373.489702627397	1
689.329557386156	377.629509272864	1
689.163805803253	377.310725914267	1
689.012135512713	378.441753643168	1
688.762072841462	369.454698096029	1
688.76819198852	386.817437404428	1
688.529648013391	379.018176465125	1
688.399656435653	382.385053526096	1
688.313297470556	390.241081344334	1
688.228919112876	398.302358763298	1
688.187791359076	410.813494542554	1
687.928324953165	400.870088919623	1
687.603626741963	384.2191464949	1
687.51511230655	391.861193068638	1
687.341028351032	390.703970408421	1
687.006647194964	373.061751332815	1
686.568481447995	344.746844074228	1
686.490394703492	353.467517319818	1
686.620554033683	383.607785903437	1
686.287174603166	366.074723569401	1
686.090243291016	362.576849463015	1
685.806935707394	350.196721923589	1
685.616640759372	347.384449769562	1
685.471507215012	349.218542738366	1
685.168751396286	334.842742042687	1
685.059933112267	340.414896488108	1
684.952543514309	346.135511266489	1
684.717253054033	338.703068920947	1
684.67874487418	351.511158949371	1
684.608377721553	361.044076565264	1
684.231952079583	339.100459462326	1
684.1214742815	344.511033720298	1
684.104900893388	359.581168012107	1
683.851137330783	350.257854624412	1
683.406421591376	321.296660199271	1
683.043679219084	300.767916414328	1
683.33334562502	347.340780356285	1
683.133149117639	343.532854535074	1
682.714954027625	317.30532508118	1
682.460890396294	307.960182584053	1
682.199212038164	297.833367664242	1
681.969618027243	291.007920088277	1
681.924450918779	303.152237273773	1
681.955185731851	323.104547042343	1
681.765544382001	320.392711180528	1
681.653376011666	325.650448089237	1
681.48926584864	325.567475084569	1
681.481899467418	341.60705691783	1
681.361323183556	346.004514221073	1
681.15284242825	341.362503725713	1
680.932713600548	335.523978173159	1
681.026384025235	361.961123049666	1
680.985487658398	374.559586461061	1
680.702646173451	362.275529391962	1
680.485092123039	356.707751962843	1
680.362376770638	360.895593843473	1
680.206996180719	361.725301501321	1
679.918959703109	348.912856845427	1
679.623266292748	335.314373944962	1
679.476971270829	337.082957196642	1
679.471880234515	353.375812671378	1
679.192363117856	341.445476730381	1
678.931725873334	331.458401694173	1
678.530025944633	306.96452891687	1
678.412913780249	311.741913473947	1
678.381002236898	325.283629495476	1
678.163106513758	319.698377584398	1
678.057670141215	325.681008842441	1
677.786205430168	314.589123397479	1
677.898936849976	343.013187397636	1
677.869332004855	356.799456611283	1
677.742354674293	360.572444662989	1
677.604111601185	363.188210054478	1
677.512304388592	370.581348808628	1
677.098984422041	344.908424261677	1
676.722759271682	323.052145985294	1
676.692008035496	336.72923606854	1
676.484443932284	332.222610829313	1
676.354055999494	335.65498641299	1
676.187818623383	335.4017015771	1
676.04334872755	337.388643089582	1
675.909054829408	340.42362813188	1
675.823022631857	348.423761655607	1
675.771707911166	359.996021841031	1
675.33514954515	331.947496883992	1
675.059836097153	320.484415828968	1
675.178739467696	349.567886850166	1
675.061684826572	354.38456380422	1
675.108252804229	376.03122665799	1
674.908927446152	372.389246846115	1
674.632355351116	360.803889195033	1
674.340569177895	347.655197892997	1
673.961770737684	325.558743440797	1
673.734706454483	319.069542510975	1
673.7170355914	334.117836498938	1
673.682876919439	347.471788596116	1
673.207428986836	315.440660164758	1
672.984258083751	309.357592614502	1
672.770456658982	304.239595589397	1
672.67429502869	311.22224633651	1
672.192168334976	278.509892969094	1
671.946099248533	270.077431134483	1
671.871465449627	279.27846792612	1
671.748287360629	283.488150110596	1
671.671035934318	292.422793406271	1
671.484226906525	290.090873603875	1
671.239023282828	281.754493434005	1
671.06029645428	280.256647111344	1
671.068927106102	298.029885621196	1
671.221734322895	330.633059858211	1
671.024072280522	327.19195263076	1
670.835949894306	324.733401604836	1
670.519545514706	309.082478669182	1
670.458772455634	319.72458371013	1
670.574147711851	348.484905550844	1
670.530967811094	360.939263256751	1
670.182282711143	341.973875511591	1
669.704721183973	309.754971961466	1
669.86585526235	343.227168642135	1
669.854295500365	358.939235473025	1
669.497701214448	339.16596917945	1
669.063435993026	311.40565563339	1
669.266422850998	349.187970790748	1
669.146241547792	353.733899621366	1
669.075553816268	363.371619351358	1
668.811070285824	353.078869616626	1
668.580582829985	346.283993988279	1
668.541868720584	359.214349418347	1
668.312160996804	352.502435600253	1
668.040278223093	341.454208374153	1
667.843109725521	338.091708329485	1
667.895883256793	360.437070601272	1
667.74802523086	362.148898168432	1
667.621170851999	366.022322512351	1
667.367860586592	356.891161259723	1
667.385594542429	375.638213132913	1
667.150514906676	368.384814262365	1
666.923828707241	361.996049624755	1
666.529883730958	338.406125866196	1
666.303086008866	332.008629584814	1
666.382828246428	357.140069079311	1
666.248776729288	360.284233252011	1
665.813083915046	332.406020126193	1
665.35699765223	302.431708746325	1
665.151787664273	298.261330153239	1
665.219235391467	322.135099500892	1
665.259920903962	343.257740589754	1
665.19427608137	353.445688210387	1
665.040770616885	354.598545048719	1
664.816897561023	348.515466304047	1
664.370951438768	319.593575470299	1
664.023156989787	300.767916414328	1
664.262046386699	342.283916032001	1
664.234535606578	356.402066069904	1
663.753805534519	323.908059768873	1
663.392159424199	303.663161573023	1
663.362953492911	317.611010974119	1
663.196252401209	317.418858839051	1
663.29422711845	344.449901019476	1
663.099052519607	341.331942972509	1
662.807652996828	328.318614537775	1
662.494671359506	313.086911252931	1
662.554805459217	336.231420429363	1
662.590767346421	356.891161259723	1
662.395824866351	353.803775160375	1
662.153782441905	345.873505981242	1
662.178878372887	365.419693564661	1
662.035059843426	367.594399001493	1
661.608494716646	340.690010433428	1
661.2247575526	318.191799617964	1
661.26368584394	339.16596917945	1
661.525128154881	383.026986065177	1
661.315009164277	378.389352586118	1
661.052695304526	368.384814262365	1
660.668001974079	345.79489879846	1
660.40944115184	336.179008177899	1
660.487057090108	361.140147035591	1
660.571708270264	386.826180242616	1
660.417812556344	387.979037080947	1
660.088039333954	371.044249067131	1
659.840708368693	362.589946928674	1
659.854953983318	381.040055747111	1
659.617405436475	373.594504741497	1
659.240494087439	351.816833647895	1
659.087201009476	353.039566025235	1
658.830422866255	343.620193361628	1
658.653072443652	342.371254858555	1
658.690296614202	363.192575876364	1
658.663225324042	377.402430562707	1
658.198687373414	346.620240634422	1
658.091895316315	352.633443840084	1
658.025978523747	362.851963408335	1
657.773824322849	353.917308918247	1
657.569975752562	349.952179925888	1
657.280729649115	337.205233792701	1
657.017031128954	327.087150516662	1
656.846644706917	326.567494573639	1
656.882765706766	347.288379299236	1
656.644929267987	339.834096649848	1
656.56426311244	348.546038251666	1
656.392043042107	347.842973011763	1
656.293816149981	354.75138239798	1
656.234171994637	365.629308987273	1
656.070575832738	365.81708410604	1
655.792752737596	354.25793258069	1
655.544723174152	345.764326850842	1
655.435436851388	351.541719702574	1
655.26453019929	350.98276016816	1
655.183836171032	359.703433413751	1
654.492825636169	305.65446890739	1
654.274157775847	300.187127770483	1
654.350566678906	325.069648250977	1
654.412272470554	348.441236137568	1
653.990656259244	322.104538747688	1
653.679165889203	307.095537156701	1
653.731451025663	329.502043323725	1
653.633037047463	336.410452709943	1
653.492449178174	338.982559882569	1
653.408531438288	347.384449769562	1
652.931686774527	315.37516164205	1
652.716164234197	310.244067151286	1
652.641168270915	319.567369344567	1
652.484681449743	320.510621954701	1
652.160639500842	304.222132301852	1
651.763810624068	280.448788051997	1
651.662823070188	287.103923796739	1
651.413004903484	278.453126090158	1
651.270510469871	280.841812771489	1
651.275930586661	298.44473945012	1
651.188438331975	306.49290820901	1
650.75510623245	278.972782033181	1
650.569424580641	276.924707819879	1
650.425680203318	279.191129099566	1
650.332959164646	286.706544449776	1
650.231903957999	293.366046016405	1
650.017089213358	288.326656174081	1
650.029884478315	306.698157809736	1
649.847526481779	304.99943890265	1
649.500245987956	286.339725856014	1
649.551472548057	308.667624840258	1
649.27104055762	296.885760426636	1
649.082859637971	294.593144215632	1
649.087684754962	312.152401480985	1
649.091648486696	329.624308725369	1
648.8750688289	324.414618246237	1
648.496751153104	302.571448629929	1
648.558465282602	325.98669473538	1
648.636811327114	351.113768407992	1
648.2981565801	333.353638558213	1
648.031245237973	322.973538802512	1
647.947447228336	331.427840940969	1
647.715285709608	324.624222474436	1
647.551810790589	324.886238954097	1
647.255300221312	311.466799528626	1
647.380224518925	341.393075673332	1
647.489384647421	369.699240093731	1
647.356602127322	373.122884033637	1
647.168823333382	370.891400523454	1
646.96379437815	366.886967939704	1
646.841505827255	371.393593178931	1
646.813761321062	385.625276974706	1
646.571417820964	377.786723638428	1
646.479706388964	385.441867677825	1
646.453539723949	399.839497482935	1
646.09461089283	380.01383013231	1
645.795452326837	366.336740049062	1
645.823894655305	386.354548340341	1
645.611073849021	381.559711690134	1
645.384526979803	375.35436754382	1
645.143107621678	367.620605127225	1
645.075842889007	377.799821104087	1
645.040155806812	391.228003367745	1
644.608994822712	363.982991137237	1
644.247157394544	343.869101181216	1
643.9903091126	334.554530631708	1
644.179692069592	371.135953715571	1
643.874502032006	356.851857668333	1
643.625048907954	348.301496253964	1
643.320811979796	334.117836498938	1
643.495754554107	369.218887742099	1
643.351309577183	371.472200361714	1
643.158959339998	368.799668091289	1
642.972499198954	366.734130590442	1
642.879521810556	374.284472515741	1
642.713546018747	374.328141929018	1
642.372840236741	356.402066069904	1
642.260721542635	361.987317980983	1
642.379397705837	391.310965177998	1
642.084852408406	378.136067750229	1
641.853856422727	371.498395293031	1
641.565869110467	359.000368173848	1
641.440148012265	363.192575876364	1
641.36872041041	372.970046684374	1
641.072036746841	359.581168012107	1
640.838987344774	352.738245954183	1
640.887301597803	374.834700406382	1
640.611643048282	363.611806721589	1
640.106907131965	328.829538837026	1
639.526625395146	286.278581960778	1
639.62461306249	313.488667616197	1
639.660089675846	334.270685042615	1
639.196408138383	303.715573824488	1
639.017189615971	302.418600086251	1
638.769431073797	294.073477078194	1
638.582589647679	291.994842111688	1
638.733072637117	324.611125008777	1
638.387964074822	306.257097855081	1
638.129290428918	296.794055778196	1
637.973355862747	297.898877381365	1
637.698142831524	286.737105202979	1
637.755541501486	309.785543909084	1
637.811060531841	332.641830480122	1
637.686924736773	337.021824495821	1
637.424106751679	327.139551573711	1
637.356418543835	337.327499194344	1
637.288931368484	347.537287118824	1
636.881804173014	322.816335631364	1
636.728612254888	324.213734467398	1
636.537790619036	321.742085975814	1
636.483590264436	333.323066610595	1
636.269223720972	328.432148295646	1
636.044740775819	322.501918094653	1
635.819057698012	316.4494112976	1
635.787230707203	330.336116803459	1
635.783457823327	347.109335824241	1
635.65552386046	351.113768407992	1
635.325092247633	334.292514152046	1
635.068230695882	325.03907630336	1
634.959199867058	330.991146808199	1
634.667839367267	318.191799617964	1
634.779402623223	346.834221878921	1
634.581981250055	343.698789349995	1
634.459488776776	348.270924306346	1
634.300300605718	349.070060016575	1
634.171926558962	353.039566025235	1
633.863770357615	338.519659624067	1
633.626891652276	331.331770470642	1
633.62993692995	348.821152196986	1
633.628385592545	365.838913215471	1
633.32621424323	351.939110243953	1
633.11875756827	347.781829116526	1
632.692414344314	321.113250902391	1
632.653879511209	334.331817743437	1
632.674691160227	353.655292438584	1
632.678465896689	371.227658364011	1
632.437071845934	363.585600595857	1
631.948471162038	330.51952610034	1
631.85646794081	338.244545678747	1
631.583663821195	327.375361927641	1
631.317132740178	317.152487731918	1
631.138395581407	315.960327302196	1
631.116617985882	330.912550819833	1
631.035302023058	339.742392001408	1
630.741510881726	326.720331922901	1
630.645057787761	333.995571097295	1
630.450683526498	331.200762230812	1
630.476192942615	351.022063759551	1
630.304215141637	350.532968569732	1
629.945449883419	330.833943637051	1
629.851744558596	338.397394222423	1
629.775776095261	347.786194938413	1
629.693173279605	356.493770718344	1
629.402256308957	343.777396532776	1
629.099694773109	329.8644960956	1
629.174369549209	354.75138239798	1
628.956152161027	349.515485793117	1
628.835579413643	354.323431103398	1
628.830526500636	371.013677119512	1
628.549182745136	359.288579584826	1
628.4319319318	364.441514379437	1
628.045311037981	341.890902506923	1
628.017244709204	356.218656773023	1
628.02580974233	374.315044463359	1
627.541883289383	341.759894267092	1
627.301362941787	334.240113094997	1
627.2396687163	345.113662667988	1
627.075000955439	345.397508257081	1
626.948875223681	349.646494032949	1
626.723342522797	343.672594418678	1
626.411565062393	328.829538837026	1
626.088313103767	312.807431485725	1
626.03143752205	324.183173714194	1
625.96648410532	334.729208284816	1
625.690032225666	323.523766693153	1
625.550924329061	326.44521797758	1
625.605418329582	349.279675439188	1
625.639691315458	370.035497934288	1
625.306004847971	352.947861376795	1
625.153989439866	354.546143991669	1
624.850809786289	340.598305784988	1
624.866740509961	359.471988881707	1
624.80126702641	369.974354039052	1
624.333782254325	339.131031409945	1
624.017737726951	323.864390355597	1
623.97358942322	336.563301253619	1
623.671025718456	322.685327391533	1
623.406197483311	312.689520711553	1
623.376750841032	326.903741219782	1
623.334173942839	339.76859812714	1
622.885085080626	310.824866989545	1
622.671207936395	306.0736885582	1
622.638874628159	319.995331833564	1
622.531208661434	326.17010403226	1
622.565260143336	346.921560705475	1
622.385096001104	345.642061449198	1
622.128410451831	336.493425714611	1
621.960156415644	336.441024657562	1
621.774059223519	334.554530631708	1
621.75778720003	350.135589222768	1
621.826592304135	374.467881812621	1
621.464853911081	354.519937865936	1
621.107308627089	335.004322230136	1
620.819215630679	322.632926334484	1
620.873628133422	345.489212905522	1
620.920982191933	367.620605127225	1
620.873642503323	380.01383013231	1
620.635227517654	372.756065439876	1
620.417946685934	367.673006184275	1
620.230546590883	365.664235562363	1
620.265960480508	386.572895406726	1
620.190970904028	396.127642132051	1
619.847248780369	378.044363101788	1
619.504875053326	360.100823955129	1
619.218069671867	347.873533764966	1
619.295041935819	373.061751332815	1
619.082604031523	368.485250554577	1
618.661343083039	342.432398753792	1
618.306477612075	323.209360350857	1
618.238029557793	333.445343206653	1
618.187446468073	345.51978485314	1
617.797946299324	322.737728448582	1
617.701359831719	330.08283196757	1
617.390091062338	315.348955516318	1
617.429225359349	336.65500590206	1
617.553649363224	366.734130590442	1
617.510902532127	379.620816607231	1
616.865653780955	330.541355209771	1
616.613309557201	321.87308302123	1
616.646618657687	342.585236103053	1
616.491315228043	343.899673128835	1
616.412215288323	353.052663490894	1
616.207427010055	349.279675439188	1
616.127202976454	358.319132043376	1
616.012364917974	363.799581840355	1
615.856713725807	365.083446918518	1
615.465363102312	342.126712860853	1
615.338224143273	346.345126689102	1
615.275272973062	357.166275205044	1
615.142764085378	360.834461142651	1
614.602172765899	322.53249004227	1
614.14198851766	292.501400589052	1
614.139458708054	309.541001911383	1
614.262087619781	339.454180590429	1
613.901991446452	319.720217888243	1
613.685608590026	314.768166872473	1
613.44174479989	306.990735042602	1
613.334546255934	313.270320549812	1
613.245085579749	321.375267382053	1
613.15790759764	329.716013373809	1
613.164044492209	347.655197892997	1
613.257933882397	374.620730356298	1
612.974014038641	362.729686812276	1
612.879238717082	370.293137397649	1
612.699790432853	369.14901220309	1
612.378774344454	353.445688210387	1
612.281973669056	360.803889195033	1
612.116889324697	361.140147035591	1
611.967971795247	363.140174819315	1
612.013761012018	385.16676492692	1
611.757317837863	376.109833840772	1
611.73612956698	391.249832477175	1
611.468160413768	381.009483799493	1
611.187910747849	369.507099153079	1
610.999659739926	367.467767777964	1
610.905572600011	375.114180173589	1
610.812579742295	382.874148715916	1
610.655718819191	384.066309145637	1
610.380599996415	373.096677907904	1
610.351181095467	387.398237242688	1
610.35979554623	405.61252451278	1
609.94525501457	380.30641855959	1
609.737819031561	376.301974781425	1
609.495599568192	368.721060908508	1
609.201358176974	355.790705478441	1
608.977164206481	350.065713683758	1
608.905600296332	360.039691254308	1
608.839588728006	370.58572582493	1
608.690602669938	372.598851074312	1
608.175526450266	336.960680600584	1
608.081887476984	344.668236891446	1
607.779510915292	330.908173803531	1
607.84184656073	354.65967774954	1
607.532784597245	340.214012709267	1
607.506404275031	354.84308704642	1
607.321642651032	353.183671730725	1
607.03717785731	341.270799077273	1
606.818005261585	336.0742060638	1
606.731889157685	344.563434777347	1
606.283334420006	315.776918005315	1
606.340540250801	339.008754813886	1
606.038406968857	325.283629495476	1
605.728239360057	310.733162341105	1
605.821209219284	337.646282552942	1
605.840800701854	357.013437855782	1
605.574464350595	346.973961762525	1
605.306292714399	336.7467105505	1
605.267431966955	350.105017275149	1
605.256754461455	366.362946174795	1
604.953100957994	352.489338134595	1
604.410734070867	314.065090438155	1
604.380751554811	328.340443647206	1
604.354920569335	343.043759345255	1
604.173935280917	341.790466214711	1
603.909126530295	331.916924936374	1
603.63067915679	320.641630194531	1
603.331035153768	307.187241805141	1
603.299127508283	321.270454073539	1
603.278674330577	336.532729306002	1
602.938920836525	318.956008753103	1
602.734983822461	315.348955516318	1
602.590479891854	317.855552971822	1
602.518741046941	327.846993829915	1
602.228032278691	315.318394763115	1
602.320080958876	342.157284808471	1
602.368684829493	364.528853205991	1
602.166517017023	361.109575087972	1
601.8840925036	349.436878610336	1
601.729672264124	350.930359111111	1
601.730727034619	368.415375015569	1
601.555568054395	367.777808298373	1
601.548537026699	384.433127739398	1
601.175585766581	363.454592356026	1
600.839649421605	346.283993988279	1
600.798750504957	359.458891416049	1
600.815586407682	378.572761882999	1
600.559699485178	369.638107392909	1
600.411309153975	371.760411772692	1
599.921455194104	338.764212816185	1
599.774404942139	341.02625707957	1
599.822146811415	363.323584116195	1
599.726368438171	370.86083977025	1
599.666670748493	382.109939580775	1
599.494320421875	381.773692934633	1
599.221800272095	371.135953715571	1
599.093418781338	375.323795596201	1
598.893399968544	372.144704848413	1
598.78015782881	377.891525752527	1
598.597953293023	376.546527973542	1
598.62943500665	397.180062678169	1
598.56495054567	407.944444315176	1
598.197512624539	387.551074591949	1
597.769349420988	360.913068325433	1
597.821132194499	383.63834665664	1
597.922710102964	411.485987834838	1
597.564449068677	392.040236543633	1
597.310288130634	383.302100010498	1
597.364369558991	406.267565711935	1
597.199820928893	406.747918063567	1
596.681368368246	370.830267822632	1
596.448570029454	364.293031657646	1
596.478413376064	384.769374385541	1
596.197703210953	373.306293330517	1
595.99842013133	370.21890723117	1
595.761084709172	363.218782002096	1
595.638166948249	367.987423720986	1
595.726855155046	394.520627873404	1
595.444783400077	382.922183951078	1
595.174845683343	372.572656142995	1
594.938781100804	365.70790497564	1
594.990451447677	388.437560323148	1
594.941187889116	400.787115914955	1
594.777488644468	401.367915753214	1
594.501136886016	390.363357940393	1
594.456092170995	403.149607664969	1
594.303574874977	404.883253147145	1
594.002230234835	391.310965177998	1
593.599187661222	367.279992659197	1
593.181657444266	341.759894267092	1
593.189811123839	360.022216772348	1
592.913863391935	349.065694194689	1
592.660919449711	340.476029188929	1
592.495813988697	340.921454965472	1
592.051871953428	312.689520711553	1
591.832613542752	307.567169058975	1
591.8832572216	330.205108563629	1
591.711704616468	329.99112731913	1
591.546087401732	330.388517860509	1
591.449711686496	337.908299032604	1
591.082014790347	317.523672147566	1
591.138940224398	340.812275835072	1
590.979826080816	341.882170863151	1
590.960689910759	357.349684501924	1
590.77629491626	355.821277426059	1
590.75026258513	370.581348808628	1
590.535873894267	365.969921455302	1
590.335402834017	362.790830707514	1
590.172286658864	363.454592356026	1
589.955833334717	358.633549580087	1
589.672371068868	346.921560705475	1
589.26296683609	322.25737609695	1
589.266636293977	340.07863864755	1
589.130946908373	343.567781110164	1
588.894408861697	336.685566655263	1
588.63323588061	327.270559813542	1
588.435657455018	324.397143764278	1
588.290676920133	326.9343131674	1
588.000732848723	314.562917271746	1
587.930844491896	324.825106253276	1
587.970406340349	346.345126689102	1
587.607534108507	326.475789925199	1
587.286560053554	310.916571637985	1
587.067988028478	305.89027926132	1
587.076434945314	324.213734467398	1
587.037319244213	337.646282552942	1
586.675762007938	317.916685672643	1
586.611238445664	328.737834188586	1
586.621900912387	347.292745121122	1
586.527341430836	355.026496343301	1
586.46041410422	365.603102861541	1
586.18394345066	354.629116996337	1
585.969793685508	350.065713683758	1
585.922541226548	362.668554111455	1
585.505165946796	337.205233792701	1
585.379134880484	341.707493210043	1
585.029124540412	323.174422581352	1
585.017842522229	339.480375521746	1
585.112401951405	366.672986695205	1
584.755912000853	347.476154418002	1
584.38884102314	327.19195263076	1
584.208156071581	326.07839938382	1
584.051409358562	327.427774179106	1
584.051199860634	344.877852314059	1
583.815929358576	338.152841030306	1
583.510423315823	324.205002823625	1
583.438092931526	334.240113094997	1
583.119662225833	318.964740396876	1
582.806700119774	304.252693055055	1
582.815992472827	322.685327391533	1
582.770376939267	335.47157711611	1
582.727852364472	348.576610199285	1
582.58766369181	351.6377901729	1
582.388830921037	348.668314847725	1
582.27384582126	354.323431103398	1
582.094569459238	353.367081027605	1
581.714241719374	331.733515639493	1
581.589508088002	336.388623600512	1
581.602502506896	355.209905640182	1
581.493716452728	361.506965629351	1
581.111571464194	339.689990944358	1
581.009222149973	346.650812582041	1
581.115167672559	375.035584185222	1
580.931874722481	373.673111924278	1
580.425970709427	339.131031409945	1
580.147468071401	327.978002069747	1
580.070679143072	337.572052386462	1
579.958640902552	343.541586178847	1
579.865148811233	351.419454300931	1
579.488192702858	330.143975862806	1
579.303906618102	328.685433131536	1
579.111120351328	326.35351332914	1
579.118052318794	344.563434777347	1
578.869246041969	336.471596605179	1
578.39297899531	304.986330242577	1
578.399758452581	323.183154225125	1
578.450049833773	345.856031499282	1
578.321071516973	350.091919809491	1
577.714719471136	305.230883434693	1
577.466627148304	297.217641250893	1
577.715253054155	340.292619892049	1
577.526926154116	338.427954975627	1
577.215630051479	323.916791412646	1
577.035523571356	322.899308636032	1
577.044860249988	341.366869547599	1
576.84932461779	338.764212816185	1
576.626776665742	333.384199311417	1
576.584840639422	346.580937043031	1
576.647684862831	370.555153877311	1
576.327881279242	355.174979065092	1
575.915721227055	330.296813212069	1
575.80993635977	336.930119847381	1
575.726349137432	345.84729985551	1
575.50442260876	340.537161889751	1
575.240538557116	330.912550819833	1
575.130517163176	337.113529144261	1
575.047279078682	346.070012743781	1
574.749190854995	332.930053085517	1
574.570785862917	332.100334233254	1
574.279347239151	319.645976527348	1
574.14151661456	322.991013284472	1
574.113816145515	337.663757034902	1
573.975884102485	341.000050953838	1
573.718974136073	332.100334233254	1
573.449658070745	321.925495272694	1
573.500346306638	344.66387106956	1
573.304382786668	342.035008212413	1
573.074741141467	335.943197823969	1
572.923725270504	337.938870980222	1
572.743574368072	336.938851491153	1
572.753164151613	355.454458832298	1
572.593716841058	356.585475366785	1
572.46152009495	360.52004360594	1
572.135108195411	344.480461772679	1
571.940735417552	342.021910746755	1
571.90056512367	355.423886884681	1
571.654291277811	347.628991767265	1
571.531692035918	352.554836657303	1
571.281495847674	344.358196371036	1
571.123936783329	345.690096684362	1
571.025769597648	353.131270673675	1
570.74319542265	341.60705691783	1
570.632741408419	347.786194938413	1
570.405092872123	341.912731616354	1
570.3436204092	353.131270673675	1
570.207836789853	356.707751962843	1
570.014683118946	354.38456380422	1
569.732570079132	342.912751105424	1
569.409306365057	327.20942711272	1
569.468079641673	350.79935087128	1
569.155202264284	336.16591071224	1
568.775826256278	314.693925511578	1
568.835976604912	338.427954975627	1
568.81039458092	353.345251918174	1
568.690163605149	358.528747465988	1
568.277722466985	333.659313256737	1
568.127499556792	335.759788527089	1
567.94474514743	334.515227040317	1
567.942305632515	351.816833647895	1
567.87536316156	362.485144814575	1
567.61433305204	353.192403374497	1
567.375798256413	346.214118449271	1
567.322291363685	358.266730986326	1
567.225001427781	365.81708410604	1
566.986994738318	358.895566059749	1
566.652046400076	342.004436264794	1
566.590525483617	353.236072787775	1
566.866672181985	399.197564943854	1
566.498285037817	378.86970493775	1
566.208736166872	366.651157585774	1
566.040569340054	366.917539887322	1
566.046815726831	385.123095513643	1
565.871117874755	384.616537036279	1
565.706281574305	385.227897627741	1
565.727831929149	405.00989556509	1
565.430678049576	392.014041612316	1
565.0604019806	371.498395293031	1
564.872988595267	369.790944742172	1
564.825809128842	382.507330122154	1
564.715060695445	388.686468142736	1
564.349211516664	368.629356260068	1
564.18027877343	368.825863022607	1
563.995628435743	367.406623882726	1
564.15497227249	401.367915753214	1
563.866154585564	389.236696033378	1
563.550495195538	374.345616410977	1
563.34632493522	370.921972471072	1
563.157007560251	369.026746801447	1
563.094294703345	380.153570015912	1
562.612250086318	348.153013532173	1
562.377096174567	341.545913022593	1
562.203669774857	341.288273559233	1
562.210303674307	359.550596064489	1
561.989732336321	354.445707699457	1
561.809828833789	353.524295393168	1
561.620491610625	351.633424351014	1
561.370345654903	343.489185121797	1
561.35256934836	359.24491017155	1
561.220825703091	363.279914702918	1
561.006958848539	358.869359934017	1
560.824758599704	357.716503095685	1
560.651976491725	357.533093798805	1
560.491075198061	358.572416879265	1
560.251617156535	351.532988058801	1
560.22185595771	366.061626103742	1
559.959879358849	356.707751962843	1
559.852912522857	363.297389184878	1
559.636224123724	358.602977632469	1
559.404837373419	352.397633486154	1
559.398729804898	369.362993447589	1
559.090349706013	355.240477587799	1
558.979268472339	361.410895159024	1
558.801391614585	360.712184546593	1
558.47863746618	345.113662667988	1
558.175067089211	331.488973641791	1
558.089855185601	340.323191839668	1
558.054482303108	354.284127512007	1
557.988361658937	365.083446918518	1
557.871961929231	370.71235704846	1
557.448746748268	344.786147665619	1
557.341502961905	351.358310405693	1
557.333053458918	368.092225835085	1
557.116293051289	363.402191298977	1
556.774441103716	345.84729985551	1
556.721641784933	358.022188988624	1
556.571858719858	360.223100551188	1
556.270574725679	346.842953522693	1
556.132282895771	350.227293871208	1
556.0922333399	363.716608835688	1
555.857629615639	357.196847152662	1
555.777653535538	366.581282046765	1
555.694740306135	375.66440806423	1
555.681282305258	391.891765016257	1
555.454418331634	386.171139043461	1
554.969057170077	353.864907861197	1
555.027841602204	377.524707158765	1
554.746013268908	366.153330752182	1
554.583359499231	367.039805288966	1
554.295444587605	355.043970825261	1
553.707295272742	312.16986476853	1
553.747020538127	333.873294501236	1
553.909189796429	368.170833017867	1
553.796133054761	374.162207114097	1
553.391545947908	350.170515797857	1
553.029070753031	330.510794456567	1
552.996536030858	344.786147665619	1
553.033456613939	366.205731809232	1
552.779866053595	357.747075043304	1
552.267353678851	322.659132460216	1
552.263576194637	339.89522935067	1
552.111822120436	341.912731616354	1
551.859985047075	333.637484147306	1
551.742607789494	339.192164110767	1
551.418618174038	323.497571761836	1
551.082095772867	306.514748512856	1
551.077594420372	323.680981058716	1
551.10811429008	344.449901019476	1
550.903404440849	341.02625707957	1
550.381434404232	304.973232776918	1
550.085890262298	292.208823356187	1
550.10529875152	311.837983944274	1
550.152552838036	334.331817743437	1
549.905304720238	326.536922626021	1
549.640089146951	316.894837074143	1
549.529671304886	323.174422581352	1
549.532016925655	341.052463205303	1
549.496694091966	355.057068290919	1
549.301718474868	352.642175483856	1
549.027974334294	342.126712860853	1
548.989020460297	355.760133530823	1
549.14554005212	389.498712513039	1
548.950917219083	387.123123297367	1
548.697056995313	378.655734887667	1
548.354025663825	361.017870439532	1
548.150676848238	357.747075043304	1
548.128620124441	373.122884033637	1
548.086642836679	386.450618810668	1
547.661551794865	360.375937900451	1
547.489338601784	360.310439377743	1
547.463431335762	375.293223648582	1
547.344616874753	380.721272388514	1
547.050991769182	368.170833017867	1
546.924265366494	372.786637387494	1
546.69732867829	367.096583362316	1
546.206545138571	334.270685042615	1
546.211164684318	352.397633486154	1
546.195269329262	368.415375015569	1
545.838167090703	349.340808140009	1
545.345953412626	316.370804114818	1
545.298404550525	329.135224729965	1
545.321584897945	349.174873325089	1
545.217508649016	356.126952124583	1
544.899007865893	341.02625707957	1
544.736748540092	341.995704621022	1
544.557413555516	341.209666376451	1
544.482010717583	351.113768407992	1
544.356074627883	355.821277426059	1
544.001277829072	336.991252548202	1
543.80535508332	334.502129574659	1
543.901839450443	362.087754273196	1
543.869751144389	376.450446308801	1
543.509915582747	357.105142504222	1
543.29388094844	352.550470835416	1
543.282151418735	369.009272319487	1
543.019907241223	359.703433413751	1
542.795444345326	354.284127512007	1
542.723613976055	364.563779781081	1
542.592758636206	368.773461965557	1
542.370524607067	363.585600595857	1
541.954118865277	338.427954975627	1
542.085510660813	369.611901267177	1
541.998953918173	378.380620942346	1
541.639718884683	359.105170287946	1
541.540579975818	366.581282046765	1
541.40678757198	370.49402117649	1
541.094660595195	356.065819423762	1
540.968284208884	360.742756494211	1
540.784326477412	359.49819500744	1
540.42037836846	339.742392001408	1
540.447639466676	360.223100551188	1
540.328325351614	365.629308987273	1
540.106253575297	360.467642548891	1
540.064540149361	373.856521221158	1
539.765136625724	360.742756494211	1
539.598579913395	361.292984384852	1
539.271903666227	345.37567914765	1
539.282386405316	364.135828486498	1
539.271462809289	380.695066262782	1
539.267240665364	397.94427181331	1
539.207645101639	409.499057516773	1
538.867983657441	392.249851966245	1
538.629834316679	385.441867677825	1
538.660612662608	406.293760643252	1
538.649986547471	422.88793618904	1
538.084797791984	382.446186226918	1
537.895787840649	380.695066262782	1
537.893292757848	398.12768111019	1
537.850115075505	411.376819898854	1
537.363234979365	378.991981533808	1
537.255717998817	385.625276974706	1
537.135626324081	390.965986888083	1
536.833803556313	377.616411807206	1
536.751571142651	386.852375173933	1
536.551848049919	384.005165250401	1
536.025524236505	347.567859066442	1
535.88387093874	350.694548757181	1
535.788703135176	358.602977632469	1
535.773605887916	374.747361579828	1
535.526294090285	367.009244535763	1
535.174993429635	348.576610199285	1
534.992926907047	347.550384584483	1
535.003786791936	366.367311996681	1
534.745535122642	357.506887673073	1
534.385247894039	338.152841030306	1
534.249688652917	341.912731616354	1
534.128049089943	347.104970002355	1
533.922970790215	343.716263831955	1
533.792188569094	347.969604235293	1
533.604547146918	346.37569863672	1
533.342680617838	337.148466913766	1
533.089044163121	328.768406136203	1
532.78016178268	314.707022977237	1
532.601239237524	314.012689381106	1
532.582931770481	329.838289969867	1
532.305533268524	319.017141453926	1
532.107483562239	316.35770664916	1
531.804511093757	302.90769527607	1
531.696460512632	309.506064141878	1
531.48743576208	305.719967430098	1
531.445777173921	319.148149693756	1
531.356982328372	327.729083055743	1
531.117876164849	320.851234422729	1
531.043970757938	330.964951876882	1
531.059604223566	350.288426572029	1
530.908112740362	352.423839611886	1
530.479400178526	326.047827436201	1
530.637038193829	359.978547359072	1
530.737010244464	387.979037080947	1
530.315367967145	362.332307465313	1
530.219718126333	370.214530214868	1
530.200530103592	385.961534815263	1
530.036253173131	386.786876651225	1
529.755547170304	375.638213132913	1
529.658044501908	383.332671958116	1
529.458803443417	380.564058022951	1
529.087809506339	360.131395902748	1
528.906854653488	359.24491017155	1
528.569092404285	342.231514974952	1
528.312504774101	333.567608608297	1
528.166303537943	336.25761536068	1
528.152354916347	352.550470835416	1
527.99306284804	353.895479808815	1
527.658620960707	337.227062902132	1
527.227153814803	310.580313797428	1
527.181376494095	323.602373875934	1
527.120137354492	335.03488298334	1
526.978049776532	338.152841030306	1
526.758935111548	333.349272736327	1
526.441818457804	318.466913563284	1
526.335376152924	325.253057547858	1
526.15789343111	324.733401604836	1
526.084428242734	334.912617581696	1
526.213442782041	365.917520398253	1
526.090244750301	370.983105171894	1
525.659637678027	344.432426537516	1
525.435926081363	339.161592163149	1
525.3903653453	352.214224189273	1
525.671094414181	398.826380528207	1
525.62377946804	411.699969079338	1
525.0117545132	366.493943220211	1
524.616008574019	343.532854535074	1
524.507023190136	350.065713683758	1
524.496281079829	366.703558642824	1
524.215578601908	355.576724233942	1
523.863623522938	337.122260788034	1
523.710326878776	339.100459462326	1
523.823495625247	368.485250554577	1
523.75786332237	379.481076723628	1
523.327035332452	352.917289429176	1
523.319346125411	369.873917746839	1
523.225331305136	377.952658453348	1
522.978033329926	370.266942466332	1
522.768432157391	366.459016645121	1
522.48261063683	354.812526293218	1
522.499259598521	374.275740871969	1
522.379057028947	379.664486020508	1
522.261310401698	385.306504810523	1
522.04662344549	380.978911851875	1
521.750960837961	368.323670367128	1
521.534817201303	363.847617075519	1
521.457422494104	373.642539976659	1
521.115162730877	356.196827663593	1
520.859809627023	347.690124468086	1
520.705587143976	349.585361332127	1
520.570973976601	353.498089267436	1
520.328763428494	346.345126689102	1
520.037888427348	334.187712037947	1
519.852050089381	332.833971420776	1
519.917731757292	357.349684501924	1
519.61409933594	343.882198646875	1
519.403827523442	340.017505946729	1
519.379264293133	355.253575053458	1
519.15946861539	350.410703168088	1
519.113662795294	363.463323999798	1
519.059061517094	375.612007007181	1
518.794664366403	366.183902699801	1
518.548772699316	358.659755705819	1
518.477125705524	369.05730755465	1
518.513912279914	390.607899938094	1
518.276365453065	383.944032549579	1
517.903283316063	363.341058598155	1
517.675828594266	357.716503095685	1
517.525048120738	359.978547359072	1
517.29639159885	354.231726454958	1
517.296327171653	371.996222126622	1
517.04978245766	364.410942431819	1
516.727314665641	349.017658959526	1
516.588262862054	352.489338134595	1
516.308453304069	341.484780321772	1
516.393826188319	368.039824778036	1
516.201766209187	366.061626103742	1
516.043581947948	367.568204070176	1
515.961307682058	376.882774619684	1
515.706813702747	368.485250554577	1
515.324044906577	346.895354579743	1
515.274826694405	359.61172876531	1
515.114359777397	360.886862199701	1
515.005473990718	367.467767777964	1
514.790264624361	363.113979887998	1
514.786027025753	380.459255908852	1
514.562610239904	375.26266289538	1
514.054797223245	340.816641656958	1
514.305973118224	384.433127739398	1
514.082706812759	379.253998013471	1
513.989273347823	387.428809190306	1
513.645750567074	369.882649390612	1
513.481143213847	370.738563174192	1
513.323365286847	372.297542197675	1
513.295250421049	387.192998836376	1
513.007790189453	375.415500244641	1
512.466291967807	337.510908491225	1
512.574111259775	366.389141106112	1
512.39439251744	365.694807509981	1
512.207024792424	364.214435669279	1
511.996722808897	360.375937900451	1
511.953914802011	373.764816572718	1
511.762706559662	371.891420012523	1
511.324678452816	344.633310316356	1
511.277860156253	357.611700981586	1
511.120430076383	359.214349418347	1
510.809504646068	345.03068966332	1
510.427878960394	323.576178944617	1
510.270854260608	325.22248560024	1
510.242304008874	340.083015663852	1
510.089427634367	342.157284808471	1
509.628378281265	312.53668336229	1
509.549664847999	322.23990161499	1
509.275124784818	311.803046174769	1
509.077174134352	309.244047662216	1
509.050835997527	324.336011063456	1
508.869134484183	323.449536526673	1
508.363804939943	289.278640427987	1
508.1689709042	287.042791095918	1
508.151099216812	303.008131568283	1
508.153261810195	321.03464371961	1
508.041670724187	327.362264461983	1
507.802441919596	320.56302301175	1
507.827683226171	340.965124378749	1
507.64826636206	340.318826017781	1
507.566413637584	349.70762673377	1
507.193541437341	329.165785483168	1
507.015973948723	328.711639257269	1
506.952741805765	340.017505946729	1
506.867085107096	349.017658959526	1
506.826046516683	362.607421410634	1
506.737277742043	371.288791064833	1
506.424404718419	356.921733207342	1
506.22387154147	354.109449858899	1
506.125743082273	361.830114809835	1
505.829919681468	349.218542738366	1
505.607119222745	344.118009000805	1
505.370555912192	337.602613139666	1
505.113818392876	329.012948133906	1
504.993197793678	334.423522391877	1
504.959059707528	348.729447548546	1
504.892306956533	359.68160430432	1
504.736214379156	361.445821734115	1
504.445266163923	349.340808140009	1
504.393949756576	361.882515866884	1
504.432215274655	383.63834665664	1
504.179885979127	375.507204893081	1
504.032169095163	378.136067750229	1
503.827381340306	374.895844301618	1
503.625644309212	371.970027195305	1
503.473662923016	374.162207114097	1
503.436738802856	388.188641309145	1
503.376413779577	399.808936729731	1
503.139198660335	393.236762795241	1
502.852852523879	381.612112747183	1
502.685257668122	382.201644229215	1
502.286595343749	359.02657429958	1
502.08506333627	356.126952124583	1
501.956299761816	360.712184546593	1
501.788213082094	361.253680793461	1
501.636636719648	363.493895947417	1
501.318190752133	348.572244377398	1
501.107711441002	344.755575718	1
500.918285646593	343.104892046076	1
500.778445748693	346.554742111714	1
500.597371928125	345.764326850842	1
500.091056979886	311.523566407562	1
499.885302245919	308.195992937983	1
499.784712149421	315.685213356875	1
499.782535527353	333.296871679277	1
499.462845163925	318.2529435132	1
498.990126712831	287.470742390501	1
499.083591569311	314.921004221736	1
499.259972390812	350.899787163493	1
499.08325901883	350.56354051735	1
498.889301160519	348.454333603226	1
498.668842863132	343.620193361628	1
498.73527312051	368.293109613925	1
498.551996504655	367.284358481083	1
498.391216923976	368.590052668677	1
498.324222983319	379.54220942445	1
498.338998704859	398.904987710988	1
498.072945175834	389.385167560754	1
497.756359594238	374.668765591461	1
497.423973022049	358.327863687148	1
497.361619045691	369.760383988968	1
497.166787122789	367.568204070176	1
496.888262587473	356.768884663665	1
496.802410501084	365.786512158421	1
496.555463203752	358.236159038708	1
496.260064288631	345.70319415002	1
496.327640345386	370.502752820262	1
496.11239155732	366.214463453004	1
495.834042826736	355.436984350339	1
495.657377055721	355.118200991742	1
495.309043905247	337.144089897464	1
495.220595573851	345.899700912559	1
495.024295570709	343.563415288277	1
494.803363366756	338.694337277175	1
494.761813881821	352.275356890096	1
494.46011274985	339.100459462326	1
494.515399853751	362.642347985723	1
494.339364941693	362.393440166135	1
493.790619807362	323.811989298548	1
493.556404050061	317.5804390265	1
493.668986499346	347.017631175801	1
493.599626554997	357.742709221417	1
493.279498285911	342.676940751494	1
492.905356280981	322.05649231811	1
492.671832158495	315.899183406959	1
492.861956813466	353.314679970556	1
492.525245454572	336.54582677166	1
492.321721644238	333.475903959857	1
492.139421298258	332.589429423073	1
492.003480043148	336.471596605179	1
491.885662644948	342.218417509293	1
491.573759664712	328.004197001064	1
491.488029162567	337.052385249024	1
491.166221259038	321.820681964181	1
491.12544272484	335.493406225541	1
491.068226688382	347.476154418002	1
490.932922652303	351.428185944703	1
490.702037690021	345.550356800758	1
490.399476094167	332.301218012094	1
490.291242872872	339.039326761505	1
490.215866768151	349.157398843129	1
490.037182266254	348.650840365765	1
489.604417859237	322.012834099248	1
489.610162749181	340.476029188929	1
489.631653983172	360.559347197331	1
489.321747612896	346.559107933601	1
489.086265607159	340.214012709267	1
488.917395698182	340.720571186632	1
488.895597440482	356.354030834741	1
488.62150246203	346.039440796163	1
488.334239322279	334.371121334828	1
488.315777376365	350.349559272852	1
488.365158874975	373.306293330517	1
488.410925316203	395.891831778121	1
488.104574289951	382.262776930037	1
487.706081480679	359.157571344996	1
487.675446675001	373.887093168777	1
487.575300599211	381.468007041694	1
487.490985803413	390.677775477103	1
487.093530662784	367.681737828047	1
486.775128121051	352.816853136964	1
486.601929095848	352.886728675974	1
486.749925512487	385.992095568466	1
486.551026961269	383.419999590255	1
486.290981695806	374.559586461061	1
486.084513613277	371.210183882051	1
485.704807389186	350.043884574328	1
485.516032755303	348.515466304047	1
485.400493878672	354.519937865936	1
485.423195240103	374.742995757942	1
485.263572200053	376.21463595487	1
485.126743775101	380.03130461427	1
484.670151437353	350.960931058729	1
484.44469936625	345.66389055863	1
484.279448213909	346.559107933601	1
484.211421915407	357.454486616023	1
484.267369794088	381.101188447933	1
483.952220986245	366.581282046765	1
483.638042935438	352.161823132224	1
483.329336167806	338.305689573983	1
483.225869770428	345.559088444531	1
482.999478966908	340.17034329599	1
482.999940281594	358.113893637064	1
483.086247435688	384.887273965298	1
482.756833852272	368.904470205388	1
482.342326762909	344.17042125227	1
482.38352498514	366.306168101445	1
482.200576928198	365.389121617042	1
482.053076239599	368.118431960817	1
481.837041008316	363.799581840355	1
481.724599581577	370.135934226502	1
481.800712254859	395.865636846803	1
481.537487615762	386.695172002784	1
481.485702389186	399.271806304749	1
481.194995112972	387.275960646629	1
480.864710388836	371.210183882051	1
480.866745539597	389.324034859931	1
480.958065875808	416.62144814749	1
480.724569903065	410.512174471501	1
480.265399099185	381.192893096373	1
479.920606663338	363.638001652906	1
479.911828116396	380.642665205732	1
479.876549333185	394.922384236669	1
479.709514837924	395.651655602304	1
479.311285909237	372.603228090614	1
479.058897339016	364.555048137309	1
478.886028529542	364.686056377139	1
478.770473352297	370.71235704846	1
478.461342398659	356.830028558901	1
478.348110817875	363.096505406038	1
478.321107507655	378.232138220555	1
478.267858783294	390.669032638916	1
477.899644237474	370.71235704846	1
477.579784631149	355.729572777619	1
477.422833849424	357.502521851186	1
477.522286627411	385.647117278552	1
477.466461363215	397.821995217251	1
477.115286407354	379.620816607231	1
476.658849970148	350.594112464969	1
476.393387812309	341.209666376451	1
476.449461158725	364.895671799752	1
476.353143627853	372.908902789138	1
476.162646629654	371.236390007783	1
475.951466309347	367.437195830345	1
475.795349454854	369.301860746767	1
475.470240331017	353.786300678415	1
475.003397752075	323.694078524375	1
474.786462395145	319.305352864904	1
474.824571949377	341.148533675629	1
474.737082196716	350.07444532753	1
474.552780533748	349.043865085258	1
474.15044659325	325.589304194	1
473.521206676077	278.798104380073	1
473.665434680411	311.558504177066	1
473.605556905372	323.327259930614	1
473.525887581832	333.061050130933	1
473.375815767817	335.554550120778	1
473.21724633049	337.174661845083	1
472.935030892378	326.07839938382	1
472.885824162798	338.947622113065	1
472.895502065495	357.873706266833	1
472.848619083286	370.983105171894	1
472.574320547279	360.70345290282	1
472.276409133922	347.995810361025	1
472.160300999078	353.987184457255	1
472.167657500669	372.677458257094	1
471.829095773279	355.790705478441	1
471.726429925419	363.166380945047	1
471.373038526859	344.755575718	1
471.116320439805	336.288187308299	1
470.821638296889	323.916791412646	1
470.737504067319	333.200790014536	1
470.564540259721	333.349272736327	1
470.214517067151	315.287822815496	1
470.050373213591	316.344609183501	1
469.936410118452	322.563061989889	1
469.808939318989	327.392836409601	1
469.477660149142	311.2615499279	1
469.165227111821	297.069169723517	1
469.249014695689	323.628580001667	1
469.315940388353	348.454333603226	1
469.150100748638	349.340808140009	1
468.865752739378	338.039307272435	1
468.424598321406	310.610885745046	1
468.344338761777	320.301006532088	1
468.397224650148	343.685691884336	1
468.321114778984	353.803775160375	1
468.308729928959	370.47654669453	1
467.870773977116	343.380005991397	1
467.573521170052	330.75533645427	1
467.676310354827	359.275482119168	1
467.46167118418	355.148772939359	1
467.462165501634	373.149078964954	1
467.491568788132	394.12324852644	1
467.269779537478	389.26290215911	1
467.036096102543	383.179823414439	1
466.920103065248	389.201758263873	1
466.828433367085	397.725924746924	1
466.48421256953	380.275846611971	1
466.36824502618	386.302147283292	1
466.13032994976	379.786751422152	1
465.978940442992	382.171072281597	1
465.733456389703	374.878369819659	1
465.334944868225	351.847405595513	1
464.983811801829	333.689885204356	1
464.682010369042	320.606692425027	1
464.595087653293	329.624308725369	1
464.749156140563	363.428397424709	1
464.535652188204	359.42831946843	1
464.161223503362	338.877746574055	1
463.954289558218	335.554550120778	1
463.889926864974	346.895354579743	1
463.703064723334	345.637695627313	1
463.47615809435	340.26204794443	1
463.347410896676	344.982654428157	1
463.259121433574	353.864907861197	1
463.204241509942	366.183902699801	1
462.914897843045	354.388929626106	1
462.536894488307	333.475903959857	1
462.632556999508	361.279886919194	1
462.560246385325	371.808447007855	1
462.305314531528	363.555028648239	1
461.92431670202	342.336328283465	1
461.596599016932	326.598055326843	1
461.39353519467	323.680981058716	1
461.113148067363	312.811797307611	1
461.064241207068	325.75088438145	1
460.865958370367	323.327259930614	1
460.657649694936	319.873055237506	1
460.284807221891	299.497159996239	1
459.999084764243	288.082114176378	1
459.975073336239	303.584565584657	1
459.975937256665	321.646015505488	1
459.878757890233	329.624308725369	1
459.848488258525	344.484827594565	1
459.652283712662	342.279550210115	1
459.372599431265	331.488973641791	1
459.401415896889	352.428205433772	1
459.444492869258	374.834700406382	1
458.947105152901	341.655092152993	1
458.688925212463	333.078524612893	1
458.421993131356	323.602373875934	1
458.340515932659	333.200790014536	1
458.329472584043	350.043884574328	1
458.138312937974	348.362628954786	1
457.906726937949	342.524103402232	1
457.592255609182	328.161411366627	1
457.581147467979	345.000128910117	1
457.787338343827	384.188574547281	1
457.64272838085	387.297800950475	1
457.377911697762	378.044363101788	1
457.10731505116	368.197027949184	1
456.88286572685	363.096505406038	1
456.935072946477	386.450618810668	1
456.518273791805	361.568098330173	1
456.283660135817	355.423886884681	1
456.036303225262	347.969604235293	1
455.898230062338	351.755700947073	1
455.97537541237	377.677544508028	1
455.747278313706	372.205837549235	1
455.471027296873	361.782079574672	1
455.21812309915	353.760105747098	1
455.073950609345	356.921733207342	1
455.259253493138	393.970399982763	1
454.820235428646	366.808360756922	1
454.439507927152	345.642061449198	1
454.117283124189	330.493319974607	1
454.01919343531	338.397394222423	1
454.132246238635	368.017995668604	1
453.707084505519	342.283916032001	1
453.510091481374	340.017505946729	1
453.375762208521	344.196616183587	1
453.282612618034	352.611614730652	1
453.2336571013	365.572530913923	1
452.954526553295	354.860561528381	1
452.653354270468	341.882170863151	1
452.468768547608	340.89524883974	1
452.422550923256	354.140021806518	1
452.314932205783	361.070271496581	1
452.12544730858	359.581168012107	1
451.898423162848	354.231726454958	1
451.685956957207	350.38013122047	1
451.480618350644	347.262173173503	1
451.439080615902	360.9916643138	1
451.438467892502	378.930848832987	1
450.992668023118	351.083196460373	1
450.878551651659	357.349684501924	1
450.871723345182	374.651291109501	1
450.95694049206	401.420316810264	1
450.595909177464	382.293348877655	1
450.580445301168	398.70848094845	1
450.274302358324	385.227897627741	1
450.163125140349	391.800060367817	1
449.828099168094	375.349990527518	1
449.872989989253	397.974843760928	1
449.756743772767	404.02735055798	1
449.295938146119	374.642559465729	1
449.021351787628	364.410942431819	1
448.830319016183	362.773356225554	1
448.806356549828	378.319477047109	1
448.600027674302	375.109814351702	1
448.253748810432	357.506887673073	1
448.149013150733	364.747189077961	1
447.952390994221	362.537545871624	1
447.738694933877	358.572416879265	1
447.489242938826	350.930359111111	1
447.267978275561	346.187923517954	1
447.234036666696	360.712184546593	1
447.062098365714	361.044076565264	1
446.840010493497	356.218656773023	1
446.557243531009	345.152966259379	1
446.209721332688	327.427774179106	1
445.966727431478	320.453855075765	1
445.677193069584	308.693819771575	1
445.523606755026	310.916571637985	1
445.142435270462	289.732797848301	1
445.227244677004	316.475617423332	1
445.292814780473	341.240238324069	1
444.976419212068	326.720331922901	1
444.499820837248	295.724160750118	1
444.406323697501	304.130427653412	1
444.512887348105	333.113462382397	1
444.460946464386	345.79489879846	1
444.338688299598	351.244776647823	1
444.245084427573	359.642300712929	1
443.83175967366	335.157159579399	1
443.74438640464	344.196616183587	1
443.843529698007	372.419818793734	1
443.654711231587	371.026774585171	1
443.33991186768	356.677180015225	1
443.142123851165	354.362734694789	1
443.176283320603	375.904595434461	1
443.019712001066	377.830393051704	1
442.964229808154	390.153742517779	1
442.753809754256	386.542323459108	1
442.462033098386	374.563952282947	1
442.277459794045	373.611979223456	1
442.13691086889	377.188460512623	1
441.855308022264	366.258132866281	1
441.500925358772	347.842973011763	1
441.378532533693	353.288473844824	1
441.209684403455	353.956612509638	1
440.977567107607	348.118086957084	1
440.603589157567	327.689779464352	1
440.510938539943	336.196482659859	1
440.497425843671	352.843059262696	1
440.541524442121	375.415500244641	1
440.211002855864	359.458891416049	1
439.487773550908	303.112933682382	1
439.483070741044	320.667825125849	1
439.568799997654	347.524189653165	1
439.464859922645	354.873658994039	1
439.154521770264	340.995685131952	1
438.860185351422	328.764040314318	1
438.899103236085	350.808082515052	1
438.813271593273	360.022216772348	1
438.619291825838	358.113893637064	1
438.551451944663	369.179584150708	1
438.267873032336	358.057115563713	1
438.002036686546	348.760019496165	1
437.977870865175	364.319237783378	1
437.701663709141	353.956612509638	1
437.599617594662	361.506965629351	1
437.288455949718	347.550384584483	1
437.116129575294	347.873533764966	1
437.021073087195	356.144426606543	1
436.686415628312	339.772963949026	1
436.501123182082	338.764212816185	1
436.344824786166	340.738045668592	1
436.321629592169	356.402066069904	1
435.876133009899	328.633032074486	1
435.538476554065	311.955883524031	1
435.741316518542	350.869226410289	1
435.748033371294	369.611901267177	1
435.426537744077	354.598545048719	1
435.237763180779	353.236072787775	1
435.099551863291	357.074570556604	1
434.891617617449	353.742631265139	1
434.548616378137	336.519631840343	1
434.586296126169	358.450140283206	1
434.476977908161	365.262490393513	1
434.276495035794	362.699126059074	1
434.005864647126	352.921655251063	1
433.593373874064	328.554424891705	1
433.400559985136	326.781464623723	1
433.46716470819	351.690202424364	1
433.124290348106	334.484655092699	1
432.982241375768	337.934505158337	1
432.992741734819	357.074570556604	1
432.736297769254	348.760019496165	1
432.382575048433	330.440918917558	1
432.333956664582	343.502282587456	1
432.36812781522	365.079081096632	1
432.291221068527	375.232090947761	1
431.921809676583	355.301610288622	1
431.717430756762	352.345232429104	1
431.492368953724	347.262173173503	1
431.39544282061	355.358388361973	1
431.227562450558	356.157524072202	1
430.976117693239	348.362628954786	1
430.917388493336	360.389035366109	1
430.896739654456	376.332546729044	1
430.562738836889	360.04842289808	1
430.420859191945	363.524467895035	1
430.309671908461	370.157763335932	1
430.384449348399	395.918037903853	1
430.388357566453	414.389975831722	1
430.034077173106	396.022840017952	1
429.550419339372	364.349809730997	1
429.306351567513	357.319112554306	1
429.300855093981	374.825968762609	1
429.267882357236	389.507444156812	1
428.846745170475	364.266836726329	1
428.431079834586	339.589554652146	1
428.465770649169	361.231851684031	1
428.244641295388	356.563646257353	1
427.834309840738	332.436592073812	1
427.871235035414	354.310333637739	1
427.815976636108	366.703558642824	1
427.414927765154	343.532854535074	1
427.08511952201	327.689779464352	1
426.952527600832	332.130906180872	1
426.921576965602	347.026362819574	1
426.695479919361	341.851598915532	1
426.3262061957	321.951690204011	1
426.339184542955	341.366869547599	1
426.495031823187	375.476632945463	1
426.10171045137	353.105064547943	1
425.856607835232	345.978308095341	1
425.712891712411	349.279675439188	1
425.741893025354	370.345538454699	1
425.492316333952	362.760258759895	1
425.205285603237	351.323383830604	1
424.7652700912	324.152601766576	1
424.585607331118	323.759588241498	1
424.555649250091	338.764212816185	1
424.18690635492	318.925436805485	1
424.070024332356	324.991041068196	1
423.825378271895	317.916685672643	1
423.52697391741	305.313845244946	1
423.08844995787	278.300277546482	1
423.140533286027	301.746106793966	1
423.234220899914	329.471471376107	1
422.986109208143	322.043394852451	1
422.573166885805	297.663067027435	1
422.567442375397	315.165546219437	1
422.590075166414	335.585110873981	1
422.44414098862	338.668142345858	1
422.163649168053	327.912492352623	1
421.920600922456	321.008448788293	1
421.68281221442	314.645890276414	1
421.400478840348	303.702465164414	1
421.656986047209	348.179219657905	1
421.552077840386	355.485019585502	1
421.401903236572	358.135722746495	1
421.052166518553	340.26204794443	1
420.920196251872	344.786147665619	1
420.954532196117	366.415347231844	1
420.931458420612	382.140511528394	1
420.58144582247	364.240630600597	1
420.291210177427	352.489338134595	1
420.164563388201	357.563665746423	1
420.111067887752	370.162129157819	1
420.046782692944	381.651416338574	1
419.819450051232	376.371850320434	1
419.779780352883	390.393918693595	1
419.558593746178	385.747553570764	1
419.341350570838	381.507310633085	1
419.258866523749	391.127555881117	1
419.058341684457	388.60787215437	1
418.6800360639	367.804014424105	1
418.174985419044	333.964999149676	1
418.231405880929	357.873706266833	1
418.239587913203	376.821641918863	1
418.041074645593	374.511551225898	1
417.794747544246	367.284358481083	1
417.584207897021	363.738437945119	1
417.458878090281	368.956871262437	1
417.155385472546	355.851838179263	1
416.845858498191	342.126712860853	1
416.497985892961	324.458287659515	1
416.262751411127	318.375208914844	1
416.220275125884	332.117808715213	1
416.1875590404	346.864782632124	1
415.807948666166	325.934293678331	1
415.701895631001	333.139657313714	1
415.852628740109	366.755959699873	1
415.485485546243	347.109335824241	1
415.388120795396	355.209905640182	1
415.302596989078	364.528853205991	1
415.172570891119	369.271288799149	1
414.978851305255	367.463401956077	1
414.767675780952	363.860714541178	1
414.628675147271	367.681737828047	1
414.61827732139	384.73007079415	1
414.3634384382	376.638232621983	1
414.07437231533	365.026668845167	1
413.836336712734	358.664121527705	1
413.491936190937	341.362503725713	1
413.397316184278	349.751296147047	1
413.41389084898	369.576974692088	1
413.200842480285	365.786512158421	1
413.043070359329	367.681737828047	1
412.560142835667	336.135338764622	1
412.404228532777	338.222716569315	1
412.365537902198	352.367061538536	1
412.21228805134	354.72955328855	1
412.093042515249	360.589919144949	1
411.900167936978	358.878091577789	1
411.627550423182	348.965257902476	1
411.475171301725	351.419454300931	1
411.250352025663	346.423733871883	1
410.982092014958	336.960680600584	1
410.926206234442	349.340808140009	1
411.017350400816	376.843471028293	1
410.784697853006	371.044249067131	1
410.397065080518	349.30588156492	1
410.267195010426	354.078889105696	1
410.097450757195	354.75138239798	1
409.850383795001	347.471788596116	1
409.449737630148	324.397143764278	1
409.332202254522	330.440918917558	1
409.142311738267	329.043520081525	1
408.916368280719	323.938620522077	1
408.870020852448	337.305670084914	1
408.788130084322	347.017631175801	1
408.67099311674	353.105064547943	1
408.400701872128	343.441149886634	1
408.085271527964	329.135224729965	1
407.776926617481	315.558570938931	1
408.108262094871	367.773442476488	1
408.032072019237	378.074935049407	1
407.663717013664	358.327863687148	1
407.386006609512	347.904105712585	1
407.34860832999	362.196933403595	1
407.311162285275	376.485384078305	1
407.029742364999	365.681710044322	1
406.544981497865	333.964999149676	1
406.261725334396	322.973538802512	1
406.296820849182	344.725014964796	1
406.293103626988	362.485144814575	1
406.143450019621	365.236284267781	1
405.857668032179	353.987184457255	1
405.632936627693	349.017658959526	1
405.606483189651	364.441514379437	1
405.622653212277	384.249718442518	1
405.463887324924	386.066336929362	1
405.193704199052	376.424251377484	1
404.874348397235	361.725301501321	1
404.736202012052	365.664235562363	1
404.576990843474	367.437195830345	1
404.453015354071	372.834672622658	1
404.363171556217	381.743120987014	1
403.983668067159	360.860667268384	1
403.932960998318	373.795388520337	1
403.675940944169	365.511398213101	1
403.341385745453	349.253469313455	1
403.026653713399	335.03488298334	1
403.093112430656	360.022216772348	1
403.10105762582	378.991981533808	1
402.710266091024	356.952293960545	1
402.187592129226	321.349061256321	1
402.051713430907	325.528171493179	1
402.152495431483	354.048317158078	1
402.315092319196	388.926644318552	1
402.123407081546	387.367665295069	1
401.717936182805	363.821410949787	1
401.383663583274	347.598419819646	1
401.511593339225	378.913374351027	1
401.040083309569	348.576610199285	1
400.698577158979	331.611250237849	1
400.802841758177	360.493848674623	1
400.785626220588	376.882774619684	1
400.351374291423	350.38013122047	1
400.049971056837	337.541480438843	1
399.649590957814	314.523613680356	1
399.724320727652	340.37122707483	1
399.752637646076	361.445821734115	1
399.56882483813	360.70345290282	1
399.496928487744	371.472200361714	1
399.318837284466	371.319363012451	1
399.084100633385	365.341086381879	1
398.680584762647	342.004436264794	1
398.790476697047	371.472200361714	1
398.852214958802	395.987902248447	1
398.543918893027	382.446186226918	1
398.204537708671	365.70790497564	1
398.141601194021	377.402430562707	1
397.979390682219	378.88717941971	1
397.847745335943	383.516081254996	1
397.706583949695	387.166792710644	1
397.522958520954	386.450618810668	1
397.186391096946	370.004925986671	1
397.05582893224	374.747361579828	1
396.846415522042	371.380495713273	1
396.856594275144	390.599168294322	1
396.96323442106	419.739406194456	1
396.5942449614	399.961774078994	1
396.325495794092	390.494366180223	1
396.258081462588	401.734734346976	1
395.871710798061	380.171044497873	1
395.750108526391	385.839258219204	1
395.553773499928	383.821755953521	1
395.206279648305	366.258132866281	1
394.918265600631	354.812526293218	1
394.711682470662	351.742603481414	1
394.789780993351	377.952658453348	1
394.375563616687	353.528661215055	1
394.121580782901	345.585283375848	1
394.121327225155	363.738437945119	1
394.038613325154	373.411095444615	1
393.876581036308	374.926405054822	1
393.573792428005	361.965488871552	1
393.104007780001	331.829597304235	1
392.824051593893	321.21805301649	1
392.709679992135	327.637378407303	1
392.5956004761	334.087275745735	1
392.444066944613	336.685566655263	1
392.142860728662	323.890585286914	1
391.930855585344	320.270445778885	1
391.874329557903	332.641830480122	1
391.764470066726	339.528410756909	1
391.622421594656	343.104892046076	1
391.538748946818	352.685844897133	1
391.187028169644	334.698636337197	1
391.118587925618	345.84729985551	1
391.039018287743	355.851838179263	1
391.054763728841	375.660042242344	1
390.800762665787	367.725407241324	1
390.408000806773	345.51978485314	1
390.273044162302	349.829903329829	1
390.15829275848	356.218656773023	1
389.889877534873	346.803649931302	1
389.470345947756	321.846888089913	1
389.14854955274	306.942699807439	1
389.194272145209	329.838289969867	1
389.128832235784	341.301371024892	1
389.289862911235	376.057432783723	1
389.080094883246	372.677458257094	1
388.691739657253	350.930359111111	1
388.491387181857	348.519832125934	1
388.259142981751	342.829778100756	1
388.237659603681	358.816958876967	1
387.956110277362	348.056943061847	1
387.705763195318	340.506601136548	1
387.807480030983	369.16648668505	1
387.81523015829	388.162446377828	1
387.409510475113	364.63365532009	1
386.9902411875	339.71182005379	1
386.961588660381	354.965363642479	1
387.010842971013	378.232138220555	1
386.764281077391	371.074809820334	1
386.49996619693	362.092120095082	1
386.2471525492	354.292859155779	1
386.185483718955	366.153330752182	1
386.061734755701	371.629403532862	1
385.830304947895	366.031054156123	1
385.552335087248	355.646599772951	1
385.642733410724	383.149262661236	1
385.182179962743	353.987184457255	1
385.043459793529	357.926118518297	1
385.185090460613	390.699604586534	1
385.0776521847	397.856932986755	1
384.758805952992	383.271528062879	1
384.508950304957	375.782318838402	1
384.617867081544	405.193304861971	1
384.471982950227	408.398601735491	1
383.903288053424	368.118431960817	1
383.40812671362	335.4017015771	1
383.196585728899	331.855792235552	1
383.076580940105	337.724889735724	1
382.992830867955	347.323305874325	1
382.592247461632	324.336011063456	1
382.335212433209	316.113164651457	1
382.163472144558	316.663392542099	1
382.148867028561	333.375467667644	1
382.141559768874	350.838654462671	1
381.868539611954	340.973856022521	1
381.553734732343	326.812036571341	1
381.327876146943	321.798852854749	1
381.391709365492	346.580937043031	1
381.490183933058	374.926405054822	1
381.238452463389	367.253786533465	1
380.653540843564	325.31419024868	1
380.595878663429	337.602613139666	1
380.452274627167	341.052463205303	1
380.254954786584	338.978182866268	1
380.121657970328	343.489185121797	1
379.968400201877	345.947736147722	1
379.933003252569	360.528775249712	1
379.786061673389	363.638001652906	1
379.394381889164	341.576484970212	1
379.459214993603	366.467748288894	1
379.312852393622	369.638107392909	1
378.963191474801	351.899806652563	1
378.817582894603	355.148772939359	1
378.718546533637	363.188210054478	1
378.701365826108	379.647011538548	1
378.631615862997	390.699604586534	1
378.294964232104	374.301946997701	1
378.248046858976	387.703923135627	1
378.288674549092	410.110418108236	1
377.943643087952	392.852480913936	1
377.621534249146	377.952658453348	1
377.206010767846	353.445688210387	1
377.30389502858	381.743120987014	1
377.149823096763	384.12744184646	1
376.715772087238	357.716503095685	1
376.626482125777	366.764691343645	1
376.355123337382	357.087668022262	1
376.093015481718	348.362628954786	1
376.07088013033	364.319237783378	1
375.901746926302	365.157677084999	1
[truncated: 6,305 more rows]
