# Supplementary material for: Fibronectin binding protein B binds to loricrin and promotes corneocyte adhesion by Staphylococcus aureus
Source: Nat Commun. 2022 May 6;13:2517. doi: 10.1038/s41467-022-30271-1 (PMC9076634; doi:10.1038/s41467-022-30271-1)
Supplement: Supplementary file 3 — Source Data [file 41467_2022_30271_MOESM3_ESM.zip › Fig 7c curve 3.leveled_FD.tsv]

vertical tip position (nm)	force (pN)	segment no
699.345063443214	331.007968873459	1
699.272015235189	339.925148881589	1
699.099934416844	338.658747090971	1
698.79018348585	323.234902865474	1
698.711815076447	331.61059782115	1
698.327002333162	308.470454466604	1
698.336869131022	325.924909617858	1
698.324256717839	341.069274076148	1
698.074493002393	331.824567871233	1
697.863858164169	326.60614574833	1
697.785294470202	334.973097865819	1
697.680940000025	340.689358016728	1
697.610789017612	349.925321383455	1
697.502194477713	355.209253223482	1
697.42661479435	363.890634072096	1
697.372713290039	374.803487236479	1
697.082212568868	361.384036616593	1
696.69994005976	338.527750045555	1
696.558518525991	340.444804824611	1
696.361967353878	336.693657076751	1
696.281438045832	344.877199897359	1
696.159365820912	348.789927832669	1
695.918305752817	340.466645128457	1
695.866424375264	351.602211181111	1
695.653011208074	346.126127206017	1
695.656927107264	363.004148340898	1
695.435198411441	356.676527598525	1
695.177489078907	346.650160165341	1
695.042807503097	349.279023022488	1
694.871253689701	348.117434540384	1
694.938343308982	371.502119892632	1
694.728413078641	366.397220333185	1
694.279294124083	336.693657076751	1
693.79580790203	303.457270750012	1
694.017206316569	342.719957748071	1
693.829665268706	339.925148881589	1
693.657391526157	338.702416504248	1
693.326388700304	321.156267898969	1
693.313682261913	336.348667592421	1
693.217483852481	342.955768102001	1
693.160117521033	353.558569551558	1
692.980918873033	351.632771934314	1
692.759753089694	345.392490018495	1
692.68339686727	354.047664741378	1
692.740598533693	376.441062248328	1
692.568292256959	375.231438531061	1
692.345612039114	368.842685087867	1
692.296868108795	380.345058539866	1
692.165906257848	383.393152242238	1
691.765482565	358.728967633714	1
691.542392074305	352.305276421014	1
691.3445895102	348.484253134145	1
691.39409233653	370.100344040297	1
691.289834037217	375.903943017761	1
690.807504092262	342.82475986217	1
690.627506487587	340.842195365991	1
690.32580417606	326.344129268668	1
690.026929074085	312.138640404211	1
690.070934504638	333.200137597836	1
689.91990882314	334.204522908792	1
689.626288713351	320.54489611309	1
689.345049196134	308.160402751779	1
689.19167847455	308.928977708805	1
689.056080649445	311.527279812748	1
688.896858301278	311.697591643971	1
688.744709134244	312.597163646412	1
688.643068784959	318.693339856742	1
688.521540305784	322.745807675655	1
688.267268098965	313.147391537053	1
688.063674555899	308.763042893884	1
687.939079610088	312.505458997972	1
687.987020460007	333.994918680595	1
687.941916602888	345.916522977819	1
687.550245965412	322.195579785014	1
687.175032292458	300.169000871824	1
687.133613284572	312.474898244769	1
687.292582923163	345.392490018495	1
687.370481473045	369.973701622352	1
686.993585691304	347.781176699826	1
686.906030150407	355.348993107085	1
686.98574552735	380.122345651595	1
686.749295025916	372.379862785643	1
686.61107719094	374.742343341242	1
686.558057402709	385.869177750123	1
686.421588765919	388.415067602603	1
686.25877871693	388.253498609568	1
686.004070528378	378.641973810893	1
685.68688844827	362.606768993934	1
685.470019658769	356.890508843023	1
685.368367419557	363.025988644744	1
685.3821863299	381.039392135997	1
684.965200534408	354.746364159395	1
684.625855141315	336.440372240861	1
684.438028673639	333.719804735274	1
684.543236594293	361.139494618891	1
684.408577381656	363.890634072096	1
683.942212465509	332.527644305552	1
683.562022258143	310.029433490087	1
683.917415591714	363.187557637778	1
683.651958268345	352.493051539781	1
683.300504910943	332.955595600134	1
683.053059064826	324.117011580371	1
682.974200848442	332.619348953992	1
682.765996034878	327.820135287484	1
682.498884054334	316.964049002037	1
682.319815196049	315.164893802738	1
682.292647626909	328.990466607775	1
682.159783125961	331.946844467292	1
682.044310249997	336.693657076751	1
681.739326619359	321.951037787312	1
681.725084989017	337.112876727561	1
681.664801259751	347.54100052401	1
681.372293375518	334.086623329035	1
681.296054429302	342.87716091922	1
681.017652320178	330.876960633628	1
680.940913296821	339.61946298865	1
680.993997160857	361.715917440849	1
680.797788399615	358.174373921186	1
680.594514981834	353.907924857774	1
680.307750961988	341.056176610489	1
680.395288055059	366.702906226124	1
680.269537756494	370.414761577008	1
680.024036937418	361.811987911175	1
679.853587132542	360.929879196278	1
679.592089119482	350.685164696709	1
679.337750195794	341.178442012133	1
679.190306567916	342.667556691022	1
678.952366611809	334.85082126976	1
678.785911204657	334.387932205672	1
678.414448067768	312.841716838529	1
678.065514169606	293.614301419293	1
678.359306788793	340.492840059775	1
678.359692341526	357.196194735963	1
678.044167355704	341.409886544176	1
677.719370216245	324.671605292899	1
677.877993926258	357.654717978164	1
677.836662374699	370.074137914565	1
677.496743920147	351.785620477991	1
677.060002961736	323.540588758413	1
677.091355189526	343.440497469934	1
677.287346870146	380.275194195272	1
677.180123516746	385.925944629059	1
676.915743781213	375.414847827942	1
676.70365731413	370.283753337177	1
676.368126791306	352.458113770276	1
676.047780630746	336.195830243159	1
676.089337987823	357.156891144572	1
676.071309487511	371.991203888036	1
675.739578775906	354.562954862514	1
675.408511502379	337.204581376001	1
675.118103774189	324.029672753817	1
674.790783426212	307.059946970496	1
674.759555473992	320.54489611309	1
674.501241502375	310.675731851055	1
674.321885181207	308.928977708805	1
673.973441710896	289.793278132424	1
673.84491942917	293.278054773151	1
673.731241895361	298.291238489743	1
673.241617638802	264.640009528495	1
673.206924470622	277.779969186759	1
673.261633998154	300.116599814775	1
673.31679480309	322.501265677953	1
673.012228204495	307.889665822759	1
672.607782445427	283.00713414785	1
672.533821069551	292.116466291047	1
672.587899880162	314.396318845711	1
672.569231043863	329.195705014086	1
672.361477093628	324.549339891255	1
672.150862675162	319.610386341144	1
672.208063344754	342.217765092593	1
671.974659701558	334.938160096314	1
671.886662249429	342.615155633973	1
671.635139870618	333.475251543157	1
671.480068588983	334.256923965842	1
671.398945149466	342.645716387176	1
671.263968370205	345.497303327009	1
671.156446789059	351.174248692114	1
670.808847269316	332.160825711791	1
670.598204507108	327.234969627338	1
670.49730258998	333.597528139216	1
670.435956919979	344.030028951966	1
670.417818847893	358.908011108708	1
669.800867685702	312.199784299448	1
669.465021375226	294.404716680165	1
669.646096632685	329.776504852346	1
669.753787484851	357.602305726699	1
669.519796394846	350.28777415533	1
669.221082498054	336.318095644803	1
668.899298155624	319.977204934904	1
668.786481076309	325.1301285351	1
668.841191607729	347.514805592693	1
668.553625559128	334.697983920498	1
668.455156228481	341.33129055581	1
668.185434813734	330.352927674304	1
667.91489151607	319.291602982546	1
667.779946667377	322.178116497469	1
667.507122595288	310.885347273667	1
667.326249249618	309.051254304863	1
667.497175090573	343.401193878543	1
666.990017218284	308.011931224403	1
666.793728277648	304.597030122685	1
666.93815667363	336.226390996363	1
666.929590669859	352.121867124134	1
666.601676133869	335.173970450244	1
666.397938808741	330.999226035272	1
666.509486117569	359.252989398622	1
666.57270017725	382.537238458658	1
666.355118497716	376.943254903806	1
666.013032328395	358.545558336833	1
665.999265707872	373.91700150528	1
666.185890108166	409.900161463339	1
666.124242347269	420.350125563634	1
665.992862036368	423.629652603635	1
665.809582034672	421.57284674656	1
665.223055022222	378.043710685089	1
665.1323055669	385.506724978248	1
665.12051471909	401.092149391194	1
664.650747365546	369.576322275388	1
664.482932738361	369.117799033187	1
664.437257365098	381.222801432877	1
664.212348359748	374.895191884919	1
663.897666227129	359.33596240329	1
663.63867544735	349.506101732645	1
663.309867384837	332.497072357933	1
663.053691694615	322.959788920153	1
663.060194368598	340.440439002725	1
662.923808146773	343.226516225435	1
662.691195295554	336.117223060378	1
662.430672163768	326.138879667942	1
662.437158402463	343.623906766815	1
662.279356413207	344.213438248846	1
662.007834706486	333.108432949396	1
662.063826369087	355.689616769529	1
662.006735289263	366.641773525302	1
661.924875970232	375.048029234181	1
661.466306703486	344.711253888023	1
661.374440325224	352.091295176515	1
661.406794097841	372.248854545812	1
661.127399996308	360.344713536132	1
660.817505871472	345.305151191941	1
660.822047821416	362.606768993934	1
660.801609283132	377.340645445186	1
660.429936220155	355.951622054776	1
659.977237144998	326.230584316382	1
659.93713914439	338.946969696365	1
660.083675876228	370.860187353551	1
659.935660749067	372.480299077856	1
659.64887552057	359.829423414996	1
659.307303855491	341.545260605894	1
659.161920402956	343.440497469934	1
659.120759027095	356.056435363289	1
658.918069645921	352.060734423312	1
658.728612971468	349.427494549863	1
658.277680105518	319.902963574009	1
658.30549937368	339.61946298865	1
658.108569380709	336.222025174477	1
657.941431213856	335.89014435022	1
657.56826818671	314.370123914394	1
657.492303038753	323.418312162355	1
657.366391942023	327.331040097664	1
657.095002539953	316.28282406598	1
656.833364323771	306.238982150836	1
656.73721660239	313.217267076063	1
656.597491792337	315.715121693379	1
656.212255513109	292.963637236439	1
655.99718030675	287.714643165917	1
655.98351581403	303.182156804691	1
655.77384695966	298.492122268583	1
655.646746466068	302.295682267908	1
655.654311425544	319.951010003587	1
655.537585044054	324.824453836576	1
655.26765292243	313.942172619812	1
655.257215334933	329.750298726614	1
655.353675280521	356.554262196881	1
655.236383016343	361.37530497282	1
655.220893075158	376.668140958486	1
655.154183752919	386.694519586085	1
655.106057313881	398.633587170854	1
654.961280495271	400.633626148993	1
654.653532384408	385.873543572009	1
654.503207843408	387.305880177548	1
654.412354296261	394.856233297262	1
654.278178619826	397.952351040382	1
654.183942853366	405.157714675766	1
653.795707817108	382.12675045162	1
653.458239705515	364.318585366679	1
653.368505252252	371.991203888036	1
653.276209448387	379.401817124147	1
653.114988932581	379.724966304631	1
652.907729134978	375.314411535729	1
652.544291595543	354.842434629721	1
652.317472993803	348.423109238908	1
652.25707950252	359.121992353206	1
652.166950828962	366.764038926945	1
651.886167992336	354.798765216444	1
651.451373010963	326.994793451522	1
651.413215166559	339.986281582411	1
651.406760452621	356.23984466017	1
651.067881275814	338.305037157284	1
650.573079281331	304.335013643023	1
650.270135379622	290.098964025363	1
650.429555004355	323.418312162355	1
650.342614502255	331.400982398537	1
650.009186541416	314.033877268252	1
649.785713273372	307.976993454898	1
649.147105879244	259.225058254222	1
649.070767955214	268.303818449801	1
649.067191038336	284.867433242386	1
649.285405610303	324.243653998316	1
648.989089835313	310.701937976787	1
648.830666931967	311.343870515868	1
648.689468810509	313.758763322932	1
648.344496802864	295.216949856054	1
648.147862766392	291.933056994167	1
648.384465668438	333.208880436024	1
648.313567720118	342.859697631675	1
647.972957485067	324.772052779527	1
647.825054544391	326.505698261703	1
647.498895894232	309.907168088444	1
647.234076711984	299.618772981183	1
647.056369797967	298.291238489743	1
646.885612753572	297.67987789828	1
646.989169168053	325.282977078777	1
646.805307891217	323.326607513914	1
646.434401854427	302.134102080458	1
646.173026417586	292.208170939487	1
646.060328605917	297.575075784181	1
646.046843816414	313.147391537053	1
645.844785846784	309.326368250184	1
645.686107506647	309.968300789265	1
645.431713473546	300.767263997628	1
645.498380385655	324.588643482646	1
645.26735457037	317.793756659885	1
645.164499045306	324.182521297494	1
645.033777171682	327.706601529612	1
645.055936426528	346.955834863865	1
644.787324076063	336.300632357258	1
644.510716225542	324.824453836576	1
644.448215340326	335.370488407197	1
644.365830454874	343.872814586403	1
644.410257163706	365.419041147961	1
643.988302229498	338.999370753414	1
643.871146463436	343.929581465339	1
643.640357652297	337.174009428383	1
643.483306767106	338.003717086231	1
643.254529682238	331.457749277473	1
643.008586156529	323.14756403892	1
642.92066149475	331.090930683712	1
642.703181736966	325.710928373359	1
642.461359925927	317.828694429389	1
642.192096679056	307.125456687619	1
642.16560028961	321.392078252898	1
642.233179781856	345.33572313956	1
642.186531862205	357.532441382105	1
641.893057356399	344.344435294263	1
641.654809007789	336.83776278224	1
641.720977863886	360.641667785299	1
641.678226731868	373.244508212995	1
641.119119961522	332.741614355635	1
641.120882344242	349.925321383455	1
641.054188020242	360.069599590812	1
640.552022460028	325.427082784267	1
640.498507095451	336.929467430681	1
640.443110571689	348.239699942027	1
640.160631162625	336.195830243159	1
639.982460292373	334.881393217378	1
639.964856204811	350.082535749019	1
639.745856615903	344.57151400442	1
639.531854443519	339.575793575373	1
639.450650897854	348.239699942027	1
639.097952390319	328.981723769588	1
638.906839711506	326.344129268668	1
638.919474384509	344.66321865286	1
638.752665072268	344.527844591143	1
638.273727812032	312.291488947889	1
638.065707838874	307.920226575963	1
638.265790099744	345.523498258326	1
638.167968081445	352.488685717895	1
637.682993222773	319.636592466876	1
637.217749042039	288.8150989472	1
637.017690354081	285.269178411236	1
637.072372439107	307.924592397849	1
637.022635486444	319.841830873187	1
636.752354377364	309.077449236181	1
636.633426662377	313.881028724575	1
636.550703756552	322.409561029513	1
636.280894443739	311.697591643971	1
635.677855094753	266.714278673115	1
635.486654471549	264.089781637854	1
635.431776716556	275.487352975754	1
635.386439735951	287.86748051518	1
635.369622605449	303.182156804691	1
635.180707064759	300.797835945247	1
635.129345775803	312.562225876908	1
634.78649178049	294.347938606815	1
634.657575683991	298.138401140481	1
634.841696525454	334.125926920426	1
634.992941699928	366.733478173742	1
634.705998636083	354.274743451535	1
634.361129203353	335.859572402602	1
634.226503838449	339.069235098008	1
634.044439527829	337.40108813854	1
634.073425940474	357.440736733665	1
633.885434991677	355.165583810205	1
633.889982878863	372.694280322355	1
633.781747476476	378.624510523348	1
633.472584320015	363.890634072096	1
633.289426758016	362.117673804114	1
632.973360551851	346.676355096658	1
633.186702037911	385.685768453243	1
633.059977925537	389.720772984611	1
632.95799501041	396.301667368459	1
632.617168627371	378.318824630409	1
632.362351711645	369.183297555895	1
632.319647096324	381.864733971958	1
632.131338764436	379.572117760953	1
631.940980247648	377.069897321751	1
631.682760122499	367.589380762907	1
631.389286924699	354.484347679733	1
631.20738359325	352.855504311655	1
631.11165960773	360.091439894658	1
630.890966860348	354.47561603596	1
630.550103352852	336.501504941683	1
630.25414924482	323.14756403892	1
630.062716757232	320.54489611309	1
629.965446066747	327.627994346831	1
629.795813243571	327.269907396843	1
629.510467903935	315.012056453476	1
629.370150032647	317.671491258241	1
629.560914477507	354.38391138752	1
629.240292068304	338.501543919823	1
628.949421220107	325.680356425741	1
628.809946799611	328.431495878947	1
628.577560344351	321.627888606828	1
628.341043397335	314.400695862013	1
628.195885892736	316.571035476959	1
628.281650329602	342.492879037914	1
628.244654171536	355.790053061741	1
627.965035957877	344.134831066065	1
627.52597261095	316.08194028714	1
627.577127757868	338.449142862773	1
627.49142596275	346.741864813781	1
627.223733350406	336.318095644803	1
627.141531844071	344.973270367685	1
627.085982656394	356.370852900001	1
626.730322039166	336.903261304949	1
626.638192004453	344.540953251216	1
626.488136067256	346.222197676343	1
626.325118440883	346.571552982559	1
626.341647564033	365.388469200343	1
626.238345954744	371.882035952051	1
625.828054691648	346.802997514603	1
625.912142997769	372.572003726296	1
625.819463089863	380.161649242985	1
625.451383104205	359.42766705173	1
625.246248644946	355.453806415599	1
624.981065416992	345.305151191941	1
624.933429932819	357.532441382105	1
624.910748553301	372.327461728594	1
624.74361019526	372.266317833357	1
624.440082267309	358.178739743072	1
624.187281047694	349.309594970106	1
623.991575241995	346.313902324784	1
623.692215770016	332.658652545383	1
623.440525875992	323.907407352174	1
623.096603604735	305.671279778235	1
622.882891225749	300.828407892865	1
622.970073300951	326.9336607507	1
622.69833874255	316.125609700416	1
622.584454741531	321.553647245932	1
622.510980055937	331.138965918875	1
622.03235111333	299.055447624883	1
622.004369210133	313.322069190161	1
621.944149484066	324.274225945935	1
621.87253918031	334.056051381416	1
621.852462483909	349.139283138884	1
621.618126643501	342.187193144975	1
621.426493071216	339.628205826837	1
621.279854325332	341.69810914957	1
621.2387993776	354.628464579637	1
621.019915092736	349.270291378716	1
620.777709442756	341.51469985269	1
620.580838361122	338.422936737041	1
620.368288630919	333.719804735274	1
620.138446566212	327.239335449224	1
619.977928616728	327.890010826493	1
619.802665919768	327.02536539914	1
619.827627953355	346.75496227944	1
619.664485692059	347.139244160745	1
619.421806589997	339.344349043329	1
618.973869874034	310.439921497125	1
619.018444889842	332.191386464994	1
618.975033773103	344.894663184903	1
618.896497904169	353.986532040556	1
618.521799854975	332.619348953992	1
618.318029957187	328.833252242212	1
618.184900418574	332.313663061053	1
617.915806211224	321.811297903708	1
617.640798968614	310.701937976787	1
617.479740065328	311.31329856825	1
617.527907409723	333.444690789954	1
617.392980726168	336.7460581338	1
617.279696785082	342.274531971529	1
617.065731674964	337.449123373704	1
616.898672407183	337.449123373704	1
616.706169068882	334.833357982215	1
616.639715024381	345.182885790298	1
616.609169965131	359.226794467305	1
616.403003745434	355.209253223482	1
615.9906884834	329.99047490243	1
615.767983569093	324.274225945935	1
615.855259759274	350.440611504592	1
615.884101503309	370.598170873889	1
615.669260498135	365.694155093281	1
615.42332845081	357.593574082927	1
615.02771779086	334.099720794694	1
614.806007669779	328.492639774183	1
614.680837942169	332.815855716531	1
614.739376779347	356.034595059443	1
614.58285031428	357.135050840726	1
614.243612281316	339.444796529957	1
613.882793928387	319.536144980248	1
613.906557364603	339.182780050295	1
613.972386518608	363.156996884575	1
613.721036680771	354.510553805465	1
613.48088510106	347.016978759102	1
613.386101681677	354.47561603596	1
613.36229865362	369.235698612944	1
613.113877105929	360.894941426773	1
612.849310258699	350.894768924906	1
612.711429799434	353.925388145319	1
612.51227028369	350.654592749091	1
612.312845058964	347.35759122713	1
612.419452698569	375.537124424	1
611.785990824324	327.601788221099	1
611.412069377951	306.36124755248	1
611.544841439843	337.235142129205	1
611.427944459247	342.431746337092	1
611.2691295958	343.318220873876	1
611.06962830264	340.021219351915	1
610.815344196047	331.090930683712	1
610.608348580924	327.02536539914	1
610.479084245693	330.955556621995	1
610.173519945584	316.754444773839	1
610.083720851043	324.745846653794	1
610.077172899991	341.300718608192	1
609.945317996241	344.968904545799	1
609.779612591624	345.156679664565	1
609.643532809939	348.392548485704	1
609.534446090906	354.405751691366	1
609.372020238707	354.934139278161	1
609.324520030405	367.283706064383	1
609.204956228583	372.22264842008	1
608.903445496159	358.449487866507	1
608.563031654127	340.676249356655	1
608.694240652669	371.410415244192	1
608.734067338405	392.747026383137	1
608.543161803502	390.35397387992	1
608.305158674934	383.118038296917	1
608.341599247789	404.109671145948	1
608.253072600068	412.249544553279	1
607.798284983846	382.720647755538	1
607.395541398876	358.545558336833	1
607.129717142351	348.453681186526	1
607.15081944401	367.873226352	1
607.097735531956	379.663822409394	1
606.993308275202	386.174852448647	1
606.707740861382	374.056741388884	1
606.305613293449	349.951527509188	1
606.06728145442	342.693751622339	1
605.863670592231	339.008102397187	1
605.709853427248	340.444804824611	1
605.692318844818	355.899220997726	1
605.603697633716	364.043471421358	1
605.014815270218	320.737048248158	1
604.812425645121	317.182396068422	1
604.740799027921	327.07776645619	1
604.777219806448	348.086862592765	1
604.736567240079	361.170055372094	1
604.408415170465	344.685058956706	1
604.123815430653	332.680481654814	1
603.985518610331	335.724198340885	1
603.751169421588	328.890019121148	1
603.71522025028	342.462307090296	1
603.542670481696	341.98632056055	1
603.311304767142	335.462193055638	1
602.90185603227	310.623330794005	1
602.750716920728	312.35262164871	1
602.915334232237	346.558455516901	1
602.734495640674	345.235286847347	1
602.538361559877	342.340041688652	1
602.193950666862	324.195618763153	1
602.176802617089	339.71116763709	1
602.200192635613	359.397106298527	1
602.028983099046	359.069580101742	1
601.997283331513	373.091659669318	1
601.74436248864	364.362254779956	1
601.627597021013	369.63745497621	1
601.258318313584	348.942776376346	1
601.296464820824	370.152745097346	1
601.042229253141	361.292331968153	1
600.58095384106	331.138965918875	1
600.622806164221	352.733227715597	1
600.222269113049	328.828886420326	1
600.116598849565	335.252577633025	1
600.00072826331	340.628214121492	1
599.609629001295	317.697686189558	1
599.652237200425	339.374920990947	1
599.344082308933	324.977291185838	1
599.201167333676	327.575593289782	1
598.848707593307	308.623303010281	1
598.740206406189	314.763137439472	1
598.770578315409	335.187079110317	1
598.496255045209	324.274225945935	1
598.179250469208	308.972647122082	1
598.276294973409	336.256962943981	1
598.399399118989	366.222542680077	1
598.314572154423	374.803487236479	1
598.092507867313	369.270636382449	1
597.63882033303	339.916417237816	1
597.48517976568	341.42299520425	1
597.549852731784	365.384103378457	1
597.462130805777	373.672459507578	1
597.048017372974	348.392548485704	1
596.893827181422	349.846714200674	1
596.82339852381	359.91676224155	1
596.494215327498	343.374987752811	1
596.318171448799	342.584583686354	1
596.220411748279	349.846714200674	1
595.845300728285	328.584344422624	1
595.787177758858	339.925148881589	1
595.903508529773	369.209503681627	1
595.549639558532	350.134936806068	1
595.280338717984	339.759202872253	1
595.279962694512	357.043346192285	1
595.362074407067	382.812352403979	1
595.077671079636	370.886382284868	1
594.433418772964	321.951037787312	1
594.528281036609	349.034481024786	1
594.678712067278	381.834173218755	1
594.710248316274	402.406575222561	1
594.172868134018	364.467056894054	1
593.892651661767	352.977780907714	1
593.899787104372	371.043596650431	1
593.865302952288	384.829854669663	1
593.579664791969	372.785984970795	1
593.36819238062	368.371053185592	1
593.299329733522	378.624510523348	1
593.023172992463	367.558820009704	1
592.670622868434	348.637090483407	1
592.303499664872	328.217525828863	1
592.179613653436	332.815855716531	1
591.997506827539	331.42718852427	1
591.971299257203	346.073726148968	1
591.91973410533	358.113241220364	1
591.779335158663	361.017218022832	1
591.248347162028	323.750192986611	1
590.987303175114	314.247847318336	1
590.928099115518	325.505689967048	1
590.759341300017	325.49694712886	1
590.54518535401	320.820010058411	1
590.531595579893	336.772253065117	1
589.889774386879	288.112022512882	1
589.526219128012	268.072373917758	1
589.549072661109	287.77577586674	1
589.736699476709	324.427063295197	1
589.628887774898	330.693551336748	1
589.102888830338	293.95055925985	1
589.087066321085	309.680089378286	1
588.918424646513	309.693186843945	1
588.868530884005	321.920465839693	1
588.725685200581	324.588643482646	1
588.71343341605	340.689358016728	1
588.494567046972	335.540789044004	1
588.454867791677	348.820499780287	1
588.277719491729	347.964585996707	1
587.935099488213	330.090922389057	1
587.803617876369	333.933774785358	1
588.025894425774	374.161554697397	1
587.898937009043	378.471673174086	1
587.238771321101	327.942411883542	1
587.132896978602	334.422869975177	1
587.211879228787	359.91676224155	1
586.936659981564	348.982079967736	1
586.660666884972	337.968779316726	1
586.663534522182	355.637215712479	1
586.350158814606	340.781062665169	1
586.449898646793	368.414722598869	1
586.441528772786	384.930290961875	1
586.180943741937	375.506552476382	1
585.827194386882	356.501849945416	1
585.661401315719	356.829376142202	1
585.715323437094	379.755527057834	1
585.767580476595	402.511388531074	1
585.455488303345	387.794975367367	1
584.883368536562	346.33574262863	1
584.669549950021	341.728669902774	1
584.561444764714	347.995157944325	1
584.603252573119	369.681124389487	1
584.31429626897	357.349032085225	1
583.921221502699	334.309336217306	1
583.673007074759	326.16945161556	1
583.338676839987	309.173530900922	1
583.501361035179	343.296391764445	1
583.321774779328	342.217765092593	1
582.892860656198	315.496774626994	1
582.816813189418	325.068995834278	1
582.888725724983	349.859822860747	1
582.792831401159	357.392701498501	1
582.531423099903	347.903453295885	1
582.267543012498	338.160931451794	1
582.276324654078	356.462557548441	1
582.018879837168	347.383797352863	1
581.854792878636	347.907819117771	1
581.715280518985	350.96027864203	1
581.510032544175	347.252789113031	1
581.452065252931	358.694029864209	1
581.35596076328	366.213811036305	1
581.334829498584	381.445514321148	1
581.19285107533	384.249054831403	1
580.988449043182	380.63328114526	1
580.698313291186	368.200752548785	1
580.474659023689	362.606768993934	1
580.439130994925	376.362466259962	1
580.252609992907	374.58950599198	1
580.171123232585	383.620230952395	1
579.929175208067	376.148485015463	1
579.851703856551	385.594063804802	1
579.702170642806	387.629029358031	1
579.652449228518	399.930549714675	1
579.369110028146	388.205463374405	1
578.911340555887	358.541192514947	1
578.626879268088	346.70256122239	1
578.74559855597	376.331894312344	1
578.768818783404	396.140098375424	1
578.532988284441	389.305919155687	1
578.142343671933	366.550068876862	1
578.054336955429	374.921386816236	1
577.922716046329	378.807919820229	1
577.48105124446	350.807430098353	1
577.58582345478	379.008792404654	1
577.32527041768	369.63745497621	1
576.847998232845	337.977522154914	1
576.724229736592	342.676288334794	1
576.557738732741	342.981974227733	1
576.325342564492	336.51024777987	1
576.082662307645	328.981723769588	1
575.758367246455	313.060052710499	1
575.755264747515	330.17388419931	1
575.581596026032	329.745932904728	1
575.528034567341	341.671903023838	1
575.14477096323	319.688993523925	1
574.874354198042	309.313270784526	1
574.890398649357	328.400935125743	1
574.76810318695	333.261281493073	1
574.422762325789	315.182368284697	1
574.533888078867	344.051858061397	1
574.185260220244	325.636698206879	1
573.859763522531	309.601482195505	1
573.721671619133	312.841716838529	1
573.63469132918	321.339677195849	1
573.737918105081	349.401299618546	1
573.596572800284	352.309642242901	1
573.242032612407	333.291842246277	1
573.148181266948	341.086737363693	1
573.104210348942	354.012726971873	1
573.195249953195	380.825422085913	1
572.959517138905	374.030546457567	1
572.55275109961	349.645841616249	1
572.445778613699	356.09573895468	1
572.306019065741	359.174393410256	1
572.185739444513	364.257452665857	1
571.768918087553	338.842156387851	1
571.555636101271	334.361737274355	1
571.528272782947	349.003909077167	1
571.46710345867	360.170035883024	1
571.106760185262	340.56708142067	1
570.893740530608	336.117223060378	1
570.794289759599	343.348792821494	1
570.659589327883	346.955834863865	1
570.40302334872	338.029923211963	1
570.462682404606	361.628578614295	1
570.403023384114	372.956285607601	1
570.193221153548	368.842685087867	1
570.003280876868	366.772770570718	1
569.855663601458	369.05665513795	1
569.692964775834	369.790292325472	1
569.51645818989	369.104690373113	1
569.497423007587	384.615873425164	1
569.062876600783	357.392701498501	1
568.961241704372	364.410290015119	1
568.846351017381	370.065406270792	1
568.715274945825	374.056741388884	1
568.61119420761	380.825422085913	1
568.23332986214	359.436398695503	1
567.780092539602	330.296160795369	1
567.47524051873	316.418198127697	1
567.441055280853	330.379133800037	1
567.675711220168	371.991203888036	1
567.358732723786	356.868668539178	1
566.740797185221	310.793642625227	1
566.544979364164	308.134207820461	1
566.734212669341	345.078072481784	1
566.664523228118	355.392662520362	1
566.506850507216	356.65906431098	1
566.032977841161	325.40524248042	1
565.817204430351	320.697744656767	1
565.912263979293	347.960220174821	1
565.745258865543	348.270271889646	1
565.381915308348	328.387826465669	1
564.892502934368	295.540099036537	1
565.238715568677	348.637090483407	1
565.184107821903	360.510659545468	1
564.757721569039	334.147756029857	1
564.426944386504	317.619090201192	1
564.569150768019	349.737546264689	1
564.456722778769	355.667776465682	1
564.142139649673	340.807257596486	1
563.87667305344	330.999226035272	1
563.728554543091	333.261281493073	1
563.758754905384	353.864255444497	1
563.631127194949	358.235506622008	1
563.263003999571	337.8727088464	1
563.010275742252	329.379114310967	1
562.878631838958	333.33987748144	1
562.660151244702	328.370363178125	1
562.21208707789	299.789084812404	1
562.449895505936	341.75051020662	1
562.542528620014	368.78154119263	1
561.989014127094	329.357285201536	1
561.75304125938	322.592970326393	1
561.556674261299	319.902963574009	1
561.34921729858	316.073208643367	1
561.095853986962	307.522847228999	1
560.93334434714	308.317617117342	1
560.828782831638	315.073189154298	1
560.674875895661	316.754444773839	1
560.526310419888	318.985917089607	1
560.480572285199	331.79400711803	1
560.198202363606	320.265416345884	1
559.993481616077	316.723872826221	1
559.788837541949	313.191060950331	1
559.749477750185	326.65854680538	1
559.610076527734	329.837637553168	1
559.690604244349	355.637215712479	1
559.378506338771	341.056176610489	1
559.180020259262	338.160931451794	1
559.051795399329	342.492879037914	1
558.846372110987	338.885825801128	1
558.777998025343	349.375093492814	1
558.488999351034	337.174009428383	1
558.159826419034	320.841850362257	1
557.991012503	321.003419355291	1
557.815269703368	320.45319146465	1
557.67361331827	323.409580518582	1
557.605827203159	333.964346732976	1
557.2166191371	311.461770095626	1
557.023945300646	309.173530900922	1
556.695692011233	292.941808127009	1
556.797029640702	320.894251419306	1
556.742662439529	332.833319004076	1
556.573818057256	332.999265013411	1
556.310197297726	323.418312162355	1
556.211648612634	330.815816738391	1
556.122517828806	339.182780050295	1
556.059108997097	350.19606950689	1
555.554289463887	315.811192163705	1
555.495195371094	327.269907396843	1
555.212334858521	315.715121693379	1
554.780860221325	288.876231648022	1
554.670663933845	295.081575794337	1
554.467050117588	291.679772158276	1
554.462730330132	308.776140359543	1
554.109984802796	290.037820130126	1
553.916919262985	287.72337480969	1
554.018213208902	315.684560940175	1
553.847592293826	315.680183923874	1
553.782558791788	326.536270209321	1
553.355470340187	300.155903406166	1
553.100672060544	291.496362861396	1
553.131953877448	312.26091700027	1
553.171379817126	333.863910440764	1
553.126856607887	346.833569462221	1
553.017150968065	353.100046309357	1
552.888246088184	357.392701498501	1
552.436305970801	328.462067826565	1
552.394595742437	341.724304080888	1
552.477494504257	367.803362007406	1
552.547987340224	392.607286499534	1
552.189340189276	373.275068966199	1
551.886985713873	359.733352944669	1
551.757218737001	363.943035129146	1
551.723613194249	378.043710685089	1
551.608139095907	383.725033066494	1
551.564667354749	396.812591667709	1
551.304477676279	387.611566070487	1
550.962716492291	370.021736857515	1
550.611988750624	351.510506532671	1
550.52415855703	360.039038837609	1
550.472283136259	372.266317833357	1
550.137751137787	355.42323446798	1
549.965234406137	355.244190992986	1
549.873466656212	363.370966934658	1
549.748233491032	368.056635648881	1
549.414476970772	351.296525288172	1
549.087039005357	335.187079110317	1
548.867184046998	330.143323446107	1
548.556671599884	315.776265588616	1
548.5443825377	332.082218529009	1
548.343398403396	328.981723769588	1
548.170174695116	328.737181771886	1
548.035410951476	332.44903712277	1
547.920297909537	338.182760561225	1
547.794817173965	342.850965987902	1
547.70456957171	351.14368793891	1
547.459381677471	343.501630170756	1
547.562900925554	371.724821586488	1
547.317612787564	364.074043368977	1
547.132438631256	362.606768993934	1
546.934179350799	359.794485645491	1
546.813782120331	364.991089853379	1
547.332468291879	435.91807549462	1
546.878795759063	406.838970295308	1
546.485661941633	383.987049546156	1
546.228091679768	375.0786011818	1
545.902579445084	359.183125054028	1
545.633445008811	349.086882081835	1
545.665251542525	369.943140869149	1
545.807103778143	402.118363811581	1
545.424920743236	380.397459596915	1
545.011692679287	355.484367168802	1
544.616204814554	332.396636065721	1
544.622412796003	350.624020801472	1
544.522296132461	357.91672326341	1
544.529423060051	376.240189663904	1
544.29923953806	370.157110919233	1
544.175025836853	374.973787873285	1
543.903344877788	364.624271259618	1
543.741964372052	365.619913732386	1
543.6768307065	376.515303609224	1
543.414340481706	367.113394233162	1
543.155451673397	358.082669272746	1
543.061635439504	366.030401739424	1
542.801712508434	356.89487466491	1
542.635616119287	357.410164786046	1
542.437073662883	354.589160988246	1
542.318940760179	360.039038837609	1
542.160591653434	361.353464668974	1
542.084690294553	371.14839876453	1
541.673568427746	346.46675086846	1
541.581390197753	354.589160988246	1
541.409424181205	354.506187983579	1
541.460869333459	377.401778146007	1
541.295894042761	378.039344863202	1
540.993386944608	364.532566611177	1
540.996321506514	382.441167988332	1
540.646839811601	364.10460412218	1
540.513084280733	367.956199356668	1
540.494427310546	383.646425883713	1
540.313612429468	382.659515054717	1
539.982060909451	366.170141623027	1
539.934594467988	378.899624468669	1
539.938708048286	396.934868263767	1
539.545781125246	374.135348571665	1
539.154247885287	351.479934585052	1
538.885837977172	341.488493726958	1
538.709471574173	340.964471962049	1
538.652619409993	352.733227715597	1
538.379898937812	342.300738097261	1
538.157569642076	337.051732832324	1
538.106597097999	349.427494549863	1
538.056296543045	361.873131806412	1
538.009215329904	374.650638692802	1
537.975034340766	388.755691265046	1
537.75810276589	384.065645534523	1
537.512122049678	376.388661191279	1
537.353896505459	377.738035986565	1
537.077924979334	366.978020171444	1
536.95067963367	371.51521735829	1
536.919171650335	385.899738503326	1
536.876192489002	399.105207878714	1
536.336267159551	361.200627319713	1
536.186574142455	363.432110829895	1
536.063198187663	368.371053185592	1
536.026855715654	382.262124513337	1
535.795279913385	376.074243654568	1
535.473004639669	360.558694780631	1
535.203201165168	350.440611504592	1
535.155662735664	363.183191815892	1
534.939088161263	358.541192514947	1
534.571012934268	338.318134622942	1
534.402105109827	338.580151102604	1
534.421197900708	358.178739743072	1
534.264248928866	359.672220243848	1
533.981911483709	348.270271889646	1
534.005101038275	368.292457197225	1
533.740879038703	358.755173759446	1
533.630520793316	365.043490910428	1
533.391335003674	358.082669272746	1
533.350297677717	371.502119892632	1
533.092288123891	362.606768993934	1
532.793256039335	349.493004266987	1
532.384672743899	325.112665247555	1
532.268284388385	330.785255985188	1
532.392758082379	361.231199267331	1
532.455192021413	385.297109555636	1
532.079061021421	364.257452665857	1
531.639489149193	336.693657076751	1
531.65596094849	356.034595059443	1
531.595532655297	367.467115361264	1
531.444447360124	369.576322275388	1
531.134346285697	355.33152981954	1
530.93641446907	352.624059779612	1
530.829464875736	359.274829702468	1
530.865000091997	380.580868893795	1
530.647770452741	375.890834357687	1
530.314578425407	359.274829702468	1
530.004137205384	344.999476493418	1
529.664264713889	327.697858691425	1
529.641510627884	343.012534980936	1
529.480503255504	344.108624940333	1
529.259239594851	339.008102397187	1
528.82966549917	312.483629888541	1
528.521474226169	298.44408703342	1
528.787871950127	343.501630170756	1
528.535457416815	335.200176575976	1
528.102670457482	308.34818906496	1
528.201461594247	336.169624117427	1
528.327801585078	366.825182822182	1
528.101088663238	361.170055372094	1
527.783082115612	346.126127206017	1
527.521029359546	336.83776278224	1
527.382015291506	340.204628648795	1
527.545768615732	374.711782588038	1
527.355280276331	372.785984970795	1
527.040719910001	358.100132560291	1
526.9115705949	362.484492397875	1
526.873191275452	376.205251894399	1
526.704710947194	376.545875556842	1
526.642285795306	387.794975367367	1
526.291048191202	369.340500727043	1
525.851956218515	341.850946498832	1
525.858250900121	360.170035883024	1
525.545757300353	345.70254173332	1
525.236143836981	331.531990638368	1
525.176818493732	343.104239629377	1
524.898270953497	332.130253764173	1
524.540997576088	313.060052710499	1
524.48054734857	324.518767943637	1
524.528954712043	347.17418193025	1
524.360602457164	347.536634702124	1
524.224681841144	351.23539258735	1
523.849498345955	330.326732742987	1
523.683545270609	330.93809333445	1
523.725548946494	352.938477316323	1
523.496657876939	347.078111459923	1
523.358919151843	350.593460048269	1
523.099486170955	341.593295841057	1
522.664648708133	314.553533211275	1
522.544679318303	319.898597752123	1
522.636997547201	347.078111459923	1
522.638616583958	364.929945958142	1
522.262938994261	343.977616700502	1
522.052462083223	340.016853530029	1
521.976827648191	349.925321383455	1
521.623802367654	331.304911928211	1
521.352545960796	321.095124003732	1
521.523024995346	356.318440648536	1
521.388090422216	360.130743486049	1
521.019030521372	339.864016180767	1
520.84879872988	340.047425477647	1
520.863426003906	359.24425775485	1
520.682056211694	358.283541857171	1
520.521739238101	359.488810946967	1
520.634510826861	388.781886196363	1
520.424036105816	384.829854669663	1
520.292400704489	388.98713579709	1
520.184832530327	395.620431237986	1
520.062991424703	400.786463498255	1
519.831514597856	394.677189822268	1
519.636205890227	392.288503140936	1
519.458468279948	391.707703302677	1
519.034250051733	365.777128097949	1
518.776336367415	356.951641543845	1
518.678825689011	364.624271259618	1
518.640453357558	378.379968525646	1
518.26771042348	357.746422626604	1
517.817006134867	329.095268721874	1
517.886289070317	353.925388145319	1
517.966689548985	379.899643957738	1
517.416865830714	341.056176610489	1
517.123444564136	328.584344422624	1
517.100182450932	343.899020712135	1
517.297147727838	381.864733971958	1
517.15732243736	385.192307441537	1
516.665378747203	352.305276421014	1
516.447373018337	347.59340158106	1
516.477617691988	368.414722598869	1
516.433212917227	381.559059273434	1
516.385489531132	394.362772285556	1
516.199046203962	392.899863732399	1
515.975571980246	387.629029358031	1
515.895899334182	397.148849508266	1
515.802717944722	405.279991271825	1
515.561263427687	398.161966462994	1
515.378268063199	397.057144859826	1
515.179556101048	394.336566159824	1
515.123202162395	406.258170457049	1
515.054655842347	416.926481623729	1
514.769987016723	405.367330098379	1
514.38493867562	383.484856890678	1
514.360953966099	398.738389284953	1
514.0124068845	380.611440841414	1
513.634726344985	359.488810946967	1
513.308796388941	343.689405289523	1
513.326352255546	363.218129585396	1
513.009240405782	348.327038768581	1
512.820899720521	346.680720918544	1
512.716621020153	353.680846147617	1
512.60940594255	360.379651305637	1
512.34933216951	351.357657988994	1
512.292714824176	363.261798998674	1
512.396033394525	391.615998654237	1
512.035227262296	372.235757080153	1
511.435498170717	328.283024351571	1
511.363823756006	338.641283803426	1
511.382155569554	358.257346925854	1
511.401839430058	378.013149931885	1
511.290063803101	384.249054831403	1
510.919197507282	363.838221820632	1
510.791868883767	368.475866494106	1
510.69586816843	376.33626013423	1
510.390538552999	362.667901694756	1
510.295968304823	370.67677805667	1
510.335476557267	392.476278259703	1
510.101755214707	386.174852448647	1
510.031579060727	396.694692087951	1
509.90186889583	401.092149391194	1
509.575440007578	385.257805964245	1
509.393916845405	384.327662014185	1
509.130908462729	375.017457286563	1
509.025500971853	381.917146223423	1
508.741334855226	370.432224864553	1
508.735267947909	387.55042217525	1
508.51893810541	383.043796936022	1
508.592638346692	408.367377371172	1
508.657160976399	432.747716390604	1
508.295729373749	413.319428386943	1
507.666290813977	366.327355988591	1
507.456976316597	362.545625098697	1
507.333464764065	367.589380762907	1
507.194746405714	371.069791581748	1
506.801395549258	348.361976538086	1
506.342396744964	318.902955279354	1
506.190241705417	321.003419355291	1
506.152889159099	334.911965164997	1
506.147926164155	352.152439071752	1
505.921533494392	346.619588217722	1
505.648089923532	336.248231300209	1
505.592963406429	348.331404590468	1
505.415888507779	347.872881348266	1
505.095338603577	332.658652545383	1
504.677721040573	307.461703333762	1
504.317756243878	288.19499551755	1
504.308070871351	304.955117072674	1
504.148796288562	306.330686799276	1
503.858911671603	294.273708440334	1
503.607318519092	286.155664142434	1
503.434607532163	286.151298320549	1
503.340141769153	294.195101257553	1
503.162407742316	293.67544531453	1
503.068141313426	301.741077360965	1
502.788493103232	290.740896564444	1
502.664917222572	295.793383872427	1
502.583666423525	305.199659070375	1
502.242433397239	287.86748051518	1
502.229316268613	304.282612585973	1
502.054212067883	304.038070588271	1
502.220385972584	338.894568639315	1
501.576480228448	290.435210671505	1
501.398087356683	289.854410833245	1
501.456311511868	313.610280601141	1
501.256166946241	310.793642625227	1
500.90392812424	292.334802163016	1
500.868426304167	306.45295220092	1
500.667413344148	303.548975398452	1
500.504819267755	304.597030122685	1
500.340265624233	305.444201068077	1
500.31463113549	320.579833882595	1
500.145946235264	321.003419355291	1
499.905372183466	314.033877268252	1
499.931730629015	334.518940445504	1
499.863187168664	345.24401849112	1
499.658938757489	342.012526686282	1
499.269648019634	319.750126224747	1
499.228768654701	333.322414193895	1
499.220661250687	350.265945045899	1
499.094681537271	355.086987821838	1
498.753938359031	337.82030778935	1
498.589648018001	338.702416504248	1
498.408452793734	337.846513915083	1
498.282829850413	342.706860282413	1
498.116482420816	343.379353574697	1
498.30478785109	380.528467836746	1
498.154392436776	382.842924351597	1
497.737858239084	357.785715023579	1
497.468565242442	347.872881348266	1
497.23501629717	341.636965254334	1
497.13732952488	349.375093492814	1
497.012207946299	354.29220673908	1
496.763694600051	346.51915192551	1
496.750142355576	362.912443692457	1
496.627124841859	368.047904005108	1
496.461132674472	368.764077905085	1
496.188477392065	358.510620567329	1
496.055845351988	362.659170050983	1
495.974794506023	372.113480484095	1
495.833021182386	375.323143179501	1
495.526713374	361.61111532675	1
495.115228602248	337.082304779943	1
494.757830263847	318.116917034784	1
494.797161463408	339.955720829207	1
494.931169691723	371.532680645835	1
494.498642725191	344.842262127854	1
494.230552813792	335.064802514259	1
494.04737438576	334.021113611912	1
494.044979730211	351.571639233493	1
493.894821817195	353.925388145319	1
493.72567859916	354.327144508584	1
493.678301234431	367.253134116765	1
493.349754804576	351.261587518668	1
493.076568628868	340.964471962049	1
492.941834615411	344.907771844977	1
493.003763957549	369.078495441796	1
493.205546596756	407.633740183651	1
492.663443371878	369.681124389487	1
492.119592998979	331.549453925913	1
492.093310443485	346.650160165341	1
492.148712457348	370.152745097346	1
492.000602841602	372.724841075558	1
491.456515403421	334.571341502553	1
491.237656945585	329.868209500786	1
490.985759176163	321.767628490431	1
490.743748226638	314.684541451106	1
490.689993684727	326.964221503904	1
490.563288755936	331.741606060981	1
490.239653157857	316.26534958402	1
490.115823024564	321.339677195849	1
489.857816608289	312.614638128372	1
489.494251185974	293.033512775449	1
489.748626216199	337.008063419047	1
489.574372706287	336.898895483062	1
489.272566529605	323.671596998244	1
489.174471864027	331.396616576651	1
489.419736205971	374.436668642718	1
489.258110782737	375.62882907244	1
488.781731433195	344.449248602776	1
488.443167492952	327.44458504995	1
488.303899453701	330.93809333445	1
488.332465340659	351.693915829551	1
488.310668731331	367.270597404309	1
488.111387934465	364.593699311999	1
487.91422387148	362.135137091659	1
487.611798205577	348.851071727905	1
487.564841467568	361.842559858793	1
487.588275467433	382.074349394571	1
487.433163756101	383.943380132879	1
487.230746626868	380.947687487556	1
487.129375701087	388.345203258008	1
486.93645722245	386.327700992324	1
486.384245472682	347.35759122713	1
486.129155018845	338.946969696365	1
486.056461751928	349.296486310033	1
486.045540237971	365.999840986221	1
485.953643373718	374.375524747481	1
485.691098212052	365.200694081576	1
485.584073910084	372.021775835655	1
485.341344836151	364.886276544865	1
485.344658984323	383.05689440168	1
485.049438644184	370.523929512993	1
484.786608405193	361.322903915771	1
484.646223475124	364.715975908058	1
484.511946483154	368.737871779352	1
484.251305917264	359.763924892288	1
484.032141517784	355.05641587422	1
483.894194905569	358.702761507981	1
483.957285216436	383.026333648477	1
483.517316437888	355.611009586747	1
483.270741894353	348.086862592765	1
483.16359634016	354.903578524958	1
483.206961456297	377.200905561582	1
483.236988432028	398.12702869349	1
483.050384196196	396.773299270733	1
482.901689607005	399.319189123212	1
482.478577216473	373.64188755996	1
482.408759311974	384.301467082868	1
482.107874007813	371.196433999693	1
481.827957372503	360.248643065806	1
481.762409690524	371.349271348955	1
481.911698007487	404.546354084303	1
481.687596859748	399.341029427059	1
481.252935972817	372.480299077856	1
480.982669943515	362.528161811152	1
481.098816221065	392.31906389414	1
481.116621764204	411.99625971739	1
480.623980595116	379.174738413989	1
480.125006969783	345.70254173332	1
479.980049599645	348.641456305293	1
479.925056658813	360.833808725952	1
479.944785319232	380.711877133627	1
479.82464848018	386.205424396266	1
479.683191277254	389.506791740112	1
479.352531309854	373.349310327094	1
479.039740553565	359.030287704766	1
479.010739010628	373.899538217735	1
478.913117918057	381.711896622696	1
478.654232060766	372.938822320056	1
478.403110173	364.964883727646	1
478.266621324119	368.78154119263	1
478.281365181789	388.153062317356	1
478.138750312501	391.340884708916	1
477.834063952902	377.860301388208	1
477.762046393832	388.310265488503	1
477.480573146946	377.218368849127	1
477.253016758537	371.672420529439	1
477.400493813306	404.699191433565	1
477.144520627709	396.231803023865	1
476.934864063289	392.528679316752	1
476.636717285635	379.724966304631	1
476.558756304358	389.567924440934	1
476.428480186074	394.0308914613	1
476.261640929121	394.733956701203	1
475.938377281471	379.349416067098	1
475.572776085892	359.611076348611	1
475.262365667524	345.549704384058	1
475.165942053084	353.497436850737	1
475.245164973118	379.510985060132	1
475.316229910621	404.686093967907	1
475.158987483749	406.380447053107	1
474.70766892587	377.829740635005	1
474.603785452001	385.013263966543	1
474.327513046996	374.467229395921	1
474.403770969626	400.179468728679	1
474.043035980273	380.947687487556	1
473.685607068357	362.056541103292	1
473.834324598393	395.223051891023	1
473.438543429949	372.388594429415	1
473.018342492333	347.043173690418	1
473.010454010183	364.10460412218	1
472.778546582597	358.126338686023	1
472.64535016469	362.301083100995	1
472.31046817429	345.733113680939	1
471.841410208328	315.365777581578	1
471.802964380034	329.287409662527	1
472.113355018232	379.087399587435	1
471.925527196293	377.646331338125	1
471.424601558544	344.003822826234	1
471.041705817792	322.501265677953	1
470.962682569852	332.252530360231	1
470.854951194126	339.051771810464	1
470.526427751382	323.143198217034	1
470.397455307291	327.759002586662	1
469.917469275825	296.273736224058	1
470.120471170224	335.03423056664	1
469.964519866135	336.877066373632	1
469.835736317283	341.51469985269	1
469.399969089814	314.579728142592	1
469.106051286238	302.234538372671	1
469.108405755116	320.36148681621	1
469.015094575631	328.649842945332	1
468.799241192818	324.335358646756	1
468.515702494623	313.060052710499	1
468.450524091806	324.243653998316	1
468.399054124406	336.83776278224	1
468.334288691846	348.065033483335	1
468.003639791341	331.946844467292	1
467.968838697762	346.257135445848	1
467.764535917922	343.134811576995	1
467.612876354968	345.427427788	1
467.310439482734	332.21322676884	1
467.045912601304	322.898656219332	1
467.201722880492	356.816267482128	1
467.269510128439	381.681324675078	1
466.967729480467	368.536999194928	1
466.879511167292	377.35810873273	1
466.797783327426	386.847356935347	1
466.576105181884	381.94334115474	1
466.50239051192	392.257931193318	1
466.13162767582	372.021775835655	1
466.288962722718	406.1009672859	1
465.932794116316	387.36701287837	1
465.591905019514	370.205146154396	1
465.465554919109	375.109161935003	1
465.295678754854	375.537124424	1
465.173223261692	380.842885373458	1
464.875067225096	368.078475952726	1
464.624883912784	360.248643065806	1
464.427980807988	357.899259975866	1
464.134732730171	345.641409032499	1
464.095043331279	359.462604821235	1
464.001765080278	367.772790059788	1
463.857955035351	370.886382284868	1
463.832514584605	386.174852448647	1
463.481578631851	367.986771304286	1
463.256697311666	362.763972165082	1
463.418992853635	397.36281955835	1
463.007068690756	372.903884550552	1
462.813971948418	370.951892001991	1
462.705702204875	377.724927326491	1
462.544480575194	379.052461817931	1
462.271671277586	368.903817788688	1
462.38608130411	398.581186113805	1
462.070801583761	384.065645534523	1
461.991927341515	393.864945451964	1
461.954020224523	407.878293375769	1
461.675832398761	397.17941026147	1
461.319896775819	378.484770639745	1
461.252293706092	389.44565903929	1
461.138659512757	395.672843489451	1
461.126241501385	412.310677254101	1
460.886960009887	405.616237917967	1
460.485394924444	382.231552565719	1
460.425321020903	393.969747566063	1
460.415427878425	410.86960900479	1
460.14376986724	400.847596199077	1
459.8206460299	385.532919909566	1
459.711891470864	392.266662837091	1
459.566404320866	395.223051891023	1
459.526973701584	409.087917093036	1
459.241106061083	397.607372750468	1
459.142349004321	405.371695920265	1
458.847553632188	392.974105093295	1
458.618776041716	387.36701287837	1
458.541571133842	397.349722092691	1
458.381990271637	398.860665881012	1
458.352455359351	413.747390875941	1
458.13159490829	408.956908853205	1
457.714993402898	384.035084781319	1
457.475524699359	377.331913801413	1
457.172319526897	364.074043368977	1
457.282743146447	393.3583869746	1
457.123037722579	394.860599119148	1
456.681187276391	367.344838765205	1
456.323484727286	348.484253134145	1
456.212759799852	355.025843926602	1
456.404591333082	392.685882487901	1
456.13955960301	383.358214472733	1
455.668936277156	352.886076259274	1
455.470638556108	350.423148217047	1
455.484587190213	369.790292325472	1
455.241866247609	362.759606343196	1
454.814061362856	336.693657076751	1
454.799800397209	353.161190204594	1
454.600328038942	350.580351388195	1
454.359198027289	343.715611415255	1
454.465970408069	372.633136427118	1
454.179058410296	361.060887436109	1
454.111228629052	372.021775835655	1
453.812416850131	359.226794467305	1
453.966296124733	392.991568380839	1
454.131803503371	427.952868545982	1
453.889997161631	421.022618855919	1
453.272126836827	375.414847827942	1
452.710254108725	335.566995169737	1
452.723226680917	354.842434629721	1
453.017611270556	403.061616421715	1
452.851353628584	403.904421545222	1
452.518184507865	387.580994122869	1
452.081792266377	360.641667785299	1
451.835185596635	353.222322905416	1
451.906845200944	378.537171696794	1
451.735591857297	378.869052521051	1
451.467484203331	369.24006443483	1
451.227733533961	362.528161811152	1
450.930063327223	349.859822860747	1
450.846125550543	359.174393410256	1
450.744222100615	366.641773525302	1
450.479058525844	357.318460137606	1
450.133302465121	339.706801815204	1
450.014695950675	345.457999735618	1
449.926399392484	354.327144508584	1
449.729232668404	351.999590528075	1
449.469985486278	343.287648926257	1
449.258074479156	339.444796529957	1
449.165467209315	347.872881348266	1
449.259249005283	375.471614706877	1
448.852604757792	351.602211181111	1
448.57579410004	341.086737363693	1
448.355193545369	336.353033414307	1
448.378810999084	356.737671493761	1
448.413631909229	378.275155217132	1
448.220443150364	376.362466259962	1
447.827394737529	353.894827392116	1
447.822584793488	371.358002992727	1
447.667210238875	373.336212861436	1
447.196700092488	342.903367044952	1
447.325703994336	374.130982749779	1
446.894584657101	347.750615946623	1
446.822874172211	358.335942914221	1
446.813105775755	375.292571231883	1
446.364306842795	347.095574747468	1
446.233179851025	351.571639233493	1
445.967579955076	342.217765092593	1
445.740994289569	336.877066373632	1
445.640251102028	344.47980935598	1
445.26861480761	324.221824888885	1
445.101879418292	325.03842388666	1
445.044300431076	337.082304779943	1
444.878573058657	338.003717086231	1
444.618836145394	329.256837714908	1
444.240039075233	308.265216060293	1
444.20494111452	322.623542274011	1
444.414146098416	362.108942160342	1
444.271318825152	365.388469200343	1
443.687932674044	323.357179461533	1
443.528238256838	324.903061019357	1
443.400297434168	329.715360957109	1
443.517593758379	359.750816232214	1
443.489505320979	374.834047989682	1
443.150102787747	357.899259975866	1
442.810185246579	340.912070905	1
442.491491569715	326.108318914739	1
442.565622048191	351.70701329521	1
442.616309767552	374.895191884919	1
442.419541440387	372.633136427118	1
442.16714653657	364.650466190935	1
441.790299123612	343.868448764517	1
441.913102383019	374.475961039694	1
441.921898086449	393.3583869746	1
441.724805091023	391.065770763596	1
441.491107038547	385.008898144657	1
441.450973562185	398.860665881012	1
441.342221005274	405.655541509358	1
440.962235580463	384.554740724342	1
440.73717721566	379.388719658488	1
440.672268169722	390.694586347948	1
440.467748804986	387.64212682369	1
440.414038018031	400.100861545897	1
440.01937679993	377.493482794448	1
439.672136746102	359.763924892288	1
439.884881436139	399.629240838038	1
439.928124758901	422.061941936379	1
439.670413965444	413.542141275214	1
439.386670430202	402.345442521739	1
439.031080982438	383.759970835999	1
438.953931418859	393.812544394915	1
438.883697229776	404.576926031922	1
438.697374882404	403.402228889744	1
438.512490746252	402.376014469357	1
438.377702590551	406.502723649166	1
438.047555614491	390.537383176801	1
437.591852178547	361.659150561913	1
437.10616732124	329.697897669564	1
437.136777133994	350.838002045971	1
436.979076329197	352.610962313953	1
437.021563630084	374.973787873285	1
436.696946028928	359.580515595407	1
436.212083039531	327.706601529612	1
435.943415173333	318.068870605205	1
436.093004498593	351.449362637434	1
436.213504050541	381.838539040641	1
435.817358312802	359.091420405588	1
435.079412990264	301.190849470325	1
435.12797084974	324.182521297494	1
435.033606574868	332.475243248502	1
435.10610027096	357.929831923484	1
434.92812348362	357.624146030545	1
434.682079714811	350.318346102948	1
434.645267891765	364.532566611177	1
434.600553238657	377.934542749104	1
434.157908452643	350.410050751388	1
434.245017810106	377.371217392804	1
433.861719550306	355.951622054776	1
433.60634461184	347.689472051386	1
433.537104077089	358.571764462565	1
433.19561153409	341.453555957453	1
433.319250808638	372.174613184917	1
433.102619100899	367.899432477732	1
433.063927168257	381.925877867195	1
432.928763130231	386.030746743158	1
432.511369509605	361.108922671272	1
432.279218556208	355.2398251711	1
432.150534488715	360.012832711876	1
432.129945395197	375.903943017761	1
432.05101223224	385.794936389228	1
431.549395477918	352.213571772574	1
431.109466032094	324.977291185838	1
430.968781421799	328.518834705501	1
430.982726697827	347.964585996707	1
430.706417562927	337.558291309688	1
430.280265693819	311.741261057247	1
430.084617628229	309.632054143123	1
430.205197951505	340.047425477647	1
430.087705843974	345.977655678641	1
429.892083985325	343.872814586403	1
429.713610165328	343.532202118374	1
429.50218271442	339.80287228553	1
429.346965528254	341.855312320719	1
429.312623389112	356.340280952383	1
429.174421384233	360.143840951707	1
429.006535160637	360.894941426773	1
428.830449007836	360.803236778333	1
428.767043381819	372.301255602862	1
428.580204334469	371.104729351253	1
428.773027246524	408.956908853205	1
428.752276637859	424.843653337203	1
428.454900881467	412.280116500897	1
428.072856683555	391.00900388466	1
427.857755407854	386.908489636168	1
427.801614990823	399.157620130178	1
427.682332654901	404.913172678064	1
427.413759549526	395.314756539463	1
427.174477611682	388.729485139314	1
427.002020592642	389.017696550293	1
426.899360652378	396.485076665339	1
426.942456711373	418.943983889413	1
426.436723728797	384.956497087608	1
426.194230449562	378.043710685089	1
426.156850690778	392.2273592457	1
426.130971929402	407.59443659226	1
426.185207749117	431.20183483278	1
425.585741091295	387.576628300982	1
425.268705557102	372.999955020878	1
425.482443320512	413.013753688419	1
425.03942144492	385.480518852516	1
424.568880907001	355.117548575042	1
424.535406803435	369.707319320804	1
424.434884773381	377.401778146007	1
424.18464728969	369.698587677032	1
423.942132024538	362.790178290814	1
423.697530756856	355.667776465682	1
423.694345439991	373.375505258412	1
423.498985914778	371.318710595752	1
423.027892799589	340.903328066812	1
422.862795631214	341.960114434818	1
422.702703328834	343.532202118374	1
422.693419511562	360.615461659567	1
422.411968873208	349.70697431707	1
422.198829314431	345.824818329379	1
422.030945517034	346.597759108291	1
421.998712492623	361.322903915771	1
421.686245362918	347.226582987299	1
421.272805676579	322.745807675655	1
421.356851499774	349.43186037175	1
421.39257378615	371.14839876453	1
421.502636156191	400.511349552935	1
421.108960954635	378.065550988935	1
420.90269391409	374.895191884919	1
420.679395415747	369.973701622352	1
420.945387907833	415.376234244018	1
420.994537519913	438.477074007173	1
420.429386497246	398.397776816924	1
420.204325879181	393.297254273778	1
420.00091388622	390.423838224514	1
419.907040522558	398.816996467734	1
419.608042907239	386.113719747825	1
419.257494916715	368.109047900345	1
418.966978384616	356.279148251561	1
418.885396652064	365.938697090984	1
418.681825242476	363.052183576061	1
418.262727193235	337.999351264344	1
417.932362885654	322.07331438337	1
417.835899210814	330.204456146929	1
417.817002595607	346.313902324784	1
417.603978626837	342.457941268409	1
417.155047722917	314.339551966776	1
416.999927021752	316.440027237128	1
417.270578765845	362.331655048613	1
417.073752709073	360.143840951707	1
416.768778578507	346.833569462221	1
416.568545102163	344.296400059099	1
416.661697347742	371.934437009101	1
416.717905009151	395.773279781663	1
416.38212685965	379.297015010048	1
416.125104556024	370.921320054372	1
416.190255045533	395.681575133223	1
415.991136027128	393.262316504274	1
415.787638395154	390.393266276896	1
415.830991476283	412.913306201791	1
415.591265891721	406.319314352285	1
415.116652258603	375.567685177203	1
414.838448190958	365.017284784696	1
414.921436588672	391.615998654237	1
414.901669193735	407.646848843725	1
414.575810266593	392.196798492496	1
414.264042413531	378.196559228766	1
413.931464347006	362.056541103292	1
414.001900672133	387.36701287837	1
413.715931881428	376.021842597518	1
413.377733350188	359.305401650087	1
413.29746721991	369.117799033187	1
413.088290479842	365.672314789436	1
412.92292619021	366.733478173742	1
412.612856521721	352.912271190591	1
412.354284230245	344.388104707539	1
412.446374676356	371.930071187214	1
412.337968884033	378.851589233505	1
412.063458542396	368.68983654419	1
411.871398176576	367.008592119063	1
411.7251031166	370.034845517589	1
411.357082332953	350.257202207711	1
411.257099320651	358.047731503241	1
411.267758857864	377.218368849127	1
411.004213558807	368.187643888712	1
410.773611066396	362.545625098697	1
410.385947852823	340.75049071755	1
409.972294523662	316.28282406598	1
410.063556884271	343.746172168458	1
410.187847060372	374.606969279525	1
409.998530592736	373.213936265377	1
409.59895234123	350.19606950689	1
409.179031046912	325.086470316238	1
409.013772762823	326.16945161556	1
408.811909732892	323.488187701364	1
408.578961354858	317.610347363004	1
408.527986586038	330.448998144631	1
408.473015379452	342.87716091922	1
408.206381374847	333.536395438394	1
407.989164134022	329.278678018754	1
407.866327750481	334.728555868116	1
407.726162828948	338.396741805724	1
407.49772057429	332.986167547752	1
407.461569320438	347.353225405244	1
407.388685873219	357.942929389143	1
406.927977589509	328.645477123446	1
406.602368209904	313.24346200738	1
406.682363372708	339.558330287828	1
406.790630822934	368.78154119263	1
406.707063734068	378.275155217132	1
406.300973647516	354.597892632019	1
406.017244753581	343.505995992642	1
405.838638814628	343.226516225435	1
405.748639326832	352.060734423312	1
405.659738433178	361.008486379059	1
405.553763810723	368.200752548785	1
405.386133512874	369.052289316064	1
405.15914052265	363.798929423656	1
405.086352853088	374.406096695099	1
405.084848394261	392.345270019872	1
404.679214955546	368.720408491808	1
404.273661132964	345.104278607516	1
404.318718294763	367.833933955024	1
404.225990963149	376.393027013165	1
403.845684379449	355.375199232817	1
403.367929309551	324.335358646756	1
403.516437669636	357.707119035213	1
403.512046271	375.35371512712	1
403.304271406695	372.082908536476	1
403.030552702778	362.03033497756	1
402.525512654861	328.186953881244	1
402.593492524938	353.279089784351	1
402.548314256968	366.733478173742	1
402.493280153289	379.174738413989	1
402.228791032949	370.074137914565	1
401.791446561347	343.195944277817	1
401.837533739671	366.039133383196	1
401.83500021823	383.882236237643	1
401.585265798406	376.301322364725	1
401.40524356999	375.890834357687	1
400.980270760461	350.28777415533	1
400.886811656024	358.781368690763	1
400.911128341843	379.388719658488	1
400.50622266811	355.851185762563	1
400.347955522871	357.680912909481	1
399.882153322485	327.881267988305	1
399.92653198925	350.554156456878	1
399.712500521178	346.650160165341	1
399.503134213747	343.226516225435	1
399.1611211141	326.160719971788	1
398.985116982517	326.16945161556	1
398.872116657421	332.658652545383	1
398.696526591822	332.711053602432	1
398.51991228055	332.658652545383	1
398.501536899588	348.881632481109	1
398.296592038061	345.916522977819	1
398.00659661585	334.204522908792	1
397.768098622145	327.789563339865	1
397.753183953571	344.370641419995	1
397.489242566409	335.339916459579	1
397.515799711421	356.187443603121	1
397.366401905199	358.938583056326	1
396.968826570034	336.165258295541	1
396.850285836043	342.091122674648	1
396.741929993992	349.065041777989	1
396.706640660713	363.554376231539	1
396.791801930925	390.432569868286	1
396.385793539878	366.794610874564	1
395.927895057061	337.82030778935	1
395.707379050048	333.261281493073	1
395.910130452216	372.235757080153	1
395.719027839293	370.702972987987	1
395.471237473129	363.340406181455	1
395.347506600278	368.737871779352	1
395.112273538097	362.667901694756	1
394.970826877349	366.244382983923	1
394.798974416591	366.694174582352	1
394.360389855457	339.71116763709	1
394.091890422264	330.221919434473	1
394.043874819056	343.409925522316	1
393.835529140578	340.108558178469	1
393.847964432587	359.515005878284	1
393.840863471193	376.912694150603	1
393.288839740358	338.265733565893	1
393.102551628723	337.235142129205	1
393.208927479105	366.305515684745	1
393.319968615957	395.856252786331	1
392.889950780527	369.759731572268	1
392.485657708848	346.309536502897	1
392.325455621141	347.964585996707	1
392.38603461624	372.327461728594	1
392.496072871871	401.777751343553	1
392.197184301645	389.17054509397	1
391.684382558021	354.562954862514	1
391.548228430041	358.694029864209	1
391.542205576089	376.209617716285	1
391.250683917239	364.362254779956	1
391.036177363818	360.436418184572	1
390.786934289373	352.938477316323	1
390.521509054573	343.776744116077	1
390.603137630079	370.30995946291	1
390.42474261424	370.100344040297	1
390.337501657084	379.266443062429	1
390.333135228025	396.956708567614	1
390.061739460064	387.183603581489	1
389.731490532183	371.358002992727	1
389.711653303228	387.45871752681	1
389.751338253605	409.681814396954	1
389.577831769492	409.978757451705	1
389.232701299899	392.624749787079	1
389.068610302144	393.891151577696	1
389.025224616033	407.57260748283	1
388.746569037807	397.057144859826	1
388.352887076968	374.711782588038	1
388.31169353973	388.620317203329	1
388.253511216383	400.782097676369	1
388.100300665795	403.1707843577	1
387.633186286077	373.275068966199	1
387.502553426683	377.986943806153	1
387.348053379367	380.244622247653	1
387.015135843923	364.152639357343	1
386.662851862326	346.069360327081	1
386.729504470074	371.074157403635	1
386.765963645425	392.974105093295	1
386.672280955941	401.489528738159	1
386.223212214437	373.454112441193	1
385.655932692515	333.261281493073	1
385.692540717761	355.178692470278	1
385.582405477706	362.004128851828	1
385.305953629931	351.724476582754	1
385.24646153033	363.759625832265	1
385.037041764709	360.375285483751	1
384.812374042594	355.42323446798	1
384.650412908602	356.921080790642	1
384.365400557938	345.763674434142	1
384.130739335558	339.785408997985	1
384.035805052255	348.178567241205	1
384.033425965477	366.091545634661	1
383.880057783478	368.475866494106	1
383.356060613123	332.741614355635	1
382.848532375038	298.701726496781	1
382.812717203251	313.177963484672	1
382.758002524326	325.710928373359	1
382.588346476432	326.42273645145	1
382.603678493073	346.161064975522	1
382.255302483013	328.492639774183	1
382.11586138505	332.313663061053	1
381.942830107449	332.680481654814	1
381.904345853894	346.885970519271	1
381.842843607891	358.724601811827	1
381.839504872858	376.545875556842	1
381.563022808196	366.274954931541	1
381.195588563224	346.650160165341	1
381.25205858978	370.624365805206	1
381.185010578965	381.895305919576	1
380.774210140525	357.811921149311	1
380.806165800713	379.266443062429	1
380.770436734526	393.760143337866	1
380.403523053055	374.192115450601	1
379.819978965686	332.344235008671	1
379.396966607599	307.007545913447	1
379.68628190136	354.934139278161	1
379.641780227583	368.528267551155	1
379.420304542789	363.9211948253	1
379.070045898801	346.069360327081	1
378.469996386551	302.527126799951	1
378.209909946323	293.95055925985	1
378.357593421135	327.313576810119	1
378.393859630075	349.217890321666	1
378.236168281812	351.174248692114	1
377.842485320518	328.859458367944	1
377.433639198476	304.985677825877	1
377.541257889634	334.230729034525	1
377.484979983089	346.619588217722	1
377.221157834734	337.663104618202	1
376.951938082093	328.15201611174	1
376.870041830365	337.907646615904	1
376.753069270114	344.056223883283	1
376.471351033413	333.261281493073	1
376.30647432715	334.484002675999	1
376.424538607909	364.807680556498	1
376.169298997177	356.737671493761	1
375.957362217017	353.121886613203	1
376.061229421358	381.987010568017	1
375.710866249021	364.135176069798	1
375.48761976374	359.357802707136	1
375.337949311037	362.148245751733	1
375.334501954469	379.978239946105	1
375.297591878888	394.367138107442	1
374.911537111294	372.847117671616	1
374.490193793977	347.698214889573	1
374.462778800462	363.065292236134	1
374.066475651903	340.492840059775	1
374.115051686348	363.676652827598	1
373.715596245091	340.781062665169	1
373.486268299322	335.383585872856	1
373.376456904851	342.278897793415	1
373.277000339363	350.239738920167	1
373.102386261459	350.47118345221	1
372.788501829845	336.37923954004	1
372.599908255717	335.173970450244	1
372.482300811061	341.270146660573	1
372.289960557237	339.680606883886	1
372.001020951555	328.156381933626	1
371.79470120205	325.1301285351	1
371.785767651791	342.40554021136	1
371.774960707547	359.488810946967	1
371.665813695518	366.458364228422	1
371.493058001168	366.886315523004	1
371.202176436143	355.165583810205	1
370.857749102193	337.938218563523	1
370.657634247031	335.553897704078	1
370.429109137797	330.248125560206	1
370.588780496481	364.86881325732	1
370.313922277804	354.798765216444	1
370.2006998911	361.353464668974	1
370.109933103606	370.218254814469	1
369.807758173396	357.340300441452	1
369.514367042411	345.366295087178	1
369.639275678172	376.414867317011	1
369.541439693336	384.554740724342	1
369.243489813025	372.113480484095	1
368.860956562614	350.973376107688	1
368.607153481061	343.073678876173	1
368.491421421336	349.375093492814	1
368.312887528426	349.217890321666	1
368.26962240149	362.973587587694	1
368.138716848643	367.716023180852	1
367.77946216357	348.973337129549	1
367.670030453716	355.925427123459	1
367.54458650792	361.231199267331	1
367.481084761717	372.908250372438	1
367.327947182302	375.366812592778	1
367.013460573833	361.231199267331	1
366.751193166411	352.466856608464	1
366.563350873323	351.357657988994	1
366.484070909424	361.414608564211	1
366.30101605191	360.798870956447	1
365.83955305759	331.549453925913	1
365.760129971228	341.593295841057	1
365.640238419396	347.475502001303	1
365.762144894129	378.227119981969	1
365.228098842553	341.51469985269	1
364.861972420217	322.07331438337	1
364.956689529517	350.030123497554	1
365.136658957476	386.755652286907	1
364.954491289375	386.235996343884	1
364.622778112623	370.336154394227	1
364.215652733324	346.680720918544	1
364.245084558998	367.925638603465	1
364.062004253646	367.314266817587	1
363.613508325935	339.405492938566	1
363.464766814369	342.326933028578	1
363.135272724759	326.65854680538	1
363.075047607003	338.684953216703	1
362.914699256951	340.414244071408	1
362.91645367244	358.816306460268	1
362.663789246218	351.05198329047	1
362.314822716951	333.383546894717	1
362.138998400195	333.52328677832	1
361.879609803886	325.068995834278	1
361.563236128043	310.754339033836	1
361.326382695107	304.618859232116	1
361.390812368981	329.470818959407	1
361.432606202961	351.995224706189	1
360.956735996859	321.278533300612	1
360.724065161904	315.575381809776	1
360.852544442518	347.016978759102	1
360.860180384114	366.030401739424	1
360.69984380121	367.768424237902	1
360.385928227599	353.711418095236	1
360.254156021625	358.388355165685	1
360.259987793363	377.218368849127	1
359.9665217443	365.266203798699	1
359.76212914175	362.475760754103	1
359.605455106101	364.593699311999	1
359.2983015837	351.23539258735	1
359.126671516536	351.816181231194	1
359.042713985293	361.414608564211	1
358.859694542182	360.825077082179	1
[truncated: 6,228 more rows]
