# Supplementary material for: Fibronectin binding protein B binds to loricrin and promotes corneocyte adhesion by Staphylococcus aureus
Source: Nat Commun. 2022 May 6;13:2517. doi: 10.1038/s41467-022-30271-1 (PMC9076634; doi:10.1038/s41467-022-30271-1)
Supplement: Supplementary file 3 — Source Data [file 41467_2022_30271_MOESM3_ESM.zip › Fig 7c data.polymer-extension.tsv]

curve_index	rupture_force	rupture_length	contour_length	persistence_length	stretch_modulus	bond_stiffness	loading_rate
15	364.46	131.71	102.91	1000	1294.57	12.54	335362.68
24	289.54	254.64	201.22	0.71	861.13	3.87	111944.48
25	348.25	310.82	282.21	1.39	2360.14	7.23	202692.35
38	187.4	72.41	59.78	1000	877.52	14.6	383531.45
42	424.56	35.54	26.51	0.64	1054.71	36.96	815667.91
53	393.42	154.81	118.62	0.08	808.83	5.75	163288.23
54	245.14	97.93	62.54	0.03	267.91	3.6	104269.96
55	426.03	60.74	107.63	0.01	1e+09	18.17	463251.73
63	830.43	112.46	107.43	0.05	4142.57	27.88	657990.29
65	350.82	57.47	71.91	0.05	11478.95	33.37	755869.98
69	453.76	78.32	65.75	1000	2354.96	35.68	794677.18
95	446.62	161.31	165.21	0.08	3138.59	12	322401.53
102	446.56	97.41	93.58	0.04	1653.59	12.41	332109.12
105	442.26	65.13	79.74	0.07	1e+09	60.53	1143139.17
112	209.95	69.7	52.22	0.04	300.58	4.57	131160.77
115	306.5	70.09	89.63	0.06	18089.57	25.45	612021.05
116	264.52	134.51	170.4	0.09	1e+09	14.74	386768.7
122	290.77	54.06	71.79	0.06	1e+09	32.81	746172.09
128	239.05	451.8	476.15	0.74	9451.37	7.91	220245.9
138	166.86	415.7	365.11	1000	1183.06	3.21	93442.38
148	367.61	207.07	266.65	0.06	1e+09	12.34	330556.36
160	174.76	412.31	350.35	1000	974.77	2.76	80738.25
166	950.86	220.06	162.16	0.09	2040.31	11.27	304599.07
172	236.4	47.43	58.99	0.11	236569315.06	40.9	877901.16
178	314.35	22.31	26.37	0.03	2053.92	38.91	846833.91
180	602.6	95.49	72.67	1.01	1696.87	22.07	545179.95
181	913.62	94.9	129.67	0.01	35354.85	40.77	875887.32
183	587.16	130.6	180.1	0.02	1e+09	23.72	578282
184	226.21	118.04	71	1000	340.36	4.79	137198.64
185	353.88	137.23	116.2	0.04	801.34	5.32	151883.97
186	537.82	91.3	121.92	0.03	1e+09	35.13	785576.27
187	840.07	488.71	604.92	0.03	69185.05	12.15	326068.61
189	381.99	109.28	182.22	0.02	1e+09	10.47	285172
190	397.5	90.46	65.13	1000	1017.62	15.59	406199.73
191	539.17	91.93	88.8	0.14	3559.27	28.97	678090.29
192	191.68	56.2	45.67	26.41	782.44	16.65	429898.15
193	497.6	131.53	192.86	0.01	3636.54	7.08	198803.69
194	362.31	124.76	121.47	1000	12610.63	100.86	1527639.77
197	332.13	95.15	117.07	0.09	1e+09	30.29	702018.54
198	537.38	40.12	20.13	0.03	423.53	18.98	480693.76
199	483.07	47.62	99.01	0.01	1e+09	18.8	476811.1
205	482.95	57.23	37.42	2.27	862.6	22.44	552578.53
210	321.46	32.2	45.98	0.04	1e+09	46.66	962872
214	878.42	60.78	60.98	0.08	7479.45	81.01	1359509.46
215	588.7	66.86	59.28	0.09	2234.2	29.97	696250.85
218	677.97	45.16	61.01	0.02	1e+09	85.55	1401105.26
221	265.67	99.42	120.63	0.13	1e+09	25.05	604238.44
226	412.36	38.19	18.52	0.54	364.81	19.12	483744.43
227	584.14	33.22	20.55	0.02	650.54	27.37	648498.14
234	429.58	78.08	63.19	0.35	1350.5	18.92	479357.66
239	499.12	35.84	34.96	0.05	2148.82	42.52	902544.43
240	769.22	57.95	53.46	1000	9052.8	168.18	1914607.76
246	753.83	76.22	111.75	0.01	707674.7	42	894731.39
247	491.53	81.06	103.62	0.04	1e+09	43.59	918397.28
248	354.75	96.98	95.07	0.07	1626.44	11.77	316760.29
255	569.89	123.38	142.83	0.02	4179	14.63	384351.59
256	357.25	22.8	30.8	0.04	1e+09	89.31	1434000.98
284	192.58	443.73	376.47	1000	1064.18	2.81	82023.01
286	424	51.6	61.44	0.06	10633.77	49.33	1000189.09
287	205.86	351.09	361.48	1.79	8554.08	11.28	305037.85
289	226.51	62.66	56.94	0.06	618.25	7.97	221812.9
297	425.61	66.9	53.19	1000	1641.05	30.76	710345.91
336	318.35	84.39	122.67	0.03	1e+09	16.64	429606.11
352	373.57	79.74	95.87	0.1	1e+09	46.32	958091.27
355	113.75	393.89	306.57	1000	395.18	1.28	37996.52
367	274.36	39.61	17.42	0.02	163.26	8.36	231985.43
409	438.6	59	101.13	0.01	22894.23	18.3	466051.67
426	460.42	43.1	38.42	0.29	2201.51	47.4	973440.18
441	497.27	77.57	87.45	0.13	36357.82	73.85	1289552.44
457	419.64	56.34	51.46	0.08	1569.61	23.06	565191.56
463	208.64	49.96	67.9	0.07	1e+09	23.26	569083.65
487	182.22	510.43	459.82	1000	1620.47	3.49	101188.76
501	738.1	31.18	41.08	0.02	1e+09	149.16	1826268.19
505	447.76	91.11	75.07	0.17	1359.41	15.4	401885.81
507	295	46.49	87.45	0.02	33859410.82	14.4	378990.14
519	480.11	55.29	85.31	0.02	1e+09	31.99	731947.15
572	249.04	407.14	541.94	0.07	1e+09	3.7	107005.82
586	223.09	429.13	437.68	12.09	1e+09	52.19	1038650.9
636	541.14	134.98	118.57	0.7	2839.59	21.07	524541.28
644	355.66	37.25	25.75	0.1	576.44	19.67	495262.78
660	288.75	81.37	87.69	0.15	3433.16	20.3	508666.64
664	446.19	45.16	28.44	0.1	605.54	19.34	488289.58
668	294.67	54.28	60.45	0.02	825.42	8.31	230680.03
681	148.96	372.23	743.62	0.03	379982127.3	0.8	23878.37
689	243.74	81.11	72.96	0.22	971.94	10.43	284057.84
697	728.23	55.98	79.21	0.01	32047.32	50.86	1020964.41
726	343.85	34.32	43.93	0.06	1e+09	71.57	1266036.94
745	204.89	359.7	329.43	1000	2176.64	6.53	184195.26
747	234.56	107.84	99.14	0.23	1043.77	8.07	224455.83
749	154.07	352.9	473.66	0.1	685114496.94	2.55	74696.15
751	218.51	81.92	71.67	1000	1504.74	20.84	519876.29
752	388.93	26.8	24.76	5.87	3743.2	137.19	1763444.95
803	336.69	108.42	150.89	0.04	1e+09	15.86	412122.01
810	213.53	473.68	550.78	0.25	1e+09	5.54	157681.2
827	166.73	425.48	380.78	1000	1391.08	3.62	104787.68
840	196.79	47.45	88.26	0.02	1e+09	9.64	264528
843	177.28	362.57	346.4	0.13	694.79	1.42	42136.1
844	160	418.85	440.81	2.59	1e+09	14.57	382844.99
852	198.95	431.95	491.03	0.36	1e+09	6.73	189625.61
858	127.83	443.82	361.94	1000	558.09	1.53	45297.97
865	332.81	65.03	59.97	1000	3863.64	63.77	1180940.8
873	655.34	42.53	37.8	0.06	2315.14	47.89	980242.38
875	157.93	506.33	496.53	3.43	2495.08	3.74	108218.73
882	155.46	361.11	332.58	1000	1759.55	5.21	148893.21
894	390.97	99.55	109.87	0.12	6964.14	27.12	643892.33
903	166.06	341.78	322.42	4.14	1681.69	4.36	125515.9
